# Supplementary material for: Electrochemical surface passivation of LiCoO2 particles at ultrahigh voltage and its applications in lithium-based batteries
Source: Nat Commun. 2018 Nov 21;9:4918. doi: 10.1038/s41467-018-07296-6 (PMC6249257; doi:10.1038/s41467-018-07296-6)
Supplement: Supplementary file 3 — Source Data Figure 3 [file 41467_2018_7296_MOESM3_ESM.xlsx]

## Sheet: Figure 3a
Figure 3a
			Binding energy(eV)	Intensity				Binding energy(eV)	Intensity				Binding energy(eV)	intensity				Binding energy(eV)	intensity
		Bare-LCO	1350.08	41789.2			LAF-LCO	1350.08	5442.55			AF-LCO	1350.08	40430.4			LF-LCO	1350.08	6074.31
			1349.08	39619.4				1349.08	5626				1349.08	40192.5				1349.08	6006.85
			1348.08	40409.7				1348.08	5542.53				1348.08	39592.4				1348.08	6174.49
			1347.08	40335.3				1347.08	5753.8				1347.08	39592.6				1347.08	5831.38
			1346.08	40498.1				1346.08	5674.47				1346.08	39500.5				1346.08	5780.63
			1345.08	38395.7				1345.08	5646.18				1345.08	39137				1345.08	5762.1
			1344.08	39063.8				1344.08	5452.55				1344.08	40090.9				1344.08	5948.66
			1343.08	40310.6				1343.08	5579.51				1343.08	40342.6				1343.08	5987.82
			1342.08	40033.7				1342.08	5432.8				1342.08	39572.4				1342.08	6000.88
			1341.08	40179.3				1341.08	5580.8				1341.08	39578.4				1341.08	5909.64
			1340.08	40250.1				1340.08	5514.51				1340.08	39571.3				1340.08	5759.36
			1339.08	39629.1				1339.08	5468.83				1339.08	38143.4				1339.08	5954.36
			1338.08	39568.3				1338.08	5320.98				1338.08	38122.7				1338.08	5901.91
			1337.08	39285.1				1337.08	5469.97				1337.08	38430.1				1337.08	5902.06
			1336.08	39960.8				1336.08	5378.08				1336.08	38290.2				1336.08	5906.32
			1335.08	39355.8				1335.08	5317.33				1335.08	38723.7				1335.08	5678.71
			1334.08	40418.8				1334.08	5278.98				1334.08	38444.2				1334.08	5739.41
			1333.08	39070.7				1333.08	5243.52				1333.08	37733.6				1333.08	5616.12
			1332.08	38933.1				1332.08	5225.03				1332.08	38207.7				1332.08	5635.13
			1331.08	39450.1				1331.08	5190.09				1331.08	38130.4				1331.08	5778.4
			1330.08	39266.1				1330.08	5263.43				1330.08	36910.3				1330.08	5865.62
			1329.08	38888.2				1329.08	5037.62				1329.08	37419.9				1329.08	5551.45
			1328.08	38191.7				1328.08	5219.16				1328.08	37218.6				1328.08	5610.76
			1327.08	38267.2				1327.08	5302.46				1327.08	38791.8				1327.08	5989.62
			1326.08	38013.6				1326.08	5184.56				1326.08	37091.1				1326.08	5795.95
			1325.08	38489.6				1325.08	5315.34				1325.08	37089.9				1325.08	5475.55
			1324.08	38894				1324.08	5340.36				1324.08	38096.3				1324.08	5635.23
			1323.08	38027.9				1323.08	5379.31				1323.08	36927.8				1323.08	5485.45
			1322.08	38575.9				1322.08	4996.06				1322.08	36778.1				1322.08	5477.65
			1321.08	36169.1				1321.08	5168.2				1321.08	37665.6				1321.08	5405.3
			1320.08	37268.1				1320.08	5178.74				1320.08	36919.6				1320.08	5476.43
			1319.08	37609				1319.08	5012.21				1319.08	37888.8				1319.08	5624.24
			1318.08	38911.1				1318.08	4950.09				1318.08	37568.3				1318.08	5705.98
			1317.08	36641.2				1317.08	5177.63				1317.08	37798.6				1317.08	5645.22
			1316.08	38169				1316.08	4985.02				1316.08	36957.8				1316.08	5659.48
			1315.08	38222.7				1315.08	4973.99				1315.08	38092				1315.08	5544.37
			1314.08	38422.4				1314.08	5197.09				1314.08	37324.1				1314.08	5879.74
			1313.08	36217.3				1313.08	5322.77				1313.08	36390.1				1313.08	5480.48
			1312.08	36964				1312.08	5403.35				1312.08	37425.4				1312.08	5487.91
			1311.08	36239.7				1311.08	5138.32				1311.08	35855.8				1311.08	5647.27
			1310.08	36652.2				1310.08	5056.6				1310.08	36933.6				1310.08	5461.17
			1309.08	36597.3				1309.08	5204.14				1309.08	37003.2				1309.08	5327.34
			1308.08	36812.3				1308.08	5206.1				1308.08	37168.8				1308.08	5404.97
			1307.08	35623				1307.08	5203.77				1307.08	36176.2				1307.08	5578.62
			1306.08	36284.9				1306.08	5278.97				1306.08	37649.8				1306.08	5543.46
			1305.08	36878.4				1305.08	5258.41				1305.08	38441.1				1305.08	5428.17
			1304.08	38002.8				1304.08	5224.67				1304.08	37755.7				1304.08	5484.93
			1303.08	36291.5				1303.08	5015.09				1303.08	37289.2				1303.08	5383
			1302.08	36885.7				1302.08	5146.39				1302.08	36221.7				1302.08	5463.88
			1301.08	35912.9				1301.08	5230.95				1301.08	35077.4				1301.08	5345.47
			1300.08	36935.2				1300.08	5198.03				1300.08	36317.9				1300.08	5566.43
			1299.08	35346.4				1299.08	5237.05				1299.08	37787.6				1299.08	5469.38
			1298.08	36570.9				1298.08	5097.8				1298.08	35989.8				1298.08	5490.53
			1297.08	37350				1297.08	5128.5				1297.08	35368.9				1297.08	5426.33
			1296.08	38206.5				1296.08	5221.91				1296.08	35868.2				1296.08	5688.66
			1295.08	36595.5				1295.08	5112.34				1295.08	36198.8				1295.08	5680.34
			1294.08	37325.5				1294.08	4934.73				1294.08	37065.1				1294.08	5524.21
			1293.08	37471				1293.08	5064.23				1293.08	37367.9				1293.08	5509.92
			1292.08	37607.7				1292.08	5053.45				1292.08	37553.9				1292.08	5360.94
			1291.08	37780.5				1291.08	5145.53				1291.08	36864.6				1291.08	5479.17
			1290.08	36417.1				1290.08	5048.41				1290.08	36915.1				1290.08	5374.53
			1289.08	35362.8				1289.08	4882.4				1289.08	36396.4				1289.08	5289.98
			1288.08	36877.1				1288.08	5162.69				1288.08	37303.1				1288.08	5569.76
			1287.08	36817				1287.08	5130.39				1287.08	35719.6				1287.08	5418.6
			1286.08	36969				1286.08	4919.24				1286.08	36166.6				1286.08	5534.97
			1285.08	37382.8				1285.08	5006.63				1285.08	36628.1				1285.08	5530.4
			1284.08	35416.6				1284.08	5185.79				1284.08	37227				1284.08	5420.58
			1283.08	36014.2				1283.08	5137.25				1283.08	36369.9				1283.08	5464.03
			1282.08	35770.9				1282.08	5296.77				1282.08	38253.5				1282.08	5394.76
			1281.08	35996.9				1281.08	4959.99				1281.08	36381.6				1281.08	5331.18
			1280.08	35974.4				1280.08	4971.68				1280.08	35883.9				1280.08	5364.93
			1279.08	36941.9				1279.08	5060.04				1279.08	36856				1279.08	5192.73
			1278.08	37387.1				1278.08	5037.42				1278.08	36916.2				1278.08	5415.07
			1277.08	36604.2				1277.08	5089.88				1277.08	36989.2				1277.08	5634.37
			1276.08	36019.7				1276.08	4951.66				1276.08	36876				1276.08	5464.78
			1275.08	35718.4				1275.08	4779.42				1275.08	36075.2				1275.08	5367.01
			1274.08	37198.1				1274.08	5144.75				1274.08	35716				1274.08	5556.37
			1273.08	36141.1				1273.08	5235.61				1273.08	37861.7				1273.08	5555.46
			1272.08	37706.5				1272.08	5308.71				1272.08	36898				1272.08	5574.39
			1271.08	36980.9				1271.08	5361.6				1271.08	36699.3				1271.08	5492.07
			1270.08	36645.5				1270.08	5154.08				1270.08	36869.3				1270.08	5391.58
			1269.08	35902.5				1269.08	5274.81				1269.08	38429.7				1269.08	5427.36
			1268.08	36554.3				1268.08	5269.6				1268.08	36237.6				1268.08	5462.51
			1267.08	36804.4				1267.08	5163.35				1267.08	36923				1267.08	5556.48
			1266.08	36004.4				1266.08	4973.96				1266.08	36616.7				1266.08	5511.58
			1265.08	36453.5				1265.08	5272.99				1265.08	37045.7				1265.08	5788.15
			1264.08	36664.9				1264.08	4932.08				1264.08	37504.8				1264.08	5574.54
			1263.08	37351.1				1263.08	5154.96				1263.08	36791.4				1263.08	5471.5
			1262.08	36550.4				1262.08	5088.31				1262.08	36176.7				1262.08	5693.64
			1261.08	35833.9				1261.08	5102.91				1261.08	36661				1261.08	5520.4
			1260.08	36675.3				1260.08	5171.58				1260.08	35315.7				1260.08	5573.11
			1259.08	37414				1259.08	4984.09				1259.08	36437.8				1259.08	5738
			1258.08	36165				1258.08	4941.92				1258.08	37755.7				1258.08	5616.16
			1257.08	36121.2				1257.08	5130.69				1257.08	36850.6				1257.08	5411.52
			1256.08	36321.4				1256.08	5122.46				1256.08	37337.1				1256.08	5655.39
			1255.08	35582.2				1255.08	5178.36				1255.08	37817.1				1255.08	5555.15
			1254.08	36484.7				1254.08	5127.72				1254.08	36775.7				1254.08	5551.52
			1253.08	36751.5				1253.08	5092.68				1253.08	37401.9				1253.08	5956.14
			1252.08	36697.6				1252.08	5184.02				1252.08	35887.9				1252.08	5526
			1251.08	36108.3				1251.08	5081.94				1251.08	36702.4				1251.08	5667.45
			1250.08	38023.9				1250.08	5270.09				1250.08	36702.1				1250.08	5640.27
			1249.08	37238.5				1249.08	5138.72				1249.08	37868.7				1249.08	5512.51
			1248.08	37106.6				1248.08	5251.4				1248.08	36515.8				1248.08	5536.85
			1247.08	35565.2				1247.08	5177.59				1247.08	36964.7				1247.08	5443.44
			1246.08	37489.6				1246.08	5231.72				1246.08	37498.8				1246.08	5564.01
			1245.08	37067.4				1245.08	5226.56				1245.08	38262.6				1245.08	5744.34
			1244.08	37132.2				1244.08	5242.18				1244.08	35620.8				1244.08	5434.93
			1243.08	36426.1				1243.08	5297.69				1243.08	37597.4				1243.08	5697.07
			1242.08	35741.1				1242.08	5301.6				1242.08	37847.6				1242.08	5872.2
			1241.08	37860.9				1241.08	5349.27				1241.08	37512.7				1241.08	5618.04
			1240.08	37770.8				1240.08	5494.61				1240.08	38441.6				1240.08	5659.01
			1239.08	38840.4				1239.08	5198.88				1239.08	38055.2				1239.08	5584.26
			1238.08	38477.7				1238.08	5116.23				1238.08	37919.3				1238.08	5531.42
			1237.08	37387.7				1237.08	5432.71				1237.08	37914.7				1237.08	5788.3
			1236.08	35435.6				1236.08	5390.31				1236.08	37793.1				1236.08	6004.74
			1235.08	36073.4				1235.08	5350.78				1235.08	38461				1235.08	5861.36
			1234.08	37556.5				1234.08	5383.81				1234.08	38584.4				1234.08	5676.19
			1233.08	37122.1				1233.08	5373.05				1233.08	37376				1233.08	5679.04
			1232.08	36973.6				1232.08	5551.5				1232.08	37647.9				1232.08	5713.41
			1231.08	38634				1231.08	5284.17				1231.08	38362.6				1231.08	5756.17
			1230.08	38930.5				1230.08	5524.6				1230.08	38051.5				1230.08	5560.34
			1229.08	38675.1				1229.08	5523.75				1229.08	38135.4				1229.08	5857.84
			1228.08	39420.8				1228.08	5386.65				1228.08	39255.1				1228.08	5893.45
			1227.08	39063				1227.08	5482.02				1227.08	38796.3				1227.08	5784.78
			1226.08	38624.9				1226.08	5497.8				1226.08	39543.2				1226.08	5772.56
			1225.08	37990				1225.08	5760.4				1225.08	39420.6				1225.08	5816.29
			1224.08	37201.4				1224.08	5681.53				1224.08	39082.5				1224.08	5656.63
			1223.08	39185.3				1223.08	5455.28				1223.08	38925.5				1223.08	5873.59
			1222.08	38434.5				1222.08	5392.25				1222.08	38416.2				1222.08	5813.89
			1221.08	35579.6				1221.08	5481.78				1221.08	38920.9				1221.08	6042.48
			1220.08	36238.1				1220.08	5490.88				1220.08	38937.8				1220.08	5852.62
			1219.08	38383.6				1219.08	5537.11				1219.08	38195.9				1219.08	5882.49
			1218.08	36605.6				1218.08	5441.02				1218.08	38506.5				1218.08	5757.09
			1217.08	35636.1				1217.08	5300.3				1217.08	38418.9				1217.08	5839.44
			1216.08	34828.5				1216.08	5367.03				1216.08	36602.8				1216.08	5704.01
			1215.08	34695.1				1215.08	5666.84				1215.08	36495.7				1215.08	5787.11
			1214.08	35245				1214.08	5426.79				1214.08	36734.4				1214.08	5564.35
			1213.08	35145.4				1213.08	5280.29				1213.08	35803				1213.08	5775.72
			1212.08	34741.5				1212.08	5160.6				1212.08	36214.2				1212.08	5648.72
			1211.08	34025.9				1211.08	5031.61				1211.08	35884.3				1211.08	5551.9
			1210.08	36138.1				1210.08	5155.54				1210.08	35247.6				1210.08	5588.59
			1209.08	35742.8				1209.08	5200.33				1209.08	35676.3				1209.08	5446.62
			1208.08	35818.4				1208.08	5147.37				1208.08	36180.1				1208.08	5470.66
			1207.08	35605.8				1207.08	5282.17				1207.08	36360.6				1207.08	5372.15
			1206.08	33741.5				1206.08	5457.6				1206.08	36635				1206.08	5497.93
			1205.08	36029.9				1205.08	5451.97				1205.08	36785				1205.08	5459.03
			1204.08	34689				1204.08	5319.2				1204.08	38054.4				1204.08	5323.33
			1203.08	33917.8				1203.08	5168.25				1203.08	35955.2				1203.08	5485.49
			1202.08	36030.3				1202.08	5105.46				1202.08	36915.3				1202.08	5398.79
			1201.08	36584.1				1201.08	5141.27				1201.08	37363.7				1201.08	5634
			1200.08	35866.8				1200.08	5355.4				1200.08	36102.4				1200.08	5719.57
			1199.08	35570.1				1199.08	5310.42				1199.08	37609.2				1199.08	5314.65
			1198.08	35585.6				1198.08	5314.9				1198.08	36384.4				1198.08	5473.58
			1197.08	35750.4				1197.08	5423.91				1197.08	36200.3				1197.08	5591.92
			1196.08	34054.9				1196.08	5351.51				1196.08	34549.9				1196.08	5496.73
			1195.08	35491				1195.08	5439.73				1195.08	36066.1				1195.08	5699.77
			1194.08	36638.7				1194.08	5223.17				1194.08	37405.2				1194.08	5741.19
			1193.08	35832				1193.08	5472.55				1193.08	36900.7				1193.08	5657.37
			1192.08	35765.1				1192.08	5175.51				1192.08	37305.4				1192.08	5904.11
			1191.08	36253.3				1191.08	5401.42				1191.08	36257.5				1191.08	5674.14
			1190.08	36224.4				1190.08	5599.45				1190.08	37397				1190.08	5676.69
			1189.08	36290				1189.08	5368.61				1189.08	36549.2				1189.08	5561.99
			1188.08	35616.4				1188.08	5021.49				1188.08	36102.1				1188.08	5387.4
			1187.08	35183.8				1187.08	5383.75				1187.08	35893.9				1187.08	5612.44
			1186.08	35217.9				1186.08	5456.81				1186.08	35708.6				1186.08	5472.83
			1185.08	35778.5				1185.08	5304.76				1185.08	35555.8				1185.08	5558.01
			1184.08	36676.5				1184.08	5401.81				1184.08	36835.3				1184.08	5707.43
			1183.08	36224.6				1183.08	5510.84				1183.08	36396				1183.08	5726.21
			1182.08	35730.8				1182.08	5329.02				1182.08	37118.7				1182.08	5651.54
			1181.08	38865.1				1181.08	5361.06				1181.08	37619.3				1181.08	5626.46
			1180.08	36450.4				1180.08	5636.41				1180.08	36135.8				1180.08	5779.4
			1179.08	35594.6				1179.08	5252.16				1179.08	37364.9				1179.08	5659.02
			1178.08	36374.2				1178.08	5360.12				1178.08	37499.4				1178.08	5777.85
			1177.08	35967.1				1177.08	5390.36				1177.08	36077.8				1177.08	5610.98
			1176.08	36824.4				1176.08	5477.29				1176.08	37185.8				1176.08	5727.27
			1175.08	36097.2				1175.08	5247.07				1175.08	37006.3				1175.08	5596.75
			1174.08	36064.9				1174.08	5305.29				1174.08	38844.3				1174.08	5676.69
			1173.08	36592.7				1173.08	5243.69				1173.08	37589				1173.08	5573.54
			1172.08	36293.5				1172.08	5411.94				1172.08	36406.5				1172.08	5441.96
			1171.08	36422				1171.08	5399.42				1171.08	35940.5				1171.08	5777.47
			1170.08	36268.5				1170.08	5438.42				1170.08	36097.2				1170.08	5618.9
			1169.08	37208				1169.08	5397.27				1169.08	36450.3				1169.08	5591.03
			1168.08	36856.2				1168.08	5574.35				1168.08	36445.4				1168.08	5804.28
			1167.08	36004.4				1167.08	5266.69				1167.08	36043.4				1167.08	5863.2
			1166.08	36340.4				1166.08	5287.65				1166.08	36332.4				1166.08	5677.62
			1165.08	35595.3				1165.08	5183.92				1165.08	37156.5				1165.08	5638.31
			1164.08	37094.3				1164.08	5329.87				1164.08	38125.8				1164.08	6141.5
			1163.08	36368				1163.08	5384.49				1163.08	38354.3				1163.08	5937.37
			1162.08	36511.6				1162.08	5394.91				1162.08	37887.2				1162.08	5949.28
			1161.08	37752.1				1161.08	5448.2				1161.08	37327.5				1161.08	5623.26
			1160.08	36359.7				1160.08	5440.9				1160.08	36747.6				1160.08	5799.16
			1159.08	35653.3				1159.08	5551.33				1159.08	37793.2				1159.08	5739.36
			1158.08	36342				1158.08	5459.22				1158.08	37472.8				1158.08	5912.66
			1157.08	36116.1				1157.08	5501.86				1157.08	36943.7				1157.08	6033.75
			1156.08	36976.2				1156.08	5700.06				1156.08	37496.2				1156.08	6130.6
			1155.08	36029.5				1155.08	5448.81				1155.08	36961.1				1155.08	5962.59
			1154.08	36723.1				1154.08	5414.29				1154.08	36910				1154.08	5799
			1153.08	36481				1153.08	5297.73				1153.08	37557.8				1153.08	5967.43
			1152.08	37637.7				1152.08	5531.58				1152.08	38734.1				1152.08	5763.14
			1151.08	36665.6				1151.08	5643.94				1151.08	38579.6				1151.08	5684.31
			1150.08	36497.1				1150.08	5419.09				1150.08	37643.8				1150.08	6039.81
			1149.08	36393.2				1149.08	5379.72				1149.08	38214.5				1149.08	6031.1
			1148.08	36940.9				1148.08	5595.57				1148.08	37893.9				1148.08	5651.84
			1147.08	36597.2				1147.08	5624.75				1147.08	38303.9				1147.08	5835.53
			1146.08	36363.8				1146.08	5701.15				1146.08	38088				1146.08	6063.58
			1145.08	37312.7				1145.08	5956.31				1145.08	36981.6				1145.08	6111.96
			1144.08	37566.5				1144.08	5801.07				1144.08	35909.4				1144.08	6030.24
			1143.08	37417.6				1143.08	5497.23				1143.08	37746.6				1143.08	5826.48
			1142.08	36718				1142.08	5485.92				1142.08	37684.9				1142.08	5932.94
			1141.08	37248.2				1141.08	5512.3				1141.08	38248.4				1141.08	6005.79
			1140.08	37047.5				1140.08	5755.87				1140.08	37495.9				1140.08	5885.23
			1139.08	36806.2				1139.08	5540.8				1139.08	37503.5				1139.08	5852.01
			1138.08	36535.9				1138.08	5615.89				1138.08	38671.6				1138.08	5981.15
			1137.08	38293.7				1137.08	5708.25				1137.08	38045.9				1137.08	5937.88
			1136.08	38342.6				1136.08	5928.97				1136.08	36923.2				1136.08	6106.9
			1135.08	36551.2				1135.08	5812.54				1135.08	36796.9				1135.08	6047.43
			1134.08	37395.5				1134.08	5849.71				1134.08	37022.3				1134.08	6160.72
			1133.08	36909.5				1133.08	5620.82				1133.08	37626.5				1133.08	6146.47
			1132.08	36766.7				1132.08	5596.03				1132.08	37622.3				1132.08	5805.91
			1131.08	37609.2				1131.08	5627.25				1131.08	37714.2				1131.08	6033.64
			1130.08	36804.1				1130.08	5784.83				1130.08	39593.1				1130.08	6225.27
			1129.08	37900.2				1129.08	5848.66				1129.08	37104.9				1129.08	6132.83
			1128.08	36490.5				1128.08	5610.87				1128.08	37601.9				1128.08	6032.85
			1127.08	36925.7				1127.08	5750.57				1127.08	38495.9				1127.08	6025.94
			1126.08	36607.9				1126.08	5796.98				1126.08	38456.8				1126.08	6169.61
			1125.08	37370.4				1125.08	5859.06				1125.08	38120.7				1125.08	6239.85
			1124.08	38616.3				1124.08	5790.54				1124.08	39293.3				1124.08	6105.23
			1123.08	38691				1123.08	5632.91				1123.08	37840.3				1123.08	6079.52
			1122.08	37011.8				1122.08	5751.1				1122.08	37073.3				1122.08	6224.66
			1121.08	37546.8				1121.08	5706.59				1121.08	38400.3				1121.08	6132.13
			1120.08	36279.1				1120.08	5781.47				1120.08	38233.7				1120.08	6153.18
			1119.08	38258.8				1119.08	5717.25				1119.08	38503.1				1119.08	6159.57
			1118.08	38066.4				1118.08	5927.19				1118.08	39542.4				1118.08	6020.13
			1117.08	35969.4				1117.08	6013.68				1117.08	38461				1117.08	6258.88
			1116.08	37263				1116.08	5903.17				1116.08	38958.5				1116.08	6210.2
			1115.08	38217.7				1115.08	5908.86				1115.08	38674.9				1115.08	6282.27
			1114.08	38502.9				1114.08	5753.25				1114.08	39242.4				1114.08	6264.68
			1113.08	37776.1				1113.08	5812.95				1113.08	39526.3				1113.08	6212.74
			1112.08	36996.3				1112.08	5765.4				1112.08	40052.3				1112.08	6216.91
			1111.08	38176.8				1111.08	5813.51				1111.08	38389.1				1111.08	6369.85
			1110.08	37428.3				1110.08	5914.19				1110.08	39485.1				1110.08	6246.99
			1109.08	38358				1109.08	5916.4				1109.08	38745.4				1109.08	6396.61
			1108.08	38938.2				1108.08	5835.79				1108.08	38486.4				1108.08	6234.17
			1107.08	37855.8				1107.08	5879.77				1107.08	38807.8				1107.08	6534.13
			1106.08	37553.7				1106.08	5948.08				1106.08	40417.5				1106.08	6303.15
			1105.08	38205.5				1105.08	5959.3				1105.08	38354.5				1105.08	6432.74
			1104.08	38913.7				1104.08	6201.46				1104.08	38776				1104.08	6016.64
			1103.08	39224.2				1103.08	5895.19				1103.08	39211.4				1103.08	6138.46
			1102.08	38320.4				1102.08	5850.52				1102.08	37656.8				1102.08	6181.22
			1101.08	38070.9				1101.08	5799.94				1101.08	38514.7				1101.08	6251.99
			1100.08	39303.7				1100.08	6075.48				1100.08	39160.1				1100.08	6309.11
			1099.08	38436.3				1099.08	6107.29				1099.08	39077.4				1099.08	6157.75
			1098.08	38294.4				1098.08	5887.36				1098.08	39467.6				1098.08	6286.66
			1097.08	37819.1				1097.08	5992.91				1097.08	39539.8				1097.08	6401.38
			1096.08	37802.9				1096.08	5935.16				1096.08	39358				1096.08	6494.13
			1095.08	37822.4				1095.08	5859.2				1095.08	38404.2				1095.08	6592.36
			1094.08	39696.1				1094.08	5977.29				1094.08	38623.8				1094.08	6430.96
			1093.08	38467.1				1093.08	5934.81				1093.08	40188.4				1093.08	6378.21
			1092.08	37335				1092.08	6078.04				1092.08	39359.8				1092.08	6358.72
			1091.08	37669.5				1091.08	5792.2				1091.08	40089.6				1091.08	6352.1
			1090.08	39453.7				1090.08	5699.17				1090.08	38707.1				1090.08	6498.96
			1089.08	38371.4				1089.08	6092.26				1089.08	38797				1089.08	6388.97
			1088.08	39459.9				1088.08	6098.26				1088.08	38726				1088.08	6561.24
			1087.08	39285.2				1087.08	6174.29				1087.08	40025.2				1087.08	6452.97
			1086.08	37804.4				1086.08	5979.9				1086.08	39709.6				1086.08	6347.1
			1085.08	39148.3				1085.08	5933.76				1085.08	38396.3				1085.08	6630.26
			1084.08	38608.1				1084.08	6107.39				1084.08	39719.1				1084.08	6385.55
			1083.08	39239.6				1083.08	5939.61				1083.08	40702.6				1083.08	6482.58
			1082.08	39511.8				1082.08	6088.74				1082.08	41247.7				1082.08	6443.23
			1081.08	38797.1				1081.08	6129.08				1081.08	39626.8				1081.08	6452.64
			1080.08	37610.6				1080.08	6220.58				1080.08	40168.3				1080.08	6321.69
			1079.08	38182.3				1079.08	6047.8				1079.08	40966.3				1079.08	6600.43
			1078.08	38547.8				1078.08	5841.97				1078.08	39344.4				1078.08	6322.08
			1077.08	39808.4				1077.08	6127.92				1077.08	40298.5				1077.08	6488.87
			1076.08	38888.9				1076.08	6274.63				1076.08	39150.5				1076.08	6483.37
			1075.08	39596.8				1075.08	6228.87				1075.08	40464.3				1075.08	6362
			1074.08	39258.1				1074.08	6172.06				1074.08	40648.7				1074.08	6443.24
			1073.08	38746.6				1073.08	6157.23				1073.08	41918.3				1073.08	6411.36
			1072.08	39047.6				1072.08	6127.62				1072.08	41451.7				1072.08	6520.04
			1071.08	38546.5				1071.08	6230.95				1071.08	40280.1				1071.08	6575.47
			1070.08	39239.5				1070.08	5904.53				1070.08	40295.3				1070.08	6996.71
			1069.08	39175.4				1069.08	5985.71				1069.08	41106.6				1069.08	6569.24
			1068.08	39465.7				1068.08	6084.23				1068.08	40807.4				1068.08	6349.56
			1067.08	39874.5				1067.08	6000.22				1067.08	40437.8				1067.08	6621.24
			1066.08	40536.4				1066.08	5999.48				1066.08	40323.3				1066.08	6660.38
			1065.08	40631.3				1065.08	5947.44				1065.08	41235.2				1065.08	6633.29
			1064.08	39931.6				1064.08	5963.7				1064.08	40382.9				1064.08	6605.41
			1063.08	39881.9				1063.08	6093.02				1063.08	39655				1063.08	6386.57
			1062.08	39780.4				1062.08	6409.01				1062.08	40328.8				1062.08	6407.8
			1061.08	39822.8				1061.08	6307.45				1061.08	41514.6				1061.08	6599.11
			1060.08	39546.1				1060.08	5968.92				1060.08	39854.7				1060.08	6588.82
			1059.08	40112.5				1059.08	6055.29				1059.08	40034.4				1059.08	6592.73
			1058.08	39742.4				1058.08	6330.44				1058.08	39737.5				1058.08	6729.24
			1057.08	38737.9				1057.08	6398.47				1057.08	40320.6				1057.08	6677.68
			1056.08	39410.1				1056.08	6292.95				1056.08	41264.2				1056.08	6760.59
			1055.08	40204				1055.08	6286.46				1055.08	41146.3				1055.08	6659.92
			1054.08	41500				1054.08	6393.31				1054.08	40648.8				1054.08	6648.26
			1053.08	41044.8				1053.08	6324.72				1053.08	40696.6				1053.08	6942.51
			1052.08	41077.8				1052.08	6321.54				1052.08	40620.6				1052.08	6768.52
			1051.08	40091.7				1051.08	6289.1				1051.08	40722.5				1051.08	6835.69
			1050.08	39979.5				1050.08	6144.05				1050.08	40296.4				1050.08	6802.49
			1049.08	41237.3				1049.08	6308.83				1049.08	41236.4				1049.08	6896.63
			1048.08	40206.4				1048.08	6243.46				1048.08	42690.6				1048.08	6579
			1047.08	39749.6				1047.08	6172.8				1047.08	41608				1047.08	6912.12
			1046.08	40655.7				1046.08	6390.12				1046.08	41141.3				1046.08	6888.67
			1045.08	39979.2				1045.08	6382.23				1045.08	41820.5				1045.08	6986.87
			1044.08	40316.9				1044.08	6373.59				1044.08	41973				1044.08	6617.96
			1043.08	41148				1043.08	6074.62				1043.08	41425.1				1043.08	6768.78
			1042.08	40213.8				1042.08	6546.04				1042.08	41679.1				1042.08	6647.76
			1041.08	40751				1041.08	6421.72				1041.08	42321.3				1041.08	6795.98
			1040.08	41292.4				1040.08	6469.2				1040.08	42099.7				1040.08	7118.49
			1039.08	42607.1				1039.08	6411.14				1039.08	41685.8				1039.08	6677.33
			1038.08	42273.6				1038.08	6482.61				1038.08	41863.3				1038.08	6793.55
			1037.08	41389.1				1037.08	6552.57				1037.08	41503.5				1037.08	6560.21
			1036.08	42532.3				1036.08	6613.15				1036.08	42323.5				1036.08	6949.15
			1035.08	42354.7				1035.08	6379.95				1035.08	41897.6				1035.08	7058.84
			1034.08	40937.8				1034.08	6568.52				1034.08	41797				1034.08	6814.25
			1033.08	41420.5				1033.08	6421.78				1033.08	42869.4				1033.08	6825.97
			1032.08	41243.6				1032.08	6076.97				1032.08	43956.5				1032.08	6881.29
			1031.08	40635.7				1031.08	6365.7				1031.08	43056.5				1031.08	6754.93
			1030.08	42386				1030.08	6413.73				1030.08	42115				1030.08	6563.67
			1029.08	41538.1				1029.08	6689.24				1029.08	41810.9				1029.08	7003.73
			1028.08	40350.3				1028.08	6367.9				1028.08	42309.6				1028.08	7081.77
			1027.08	40577				1027.08	6531.47				1027.08	43217.7				1027.08	7091.9
			1026.08	39685				1026.08	6431.38				1026.08	42522.3				1026.08	7215.11
			1025.08	40282.6				1025.08	6442.1				1025.08	42189.8				1025.08	6943.19
			1024.08	40696.4				1024.08	6588.65				1024.08	41698.4				1024.08	7079.06
			1023.08	41772				1023.08	6723.03				1023.08	42753.7				1023.08	6936.49
			1022.08	42141.2				1022.08	6773.02				1022.08	41579.8				1022.08	7048.37
			1021.08	41725.6				1021.08	6794.59				1021.08	42394.9				1021.08	7104.83
			1020.08	41989.6				1020.08	6882.37				1020.08	42399.3				1020.08	7277.03
			1019.08	41731.1				1019.08	6621.29				1019.08	42624.3				1019.08	7190.14
			1018.08	41285.6				1018.08	6569.65				1018.08	42634.1				1018.08	7018.53
			1017.08	41030.8				1017.08	6389.55				1017.08	43115.4				1017.08	6993.8
			1016.08	42267.7				1016.08	6718.99				1016.08	42429				1016.08	7217.41
			1015.08	43693.1				1015.08	6535.33				1015.08	42273				1015.08	7327.03
			1014.08	43249.4				1014.08	6618.22				1014.08	42601.2				1014.08	7102.99
			1013.08	40629.2				1013.08	6485.61				1013.08	44699.4				1013.08	7118.07
			1012.08	43051.1				1012.08	6669.9				1012.08	44015.7				1012.08	7200.76
			1011.08	42694.6				1011.08	6810.43				1011.08	43071.8				1011.08	7311.62
			1010.08	42248.1				1010.08	6808.94				1010.08	41513.1				1010.08	7349.86
			1009.08	42942.7				1009.08	6838.05				1009.08	41237				1009.08	7226.89
			1008.08	42336				1008.08	6519.72				1008.08	41945.7				1008.08	7315.4
			1007.08	42190.1				1007.08	6884.17				1007.08	43359.7				1007.08	7198.79
			1006.08	42947.1				1006.08	6924.36				1006.08	43067.3				1006.08	7306.07
			1005.08	42222.2				1005.08	6474.39				1005.08	42162.4				1005.08	7547.87
			1004.08	41338.1				1004.08	6746.61				1004.08	42706.4				1004.08	7403.66
			1003.08	41659.6				1003.08	6688.56				1003.08	43462.3				1003.08	7391.67
			1002.08	42411.9				1002.08	6881.95				1002.08	45702.6				1002.08	7251.49
			1001.08	43510.8				1001.08	6800.45				1001.08	44764.4				1001.08	7349.37
			1000.08	43738.2				1000.08	6788.17				1000.08	44391.7				1000.08	7290.89
			999.08	44711.5				999.08	7032.53				999.08	44857.2				999.08	7447.96
			998.08	43816.1				998.08	7326.62				998.08	43824.9				998.08	7531.26
			997.08	44223.5				997.08	6928.31				997.08	43083.4				997.08	7513.25
			996.08	43762.9				996.08	6858.77				996.08	44122.8				996.08	7269.52
			995.08	44353				995.08	6976.34				995.08	44274				995.08	7584.33
			994.08	43565.9				994.08	6762.13				994.08	43334.8				994.08	7533.78
			993.08	44239.9				993.08	6923.86				993.08	45378				993.08	7512.59
			992.08	42849.5				992.08	6922.34				992.08	43020.5				992.08	7503.09
			991.08	43381				991.08	6740.36				991.08	43406.1				991.08	7432.53
			990.08	43058.1				990.08	6927.36				990.08	42181.6				990.08	7317.53
			989.08	42295.3				989.08	6804.57				989.08	42059.7				989.08	7109.88
			988.08	41284.8				988.08	6855.37				988.08	42243.1				988.08	7148.3
			987.08	42132.2				987.08	6667.26				987.08	42747.4				987.08	7354.09
			986.08	41312.4				986.08	6696.65				986.08	41562.9				986.08	7061.69
			985.08	42637.2				985.08	6723.37				985.08	42180.3				985.08	7444.51
			984.08	41703.4				984.08	6593.69				984.08	41654.5				984.08	7478.98
			983.08	41625.6				983.08	6623.02				983.08	41949.6				983.08	7298.1
			982.08	42574.8				982.08	6799.75				982.08	43848.3				982.08	7125.85
			981.08	42351.3				981.08	6742.99				981.08	42362.7				981.08	7325.11
			980.08	42563.5				980.08	6995.73				980.08	43327.6				980.08	7342.83
			979.08	43416.6				979.08	6906.91				979.08	43788.6				979.08	7432.54
			978.08	43786.1				978.08	6969.17				978.08	45150.6				978.08	7610.8
			977.08	45133.3				977.08	7240.01				977.08	46834.1				977.08	7760.28
			976.08	46111.1				976.08	7383.77				976.08	46011.6				976.08	7959.47
			975.08	48031.7				975.08	7373.46				975.08	47529.7				975.08	8208.86
			974.08	47210.2				974.08	7282.05				974.08	46995.1				974.08	8215.83
			973.08	45291.4				973.08	7039.88				973.08	45481.5				973.08	8175.03
			972.08	45006.9				972.08	7182.89				972.08	44329.3				972.08	7879.64
			971.08	43134.3				971.08	6807.84				971.08	43154.7				971.08	7369.6
			970.08	43308.3				970.08	6677.44				970.08	43545.2				970.08	7317.89
			969.08	41577.4				969.08	6613.82				969.08	40215.9				969.08	7360.41
			968.08	41538.4				968.08	6548.85				968.08	39765.1				968.08	7045.36
			967.08	40783.8				967.08	6855.67				967.08	41570.6				967.08	7292.35
			966.08	40428.7				966.08	6492.53				966.08	41423.6				966.08	6983.58
			965.08	40699.2				965.08	6201.41				965.08	39847.3				965.08	6895.68
			964.08	40129.2				964.08	6101.35				964.08	39135.1				964.08	7007.71
			963.08	39946.4				963.08	6218.71				963.08	39874.2				963.08	6963.37
			962.08	39260.6				962.08	6283.31				962.08	39371.1				962.08	6875.96
			961.08	38427.3				961.08	6003.62				961.08	38563.6				961.08	7155.46
			960.08	38657.4				960.08	6097.82				960.08	38704.8				960.08	6986.35
			959.08	39558.3				959.08	6141.72				959.08	38792.7				959.08	6807.25
			958.08	39096				958.08	6319.8				958.08	39608.9				958.08	7016.51
			957.08	38327.8				957.08	6052.64				957.08	39462.9				957.08	7019.84
			956.08	38264.8				956.08	5976.41				956.08	38579.9				956.08	7037.59
			955.08	39172.7				955.08	6097.96				955.08	39487.2				955.08	6810.58
			954.08	37465.9				954.08	5965.82				954.08	39740.3				954.08	7005.33
			953.08	38834				953.08	5998.39				953.08	39593.6				953.08	7132.04
			952.08	37639.1				952.08	6116.35				952.08	39247.9				952.08	7057.82
			951.08	37916.2				951.08	6137.26				951.08	40188				951.08	7156.74
			950.08	39650.1				950.08	6234.23				950.08	39406.4				950.08	6882.52
			949.08	38013.9				949.08	5997.26				949.08	39095				949.08	6693.53
			948.08	38620.2				948.08	6273.85				948.08	39472.7				948.08	6834.69
			947.08	39091.4				947.08	5933.97				947.08	40103.8				947.08	6737.71
			946.08	37996.9				946.08	6154.04				946.08	38993.3				946.08	6710.01
			945.08	38696				945.08	6088.51				945.08	39618.2				945.08	7118.83
			944.08	38239.2				944.08	6192.4				944.08	40026.9				944.08	6959.8
			943.08	38992.3				943.08	6242.81				943.08	39546.4				943.08	6860.13
			942.08	39777.7				942.08	6203.77				942.08	39777.1				942.08	6803.52
			941.08	38156.8				941.08	6259.4				941.08	39176				941.08	7184.49
			940.08	37921.7				940.08	5954.53				940.08	39974.9				940.08	6903.32
			939.08	38441.8				939.08	6058.88				939.08	37506.1				939.08	7222.05
			938.08	38940.4				938.08	6109.56				938.08	38601.2				938.08	7070.31
			937.08	38768.4				937.08	5960.6				937.08	40426.3				937.08	6972.22
			936.08	38800.5				936.08	6235.97				936.08	40387.7				936.08	7045.77
			935.08	39179.5				935.08	6037.41				935.08	40714.4				935.08	7147.41
			934.08	40024				934.08	6082.16				934.08	39535.3				934.08	7196.77
			933.08	39385.4				933.08	5998.22				933.08	39745.8				933.08	7079.33
			932.08	39243.5				932.08	6433.33				932.08	39173.1				932.08	7213.9
			931.08	39691.1				931.08	6219.02				931.08	39502.4				931.08	7167.88
			930.08	40123.9				930.08	6219.19				930.08	39479.7				930.08	6982.85
			929.08	41447.3				929.08	6230.85				929.08	40427.7				929.08	7287.18
			928.08	41386.3				928.08	6306.71				928.08	40666.5				928.08	7357.19
			927.08	41110.8				927.08	6359.33				927.08	40155.2				927.08	7237.4
			926.08	41057.7				926.08	6516.06				926.08	40018.4				926.08	7194.45
			925.08	41682.5				925.08	6182.25				925.08	39515.2				925.08	7387.72
			924.08	39769.8				924.08	6259.83				924.08	39220.1				924.08	7463.74
			923.08	39586.9				923.08	6403.11				923.08	39349.5				923.08	7324.03
			922.08	37836.6				922.08	6460.23				922.08	38163.7				922.08	7068.63
			921.08	38462.1				921.08	6036.92				921.08	38408.6				921.08	6850.53
			920.08	37454				920.08	5822.56				920.08	38075.6				920.08	6676.8
			919.08	38899.8				919.08	6065.12				919.08	37940.1				919.08	6800.68
			918.08	37674.1				918.08	6057.8				918.08	38250.9				918.08	6779.64
			917.08	38697.7				917.08	6000.1				917.08	36977.4				917.08	6710.82
			916.08	38104.4				916.08	5944.41				916.08	37156.4				916.08	6828.62
			915.08	38308.2				915.08	6111.74				915.08	37600.7				915.08	6905.71
			914.08	36618.4				914.08	6165.24				914.08	38355.2				914.08	6993.57
			913.08	36817.5				913.08	6020.45				913.08	37571.3				913.08	6758.98
			912.08	37497.2				912.08	6182.4				912.08	38536.4				912.08	6826.29
			911.08	36674.4				911.08	6164.3				911.08	38913.4				911.08	6954.39
			910.08	38413.6				910.08	6153.93				910.08	37571.2				910.08	6882.39
			909.08	38109.9				909.08	6124.97				909.08	37759.7				909.08	6593.72
			908.08	37262.8				908.08	6062.32				908.08	37558.8				908.08	6617.39
			907.08	39151.6				907.08	6375.61				907.08	37325.4				907.08	6994.59
			906.08	37949.5				906.08	6041.05				906.08	38121.7				906.08	6874.07
			905.08	37372.9				905.08	5842.36				905.08	39859.6				905.08	6965.23
			904.08	38441.3				904.08	6006.62				904.08	39562.7				904.08	6728.36
			903.08	37507.9				903.08	6065.35				903.08	37909.9				903.08	6816.45
			902.08	38032.3				902.08	6068.17				902.08	38566.2				902.08	6821.7
			901.08	37599.1				901.08	5948.18				901.08	37706.3				901.08	6821.26
			900.08	36473.5				900.08	6220.48				900.08	37659.4				900.08	6821.62
			899.08	39028				899.08	6220.4				899.08	38066.1				899.08	6745.19
			898.08	38015.3				898.08	6192.7				898.08	37367.5				898.08	6746.31
			897.08	36872.2				897.08	6075.57				897.08	37299.7				897.08	6824.77
			896.08	38325.7				896.08	5935.95				896.08	38167.6				896.08	6873.55
			895.08	36840.7				895.08	6161.47				895.08	39003.6				895.08	7054.1
			894.08	38493.3				894.08	6026.39				894.08	38007.2				894.08	6737.68
			893.08	37695.1				893.08	6003.91				893.08	40567.6				893.08	6620.89
			892.08	38809.4				892.08	6067.96				892.08	38728				892.08	6764.71
			891.08	38492.4				891.08	6108.68				891.08	39177.6				891.08	6870.23
			890.08	38438.1				890.08	5910.6				890.08	38646.6				890.08	6920.42
			889.08	37740.2				889.08	5998.83				889.08	38104.1				889.08	6869.97
			888.08	38525.2				888.08	6091.8				888.08	38740.9				888.08	6859.65
			887.08	38953.2				887.08	6081.4				887.08	39015.6				887.08	6996.91
			886.08	38806.9				886.08	6138.17				886.08	38218.8				886.08	7253.75
			885.08	38738.7				885.08	5994.07				885.08	38562.4				885.08	7001.76
			884.08	39154.7				884.08	5863.28				884.08	38759.8				884.08	6960
			883.08	38242.7				883.08	6288.62				883.08	38202.6				883.08	6993.49
			882.08	38398				882.08	6178.76				882.08	38828				882.08	7086.41
			881.08	38461.3				881.08	6301.72				881.08	38464.8				881.08	6830.42
			880.08	38805.9				880.08	6094.16				880.08	39294.4				880.08	7081.35
			879.08	39559				879.08	6182.67				879.08	37999.2				879.08	6993.44
			878.08	38366.5				878.08	6185.52				878.08	37270.8				878.08	7444.76
			877.08	38762.8				877.08	6247.55				877.08	38681.5				877.08	7216.19
			876.08	37623.7				876.08	6217.65				876.08	38213.6				876.08	6940.17
			875.08	38870.5				875.08	6157.02				875.08	38433.5				875.08	6997.93
			874.08	39390.4				874.08	5977.36				874.08	37903				874.08	6945.32
			873.08	39326.7				873.08	6178.11				873.08	38514.1				873.08	7134.21
			872.08	38530.8				872.08	6147.66				872.08	38990				872.08	6987.52
			871.08	38804.8				871.08	6192.48				871.08	39385.3				871.08	7027.2
			870.08	38585.6				870.08	6169.26				870.08	38510				870.08	7074.17
			869.08	38885.6				869.08	6396.7				869.08	37451.6				869.08	7129.44
			868.08	38944.4				868.08	6292.66				868.08	38866.9				868.08	7117.71
			867.08	38592				867.08	6069.28				867.08	39383.5				867.08	7218.46
			866.08	38245.2				866.08	5921.24				866.08	38524.8				866.08	7045.69
			865.08	38810.9				865.08	6054.25				865.08	37958.1				865.08	6959.02
			864.08	37183.2				864.08	5837.18				864.08	37936.2				864.08	6969.62
			863.08	38184.5				863.08	6300.39				863.08	38430.8				863.08	6941.14
			862.08	38950.4				862.08	6359.2				862.08	38108				862.08	6981.99
			861.08	38504.2				861.08	5977.27				861.08	37226.5				861.08	6900.43
			860.08	38262.3				860.08	6004.11				860.08	37544.3				860.08	7145.44
			859.08	39662.7				859.08	6225.23				859.08	38607.9				859.08	6999.94
			858.08	39280.2				858.08	6028.25				858.08	38701.5				858.08	7124.01
			857.08	39031				857.08	6317.99				857.08	38797.9				857.08	7099.75
			856.08	38023.2				856.08	6386.55				856.08	39457.2				856.08	7004.93
			855.08	38821.8				855.08	5864.95				855.08	38795.2				855.08	7013.12
			854.08	38167.8				854.08	6138.03				854.08	37580.2				854.08	7056.33
			853.08	38021.6				853.08	6142.41				853.08	37417.3				853.08	6803.74
			852.08	38153.4				852.08	5977.93				852.08	37168.9				852.08	6993.81
			851.08	37466.7				851.08	6035.66				851.08	36947.9				851.08	7001.46
			850.08	39384.2				850.08	5867.53				850.08	36728.6				850.08	7030.01
			849.08	38543.6				849.08	5888.81				849.08	38266.2				849.08	7256.35
			848.08	38743.2				848.08	6051.5				848.08	37240.7				848.08	6823.54
			847.08	38724.9				847.08	6115.88				847.08	37517.1				847.08	6798.08
			846.08	38058.6				846.08	5854.43				846.08	36202.8				846.08	7310.49
			845.08	38350				845.08	5764.39				845.08	37068.9				845.08	7259.28
			844.08	38823.3				844.08	6182.42				844.08	38454.8				844.08	7204.97
			843.08	38068.2				843.08	6049.89				843.08	37992.6				843.08	7096.69
			842.08	39072.4				842.08	5957.57				842.08	38191.8				842.08	7398.82
			841.08	39044.1				841.08	6103.47				841.08	37146.8				841.08	7379.7
			840.08	39579.5				840.08	6304.28				840.08	37435				840.08	7278.39
			839.08	39171.8				839.08	6110.04				839.08	36882.3				839.08	7197.8
			838.08	37482.4				838.08	6114.08				838.08	38101				838.08	7397.14
			837.08	36678.9				837.08	6084.08				837.08	37313.2				837.08	7325.35
			836.08	38759.2				836.08	5830.67				836.08	37336.1				836.08	7180.63
			835.08	38685.6				835.08	6129.72				835.08	37277.3				835.08	7339.07
			834.08	37897.2				834.08	6169.6				834.08	37786.4				834.08	7195.21
			833.08	37426.4				833.08	6020.79				833.08	40167.5				833.08	7171.55
			832.08	37249.4				832.08	6154.02				832.08	40490.7				832.08	7315.19
			831.08	37650.6				831.08	6674.4				831.08	41553.7				831.08	7180.13
			830.08	37445.8				830.08	6355.68				830.08	38791.2				830.08	7043.69
			829.08	36769.9				829.08	6191.13				829.08	36067.6				829.08	7106.26
			828.08	37150.1				828.08	5630.68				828.08	34464.6				828.08	6719.69
			827.08	36509				827.08	5503.71				827.08	32883.6				827.08	6658.26
			826.08	35839				826.08	5472.61				826.08	32960.2				826.08	6590.52
			825.08	34456.6				825.08	5438.1				825.08	33864.2				825.08	6610.89
			824.08	33897.4				824.08	5133.81				824.08	32755.6				824.08	6611.39
			823.08	34450.3				823.08	5299.39				823.08	32153.9				823.08	6326.68
			822.08	33863.9				822.08	5502.07				822.08	32480.9				822.08	6251.56
			821.08	32863				821.08	5437.07				821.08	32489.4				821.08	6502.08
			820.08	34307.3				820.08	5288.09				820.08	32464.8				820.08	6373.48
			819.08	34447.5				819.08	5428.58				819.08	32414.3				819.08	6230.42
			818.08	34061.4				818.08	5303.07				818.08	31387.1				818.08	6494.49
			817.08	34413				817.08	5052.46				817.08	32102.2				817.08	6222.08
			816.08	33456.5				816.08	5125.19				816.08	32506.2				816.08	6170.18
			815.08	33825.6				815.08	5157.54				815.08	32138.9				815.08	6221.42
			814.08	33836.9				814.08	5292.18				814.08	31010.4				814.08	6073.95
			813.08	34011.9				813.08	5194.14				813.08	29805.8				813.08	6215.73
			812.08	33113.7				812.08	4994.84				812.08	30262.8				812.08	6270.62
			811.08	32558.4				811.08	5116.94				811.08	30046				811.08	6053.81
			810.08	33002.3				810.08	5020.95				810.08	31028.9				810.08	5835.19
			809.08	31830.1				809.08	4819.31				809.08	29961.9				809.08	6158.78
			808.08	33533.7				808.08	5040.17				808.08	29942.2				808.08	6103.6
			807.08	32978.6				807.08	5169.56				807.08	30771.2				807.08	6152.86
			806.08	34200.2				806.08	5241.42				806.08	31010.4				806.08	6186.46
			805.08	34924.3				805.08	5137.93				805.08	31762.4				805.08	6251.94
			804.08	34154				804.08	5147.02				804.08	30716.1				804.08	6278.85
			803.08	32427.3				803.08	4964.88				803.08	29740.3				803.08	6138.28
			802.08	33673.2				802.08	5013.07				802.08	28447.5				802.08	5964.22
			801.08	32311.3				801.08	4882.19				801.08	28305.9				801.08	6067.39
			800.08	30890.4				800.08	4879.72				800.08	29186.8				800.08	5972.86
			799.08	32223.5				799.08	4798.26				799.08	28059.7				799.08	5993.55
			798.08	32654.4				798.08	4728.86				798.08	29338.5				798.08	5874.39
			797.08	35624.3				797.08	5167.96				797.08	31205.9				797.08	6436.62
			796.08	41534.4				796.08	5681.54				796.08	34369.1				796.08	6941.68
			795.08	42431.4				795.08	6061.95				795.08	37566.5				795.08	7756.75
			794.08	37816.1				794.08	5801.54				794.08	31765.4				794.08	7651.74
			793.08	30703.9				793.08	5047.99				793.08	26139.1				793.08	6300.12
			792.08	28174.8				792.08	4460.81				792.08	25435.3				792.08	5663.79
			791.08	28440.2				791.08	4619.23				791.08	25111.1				791.08	5266.81
			790.08	29003.9				790.08	4427.94				790.08	24971				790.08	5382.63
			789.08	27807.5				789.08	4459.08				789.08	25396.8				789.08	5433.56
			788.08	26516.2				788.08	4456.11				788.08	24687.5				788.08	5283.42
			787.08	26456.1				787.08	4184.8				787.08	24616				787.08	5158.79
			786.08	25409.1				786.08	4142.15				786.08	24783.5				786.08	5084.12
			785.08	26282.9				785.08	4220.15				785.08	24587.5				785.08	4921.22
			784.08	27912.7				784.08	4231.56				784.08	25373.7				784.08	5158.9
			783.08	29320				783.08	4264.33				783.08	26570.7				783.08	5476.08
			782.08	35254.3				782.08	4885.03				782.08	31138				782.08	6203.49
			781.08	48274.1				781.08	6464.45				781.08	39564.5				781.08	7563.49
			780.08	53988.2				780.08	7373.12				780.08	46000.2				780.08	9353.26
			779.08	41835.5				779.08	7232.43				779.08	36980.2				779.08	9131.51
			778.08	26790.2				778.08	5440.7				778.08	24334.9				778.08	6846.24
			777.08	21645.2				777.08	3954.41				777.08	20350.1				777.08	4645.19
			776.08	19134.1				776.08	3713.61				776.08	20255.1				776.08	3799.35
			775.08	18893.4				775.08	3399.38				775.08	19375.1				775.08	3580.35
			774.08	19276.9				774.08	3260.19				774.08	18945.2				774.08	3741.86
			773.08	17890.8				773.08	3355.93				773.08	18039.2				773.08	3599.3
			772.08	18236.3				772.08	3118.7				772.08	18278.2				772.08	3509.06
			771.08	19594.7				771.08	2994.55				771.08	17983.1				771.08	3482.63
			770.08	18275.8				770.08	2954.53				770.08	17190.4				770.08	3408.42
			769.08	17855.2				769.08	2933.43				769.08	16629.9				769.08	3347.15
			768.08	16872.9				768.08	2884.61				768.08	16559				768.08	2974.63
			767.08	15524.1				767.08	2706.3				767.08	16423.5				767.08	2797.94
			766.08	14026.2				766.08	2642.36				766.08	15441.8				766.08	2727.12
			765.08	13928.3				765.08	2605.55				765.08	15199.9				765.08	2551.01
			764.08	14685.9				764.08	2554.97				764.08	14302.8				764.08	2459.78
			763.08	14229.7				763.08	2405.13				763.08	14548.6				763.08	2460.07
			762.08	13317.5				762.08	2477.96				762.08	14766.5				762.08	2425.3
			761.08	13237.4				761.08	2422.99				761.08	14138.2				761.08	2393.78
			760.08	13363.6				760.08	2498.27				760.08	13906.1				760.08	2408.43
			759.08	13632.9				759.08	2411.69				759.08	14269.7				759.08	2411.16
			758.08	13458.4				758.08	2378.86				758.08	13917.4				758.08	2522.94
			757.08	11883				757.08	2249.53				757.08	13795.9				757.08	2407.73
			756.08	11463.6				756.08	2370.85				756.08	14160.3				756.08	2299.38
			755.08	12314.1				755.08	2349.04				755.08	13758.9				755.08	2165.88
			754.08	12307.3				754.08	2253.07				754.08	13571.4				754.08	2300.4
			753.08	12640				753.08	2289.62				753.08	13395.7				753.08	2109.1
			752.08	12727				752.08	2280.51				752.08	12895.6				752.08	2147.95
			751.08	12474				751.08	2287.7				751.08	13045.6				751.08	2162.8
			750.08	12537.2				750.08	2283.67				750.08	13783.2				750.08	2217.17
			749.08	12613.1				749.08	2290.53				749.08	13857.7				749.08	2147.1
			748.08	12715.4				748.08	2219.92				748.08	13556.6				748.08	2091.29
			747.08	12725.3				747.08	2217.78				747.08	13829.7				747.08	2231.3
			746.08	12250.3				746.08	2212.14				746.08	13711.4				746.08	2277.16
			745.08	12300.5				745.08	2225.79				745.08	12089.8				745.08	2348.83
			744.08	11624.2				744.08	2204.53				744.08	13070.7				744.08	2322.02
			743.08	12035.5				743.08	2220.18				743.08	13001.3				743.08	2130.63
			742.08	12899.8				742.08	2189.19				742.08	13848.3				742.08	2237.2
			741.08	12464.4				741.08	2181.38				741.08	13609.1				741.08	2133.7
			740.08	11816.2				740.08	2287.9				740.08	13561.2				740.08	2164.43
			739.08	12261.2				739.08	2408.99				739.08	13573.5				739.08	2307.32
			738.08	11211.5				738.08	2361.66				738.08	13902.2				738.08	2356.22
			737.08	12645.4				737.08	2313.21				737.08	13341.8				737.08	2241.49
			736.08	13199.6				736.08	2428.44				736.08	13762.5				736.08	2184.51
			735.08	11892.7				735.08	2231.47				735.08	13695.9				735.08	2342.57
			734.08	12132.7				734.08	2251.16				734.08	13363.3				734.08	2130.82
			733.08	11754.6				733.08	2283.88				733.08	13335.9				733.08	2129.06
			732.08	11721.9				732.08	2173.61				732.08	13334.2				732.08	2059.58
			731.08	11978.5				731.08	2254.89				731.08	13159.3				731.08	2176.43
			730.08	11690.3				730.08	2107.03				730.08	12866.5				730.08	2085.66
			729.08	10760.3				729.08	2166.42				729.08	13024.2				729.08	2092.54
			728.08	11185.2				728.08	2167.42				728.08	12300				728.08	1991.83
			727.08	11528.6				727.08	2286.61				727.08	12225.2				727.08	2013.17
			726.08	10985.7				726.08	2239.53				726.08	11853.2				726.08	2110.32
			725.08	11671.2				725.08	2165.98				725.08	12629				725.08	2163.52
			724.08	11888.2				724.08	2034.59				724.08	13617				724.08	2114.91
			723.08	12222.7				723.08	2240.3				723.08	12985.4				723.08	2269.02
			722.08	13077.3				722.08	2157.01				722.08	13543.3				722.08	2293.13
			721.08	12460.7				721.08	2227.07				721.08	13942.6				721.08	2375.91
			720.08	12614.7				720.08	2296.32				720.08	13728.4				720.08	2450.8
			719.08	13955.5				719.08	2363.92				719.08	14321.5				719.08	2552.75
			718.08	14019.6				718.08	2340.18				718.08	14910.9				718.08	2437.33
			717.08	14314.5				717.08	2626.97				717.08	16175.4				717.08	2627.62
			716.08	14747.7				716.08	2602.99				716.08	15862.9				716.08	2722.04
			715.08	15770.2				715.08	2596.64				715.08	15455.8				715.08	2901.13
			714.08	15303.6				714.08	2668.53				714.08	16004.4				714.08	2681.11
			713.08	15146.7				713.08	2662.01				713.08	16063.9				713.08	2811.82
			712.08	14897.9				712.08	2653.75				712.08	15857.5				712.08	2904.43
			711.08	13669.9				711.08	2592.07				711.08	14794.8				711.08	2821.8
			710.08	13774.8				710.08	2581.91				710.08	13563.2				710.08	2689.95
			709.08	12427				709.08	2292.06				709.08	13424.8				709.08	2327.53
			708.08	11167.6				708.08	2208.47				708.08	12701.7				708.08	2242.26
			707.08	10620.9				707.08	1965.63				707.08	12489.6				707.08	1956.15
			706.08	10034.3				706.08	1714.51				706.08	11339.8				706.08	1776.92
			705.08	9201.34				705.08	1780.79				705.08	10147.2				705.08	1672.61
			704.08	9147.14				704.08	1912.34				704.08	10911.6				704.08	1576.07
			703.08	9835.09				703.08	1805.09				703.08	10921.8				703.08	1687.58
			702.08	9316.81				702.08	1710.9				702.08	10990.5				702.08	1622.97
			701.08	9685.83				701.08	1868.17				701.08	10755.9				701.08	1602.64
			700.08	8824.87				700.08	1828.64				700.08	10781.4				700.08	1656.18
			699.08	9277.51				699.08	1739.62				699.08	10879.1				699.08	1597.31
			698.08	9134.93				698.08	1699.26				698.08	10377.1				698.08	1554.06
			697.08	9184.29				697.08	1629.44				697.08	9576.83				697.08	1607.98
			696.08	8996.38				696.08	1588.05				696.08	9694.1				696.08	1635.3
			695.08	8573.95				695.08	1600.22				695.08	9465.55				695.08	1545.5
			694.08	7744.64				694.08	1565.96				694.08	8994.3				694.08	1441.78
			693.08	8286.35				693.08	1498.13				693.08	8540.62				693.08	1396.54
			692.08	7500.08				692.08	1509.32				692.08	8372.33				692.08	1431.27
			691.08	7057.96				691.08	1441.93				691.08	8487.68				691.08	1349.8
			690.08	7356.6				690.08	1565.16				690.08	7540.1				690.08	1364.51
			689.08	6884.97				689.08	1524.11				689.08	7996.78				689.08	1421.6
			688.08	7376.83				688.08	1361.52				688.08	8924.35				688.08	1537.54
			687.08	7693.62				687.08	1592.06				687.08	9880.87				687.08	1657.11
			686.08	7622.63				686.08	1943.55				686.08	16504.4				686.08	2485.05
			685.08	7941.84				685.08	2730.54				685.08	24643				685.08	3502.38
			684.08	7783.65				684.08	3140.97				684.08	20834.4				684.08	3026.3
			683.08	7131.05				683.08	2324.48				683.08	12362.2				683.08	1967.28
			682.08	7626.95				682.08	1693.75				682.08	8340.42				682.08	1464.55
			681.08	7517.07				681.08	1546.25				681.08	8263.01				681.08	1454.88
			680.08	7021.77				680.08	1486				680.08	8144.88				680.08	1440.11
			679.08	7096.74				679.08	1446.44				679.08	8174.67				679.08	1443.83
			678.08	7303.74				678.08	1397.02				678.08	7799.68				678.08	1396.96
			677.08	7572.49				677.08	1288.81				677.08	7776.47				677.08	1394.06
			676.08	7347.54				676.08	1446.36				676.08	8529.43				676.08	1488.18
			675.08	7462.48				675.08	1395.88				675.08	7476.15				675.08	1356.52
			674.08	7569.63				674.08	1505.79				674.08	8436.71				674.08	1476.59
			673.08	7516.07				673.08	1422.13				673.08	8402.38				673.08	1472.3
			672.08	7589.16				672.08	1443.19				672.08	8177.27				672.08	1444.16
			671.08	7261.68				671.08	1452.83				671.08	7805.26				671.08	1397.66
			670.08	7434.71				670.08	1350.71				670.08	8016.71				670.08	1424.09
			669.08	7552.42				669.08	1430.62				669.08	7751.06				669.08	1260.76
			668.08	7176.31				668.08	1405.69				668.08	7747.16				668.08	1302.56
			667.08	7704.08				667.08	1381.32				667.08	7974.25				667.08	1297.31
			666.08	7714.05				666.08	1320.76				666.08	8195.96				666.08	1369.22
			665.08	7680.45				665.08	1335.84				665.08	8173.27				665.08	1263.17
			664.08	7624.27				664.08	1403.41				664.08	7425.33				664.08	1289.14
			663.08	7410.14				663.08	1397.23				663.08	7548.16				663.08	1206.5
			662.08	7622.37				662.08	1390.61				662.08	8336.49				662.08	1295.73
			661.08	7824.55				661.08	1516.93				661.08	7895.92				661.08	1293.66
			660.08	7175.13				660.08	1525.81				660.08	8313.19				660.08	1276.71
			659.08	7470.57				659.08	1389.89				659.08	8261.18				659.08	1339.92
			658.08	7797.3				658.08	1342.66				658.08	8083.69				658.08	1312.67
			657.08	7681.61				657.08	1395.02				657.08	8399.6				657.08	1312.28
			656.08	7641.46				656.08	1516.43				656.08	8058.04				656.08	1283.13
			655.08	7873.31				655.08	1553.64				655.08	8065.09				655.08	1323.46
			654.08	7845.72				654.08	1479.16				654.08	8088.54				654.08	1298.08
			653.08	7689.02				653.08	1476.55				653.08	8465.83				653.08	1212.47
			652.08	7289.2				652.08	1399.64				652.08	7838.7				652.08	1277.95
			651.08	7852.66				651.08	1461.58				651.08	8155.74				651.08	1222.16
			650.08	8434.79				650.08	1387.42				650.08	8301.44				650.08	1284.66
			649.08	8305.86				649.08	1468.46				649.08	8345.92				649.08	1421.52
			648.08	7441.66				648.08	1435.97				648.08	8151.52				648.08	1448.04
			647.08	7736.57				647.08	1530.38				647.08	8252.88				647.08	1351.34
			646.08	8044.26				646.08	1435.37				646.08	8635.19				646.08	1241.63
			645.08	8675.91				645.08	1429.02				645.08	7921.33				645.08	1234.94
			644.08	7906.4				644.08	1457.11				644.08	7732.53				644.08	1300.06
			643.08	7881.63				643.08	1349.93				643.08	8432.21				643.08	1326.23
			642.08	7994.14				642.08	1423.62				642.08	8170.67				642.08	1364.71
			641.08	8281.03				641.08	1530.06				641.08	8191.88				641.08	1328.8
			640.08	8464.73				640.08	1378.8				640.08	7703.34				640.08	1286.11
			639.08	7865.07				639.08	1508.95				639.08	7607.68				639.08	1351.71
			638.08	8189.78				638.08	1501.24				638.08	8811.1				638.08	1412.32
			637.08	7521.39				637.08	1406.88				637.08	8784.67				637.08	1337.29
			636.08	7218.17				636.08	1597.3				636.08	8479.89				636.08	1365.05
			635.08	7593.5				635.08	1490.7				635.08	8312.04				635.08	1330.74
			634.08	7754.68				634.08	1438.66				634.08	8322.59				634.08	1443.3
			633.08	8066.71				633.08	1477.18				633.08	8177.43				633.08	1379.02
			632.08	8387.58				632.08	1434.52				632.08	8474.81				632.08	1229.74
			631.08	7827.77				631.08	1497.7				631.08	8517.57				631.08	1312.91
			630.08	7952.94				630.08	1548.9				630.08	8726.59				630.08	1285.88
			629.08	7952.36				629.08	1590.64				629.08	8171.81				629.08	1352.09
			628.08	7718.71				628.08	1562.75				628.08	8200.32				628.08	1312.07
			627.08	7460.94				627.08	1552.27				627.08	8341.6				627.08	1269.08
			626.08	7284.75				626.08	1506.18				626.08	8554.5				626.08	1263.43
			625.08	7252.12				625.08	1504.74				625.08	8078.91				625.08	1307.29
			624.08	7502.52				624.08	1519.15				624.08	7678.61				624.08	1230.98
			623.08	7605.16				623.08	1504.69				623.08	8298.24				623.08	1364.73
			622.08	7985.57				622.08	1400.16				622.08	8370.17				622.08	1371.89
			621.08	8525.93				621.08	1456.62				621.08	8286.77				621.08	1349.47
			620.08	8116.49				620.08	1520.96				620.08	8555.68				620.08	1356.01
			619.08	7250.14				619.08	1430.96				619.08	9237.72				619.08	1292.86
			618.08	8328.09				618.08	1480.31				618.08	8748.4				618.08	1219.29
			617.08	7915.69				617.08	1488.61				617.08	8791.82				617.08	1426.81
			616.08	7843.8				616.08	1502.57				616.08	8403.36				616.08	1385.27
			615.08	7838.3				615.08	1519.97				615.08	7931.29				615.08	1423.35
			614.08	7728.55				614.08	1516.79				614.08	7796.32				614.08	1271.5
			613.08	7486.69				613.08	1570.93				613.08	8603.34				613.08	1294.05
			612.08	7939.38				612.08	1478.66				612.08	8525.55				612.08	1510.5
			611.08	7699.4				611.08	1547.77				611.08	8840.8				611.08	1375.71
			610.08	7902.38				610.08	1614.19				610.08	8300.32				610.08	1306.83
			609.08	8095.94				609.08	1509.32				609.08	8739.6				609.08	1390.46
			608.08	8213.85				608.08	1520.73				608.08	8544.52				608.08	1429.99
			607.08	7774.73				607.08	1640.58				607.08	8435.45				607.08	1293.4
			606.08	8348.6				606.08	1668.56				606.08	8115.57				606.08	1244.53
			605.08	8215.71				605.08	1471.16				605.08	8158.32				605.08	1359.59
			604.08	7806.72				604.08	1546.68				604.08	8331.89				604.08	1299.36
			603.08	7926.07				603.08	1559.59				603.08	8757.6				603.08	1325.48
			602.08	7817.51				602.08	1664.06				602.08	8667.07				602.08	1388.38
			601.08	8179.75				601.08	1657.84				601.08	8558.24				601.08	1414.83
			600.08	8124.59				600.08	1622.96				600.08	8441.76				600.08	1438.93
			599.08	8648.46				599.08	1450.83				599.08	9430.59				599.08	1413.14
			598.08	8513.27				598.08	1590.64				598.08	9342.72				598.08	1364.8
			597.08	8327.17				597.08	1540.47				597.08	9136.89				597.08	1330.41
			596.08	8100.62				596.08	1570.67				596.08	8659.9				596.08	1321.94
			595.08	8086.49				595.08	1568.67				595.08	8413.85				595.08	1482.69
			594.08	8629.55				594.08	1580.65				594.08	8617.29				594.08	1335.17
			593.08	7873.81				593.08	1556.09				593.08	8909.28				593.08	1349.9
			592.08	8048.7				592.08	1503.45				592.08	8620.05				592.08	1298.72
			591.08	8095.96				591.08	1535.2				591.08	9202.24				591.08	1517.57
			590.08	8325.21				590.08	1626.29				590.08	8883.17				590.08	1480.2
			589.08	8011.18				589.08	1535.17				589.08	8416.59				589.08	1506.17
			588.08	8733.51				588.08	1664.08				588.08	8875.47				588.08	1407.67
			587.08	8189.62				587.08	1656.97				587.08	8777.17				587.08	1350.58
			586.08	8603.84				586.08	1569.49				586.08	8616.41				586.08	1337.15
			585.08	8134.13				585.08	1680.47				585.08	9400.88				585.08	1313
			584.08	7765.59				584.08	1547.57				584.08	8174.67				584.08	1331.88
			583.08	8086.57				583.08	1541.81				583.08	8672.35				583.08	1367.94
			582.08	8328.27				582.08	1662.49				582.08	9131.81				582.08	1335.59
			581.08	8757.8				581.08	1718.28				581.08	9126.69				581.08	1445.93
			580.08	8509.22				580.08	1646.97				580.08	9322.11				580.08	1427.4
			579.08	8939.86				579.08	1554.48				579.08	9121.11				579.08	1399.69
			578.08	8523.65				578.08	1652.74				578.08	8792.88				578.08	1438.24
			577.08	8143.22				577.08	1651.2				577.08	8736.71				577.08	1348.05
			576.08	7878.41				576.08	1597.81				576.08	9237.39				576.08	1466.9
			575.08	7746.36				575.08	1704.97				575.08	8838.74				575.08	1378.06
			574.08	8235.43				574.08	1607.76				574.08	8986.69				574.08	1372.32
			573.08	7874.87				573.08	1455.95				573.08	9027.65				573.08	1420.57
			572.08	8183.25				572.08	1604.02				572.08	8631.41				572.08	1433.55
			571.08	8185.63				571.08	1733.63				571.08	9107.42				571.08	1400.66
			570.08	8349.54				570.08	1695.91				570.08	9476.39				570.08	1436.09
			569.08	8240.48				569.08	1679.23				569.08	9007.14				569.08	1400.56
			568.08	8661.4				568.08	1519.37				568.08	9198.86				568.08	1425.15
			567.08	8264.95				567.08	1607.68				567.08	8412.14				567.08	1479.06
			566.08	8530.31				566.08	1581.77				566.08	8894.1				566.08	1449.08
			565.08	7813.07				565.08	1655.22				565.08	9046.42				565.08	1449.32
			564.08	7364.43				564.08	1650.69				564.08	8754.04				564.08	1488.98
			563.08	7480.15				563.08	1709.62				563.08	9058.3				563.08	1551.6
			562.08	8347.86				562.08	1599.04				562.08	8279.33				562.08	1406.42
			561.08	8346.3				561.08	1623.13				561.08	8779.35				561.08	1453.57
			560.08	8838.54				560.08	1510.17				560.08	9239.02				560.08	1523.05
			559.08	8559.4				559.08	1651.1				559.08	9307				559.08	1443.85
			558.08	8375.69				558.08	1711.2				558.08	9522.03				558.08	1404.19
			557.08	9506.94				557.08	1845.24				557.08	10435.2				557.08	1427.35
			556.08	9542.94				556.08	1768.09				556.08	10718.2				556.08	1423.36
			555.08	8920.91				555.08	1802.51				555.08	10891.2				555.08	1429.59
			554.08	8748.06				554.08	1799.08				554.08	9632.93				554.08	1485.22
			553.08	7778.33				553.08	1853.69				553.08	9278.81				553.08	1541.94
			552.08	8357.82				552.08	1619.25				552.08	9161.62				552.08	1485.19
			551.08	7461.68				551.08	1599.68				551.08	9190.26				551.08	1396
			550.08	7810				550.08	1578.15				550.08	8762.97				550.08	1417.56
			549.08	8168.37				549.08	1449.66				549.08	8507.38				549.08	1316.72
			548.08	6882.73				548.08	1471.37				548.08	8378.13				548.08	1269.64
			547.08	7052.5				547.08	1399.56				547.08	7427.63				547.08	1310.9
			546.08	7264.79				546.08	1347.74				546.08	6899.46				546.08	1256.38
			545.08	7044.76				545.08	1262.28				545.08	8008.4				545.08	1300.73
			544.08	7313.71				544.08	1274.79				544.08	7789.46				544.08	1241.12
			543.08	7434.39				543.08	1370.62				543.08	7462.71				543.08	1300.52
			542.08	7220.91				542.08	1431.3				542.08	6505.34				542.08	1281.09
			541.08	6588.84				541.08	1265.48				541.08	6073.95				541.08	1239.9
			540.08	6087.49				540.08	1153.78				540.08	5310.24				540.08	1033.4
			539.08	5968.95				539.08	1135.56				539.08	6008.64				539.08	995.282
			538.08	5902.34				538.08	1008.79				538.08	5282.19				538.08	990.916
			537.08	6004.16				537.08	1015.3				537.08	5006.38				537.08	1008.55
			536.08	5902.24				536.08	1148.92				536.08	5311.84				536.08	1048.36
			535.08	6017.17				535.08	1241.18				535.08	6259.78				535.08	1150.14
			534.08	6829.99				534.08	1323.75				534.08	8256.22				534.08	1337.64
			533.08	10138.4				533.08	1765.2				533.08	11310				533.08	1494.62
			532.08	16071.9				532.08	2659.3				532.08	19269.3				532.08	2173.87
			531.08	22752.4				531.08	3743.92				531.08	24289.2				531.08	2970.26
			530.08	29986.4				530.08	4841.22				530.08	30172.2				530.08	3791.82
			529.08	31214.6				529.08	5454.77				529.08	30613.6				529.08	5362.24
			528.08	14926				528.08	3739.18				528.08	15119				528.08	4296.13
			527.08	4861.74				527.08	1621.66				527.08	5124.21				527.08	1661.24
			526.08	3110.14				526.08	707.259				526.08	3358.62				526.08	677.895
			525.08	2954.44				525.08	588.527				525.08	3126.57				525.08	523.221
			524.08	2695.24				524.08	677.155				524.08	3001.38				524.08	532.877
			523.08	2909.36				523.08	577.451				523.08	3243.62				523.08	537.615
			522.08	2777.47				522.08	591.505				522.08	3187.13				522.08	535.926
			521.08	2649.3				521.08	608.067				521.08	3134.27				521.08	556.643
			520.08	2824.55				520.08	608.619				520.08	3467.69				520.08	505.07
			519.08	2503.86				519.08	604.246				519.08	3243.8				519.08	473.405
			518.08	2632.95				518.08	620.832				518.08	2973.43				518.08	494.486
			517.08	2534.79				517.08	586.275				517.08	3261.58				517.08	465.374
			516.08	2746.08				516.08	534.838				516.08	3581.83				516.08	525.194
			515.08	2863.09				515.08	661.573				515.08	2957.84				515.08	438.743
			514.08	2680.49				514.08	580.424				514.08	3184.77				514.08	560.008
			513.08	2604.06				513.08	565.482				513.08	3236.53				513.08	527.751
			512.08	2946.1				512.08	683.089				512.08	3188.5				512.08	499.612
			511.08	3033.59				511.08	686.823				511.08	3213.89				511.08	487.775
			510.08	2428.29				510.08	556.066				510.08	3228.47				510.08	513.457
			509.08	2581.71				509.08	647.359				509.08	2995.8				509.08	539.292
			508.08	2787.01				508.08	553.97				508.08	2932.69				508.08	513.265
			507.08	2616.31				507.08	561.921				507.08	3138.8				507.08	606.703
			506.08	2611.98				506.08	524.57				506.08	3152.66				506.08	541.196
			505.08	2778.27				505.08	553.886				505.08	3215.71				505.08	497.079
			504.08	2639.02				504.08	573.313				504.08	2776.47				504.08	494.534
			503.08	2435.95				503.08	556.234				503.08	2939.46				503.08	533.91
			502.08	2598.06				502.08	581.12				502.08	3286.49				502.08	501.741
			501.08	2823.77				501.08	646.647				501.08	2916.19				501.08	575.422
			500.08	2799.76				500.08	599.032				500.08	3037.54				500.08	541.761
			499.08	2980.79				499.08	626.883				499.08	3285.19				499.08	555.802
			498.08	2836.15				498.08	624.158				498.08	3178.73				498.08	457.039
			497.08	3174.21				497.08	588.035				497.08	3543.02				497.08	526.01
			496.08	2803.44				496.08	596.014				496.08	3691.24				496.08	525.742
			495.08	2774.89				495.08	546.859				495.08	3166.61				495.08	518.752
			494.08	2852.68				494.08	628.239				494.08	3305.02				494.08	542.489
			493.08	2699.26				493.08	596.707				493.08	3093.78				493.08	538.776
			492.08	2559.5				492.08	604.582				492.08	3183.57				492.08	521.777
			491.08	2742.98				491.08	538.291				491.08	3250.04				491.08	572.169
			490.08	2561.66				490.08	503.633				490.08	3057.32				490.08	535.69
			489.08	2680.77				489.08	551.629				489.08	3238.5				489.08	615.158
			488.08	2830.01				488.08	639.204				488.08	3095.2				488.08	625.154
			487.08	3011.38				487.08	654.11				487.08	2929.73				487.08	623.585
			486.08	2778.73				486.08	589.312				486.08	3092.66				486.08	580.044
			485.08	2649.86				485.08	590.66				485.08	3311.82				485.08	508.247
			484.08	2724.45				484.08	628.243				484.08	3386.31				484.08	481.609
			483.08	2596.16				483.08	581.649				483.08	3236.93				483.08	548.027
			482.08	2798.62				482.08	668.964				482.08	3281.97				482.08	447.191
			481.08	2970.43				481.08	576.267				481.08	3504.82				481.08	449.32
			480.08	2617.13				480.08	643.994				480.08	3193.36				480.08	501.833
			479.08	2838.7				479.08	659.472				479.08	3234.13				479.08	566.595
			478.08	3018.93				478.08	527.247				478.08	2862.34				478.08	533.886
			477.08	2884.75				477.08	667.759				477.08	3161.54				477.08	491.645
			476.08	2840.02				476.08	572.141				476.08	2990.48				476.08	500.528
			475.08	2783.69				475.08	640.568				475.08	3216.49				475.08	471.116
			474.08	2888.58				474.08	609.968				474.08	2988.48				474.08	468.551
			473.08	2684.89				473.08	667.583				473.08	2876.59				473.08	538.299
			472.08	2791.32				472.08	576.519				472.08	3237.01				472.08	544.75
			471.08	2767.89				471.08	640.672				471.08	3373.51				471.08	561.449
			470.08	2870.65				470.08	564.906				470.08	2992.52				470.08	513.501
			469.08	2867.95				469.08	521.925				469.08	2731.53				469.08	458.027
			468.08	3197.76				468.08	540.96				468.08	3128.47				468.08	498.139
			467.08	3116.67				467.08	493.221				467.08	2864.83				467.08	498.099
			466.08	2518.03				466.08	577.223				466.08	3270.99				466.08	548.199
			465.08	2552.36				465.08	635.75				465.08	3174.15				465.08	543.834
			464.08	2415.69				464.08	698.319				464.08	3101.62				464.08	620.18
			463.08	2664.71				463.08	738.603				463.08	3101.72				463.08	599.236
			462.08	2933.55				462.08	591.525				462.08	3336.25				462.08	488.447
			461.08	2782.99				461.08	599.028				461.08	3119.85				461.08	535.39
			460.08	2694.24				460.08	648.007				460.08	2926.87				460.08	488.543
			459.08	2702.02				459.08	739.972				459.08	3661.04				459.08	551.633
			458.08	2789.16				458.08	800.792				458.08	3251.1				458.08	577.259
			457.08	2851.04				457.08	669.184				457.08	3354.36				457.08	605.958
			456.08	2565.21				456.08	517.015				456.08	3145.72				456.08	515.534
			455.08	2500.26				455.08	503.089				455.08	3000.32				455.08	501.068
			454.08	2708.56				454.08	494.45				454.08	3392.18				454.08	540.52
			453.08	2721.93				453.08	539.988				453.08	3465.29				453.08	499.796
			452.08	2541.18				452.08	553.353				452.08	3222.07				452.08	565.706
			451.08	2735.29				451.08	455.526				451.08	3213.61				451.08	543.649
			450.08	2693.98				450.08	480.532				450.08	2885.71				450.08	501.837
			449.08	2282.55				449.08	551.212				449.08	3461.28				449.08	577.271
			448.08	2809.84				448.08	532.933				448.08	3017.51				448.08	557.543
			447.08	2864.15				447.08	517.767				447.08	3377.85				447.08	476.13
			446.08	2862.85				446.08	575.866				446.08	3373.71				446.08	466.847
			445.08	3084.75				445.08	553.473				445.08	2975.07				445.08	484.426
			444.08	3096.78				444.08	544.914				444.08	3238.66				444.08	531.829
			443.08	2907.56				443.08	563.469				443.08	3049.98				443.08	551.681
			442.08	2881.13				442.08	531.605				442.08	3061.76				442.08	533.317
			441.08	2682.33				441.08	516.939				441.08	3280.19				441.08	555.21
			440.08	2589.94				440.08	614.286				440.08	3166.41				440.08	522.141
			439.08	2752.74				439.08	583.541				439.08	3381.21				439.08	585.97
			438.08	2373.31				438.08	553.101				438.08	3410.84				438.08	600.296
			437.08	2675.77				437.08	582.721				437.08	3224.03				437.08	535.442
			436.08	2817.91				436.08	541.365				436.08	3393.6				436.08	535.718
			435.08	2363.99				435.08	482.525				435.08	3340.1				435.08	546.303
			434.08	2594.1				434.08	572.569				434.08	3226.03				434.08	530.96
			433.08	2432.07				433.08	537.959				433.08	3051.84				433.08	517.307
			432.08	2580.49				432.08	564.846				432.08	3397.56				432.08	531.593
			431.08	2949.1				431.08	515.778				431.08	3350.24				431.08	526.743
			430.08	2443.48				430.08	522.809				430.08	3452.76				430.08	495.034
			429.08	2576.45				429.08	516.935				429.08	3445.08				429.08	532.709
			428.08	3053.14				428.08	542.761				428.08	3262.67				428.08	589.284
			427.08	2867.05				427.08	496.523				427.08	3369.47				427.08	529.824
			426.08	2627.95				426.08	516.739				426.08	3328.95				426.08	539.64
			425.08	2851.98				425.08	491.012				425.08	3054.72				425.08	557.171
			424.08	2774.25				424.08	531.172				424.08	3036.23				424.08	474.006
			423.08	2943.86				423.08	509.756				423.08	3392.98				423.08	525.69
			422.08	3126.39				422.08	518.727				422.08	3581.75				422.08	538.343
			421.08	2798.84				421.08	513.886				421.08	3223.73				421.08	557.215
			420.08	3145.84				420.08	504.93				420.08	3341.14				420.08	523.87
			419.08	3043.9				419.08	525.342				419.08	3478.81				419.08	479.94
			418.08	2794.88				418.08	535.906				418.08	3077.71				418.08	488.427
			417.08	2630.21				417.08	539.464				417.08	3483.19				417.08	475.706
			416.08	2604.56				416.08	574.246				416.08	3328.97				416.08	545.094
			415.08	2776.91				415.08	558.031				415.08	3309.94				415.08	484.698
			414.08	2755.38				414.08	624.898				414.08	3017.59				414.08	499.624
			413.08	2821.63				413.08	552.313				413.08	3095.62				413.08	491.553
			412.08	3013.13				412.08	578.235				412.08	3219.53				412.08	512.017
			411.08	2839.88				411.08	521.285				411.08	3846.34				411.08	550.132
			410.08	3038.58				410.08	570.152				410.08	3364.01				410.08	522.409
			409.08	2582.99				409.08	521.521				409.08	3350.62				409.08	525.018
			408.08	3097				408.08	509.856				408.08	3612.02				408.08	511.257
			407.08	3261.02				407.08	514.486				407.08	3020.09				407.08	502.729
			406.08	3277.25				406.08	594.974				406.08	3049.06				406.08	519.66
			405.08	3057.1				405.08	570.292				405.08	3291.04				405.08	513.109
			404.08	2565.07				404.08	512.605				404.08	3407.78				404.08	533.253
			403.08	2935.15				403.08	511.797				403.08	3470.15				403.08	559.116
			402.08	3213.95				402.08	552.189				402.08	3900.04				402.08	542.501
			401.08	2799.5				401.08	562.349				401.08	3470.17				401.08	549.048
			400.08	2803.74				400.08	584.498				400.08	3126.29				400.08	611.184
			399.08	2938.72				399.08	540.532				399.08	3102.22				399.08	554.138
			398.08	2926.81				398.08	542.425				398.08	3277.11				398.08	507.955
			397.08	2590.08				397.08	541.737				397.08	3506.6				397.08	555.698
			396.08	2912.26				396.08	525.626				396.08	3701.5				396.08	541.116
			395.08	2916.43				395.08	548.555				395.08	3506.1				395.08	574.006
			394.08	2998.92				394.08	586.667				394.08	3176.17				394.08	571.096
			393.08	2691.06				393.08	535.902				393.08	3052.98				393.08	538.031
			392.08	2866.71				392.08	615.602				392.08	3195.6				392.08	528.747
			391.08	2673.69				391.08	598.872				391.08	3515.63				391.08	540.544
			390.08	2769.47				390.08	542.181				390.08	3414.11				390.08	522.833
			389.08	2879.57				389.08	599.856				389.08	3751.06				389.08	584.206
			388.08	2886.03				388.08	586.118				388.08	3143.66				388.08	521.441
			387.08	2931.49				387.08	623.365				387.08	3616.93				387.08	630.1
			386.08	2965.29				386.08	590.624				386.08	3461.98				386.08	596.11
			385.08	2369.73				385.08	527.307				385.08	3127.35				385.08	571.833
			384.08	2804.06				384.08	539.12				384.08	3600.8				384.08	580.844
			383.08	2822.45				383.08	574.374				383.08	3701.96				383.08	498.631
			382.08	2711.76				382.08	553.101				382.08	4151.26				382.08	549.2
			381.08	2689.98				381.08	545.702				381.08	3556.84				381.08	566.018
			380.08	2993.46				380.08	596.447				380.08	3639.2				380.08	540.684
			379.08	3097.98				379.08	486.867				379.08	3309.24				379.08	565.754
			378.08	2865.33				378.08	569.876				378.08	3950.36				378.08	508.131
			377.08	3197.46				377.08	576.691				377.08	3555.24				377.08	527.191
			376.08	3070.55				376.08	594.482				376.08	3484.83				376.08	584.042
			375.08	3375.75				375.08	591.421				375.08	3310.7				375.08	627.531
			374.08	3331.85				374.08	580.6				374.08	3932.89				374.08	551.837
			373.08	2918.69				373.08	574.61				373.08	3668.21				373.08	433.573
			372.08	2861.44				372.08	505.53				372.08	3333.17				372.08	475.33
			371.08	3188.88				371.08	560.176				371.08	3681.21				371.08	599.06
			370.08	3060.18				370.08	561.1				370.08	3769.93				370.08	614.746
			369.08	2685.03				369.08	564.766				369.08	3515.69				369.08	573.221
			368.08	2850.74				368.08	625.934				368.08	3622.23				368.08	527.343
			367.08	2976.71				367.08	637.727				367.08	3921.71				367.08	680.988
			366.08	2681.51				366.08	580.372				366.08	3230.31				366.08	621.653
			365.08	2608.92				365.08	651.773				365.08	3342.58				365.08	636.619
			364.08	2886.83				364.08	628.419				364.08	3499.1				364.08	565.762
			363.08	3268.17				363.08	587.279				363.08	3692.5				363.08	523.846
			362.08	2920.03				362.08	561.397				362.08	3610.26				362.08	576.495
			361.08	3228.15				361.08	600.956				361.08	3543.26				361.08	521.184
			360.08	2874.15				360.08	605.118				360.08	3561.46				360.08	589.052
			359.08	2884.99				359.08	602.921				359.08	3370.67				359.08	570.248
			358.08	2981.05				358.08	525.714				358.08	3210.02				358.08	589.456
			357.08	3070.87				357.08	536.507				357.08	3628.85				357.08	531.633
			356.08	3247.72				356.08	564.23				356.08	4121.95				356.08	578.904
			355.08	3414.43				355.08	517.859				355.08	3772.89				355.08	673.165
			354.08	2926.15				354.08	546.539				354.08	3713.39				354.08	609.568
			353.08	2817.41				353.08	632.597				353.08	3625.71				353.08	586.315
			352.08	3039.28				352.08	578.471				352.08	4101.26				352.08	665.878
			351.08	3082.11				351.08	586.795				351.08	4105.58				351.08	665.822
			350.08	3057.44				350.08	624.702				350.08	4616.13				350.08	600.348
			349.08	2729.69				349.08	621.813				349.08	3975.65				349.08	676.098
			348.08	2910.02				348.08	632.705				348.08	4029.21				348.08	650.128
			347.08	2960.44				347.08	593.065				347.08	4006.72				347.08	575.486
			346.08	2629.45				346.08	596.923				346.08	4091.16				346.08	631.681
			345.08	3028.37				345.08	595.966				345.08	3951.6				345.08	549.756
			344.08	2867.77				344.08	605.25				344.08	4060.8				344.08	551.192
			343.08	2806.92				343.08	546.383				343.08	4021.09				343.08	575.598
			342.08	3262.85				342.08	660.664				342.08	3192.08				342.08	521.529
			341.08	3241.14				341.08	576.811				341.08	3897.64				341.08	622.413
			340.08	3204.78				340.08	679.22				340.08	4079.55				340.08	621.301
			339.08	3267.43				339.08	654.938				339.08	4034.07				339.08	631.545
			338.08	3372.03				338.08	585.21				338.08	3985.13				338.08	598.924
			337.08	3007.1				337.08	618.119				337.08	3803.8				337.08	632.437
			336.08	3168.09				336.08	609.74				336.08	3978.65				336.08	595.814
			335.08	3308.28				335.08	547.639				335.08	3864.91				335.08	683.393
			334.08	3410.38				334.08	589.012				334.08	4171.13				334.08	632.509
			333.08	3804.8				333.08	612.329				333.08	3944.88				333.08	617.255
			332.08	3364.39				332.08	642.289				332.08	4120.47				332.08	635.846
			331.08	2983.81				331.08	634.314				331.08	4475.03				331.08	583.265
			330.08	3169.29				330.08	520.288				330.08	4128.01				330.08	693.545
			329.08	3352.1				329.08	516.995				329.08	3738.52				329.08	661.309
			328.08	3445				328.08	653.846				328.08	3775.95				328.08	658.844
			327.08	3201.76				327.08	661.397				327.08	3855.48				327.08	622.777
			326.08	3127.43				326.08	622.269				326.08	3947.66				326.08	551.613
			325.08	3390.58				325.08	649.844				325.08	3814.05				325.08	579.148
			324.08	3436.85				324.08	599.092				324.08	3672.29				324.08	673.049
			323.08	3216.15				323.08	629.66				323.08	4368.99				323.08	632.057
			322.08	3240.06				322.08	604.358				322.08	4196.4				322.08	615.034
			321.08	3747.12				321.08	652.201				321.08	3805.14				321.08	644.022
			320.08	3444.82				320.08	619.328				320.08	4179.63				320.08	674.206
			319.08	3485.31				319.08	625.114				319.08	4201.16				319.08	581.761
			318.08	3421.87				318.08	625.322				318.08	4177.35				318.08	662.637
			317.08	3296.9				317.08	654.394				317.08	4081.91				317.08	700.496
			316.08	3325.93				316.08	676.535				316.08	3857.12				316.08	628.828
			315.08	3173.41				315.08	627.915				315.08	4239.4				315.08	633.762
			314.08	3571.17				314.08	616.911				314.08	4998.04				314.08	569.868
			313.08	3718.71				313.08	629.396				313.08	4264.59				313.08	543.105
			312.08	3328.27				312.08	679.78				312.08	4381.67				312.08	643.313
			311.08	3301.42				311.08	705.806				311.08	4122.27				311.08	679.864
			310.08	3516.75				310.08	651.961				310.08	4178.87				310.08	680.144
			309.08	3397.04				309.08	628.123				309.08	4554.88				309.08	699.328
			308.08	3222.77				308.08	644.802				308.08	4929.45				308.08	607.487
			307.08	3719.31				307.08	694.682				307.08	4876.57				307.08	626.134
			306.08	3451.76				306.08	691.541				306.08	5980.53				306.08	729.156
			305.08	3291.38				305.08	679.848				305.08	5413.91				305.08	736.991
			304.08	3481.95				304.08	646.251				304.08	5441.7				304.08	683.225
			303.08	3414.55				303.08	740.06				303.08	4954.3				303.08	724.962
			302.08	3250.62				302.08	715.566				302.08	4219.43				302.08	753.77
			301.08	3628.77				301.08	625.218				301.08	4100.42				301.08	614.586
			300.08	3696.84				300.08	614.086				300.08	3551.7				300.08	688.523
			299.08	3376.99				299.08	663.453				299.08	3470.13				299.08	621.425
			298.08	3381.15				298.08	613.697				298.08	3376.65				298.08	590.256
			297.08	3455.92				297.08	566.855				297.08	3816.29				297.08	612.889
			296.08	3119.99				296.08	618.239				296.08	3634.53				296.08	533.565
			295.08	3163.15				295.08	591.176				295.08	3464.03				295.08	566.719
			294.08	3211.58				294.08	544.85				294.08	3666.63				294.08	572.453
			293.08	3326.73				293.08	554.618				293.08	3372.03				293.08	615.194
			292.08	3082.57				292.08	555.974				292.08	2740.44				292.08	559.792
			291.08	3270.33				291.08	543.806				291.08	3132.29				291.08	547.935
			290.08	3275.25				290.08	651.437				290.08	3852.6				290.08	666.242
			289.08	3969.21				289.08	728.715				289.08	4062.42				289.08	700
			288.08	4193.32				288.08	744.85				288.08	4568.33				288.08	770.324
			287.08	4610.44				287.08	803.918				287.08	5203.46				287.08	859.636
			286.08	5729.87				286.08	1011.54				286.08	6295.2				286.08	988.856
			285.08	9433.83				285.08	1448.06				285.08	11049.3				285.08	1312.73
			284.08	10223.7				284.08	1765.48				284.08	12504.9				284.08	1882.09
			283.08	5811.02				283.08	1468.17				283.08	7495.74				283.08	1585.37
			282.08	3412.22				282.08	831.136				282.08	4398.72				282.08	889.744
			281.08	3210.58				281.08	570.492				281.08	3637.35				281.08	616.663
			280.08	3417.45				280.08	528.952				280.08	3570.33				280.08	634.154
			279.08	2862.18				279.08	572.321				279.08	3564.75				279.08	523.277
			278.08	2953.54				278.08	545.286				278.08	3157.1				278.08	630.976
			277.08	2786.91				277.08	487.763				277.08	3004.1				277.08	593.061
			276.08	3074.15				276.08	554.534				276.08	3440.26				276.08	506.895
			275.08	3208.68				275.08	602.109				275.08	3255.7				275.08	529.028
			274.08	3428.71				274.08	608.916				274.08	2991.4				274.08	580.232
			273.08	3220.73				273.08	538.459				273.08	2798.5				273.08	598.988
			272.08	2968.45				272.08	555.118				272.08	2851.82				272.08	596.723
			271.08	2654.42				271.08	605.91				271.08	2834.83				271.08	609.86
			270.08	2857.56				270.08	568.776				270.08	2895.28				270.08	565.354
			269.08	2806.36				269.08	538.587				269.08	3384.41				269.08	531.941
			268.08	2855.72				268.08	499.356				268.08	3170.47				268.08	590.316
			267.08	3273.19				267.08	664.498				267.08	2869.53				267.08	637.031
			266.08	3016.53				266.08	586.455				266.08	3038.3				266.08	596.823
			265.08	3072.63				265.08	496.891				265.08	3383.05				265.08	537.319
			264.08	3041.86				264.08	486.831				264.08	3184.73				264.08	511.309
			263.08	2955.86				263.08	568.515				263.08	3476.87				263.08	556.255
			262.08	3172.23				262.08	640.664				262.08	3115.75				262.08	551.577
			261.08	2852.62				261.08	638.295				261.08	2876.83				261.08	601.377
			260.08	2933.67				260.08	490.792				260.08	3614.11				260.08	602.741
			259.08	2860.84				259.08	577.431				259.08	3514.15				259.08	570.34
			258.08	2829.03				258.08	582.637				258.08	3592				258.08	538.451
			257.08	2978.65				257.08	626.991				257.08	3064.59				257.08	601.753
			256.08	2980.31				256.08	559.2				256.08	3289.86				256.08	534.902
			255.08	3092.36				255.08	574.842				255.08	3172.43				255.08	589.772
			254.08	2905.94				254.08	604.314				254.08	3184.49				254.08	586.951
			253.08	2520.75				253.08	592.693				253.08	3777.97				253.08	546.887
			252.08	2901.04				252.08	551.192				252.08	3466.53				252.08	555.026
			251.08	3221.67				251.08	522.301				251.08	3245.74				251.08	608.916
			250.08	3078.37				250.08	563.405				250.08	3500.84				250.08	599.688
			249.08	3159.8				249.08	566.527				249.08	3176.33				249.08	562.609
			248.08	3292.32				248.08	642.377				248.08	3385.95				248.08	574.866
			247.08	3410.48				247.08	609.9				247.08	3284.35				247.08	538.219
			246.08	2984.71				246.08	488.76				246.08	2924.57				246.08	563.882
			245.08	2987.45				245.08	640.564				245.08	3443				245.08	628.952
			244.08	3027.79				244.08	609.188				244.08	3557.36				244.08	592.457
			243.08	2600.32				243.08	588.011				243.08	3471.21				243.08	583.962
			242.08	2676.15				242.08	503.878				242.08	3307.92				242.08	563.601
			241.08	3023.99				241.08	566.483				241.08	3284.85				241.08	561.289
			240.08	2986.51				240.08	554.194				240.08	3268.79				240.08	586.166
			239.08	3573.85				239.08	615.698				239.08	3656.44				239.08	602.893
			238.08	3506.02				238.08	556.583				238.08	3360.58				238.08	546.983
			237.08	3275.53				237.08	509.324				237.08	3333.55				237.08	558.183
			236.08	2738.46				236.08	533.025				236.08	3424.73				236.08	599.64
			235.08	3192.32				235.08	664.162				235.08	3161.44				235.08	588.884
			234.08	3074.63				234.08	582.797				234.08	3839.12				234.08	550.896
			233.08	3142.78				233.08	486.647				233.08	3568.11				233.08	563.689
			232.08	2986.79				232.08	573.509				232.08	3230.41				232.08	649.524
			231.08	3369.47				231.08	565.906				231.08	3115.49				231.08	538.027
			230.08	3345.06				230.08	524.798				230.08	2988.14				230.08	546.623
			229.08	3028.53				229.08	545.806				229.08	3101.22				229.08	572.737
			228.08	3151.76				228.08	564.006				228.08	3309.86				228.08	557.255
			227.08	2864.69				227.08	522.993				227.08	3577.13				227.08	560.864
			226.08	3023.79				226.08	517.367				226.08	3323.61				226.08	596.034
			225.08	2946.44				225.08	594.566				225.08	3475.25				225.08	627.063
			224.08	3304.98				224.08	620.244				224.08	3216.05				224.08	582.393
			223.08	3116.45				223.08	592.693				223.08	3024.03				223.08	530.056
			222.08	3295.88				222.08	541.837				222.08	3277.09				222.08	556.351
			221.08	3005.76				221.08	565.882				221.08	3935.55				221.08	554.57
			220.08	2727.97				220.08	520.376				220.08	3563.25				220.08	662.969
			219.08	3208.9				219.08	553.83				219.08	3474.99				219.08	632.081
			218.08	3572.47				218.08	566.07				218.08	3190				218.08	639.452
			217.08	3000.32				217.08	568.8				217.08	3746.38				217.08	583.461
			216.08	2749.66				216.08	581.345				216.08	3576.23				216.08	618.471
			215.08	3008.62				215.08	494.574				215.08	3588.7				215.08	595.33
			214.08	3449.96				214.08	558.631				214.08	3255.06				214.08	621.12
			213.08	3269.37				213.08	620.56				213.08	3522.29				213.08	588.772
			212.08	2712.85				212.08	588.427				212.08	3579.91				212.08	491.509
			211.08	2584.89				211.08	579.42				211.08	3528.77				211.08	607.959
			210.08	3112.59				210.08	613.041				210.08	3373.15				210.08	611.257
			209.08	3611.32				209.08	546.062				209.08	3328.67				209.08	550.188
			208.08	3526.59				208.08	551.637				208.08	3083.09				208.08	608.563
			207.08	3052.06				207.08	578.739				207.08	3409.52				207.08	627.911
			206.08	3281.09				206.08	625.83				206.08	3428.57				206.08	602.569
			205.08	3226.35				205.08	539.464				205.08	3416.27				205.08	549.756
			204.08	3139.06				204.08	515.95				204.08	3482.19				204.08	547.251
			203.08	2963.37				203.08	552.393				203.08	3599.12				203.08	599.276
			202.08	3159.34				202.08	553.005				202.08	3384.51				202.08	553.665
			201.08	3354.94				201.08	608.207				201.08	3388.06				201.08	560.624
			200.08	3073.43				200.08	571.204				200.08	3088.2				200.08	632.233
			199.08	3162.65				199.08	605.714				199.08	3344.66				199.08	628.163
			198.08	3335.93				198.08	656.387				198.08	3207.24				198.08	598.387
			197.08	3249.2				197.08	660.504				197.08	3755.78				197.08	610.432
			196.08	2871.91				196.08	592.809				196.08	3790.44				196.08	619.62
			195.08	3199.06				195.08	609.432				195.08	3378.71				195.08	610.868
			194.08	3118.65				194.08	628.179				194.08	3331.97				194.08	553.189
			193.08	3049.7				193.08	572.265				193.08	4166.97				193.08	599.14
			192.08	2808.9				192.08	555.53				192.08	3495.26				192.08	661.793
			191.08	3557.22				191.08	597.611				191.08	3730.13				191.08	589.072
			190.08	3281.65				190.08	576.611				190.08	3748.02				190.08	592.881
			189.08	3411.88				189.08	661.693				189.08	3296.86				189.08	576.563
			188.08	3041.68				188.08	648.892				188.08	3460.14				188.08	630.436
			187.08	3238.04				187.08	629.66				187.08	3254.36				187.08	629.056
			186.08	3287.94				186.08	595.486				186.08	3348.14				186.08	632.393
			185.08	3484.73				185.08	614.462				185.08	3480.95				185.08	580.66
			184.08	3320.07				184.08	590.748				184.08	3661.08				184.08	627.259
			183.08	3438.7				183.08	607.311				183.08	3544.68				183.08	573.377
			182.08	3072.45				182.08	618.535				182.08	4040.58				182.08	554.818
			181.08	3222.63				181.08	595.206				181.08	3874.23				181.08	601.092
			180.08	3199.14				180.08	592.677				180.08	3949.1				180.08	594.99
			179.08	3052.26				179.08	636.327				179.08	3847.7				179.08	675.402
			178.08	3214.97				178.08	662.697				178.08	3697.64				178.08	617.223
			177.08	2965.47				177.08	630.88				177.08	4159.86				177.08	613.665
			176.08	3156.14				176.08	588.111				176.08	3576.55				176.08	676.19
			175.08	3071.41				175.08	598.836				175.08	3366.85				175.08	632.461
			174.08	3355.82				174.08	633.637				174.08	3556.64				174.08	618.327
			173.08	3251.02				173.08	632.265				173.08	3924.87				173.08	650
			172.08	3297.14				172.08	599.428				172.08	3442.86				172.08	647.575
			171.08	3291.98				171.08	635.434				171.08	3031.71				171.08	661.645
			170.08	3493.86				170.08	624.71				170.08	3416.65				170.08	676.263
			169.08	3258.98				169.08	589.808				169.08	3611.02				169.08	620.628
			168.08	3316.17				168.08	561.008				168.08	3989.2				168.08	708.067
			167.08	3334.17				167.08	680.056				167.08	4006.28				167.08	639.576
			166.08	3308.48				166.08	722.753				166.08	3632.61				166.08	723.782
			165.08	3576.37				165.08	649.872				165.08	3488				165.08	643.453
			164.08	3194.86				164.08	665.186				164.08	3464.57				164.08	615.706
			163.08	3338.26				163.08	635.642				163.08	3377.03				163.08	588.832
			162.08	3167.09				162.08	629.716				162.08	3451.82				162.08	593.393
			161.08	3605.18				161.08	606.811				161.08	3770.19				161.08	594.19
			160.08	3616.69				160.08	588.699				160.08	3528.71				160.08	594.686
			159.08	3139.12				159.08	609.656				159.08	3570.07				159.08	586.074
			158.08	3067.25				158.08	646.21				158.08	3836.21				158.08	564.47
			157.08	3118.83				157.08	542.233				157.08	3706.28				157.08	639.656
			156.08	3173.67				156.08	621.04				156.08	3804.56				156.08	625.758
			155.08	3097.04				155.08	625.602				155.08	3392.36				155.08	632.845
			154.08	3333.67				154.08	649.184				154.08	3729.27				154.08	591.909
			153.08	3276.43				153.08	679.088				153.08	3707.66				153.08	647.115
			152.08	3875.77				152.08	689.652				152.08	3248.52				152.08	748.968
			151.08	3090.86				151.08	666.283				151.08	3631.05				151.08	749.968
			150.08	3553.46				150.08	617.343				150.08	3419.07				150.08	746.563
			149.08	3482.33				149.08	619.808				149.08	3695.24				149.08	641.469
			148.08	3227.39				148.08	616.995				148.08	3949.68				148.08	679.98
			147.08	3021.43				147.08	659.1				147.08	3826.83				147.08	646.639
			146.08	3726.17				146.08	740.392				146.08	3763.73				146.08	621.893
			145.08	3557.12				145.08	632.037				145.08	3530.31				145.08	621.817
			144.08	3344.9				144.08	598.135				144.08	4057.08				144.08	682.013
			143.08	3457.98				143.08	656.375				143.08	4152.34				143.08	619.02
			142.08	3639.94				142.08	649.796				142.08	3815.09				142.08	761.729
			141.08	3370.05				141.08	682.885				141.08	3855.58				141.08	749.304
			140.08	3312.51				140.08	713.794				140.08	4160.02				140.08	729.968
			139.08	3440.14				139.08	665.422				139.08	3952.76				139.08	698.9
			138.08	3480.95				138.08	612.537				138.08	3993.02				138.08	676.102
			137.08	3750.64				137.08	644.89				137.08	3947.76				137.08	651.265
			136.08	3498.44				136.08	618.752				136.08	3552.16				136.08	661.633
			135.08	3775.29				135.08	634.486				135.08	3756.68				135.08	696.026
			134.08	3927.87				134.08	635.822				134.08	3493.8				134.08	615.578
			133.08	3549.66				133.08	551.144				133.08	3810.22				133.08	679.244
			132.08	3663.67				132.08	580.54				132.08	3531.39				132.08	715.15
			131.08	3501.1				131.08	592.077				131.08	3735.03				131.08	646.363
			130.08	3634.53				130.08	644.43				130.08	4063.47				130.08	683.505
			129.08	3486.01				129.08	665.366				129.08	3666.39				129.08	695.47
			128.08	3704.76				128.08	647.211				128.08	3687.01				128.08	695.65
			127.08	3593.34				127.08	588.904				127.08	3708.48				127.08	677.527
			126.08	3864.89				126.08	652.897				126.08	3824.97				126.08	683.353
			125.08	3429.77				125.08	600.076				125.08	3968.07				125.08	675.77
			124.08	2873.95				124.08	571.633				124.08	4221.99				124.08	675.626
			123.08	2854.6				123.08	659.724				123.08	3662.44				123.08	665.498
			122.08	3466.11				122.08	670.204				122.08	3883.19				122.08	682.125
			121.08	3627.71				121.08	642.473				121.08	3582.57				121.08	713.441
			120.08	3602.66				120.08	682.385				120.08	4189.98				120.08	725.702
			119.08	3178.45				119.08	751.02				119.08	4695.26				119.08	707.875
			118.08	3144.8				118.08	875.554				118.08	5032.09				118.08	677.403
			117.08	3479.99				117.08	845.998				117.08	4320.55				117.08	621.485
			116.08	3808.98				116.08	726.038				116.08	3970.15				116.08	738.599
			115.08	3955.52				115.08	659.924				115.08	4205.28				115.08	699.136
			114.08	3863.83				114.08	707.767				114.08	3899.48				114.08	635.482
			113.08	3932.45				113.08	739.276				113.08	3860.38				113.08	703.509
			112.08	3797.54				112.08	687.879				112.08	3744.76				112.08	831.172
			111.08	3868.29				111.08	652.233				111.08	3862.46				111.08	848.115
			110.08	4027.61				110.08	674.822				110.08	3669.31				110.08	790.908
			109.08	3919.25				109.08	594.25				109.08	3356.34				109.08	717.175
			108.08	3826.01				108.08	552.645				108.08	3802.82				108.08	697.355
			107.08	3964.11				107.08	657.111				107.08	3667.29				107.08	779.016
			106.08	4311.44				106.08	616.807				106.08	3620.93				106.08	708.583
			105.08	4609.9				105.08	612.913				105.08	3877.17				105.08	790.612
			104.08	4128.21				104.08	649.472				104.08	4456.7				104.08	788.996
			103.08	5259.58				103.08	764.602				103.08	4984.49				103.08	876.359
			102.08	6255.26				102.08	900.568				102.08	5164.11				102.08	1071.48
			101.08	5700.14				101.08	860.36				101.08	4919.57				101.08	1169.35
			100.08	4323.21				100.08	710.968				100.08	4511.78				100.08	935.602
			99.08	3681.91				99.08	593.942				99.08	4105.34				99.08	795.294
			98.08	3341.3				98.08	580.328				98.08	3655.24				98.08	739.892
			97.08	3057.54				97.08	593.133				97.08	3550.84				97.08	616.503
			96.08	3317.69				96.08	555.562				96.08	3465.53				96.08	602.737
			95.08	3119.89				95.08	536.539				95.08	3256.6				95.08	647.219
			94.08	3175.47				94.08	542.285				94.08	2935.29				94.08	527.403
			93.08	3092.98				93.08	515.546				93.08	3014.37				93.08	591.641
			92.08	2656.76				92.08	565.866				92.08	3171.39				92.08	588.559
			91.08	2978.67				91.08	550.228				91.08	3315.05				91.08	562.369
			90.08	2942.48				90.08	518.655				90.08	3804.2				90.08	556.018
			89.08	3022.29				89.08	500.092				89.08	3381.57				89.08	598.127
			88.08	3165.73				88.08	570.072				88.08	2812.53				88.08	566.002
			87.08	3100.2				87.08	581.22				87.08	3383.75				87.08	570.528
			86.08	3413.71				86.08	578.896				86.08	3380.01				86.08	565.482
			85.08	3359.08				85.08	505.506				85.08	3156.14				85.08	579.9
			84.08	3531.85				84.08	421.961				84.08	2774.05				84.08	569.868
			83.08	2940.5				83.08	562.525				83.08	2837.72				83.08	565.542
			82.08	2957.56				82.08	503.693				82.08	2897.64				82.08	579.128
			81.08	3105.52				81.08	504.022				81.08	2942.12				81.08	539.08
			80.08	3029.77				80.08	510.692				80.08	3022.05				80.08	570.96
			79.08	3148.62				79.08	476.162				79.08	2948.22				79.08	674.202
			78.08	2884.75				78.08	458.255				78.08	2579.77				78.08	599.492
			77.08	2927.73				77.08	458.119				77.08	2297.52				77.08	545.926
			76.08	2844.98				76.08	459.196				76.08	2707.12				76.08	600.516
			75.08	3009.04				75.08	517.243				75.08	3157.4				75.08	566.603
			74.08	2648.58				74.08	577.363				74.08	3553.88				74.08	592.365
			73.08	3368.47				73.08	663.245				73.08	4145.9				73.08	553.709
			72.08	3308.24				72.08	676.479				72.08	3825.57				72.08	623.617
			71.08	3676.57				71.08	566.851				71.08	3758.7				71.08	633.025
			70.08	3807.38				70.08	541.144				70.08	3403.14				70.08	707.659
			69.08	3491.76				69.08	552.953				69.08	3088.06				69.08	631.156
			68.08	3329.17				68.08	578.816				68.08	2819.99				68.08	682.557
			67.08	3055.1				67.08	525.406				67.08	3069.81				67.08	651.533
			66.08	3069.85				66.08	478.295				66.08	2680.03				66.08	570
			65.08	2917.95				65.08	455.374				65.08	2616.05				65.08	576.679
			64.08	3067.39				64.08	492.633				64.08	2860.74				64.08	623.101
			63.08	3829.17				63.08	665.534				63.08	3522.23				63.08	598.768
			62.08	5502.7				62.08	792.333				62.08	4335.09				62.08	882.917
			61.08	6963.65				61.08	970.584				61.08	5954.26				61.08	1146.34
			60.08	7049.32				60.08	1194.72				60.08	6032.75				60.08	1410.08
			59.08	5032.69				59.08	1077.61				59.08	4206.56				59.08	1222.21
			58.08	2337.49				58.08	690.924				58.08	2591				58.08	932.601
			57.08	1425.39				57.08	368.211				57.08	1763.87				57.08	504.138
			56.08	1363.47				56.08	251.793				56.08	1463.45				56.08	295.894
			55.08	1544.84				55.08	322.241				55.08	1581.51				55.08	196.591
			54.08	1440.54				54.08	251.605				54.08	1738.22				54.08	199.124
			53.08	1588.44				53.08	231.481				53.08	1300.32				53.08	191.741
			52.08	1124.15				52.08	238.84				52.08	1027.73				52.08	178.379
			51.08	809.444				51.08	169.036				51.08	958.163				51.08	186.383
			50.08	899.38				50.08	188.964				50.08	1035.69				50.08	154.054
			49.08	1003.06				49.08	183.421				49.08	1144.3				49.08	132.301
			48.08	763.725				48.08	181.537				48.08	1205.28				48.08	144.422
			47.08	891.517				47.08	186.154				47.08	837.635				47.08	140.064
			46.08	844.698				46.08	184.802				46.08	892.997				46.08	165.774
			45.08	744.138				45.08	169.732				45.08	923.109				45.08	163.673
			44.08	671.709				44.08	137.639				44.08	885.674				44.08	133.81
			43.08	709.684				43.08	157.171				43.08	1069.09				43.08	160.088
			42.08	729.692				42.08	164.982				42.08	950.04				42.08	141.517
			41.08	762.605				41.08	168.255				41.08	800.98				41.08	159.676
			40.08	678.631				40.08	172.133				40.08	902.441				40.08	111.124
			39.08	754.502				39.08	157.135				39.08	749.32				39.08	169.332
			38.08	840.116				38.08	161.228				38.08	864.506				38.08	129.844
			37.08	785.734				37.08	187.707				37.08	890.196				37.08	135.922
			36.08	741.297				36.08	177.623				36.08	786.395				36.08	159.904
			35.08	875.03				35.08	140.556				35.08	801.621				35.08	143.79
			34.08	892.597				34.08	165.166				34.08	816.647				34.08	119.132
			33.08	915.426				33.08	131.841				33.08	719.508				33.08	130.288
			32.08	832.173				32.08	147.415				32.08	903.942				32.08	143.093
			31.08	776.351				31.08	155.778				31.08	893.737				31.08	141.445
			30.08	790.716				30.08	176.09				30.08	1168.89				30.08	133.041
			29.08	895.658				29.08	221.817				29.08	1349.22				29.08	167.815
			28.08	841.857				28.08	231.917				28.08	1296.8				28.08	174.01
			27.08	692.997				27.08	216.999				27.08	1309.22				27.08	186.006
			26.08	871.949				26.08	194.682				26.08	1300.36				26.08	169.412
			25.08	810.644				25.08	149.968				25.08	1055.76				25.08	139.1
			24.08	1297.62				24.08	189.804				24.08	1030.69				24.08	192.589
			23.08	1230.61				23.08	163.465				23.08	1221.43				23.08	226.138
			22.08	1543.28				22.08	219.08				22.08	1461.04				22.08	210.256
			21.08	1804.52				21.08	307.415				21.08	1761.88				21.08	248.371
			20.08	1447.98				20.08	253.681				20.08	1749.14				20.08	285.85
			19.08	979.212				19.08	198.515				19.08	1033.95				19.08	249.38
			18.08	696.839				18.08	157.591				18.08	632.953				18.08	147.659
			17.08	474.11				17.08	88.0192				17.08	700.06				17.08	149.42
			16.08	423.229				16.08	88.8836				16.08	552.141				16.08	123.017
			15.08	592.717				15.08	98.2353				15.08	462.385				15.08	127.283
			14.08	591.537				14.08	86.5546				14.08	500.4				14.08	102.925
			13.08	560.204				13.08	84.6779				13.08	526.931				13.08	107.591
			12.08	596.979				12.08	101.417				12.08	615.886				12.08	90.4322
			11.08	682.133				11.08	138.619				11.08	570.868				11.08	107.295
			10.08	669.608				10.08	106.555				10.08	549.04				10.08	141.389
			9.08	493.257				9.08	139.78				9.08	732.373				9.08	109.892
			8.08	467.207				8.08	98.8715				8.08	825.65				8.08	137.931
			7.08	879.612				7.08	140.248				7.08	1031.15				7.08	177.123
			6.08	901.421				6.08	147.435				6.08	837.015				6.08	183.561
			5.08	1078.65				5.08	181.012				5.08	1023.93				5.08	184.378
			4.08	1037.43				4.08	125.718				4.08	1031.63				4.08	222.261
			3.08	842.057				3.08	149.44				3.08	913.425				3.08	201.036
			2.08	1213.33				2.08	167.635				2.08	1302.02				2.08	192.669
			1.08	2276.05				1.08	200.392				1.08	1735.59				1.08	269.016
			0.08	1346.6				0.08	240.216				0.08	1294.24				0.08	363.045
			-0.92	252.821				-0.92	179.6				-0.92	273.85				-0.92	173.241
			-1.92	26.1505				-1.92	49.4078				-1.92	47.7391				-1.92	38.9756
			-2.92	32.3129				-2.92	3.29732				-2.92	20.008				-2.92	5.48219
			-3.92	37.9752				-3.92	0.568227				-3.92	20.008				-3.92	4.0016
			-4.92	10.044				-4.92	3.43337				-4.92	0.30012				-4.92	3.05722
			-5.92	14.986				-5.92	0				-5.92	0				-5.92	1.0044
			-6.92	5.02201				-6.92	2.9972				-6.92	0				-6.92	0
			-7.92	0				-7.92	1.0044				-7.92	0				-7.92	0.568227
			-8.92	0				-8.92	0				-8.92	0				-8.92	3.43337
			-9.92	0				-9.92	0				-9.92	0				-9.92	0

## Sheet: Figure 3b
Figure 3b
			Binding energy(eV)	intensity			Binding energy(eV)	intensity			Binding energy(eV)	intensity			Binding energy(eV)	intensity
		Bare-LCO	85.49	483.931		LAF-LCO	86.06	71.8707		AF-LCO	85.56	468.423		LF-LCO	85.83	88.6244
			85.39	477.636			85.96	78.0187			85.46	491.642			85.73	89.0096
			85.29	487.744			85.86	85.2666			85.36	506.829			85.63	89.2027
			85.19	473.613			85.76	80.7683			85.26	495.926			85.53	95.0415
			85.09	442.935			85.66	82.7141			85.16	514.324			85.43	103.211
			84.99	462.2			85.56	83.838			85.06	530.393			85.33	87.3609
			84.89	460.171			85.46	81.0804			84.96	523.842			85.23	88.1333
			84.79	473.998			85.36	72.8356			84.86	483.007			85.13	91.9263
			84.69	480.734			85.26	77.395			84.76	494.883			85.03	90.8358
			84.59	492.414			85.16	79.3798			84.66	503.392			84.93	92.8106
			84.49	491.565			85.06	75.7118			84.56	509.256			84.83	86.5611
			84.39	494.56			84.96	68.8575			84.46	503.434			84.73	80.8854
			84.29	463.324			84.86	71.4671			84.36	495.023			84.63	84.2357
			84.19	491.304			84.76	97.1098			84.26	493.727			84.53	97.8181
			84.09	476.671			84.66	81.8047			84.16	472.107			84.43	89.9035
			83.99	482.126			84.56	74.8149			84.06	495.627			84.33	84.5428
			83.89	460.067			84.46	78.2988			83.96	483.626			84.23	92.1704
			83.79	467.592			84.36	79.1697			83.86	485.249			84.13	87.598
			83.69	494.562			84.26	76.6692			83.76	489.387			84.03	95.2461
			83.59	486.459			84.16	74.5063			83.66	466.206			83.93	88.649
			83.49	474.741			84.06	76.274			83.56	484.13			83.83	86.5691
			83.39	470.609			83.96	80.0635			83.46	486.12			83.73	100.914
			83.29	504.228			83.86	80.8899			83.36	460.734			83.63	94.1767
			83.19	456.054			83.76	77.3785			83.26	464.697			83.53	85.8949
			83.09	471.593			83.66	71.7497			83.16	439.951			83.43	87.9527
			82.99	457.035			83.56	68.3298			83.06	501.634			83.33	98.3538
			82.89	478.641			83.46	68.791			82.96	464.819			83.23	90.2841
			82.79	472.747			83.36	81.9338			82.86	472.749			83.13	91.9353
			82.69	456.692			83.26	75.9889			82.76	474.545			83.03	84.8364
			82.59	486.255			83.16	70.5212			82.66	472.251			82.93	87.413
			82.49	482.636			83.06	76.1425			82.56	468.741			82.83	92.7136
			82.39	455.77			82.96	65.7848			82.46	465.451			82.73	99.3477
			82.29	455.217			82.86	70.3386			82.36	459.947			82.63	75.2276
			82.19	491.753			82.76	72.8716			82.26	497.791			82.53	78.3533
			82.09	483.119			82.66	73.9896			82.16	470.283			82.43	95.4757
			81.99	470.843			82.56	80.0465			82.06	492.888			82.33	98.855
			81.89	447.184			82.46	74.9695			81.96	446.95			82.23	97.0663
			81.79	472.064			82.36	76.9393			81.86	471.562			82.13	88.1818
			81.69	451.354			82.26	75.6888			81.76	472.019			82.03	89.918
			81.59	441.614			82.16	69.5633			81.66	472.055			81.93	89.1146
			81.49	461.218			82.06	75.048			81.56	456.267			81.83	98.5359
			81.39	461.755			81.96	75.1756			81.46	440.095			81.73	89.3722
			81.29	478.788			81.86	70.9329			81.36	458.701			81.63	85.3827
			81.19	483.127			81.76	67.6926			81.26	456.821			81.53	73.804
			81.09	452.739			81.66	70.5312			81.16	470.826			81.43	85.1401
			80.99	457.091			81.56	70.1821			81.06	481.768			81.33	86.5506
			80.89	432.768			81.46	65.3586			80.96	449.046			81.23	97.7856
			80.79	470.377			81.36	69.9605			80.86	456.208			81.13	100.934
			80.69	457.394			81.26	71.2285			80.76	452.656			81.03	88.3448
			80.59	461.449			81.16	65.3711			80.66	457.464			80.93	80.7178
			80.49	482.45			81.06	69.2642			80.56	473.965			80.83	88.6184
			80.39	465.843			80.96	74.92			80.46	458.104			80.73	98.2518
			80.29	445.371			80.86	78.2578			80.36	460.431			80.63	90.2206
			80.19	476.832			80.76	75.4462			80.26	470.537			80.53	85.9109
			80.09	471.922			80.66	71.5651			80.16	465.894			80.43	97.7231
			79.99	491.943			80.56	70.6953			80.06	474.235			80.33	95.2391
			79.89	456.119			80.46	76.5866			79.96	440.105			80.23	90.1296
			79.79	491.916			80.36	64.8619			79.86	480.159			80.13	81.9853
			79.69	475.27			80.26	74.9625			79.76	445.65			80.03	96.292
			79.59	442.062			80.16	73.651			79.66	452.448			79.93	96.294
			79.49	479.058			80.06	66.7357			79.56	450.69			79.83	93.1628
			79.39	459.288			79.96	64.8164			79.46	461.08			79.73	82.3044
			79.29	443.894			79.86	73.2898			79.36	449.772			79.63	87.1193
			79.19	444.288			79.76	78.3748			79.26	434.467			79.53	79.8014
			79.09	458.942			79.66	81.8953			79.16	447.588			79.43	89.6909
			78.99	473.618			79.56	58.64			79.06	434.04			79.33	90.4022
			78.89	461.492			79.46	69.0901			78.96	449.128			79.23	75.5602
			78.79	457.965			79.36	84.2377			78.86	447.457			79.13	79.2672
			78.69	458.591			79.26	83.6825			78.76	471.647			79.03	95.6458
			78.59	487.606			79.16	80.4522			78.66	464.728			78.93	83.1007
			78.49	461.242			79.06	74.7044			78.56	437.45			78.83	81.0059
			78.39	455.9			78.96	63.9411			78.46	457.732			78.73	82.8516
			78.29	454.046			78.86	75.6092			78.36	448.233			78.63	86.9373
			78.19	449.962			78.76	62.6451			78.26	441.313			78.53	82.2374
			78.09	421.337			78.66	76.7152			78.16	420.379			78.43	83.2123
			77.99	444.902			78.56	70.0535			78.06	455.77			78.33	76.3776
			77.89	466.453			78.46	81.7707			77.96	463.199			78.23	92.424
			77.79	469.633			78.36	72.8561			77.86	442.538			78.13	82.5795
			77.69	483.645			78.26	77.9072			77.76	435.363			78.03	86.4801
			77.59	477.494			78.16	70.2051			77.66	479.918			77.93	83.4454
			77.49	449.791			78.06	67.6356			77.56	453.101			77.83	79.5633
			77.39	431.09			77.96	65.0235			77.46	430.998			77.73	74.8975
			77.29	420.94			77.86	69.4283			77.36	434.749			77.63	86.5746
			77.19	445.735			77.76	75.4672			77.26	456.339			77.53	85.5192
			77.09	457.52			77.66	66.2005			77.16	446.561			77.43	84.3502
			76.99	454.262			77.56	72.9022			77.06	441.574			77.33	87.0728
			76.89	464.538			77.46	70.101			76.96	451.535			77.23	90.6813
			76.79	462.747			77.36	71.4271			76.86	438.837			77.13	87.551
			76.69	430.325			77.26	69.6108			76.76	457.031			77.03	89.4438
			76.59	424.403			77.16	64.7534			76.66	425.416			76.93	85.7728
			76.49	434.603			77.06	75.8839			76.56	435.855			76.83	85.1461
			76.39	448.443			76.96	70.7413			76.46	422.678			76.73	93.6054
			76.29	434.939			76.86	69.0266			76.36	443.435			76.63	91.0919
			76.19	445.825			76.76	77.7671			76.26	430.624			76.53	77.6946
			76.09	470.477			76.66	60.4107			76.16	431.859			76.43	85.2291
			75.99	457.161			76.56	66.6812			76.06	442.237			76.33	91.0354
			75.89	438.13			76.46	70.102			75.96	420.49			76.23	76.3966
			75.79	438.054			76.36	78.3078			75.86	430.252			76.13	82.1093
			75.69	464.15			76.26	74.7184			75.76	437.138			76.03	91.6567
			75.59	430.746			76.16	67.1344			75.66	460.032			75.93	80.6423
			75.49	444.927			76.06	72.4445			75.56	453.589			75.83	85.099
			75.39	462.864			75.96	75.5147			75.46	458.467			75.73	91.245
			75.29	449.837			75.86	71.9363			75.36	446.426			75.63	102.962
			75.19	452.3			75.76	71.7232			75.26	459.619			75.53	90.9774
			75.09	462.589			75.66	62.8977			75.16	478.309			75.43	85.7523
			74.99	448.135			75.56	78.9106			75.06	463.204			75.33	88.6825
			74.89	461.707			75.46	79.9385			74.96	501.887			75.23	85.7323
			74.79	424.597			75.36	71.217			74.86	501.744			75.13	87.0208
			74.69	456.379			75.26	72.6981			74.76	546.061			75.03	89.4588
			74.59	451.228			75.16	80.4177			74.66	550.53			74.93	87.6571
			74.49	426.635			75.06	85.1075			74.56	563.063			74.83	88.6475
			74.39	455.315			74.96	75.4762			74.46	579.787			74.73	74.7174
			74.29	444.5			74.86	78.2428			74.36	587.606			74.63	84.9095
			74.19	435.988			74.76	86.5996			74.26	670.824			74.53	84.5818
			74.09	433.971			74.66	87.9632			74.16	653.86			74.43	97.6861
			73.99	461.369			74.56	93.0027			74.06	661.273			74.33	92.7901
			73.89	477.874			74.46	101.114			73.96	725.465			74.23	83.0407
			73.79	461.749			74.36	88.8225			73.86	732.88			74.13	88.8095
			73.69	471.476			74.26	98.0132			73.76	721.288			74.03	82.7161
			73.59	459.285			74.16	106.175			73.66	734.504			73.93	84.6264
			73.49	457.824			74.06	105.106			73.56	741.082			73.83	85.3171
			73.39	470.349			73.96	109.816			73.46	731.697			73.73	92.6145
			73.29	484.106			73.86	115.362			73.36	732.962			73.63	85.5307
			73.19	494.554			73.76	119.24			73.26	715.432			73.53	91.8332
			73.09	489.897			73.66	115.575			73.16	733.176			73.43	94.3182
			72.99	469.999			73.56	129.651			73.06	701.644			73.33	86.2225
			72.89	486.443			73.46	116.195			72.96	690.044			73.23	94.9365
			72.79	493.403			73.36	122.294			72.86	671.444			73.13	88.5984
			72.69	503.279			73.26	129.261			72.76	636.506			73.03	91.2585
			72.59	554.901			73.16	121.768			72.66	573.903			72.93	88.6355
			72.49	540.603			73.06	111.944			72.56	561.459			72.83	84.1277
			72.39	531.829			72.96	116.767			72.46	569.033			72.73	104.557
			72.29	527.897			72.86	115.419			72.36	565.122			72.63	95.2951
			72.19	525.275			72.76	100.389			72.26	559.232			72.53	102.713
			72.09	527.705			72.66	101.574			72.16	545.143			72.43	99.4758
			71.99	536.611			72.56	99.4368			72.06	533.325			72.33	94.4083
			71.89	558.624			72.46	97.7796			71.96	535.375			72.23	85.3621
			71.79	558.792			72.36	96.179			71.86	522.05			72.13	99.9555
			71.69	572.752			72.26	91.0899			71.76	547.131			72.03	97.6451
			71.59	540.857			72.16	91.6727			71.66	499.9			71.93	101.931
			71.49	546.685			72.06	83.6795			71.56	508.628			71.83	98.7205
			71.39	566.331			71.96	95.2836			71.46	552.096			71.73	94.8594
			71.29	534.849			71.86	96.5236			71.36	533.908			71.63	99.5438
			71.19	544.461			71.76	83.5894			71.26	542.07			71.53	98.3984
			71.09	541.863			71.66	73.4129			71.16	519.607			71.43	101.361
			70.99	600.413			71.56	84.5333			71.06	504.123			71.33	104.184
			70.89	529.119			71.46	91.4566			70.96	514.739			71.23	98.5389
			70.79	571.72			71.36	82.9902			70.86	521.613			71.13	99.5113
			70.69	567.469			71.26	81.7662			70.76	518.494			71.03	101.141
			70.59	560.747			71.16	81.2625			70.66	538.271			70.93	105.524
			70.49	576.805			71.06	92.6906			70.56	513.487			70.83	105.8
			70.39	610.097			70.96	95.4752			70.46	514.121			70.73	112.619
			70.29	575.496			70.86	73.5554			70.36	525.811			70.63	99.0346
			70.19	543.536			70.76	88.2858			70.26	521.889			70.53	100.426
			70.09	568.692			70.66	79.9545			70.16	517.999			70.43	93.9676
			69.99	580.025			70.56	87.2269			70.06	523.065			70.33	101.659
			69.89	566.125			70.46	79.5603			69.96	493.569			70.23	114.976
			69.79	580.309			70.36	77.0383			69.86	529.189			70.13	100.027
			69.69	547.089			70.26	81.8963			69.76	520.462			70.03	100.56
			69.59	547.262			70.16	88.1378			69.66	508.981			69.93	106.75
			69.49	521.675			70.06	75.4247			69.56	508.674			69.83	100.952
			69.39	523.696			69.96	76.6477			69.46	504.743			69.73	103.142
			69.29	514.747			69.86	74.6859			69.36	479.839			69.63	98.6515
			69.19	485.65			69.76	85.4627			69.26	486.16			69.53	104.264
			69.09	520.774			69.66	89.7104			69.16	494.682			69.43	111.973
			68.99	516.662			69.56	69.942			69.06	499.342			69.33	105.179
			68.89	506.625			69.46	82.9512			68.96	452.576			69.23	88.1743
			68.79	518.778			69.36	83.4389			68.86	471.967			69.13	105.489
			68.69	494.078			69.26	70.5892			68.76	463.71			69.03	109.317
			68.59	517.329			69.16	75.1215			68.66	453.673			68.93	94.3763
			68.49	514.214			69.06	81.0079			68.56	444.953			68.83	106.554
			68.39	479.775			68.96	82.9527			68.46	459.945			68.73	83.2693
			68.29	475.005			68.86	75.5877			68.36	482.81			68.63	104.756
			68.19	493.026			68.76	71.9658			68.26	455.195			68.53	99.1977
			68.09	485.833			68.66	61.1009			68.16	445.903			68.43	99.0806
			67.99	463.316			68.56	70.8613			68.06	461.032			68.33	96.0344
			67.89	461.15			68.46	77.9797			67.96	423.862			68.23	93.9711
			67.79	472.836			68.36	68.6445			67.86	403.969			68.13	95.5347
			67.69	478.548			68.26	69.9945			67.76	414.911			68.03	96.0499
			67.59	472.618			68.16	72.3459			67.66	421.056			67.93	94.4148
			67.49	457.08			68.06	75.1596			67.56	437.266			67.83	88.3068
			67.39	442.572			67.96	74.6228			67.46	433.189			67.73	91.3475
			67.29	485.521			67.86	83.6315			67.36	418.392			67.63	83.827
			67.19	457.135			67.76	66.5836			67.26	442.291			67.53	92.3785
			67.09	455.037			67.66	68.5914			67.16	434.484			67.43	87.7806
			66.99	488.842			67.56	64.4693			67.06	428.685			67.33	92.4655
			66.89	488.246			67.46	70.0325			66.96	432.493			67.23	86.0064
			66.79	460.918			67.36	68.756			66.86	451.841			67.13	78.6214
			66.69	480.272			67.26	67.6511			66.76	425.712			67.03	93.68
			66.59	467.846			67.16	67.377			66.66	436.863			66.93	89.5328
			66.49	445.047			67.06	71.0834			66.56	435.049			66.83	83.1738
			66.39	451.581			66.96	73.8065			66.46	410.43			66.73	77.7931
			66.29	447.712			66.86	69.5903			66.36	417.881			66.63	90.7723
			66.19	457.551			66.76	76.4021			66.26	396.298			66.53	93.1313
			66.09	463.924			66.66	70.9354			66.16	395.938			66.43	86.4646
			65.99	469.204			66.56	64.5573			66.06	414.929			66.33	90.8914
			65.89	437.562			66.46	73.3633			65.96	422.393			66.23	87.6616
			65.79	455.142			66.36	70.4722			65.86	429.01			66.13	92.7926
			65.69	448.974			66.26	76.7737			65.76	448.988			66.03	93.2053
			65.59	473.103			66.16	74.7499			65.66	422.024			65.93	88.8896
			65.49	441.7			66.06	73.7105			65.56	437.059			65.83	87.411

## Sheet: Figure 3c
Figure 3c
			Binding energy(eV)	intensity			Binding energy(eV)	intensity			Binding energy(eV)	intensity			Binding energy(eV)	intensity
		Bare-LCO	545.49	1178.08		LAF-LCO	545.74	203.63		AF-LCO	545.56	1278.2		LF-LCO	546.16	199.118
			545.39	1181.26			545.64	211.377			545.46	1257.86			546.06	216.419
			545.29	1172.8			545.54	221.799			545.36	1324.49			545.96	171.098
			545.19	1192.49			545.44	234.784			545.26	1304.5			545.86	186.348
			545.09	1181.6			545.34	234.951			545.16	1248.11			545.76	217.256
			544.99	1200.31			545.24	242.527			545.06	1280.89			545.66	216.368
			544.89	1241.67			545.14	212.425			544.96	1334.41			545.56	196.007
			544.79	1332.65			545.04	229.116			544.86	1296.68			545.46	185.122
			544.69	1255.68			544.94	218.204			544.76	1237.85			545.36	213.727
			544.59	1251.59			544.84	213.209			544.66	1276.54			545.26	224.476
			544.49	1298.27			544.74	221.891			544.56	1313.18			545.16	193.401
			544.39	1284.01			544.64	219.162			544.46	1251.25			545.06	207.551
			544.29	1284.73			544.54	237.447			544.36	1281.59			544.96	213.149
			544.19	1296.26			544.44	216.932			544.26	1318.42			544.86	220.086
			544.09	1307.95			544.34	233.41			544.16	1300.57			544.76	222.193
			543.99	1313.49			544.24	227.729			544.06	1392.05			544.66	197.717
			543.89	1256.15			544.14	226.66			543.96	1326.28			544.56	217.047
			543.79	1231.89			544.04	194.415			543.86	1338.51			544.46	201.173
			543.69	1282.34			543.94	204.804			543.76	1319.51			544.36	222.779
			543.59	1252.98			543.84	213.098			543.66	1280.23			544.26	235.127
			543.49	1232.48			543.74	223.461			543.56	1278.06			544.16	245.761
			543.39	1178.73			543.64	217.659			543.46	1274.54			544.06	221.729
			543.29	1272.63			543.54	248.017			543.36	1250.4			543.96	239.259
			543.19	1199.7			543.44	216.624			543.26	1258.29			543.86	235.435
			543.09	1192.94			543.34	215.247			543.16	1263.07			543.76	248.93
			542.99	1208.06			543.24	217.631			543.06	1227.83			543.66	216.943
			542.89	1186.14			543.14	222.865			542.96	1205.75			543.56	229.429
			542.79	1158.61			543.04	207.066			542.86	1220.48			543.46	224.371
			542.69	1103.32			542.94	217.554			542.76	1209.9			543.36	208.193
			542.59	1080.74			542.84	190.151			542.66	1136.94			543.26	198.078
			542.49	1076.4			542.74	220.387			542.56	1094.36			543.16	212.406
			542.39	1046.74			542.64	199.827			542.46	1181.04			543.06	201.002
			542.29	1096.08			542.54	201.991			542.36	1124.94			542.96	219.627
			542.19	1056.6			542.44	208.538			542.26	1133.64			542.86	207.982
			542.09	1073.35			542.34	201.034			542.16	1131.11			542.76	213.169
			541.99	1100.99			542.24	225.729			542.06	1106.41			542.66	190.966
			541.89	1108.98			542.14	212.687			541.96	1062.78			542.56	191.455
			541.79	1080.32			542.04	206.522			541.86	1132.23			542.46	178.978
			541.69	1094.65			541.94	196.855			541.76	1108.29			542.36	200.795
			541.59	1041.64			541.84	204.895			541.66	1099.47			542.26	185.288
			541.49	1052.16			541.74	199.048			541.56	1115.82			542.16	196.489
			541.39	1080.72			541.64	190.522			541.46	1126.73			542.06	208.571
			541.29	1053.82			541.54	189.635			541.36	1072.03			541.96	178.065
			541.19	1070.52			541.44	203.119			541.26	1108.45			541.86	179.327
			541.09	1083.33			541.34	219.829			541.16	1068.61			541.76	194.748
			540.99	1061.55			541.24	189.514			541.06	1065.79			541.66	179.213
			540.89	1017.33			541.14	178.85			540.96	1046.82			541.56	192.721
			540.79	1028.53			541.04	178.213			540.86	1053.69			541.46	205.266
			540.69	1000.84			540.94	188.747			540.76	1008.67			541.36	188.49
			540.59	979.339			540.84	199.898			540.66	966.558			541.26	204.667
			540.49	957.773			540.74	185.855			540.56	953			541.16	205.17
			540.39	1043.94			540.64	178.301			540.46	997.53			541.06	172.945
			540.29	942.091			540.54	190.141			540.36	978.896			540.96	149.639
			540.19	996.575			540.44	175.722			540.26	985.168			540.86	200.146
			540.09	950.53			540.34	175.556			540.16	973.487			540.76	204.876
			539.99	926.395			540.24	172.17			540.06	940.502			540.66	183.416
			539.89	920.044			540.14	172.22			539.96	891.107			540.56	167.506
			539.79	897.073			540.04	162.055			539.86	915.985			540.46	153.188
			539.69	890.586			539.94	171.132			539.76	915.337			540.36	206.66
			539.59	947.504			539.84	168.397			539.66	969.265			540.26	171.216
			539.49	987.519			539.74	189.809			539.56	930.201			540.16	194.066
			539.39	895.445			539.64	158.888			539.46	935.86			540.06	187.864
			539.29	906.32			539.54	187.276			539.36	909.254			539.96	173.224
			539.19	886.184			539.44	169.704			539.26	949.93			539.86	155.816
			539.09	958.905			539.34	178.89			539.16	911.143			539.76	152.051
			538.99	943.283			539.24	159.881			539.06	901.453			539.66	167.827
			538.89	921.181			539.14	187.263			538.96	883.373			539.56	150.844
			538.79	953.962			539.04	179.206			538.86	930.981			539.46	154.672
			538.69	930.729			538.94	149.108			538.76	891.516			539.36	163.472
			538.59	933.14			538.84	156.189			538.66	947.188			539.26	174.202
			538.49	938.201			538.74	165.303			538.56	913.821			539.16	162.926
			538.39	929.928			538.64	171.96			538.46	929.38			539.06	188.557
			538.29	910.413			538.54	154.448			538.36	941.078			538.96	177.015
			538.19	951.999			538.44	165.107			538.26	898.636			538.86	160.901
			538.09	956.943			538.34	162.22			538.16	912.488			538.76	168.038
			537.99	955.788			538.24	156.719			538.06	901.929			538.66	178.464
			537.89	896.198			538.14	174.094			537.96	936.885			538.56	186.491
			537.79	918.556			538.04	178.166			537.86	922.578			538.46	178.122
			537.69	956.234			537.94	153.209			537.76	919.561			538.36	171.602
			537.59	920.315			537.84	164.872			537.66	968.413			538.26	165.034
			537.49	908.084			537.74	177.852			537.56	945.071			538.16	150.403
			537.39	957.914			537.64	146.075			537.46	920.9			538.06	162.934
			537.29	976.485			537.54	155.48			537.36	947.752			537.96	174.186
			537.19	970.734			537.44	147.269			537.26	924.914			537.86	166.563
			537.09	959.298			537.34	165.206			537.16	935.348			537.76	176.074
			536.99	917.493			537.24	155.84			537.06	983.226			537.66	154.953
			536.89	918.396			537.14	145.375			536.96	923.725			537.56	183.468
			536.79	906.401			537.04	184.484			536.86	962.942			537.46	177.435
			536.69	947.117			536.94	158.63			536.76	923.629			537.36	172.045
			536.59	969.499			536.84	163.206			536.66	910.639			537.26	165.81
			536.49	970.883			536.74	173.055			536.56	947.738			537.16	184.194
			536.39	967.383			536.64	167.844			536.46	948.676			537.06	176.326
			536.29	958.035			536.54	138.138			536.36	911.095			536.96	140.152
			536.19	956.798			536.44	153.975			536.26	895.188			536.86	185.045
			536.09	950.486			536.34	182.918			536.16	915.301			536.76	166.353
			535.99	946.741			536.24	176.291			536.06	946.526			536.66	154.577
			535.89	947.002			536.14	193.092			535.96	925.917			536.56	189.802
			535.79	943.235			536.04	162.824			535.86	934.814			536.46	166.879
			535.69	947.282			535.94	164.635			535.76	943.979			536.36	160.384
			535.59	968.714			535.84	156.444			535.66	927.08			536.26	154.984
			535.49	978.242			535.74	191.606			535.56	991.202			536.16	156.051
			535.39	940.713			535.64	172.027			535.46	913.452			536.06	163.353
			535.29	931.499			535.54	167.534			535.36	986			535.96	161.737
			535.19	944.46			535.44	179.755			535.26	984.687			535.86	194.181
			535.09	910.335			535.34	190.085			535.16	974.824			535.76	170.604
			534.99	1026.1			535.24	186.081			535.06	989.921			535.66	171.279
			534.89	967.756			535.14	176.091			534.96	976.088			535.56	180.197
			534.79	945.879			535.04	168.725			534.86	980.96			535.46	174.859
			534.69	987.009			534.94	162.363			534.76	1015.6			535.36	172.882
			534.59	1006.66			534.84	160.79			534.66	1057.05			535.26	167.882
			534.49	1061.69			534.74	198.992			534.56	1102.27			535.16	157.779
			534.39	1073.28			534.64	213.269			534.46	1080.58			535.06	144.534
			534.29	1061.14			534.54	200.384			534.36	1148.51			534.96	202.198
			534.19	1137.32			534.44	194.415			534.26	1179.49			534.86	180.183
			534.09	1171.48			534.34	196.564			534.16	1238.67			534.76	187.981
			533.99	1185.48			534.24	203.335			534.06	1254.34			534.66	195.606
			533.89	1203.86			534.14	204.663			533.96	1324.13			534.56	180.233
			533.79	1230.26			534.04	201.554			533.86	1379.82			534.46	190.574
			533.69	1283.14			533.94	249.987			533.76	1397.13			534.36	209.176
			533.59	1370.61			533.84	259.824			533.66	1407.62			534.26	227.267
			533.49	1411.63			533.74	252.434			533.56	1560.63			534.16	216.824
			533.39	1404.07			533.64	270.423			533.46	1721.43			534.06	245.027
			533.29	1505.64			533.54	282.83			533.36	1855.51			533.96	233.925
			533.19	1583.23			533.44	275.805			533.26	1838			533.86	238.364
			533.09	1691.78			533.34	305.932			533.16	2043.61			533.76	267.327
			532.99	1877.72			533.24	293.623			533.06	2243.87			533.66	263.187
			532.89	1907.42			533.14	334.753			532.96	2375.11			533.56	235.428
			532.79	2056.1			533.04	332.455			532.86	2578.29			533.46	292.528
			532.69	2153.53			532.94	364.176			532.76	2724.76			533.36	333.627
			532.59	2343.09			532.84	396.005			532.66	2986.91			533.26	298.855
			532.49	2552.36			532.74	418.401			532.56	3199.2			533.16	289.801
			532.39	2725.31			532.64	446.297			532.46	3388.99			533.06	320.687
			532.29	2906.33			532.54	458.697			532.36	3490.34			532.96	349.027
			532.19	3139.21			532.44	457.285			532.26	3671.77			532.86	322.809
			532.09	3342.23			532.34	512.567			532.16	3903.14			532.76	365.891
			531.99	3444.49			532.24	545.259			532.06	3977.13			532.66	428.283
			531.89	3702.69			532.14	570.808			531.96	4074.18			532.56	408.2
			531.79	3863.49			532.04	595.037			531.86	4158.65			532.46	439.666
			531.69	3954.93			531.94	599.022			531.76	4046.69			532.36	431.609
			531.59	3910.88			531.84	661.405			531.66	4138.55			532.26	480.018
			531.49	4010.46			531.74	661.57			531.56	4126.23			532.16	496.367
			531.39	4055.66			531.64	672.126			531.46	4040.6			532.06	525.224
			531.29	3741.29			531.54	679.056			531.36	3978.96			531.96	500.959
			531.19	3740.97			531.44	666.496			531.26	3778.05			531.86	494.419
			531.09	3599.49			531.34	680.897			531.16	3809.59			531.76	514.816
			530.99	3427.6			531.24	715.593			531.06	3746.23			531.66	570.289
			530.89	3377.41			531.14	686.702			530.96	3591.15			531.56	563.38
			530.79	3243.87			531.04	705.197			530.86	3619.29			531.46	542.975
			530.69	3264.63			530.94	674.202			530.76	3698.5			531.36	549.426
			530.59	3404.07			530.84	732.335			530.66	3842.39			531.26	540.471
			530.49	3805.68			530.74	722.122			530.56	3978.47			531.16	535.103
			530.39	4147.09			530.64	745.59			530.46	4459.94			531.06	531.922
			530.29	4717.22			530.54	741.46			530.36	4725.39			530.96	542.054
			530.19	5576.1			530.44	787.593			530.26	5356.51			530.86	526.155
			530.09	6606.1			530.34	788.686			530.16	5958.13			530.76	533.851
			529.99	7573.92			530.24	815.917			530.06	6649.5			530.66	553.194
			529.89	8233.34			530.14	881.959			529.96	7283.13			530.56	618.249
			529.79	8830.45			530.04	958.6			529.86	7874.8			530.46	641.936
			529.69	9143.18			529.94	960.163			529.76	8102.53			530.36	749.946
			529.59	9082.12			529.84	1082.99			529.66	8484.12			530.26	848.92
			529.49	8477.88			529.74	1228.46			529.56	8402.6			530.16	965.56
			529.39	7599.92			529.64	1220.37			529.46	7937.2			530.06	1156.04
			529.29	6471.6			529.54	1243.73			529.36	7277.32			529.96	1257.79
			529.19	5217.43			529.44	1361.19			529.26	6482.05			529.86	1424.59
			529.09	4129.08			529.34	1317.56			529.16	5550.92			529.76	1410.69
			528.99	3233.88			529.24	1281.12			529.06	4548.47			529.66	1532.37
			528.89	2350.53			529.14	1148.62			528.96	3521.52			529.56	1504.61
			528.79	1813.45			529.04	1093.91			528.86	2712.48			529.46	1404.42
			528.69	1412.64			528.94	996.553			528.76	2172.14			529.36	1197.33
			528.59	1107.86			528.84	840.678			528.66	1729			529.26	992.357
			528.49	939.975			528.74	705.121			528.56	1380.32			529.16	882.257
			528.39	785.602			528.64	583.453			528.46	1176.83			529.06	654.588
			528.29	710.157			528.54	455.677			528.36	989.538			528.96	475.819
			528.19	679.726			528.44	385.464			528.26	909			528.86	381.583
			528.09	633.807			528.34	337.363			528.16	845.706			528.76	282.147
			527.99	633.895			528.24	267.179			528.06	762.595			528.66	238.081
			527.89	604.393			528.14	233.84			527.96	704.765			528.56	182.821
			527.79	557.669			528.04	190.803			527.86	644.115			528.46	159.468
			527.69	549.84			527.94	178.708			527.76	671.837			528.36	129.2
			527.59	547.57			527.84	147.205			527.66	656.837			528.26	125.576
			527.49	544.214			527.74	144.9			527.56	641.649			528.16	130.098
			527.39	519.643			527.64	125.111			527.46	647.259			528.06	98.9346
			527.29	563.643			527.54	111.685			527.36	612.288			527.96	111.895
			527.19	499.635			527.44	116.793			527.26	572.267			527.86	93.7
			527.09	499.031			527.34	113.468			527.16	584.713			527.76	104.496
			526.99	518.847			527.24	101.25			527.06	597.227			527.66	104.773
			526.89	491.656			527.14	112.202			526.96	578.147			527.56	88.4104
			526.79	519.623			527.04	114.454			526.86	570.222			527.46	98.6832
			526.69	492.605			526.94	103.458			526.76	557.334			527.36	107.979
			526.59	491.323			526.84	104.34			526.66	574.071			527.26	97.1801
			526.49	457.28			526.74	101.713			526.56	579.098			527.16	76.4468
			526.39	434.842			526.64	94.876			526.46	564.404			527.06	89.1006
			526.29	450.318			526.54	77.9282			526.36	567.584			526.96	93.0185
			526.19	453.368			526.44	102.263			526.26	545.203			526.86	105.675
			526.09	471.805			526.34	93.0132			526.16	555.154			526.76	93.4536
			525.99	478.443			526.24	99.8709			526.06	553.637			526.66	93.3486
			525.89	468.435			526.14	90.2811			525.96	511.347			526.56	87.3599
			525.79	472.872			526.04	99.7369			525.86	544.75			526.46	87.8189
			525.69	452.696			525.94	97.446			525.76	536.987			526.36	92.1906
			525.59	438.482			525.84	91.5326			525.66	574.644			526.26	94.9317
			525.49	476.042			525.74	103.375			525.56	560.669			526.16	90.0998

## Sheet: Figure 3d
Figure 3d
			Binding energy(eV)	intensity			Binding energy(eV)	intensity			Binding energy(eV)	intensity			Binding energy(eV)	intensity
		Bare-LCO	692.99	1295.34		LAF-LCO	695.74	1485.91		AF-LCO	698.56	1798.69		LF-LCO	698.08	1629.54
			692.89	1308.34			695.64	1470.96			698.46	1728.72			697.98	1654.66
			692.79	1294.59			695.54	1425.58			698.36	1833.84			697.88	1592.68
			692.69	1312.25			695.44	1529.32			698.26	1770.21			697.78	1636.94
			692.59	1323.6			695.34	1547.31			698.16	1773.94			697.68	1628.53
			692.49	1290.25			695.24	1477.63			698.06	1782.94			697.58	1635.58
			692.39	1367.1			695.14	1444			697.96	1782.9			697.48	1584.83
			692.29	1277.1			695.04	1434.33			697.86	1711.02			697.38	1616.54
			692.19	1263.45			694.94	1475			697.76	1724.48			697.28	1644.17
			692.09	1305.19			694.84	1427.56			697.66	1725.76			697.18	1635.96
			691.99	1320.49			694.74	1402.89			697.56	1690.23			697.08	1586.77
			691.89	1303.74			694.64	1461.25			697.46	1721.88			696.98	1566.9
			691.79	1291.63			694.54	1426.43			697.36	1689.39			696.88	1592.22
			691.69	1257.67			694.44	1451.82			697.26	1673.69			696.78	1593.62
			691.59	1284.39			694.34	1415.89			697.16	1721.58			696.68	1504.69
			691.49	1292.53			694.24	1422.41			697.06	1627.5			696.58	1624.57
			691.39	1322.07			694.14	1398.05			696.96	1595.83			696.48	1535.32
			691.29	1329.23			694.04	1439.13			696.86	1622.51			696.38	1529.56
			691.19	1315.07			693.94	1369.68			696.76	1637.5			696.28	1568.61
			691.09	1270.01			693.84	1416.34			696.66	1650.32			696.18	1561.14
			690.99	1280.32			693.74	1385.63			696.56	1631.11			696.08	1548.89
			690.89	1246.17			693.64	1466.59			696.46	1626.31			695.98	1568.14
			690.79	1241.54			693.54	1453.24			696.36	1678.67			695.88	1578.99
			690.69	1253.03			693.44	1472.91			696.26	1640.53			695.78	1548.19
			690.59	1311.07			693.34	1415.28			696.16	1605.4			695.68	1554.45
			690.49	1271.54			693.24	1359.81			696.06	1629.76			695.58	1517.56
			690.39	1269.21			693.14	1452.39			695.96	1541.98			695.48	1518.39
			690.29	1300.55			693.04	1505.37			695.86	1558.26			695.38	1485.4
			690.19	1316.57			692.94	1409.62			695.76	1559.24			695.28	1494.86
			690.09	1301.16			692.84	1407.74			695.66	1520.42			695.18	1509.23
			689.99	1293.46			692.74	1398.64			695.56	1622.29			695.08	1512.69
			689.89	1315.28			692.64	1301.7			695.46	1572.55			694.98	1495.15
			689.79	1256.14			692.54	1360.96			695.36	1551.85			694.88	1488.54
			689.69	1237.28			692.44	1407.76			695.26	1587.95			694.78	1498.31
			689.59	1275.74			692.34	1347.87			695.16	1515.63			694.68	1504.74
			689.49	1292.23			692.24	1404.93			695.06	1560.12			694.58	1447.41
			689.39	1321.93			692.14	1472.45			694.96	1525.14			694.48	1462.93
			689.29	1235.37			692.04	1441.59			694.86	1543.64			694.38	1487.27
			689.19	1280.97			691.94	1447.53			694.76	1524.58			694.28	1449.8
			689.09	1230.93			691.84	1398.61			694.66	1552.9			694.18	1402.45
			688.99	1291.94			691.74	1407.84			694.56	1560.82			694.08	1464.12
			688.89	1286.33			691.64	1372.85			694.46	1555.3			693.98	1427.51
			688.79	1306.77			691.54	1435.77			694.36	1519.13			693.88	1444.25
			688.69	1276.03			691.44	1402.93			694.26	1560.58			693.78	1396.09
			688.59	1257.86			691.34	1346.27			694.16	1499.4			693.68	1374.16
			688.49	1254.12			691.24	1385.85			694.06	1499.99			693.58	1423.29
			688.39	1245.46			691.14	1375.75			693.96	1415.69			693.48	1418.49
			688.29	1253.72			691.04	1387.89			693.86	1485.48			693.38	1407.01
			688.19	1261.81			690.94	1516.25			693.76	1504.96			693.28	1375.45
			688.09	1249.05			690.84	1521.51			693.66	1514.52			693.18	1375.3
			687.99	1235.55			690.74	1396.68			693.56	1465.53			693.08	1441.7
			687.89	1267			690.64	1461.67			693.46	1443.23			692.98	1417.66
			687.79	1268.45			690.54	1416.3			693.36	1470.32			692.88	1407.95
			687.69	1279.85			690.44	1519.41			693.26	1531.66			692.78	1390.68
			687.59	1294.42			690.34	1376.89			693.16	1442.29			692.68	1380.65
			687.49	1277.63			690.24	1430.03			693.06	1412.46			692.58	1342.31
			687.39	1282.91			690.14	1436.65			692.96	1462.12			692.48	1344.09
			687.29	1267.7			690.04	1454.36			692.86	1462.69			692.38	1354.26
			687.19	1277.59			689.94	1438.64			692.76	1446.85			692.28	1383.33
			687.09	1246.02			689.84	1388.58			692.66	1469.6			692.18	1395.21
			686.99	1209.38			689.74	1487.82			692.56	1450.37			692.08	1362.94
			686.89	1236.75			689.64	1385.55			692.46	1467.19			691.98	1412.89
			686.79	1301.57			689.54	1429.44			692.36	1457.51			691.88	1343.85
			686.69	1284.37			689.44	1496.96			692.26	1465			691.78	1407.75
			686.59	1252.08			689.34	1472.23			692.16	1439.34			691.68	1383.02
			686.49	1292.25			689.24	1477.93			692.06	1429.51			691.58	1332.8
			686.39	1297.49			689.14	1448.96			691.96	1442.75			691.48	1349.52
			686.29	1290.44			689.04	1506.07			691.86	1444.6			691.38	1350.34
			686.19	1232.24			688.94	1545.89			691.76	1434.47			691.28	1367.92
			686.09	1235.84			688.84	1450.93			691.66	1430.49			691.18	1362.82
			685.99	1229.95			688.74	1389.05			691.56	1440.44			691.08	1345.3
			685.89	1251.34			688.64	1499.21			691.46	1422.12			690.98	1335.86
			685.79	1226.47			688.54	1573.18			691.36	1420.71			690.88	1346.09
			685.69	1259.41			688.44	1492.39			691.26	1425.98			690.78	1303.47
			685.59	1314.39			688.34	1467.16			691.16	1400.09			690.68	1342.6
			685.49	1279.33			688.24	1564.15			691.06	1442.67			690.58	1319.17
			685.39	1295.9			688.14	1567.11			690.96	1395.76			690.48	1343.85
			685.29	1326.79			688.04	1496.01			690.86	1440.91			690.38	1374.98
			685.19	1319.9			687.94	1569.71			690.76	1371.94			690.28	1334.1
			685.09	1344.68			687.84	1537.97			690.66	1401.76			690.18	1314.61
			684.99	1317.23			687.74	1535.69			690.56	1372.88			690.08	1320.9
			684.89	1305.73			687.64	1591.79			690.46	1402.17			689.98	1307.2
			684.79	1323.97			687.54	1620.06			690.36	1395.14			689.88	1340.11
			684.69	1302.59			687.44	1662.92			690.26	1376.99			689.78	1290.67
			684.59	1341.15			687.34	1723.69			690.16	1389.71			689.68	1324.07
			684.49	1309.15			687.24	1752.76			690.06	1361.26			689.58	1359.41
			684.39	1287.39			687.14	1768.1			689.96	1392.41			689.48	1337.87
			684.29	1302.6			687.04	1849.99			689.86	1401.9			689.38	1344.13
			684.19	1281.78			686.94	1853.97			689.76	1398.94			689.28	1334.29
			684.09	1286.76			686.84	1978.16			689.66	1424.95			689.18	1303.89
			683.99	1290.48			686.74	1882.84			689.56	1377.54			689.08	1318.15
			683.89	1317.76			686.64	1991.11			689.46	1384.11			688.98	1292.96
			683.79	1302.31			686.54	2045.15			689.36	1400.85			688.88	1308.04
			683.69	1291.14			686.44	2175.28			689.26	1388.47			688.78	1274.32
			683.59	1275.18			686.34	2179.02			689.16	1443.39			688.68	1321.01
			683.49	1294.69			686.24	2151.7			689.06	1443.6			688.58	1302.55
			683.39	1223.35			686.14	2345.9			688.96	1344.64			688.48	1313.21
			683.29	1237.68			686.04	2332.46			688.86	1414.98			688.38	1361.2
			683.19	1269.83			685.94	2491.62			688.76	1439.39			688.28	1315.18
			683.09	1242.01			685.84	2542.06			688.66	1419.65			688.18	1314.49
			682.99	1253.48			685.74	2506.28			688.56	1380.59			688.08	1322.56
			682.89	1267.06			685.64	2579.93			688.46	1433.63			687.98	1297.42
			682.79	1243.99			685.54	2639.19			688.36	1437.56			687.88	1312.65
			682.69	1242.33			685.44	2713.78			688.26	1407.23			687.78	1314.86
			682.59	1297.6			685.34	2788.49			688.16	1444.92			687.68	1350.63
			682.49	1256.28			685.24	2921.15			688.06	1413.88			687.58	1309.65
			682.39	1268.97			685.14	2779.85			687.96	1461.44			687.48	1354.1
			682.29	1265.23			685.04	2838.28			687.86	1420.77			687.38	1330.65
			682.19	1254.62			684.94	2794.75			687.76	1393.75			687.28	1376.24
			682.09	1251.85			684.84	2807.6			687.66	1438.9			687.18	1370.11
			681.99	1294.28			684.74	2774.85			687.56	1454.41			687.08	1346.36
			681.89	1267.89			684.64	2698.92			687.46	1503.13			686.98	1387.35
			681.79	1265.44			684.54	2557.81			687.36	1530.57			686.88	1341.06
			681.69	1259.55			684.44	2475.62			687.26	1580.96			686.78	1420.15
			681.59	1279.56			684.34	2223.57			687.16	1560.11			686.68	1423.94
			681.49	1273.05			684.24	2193.78			687.06	1670.73			686.58	1436.99
			681.39	1288.36			684.14	2141.68			686.96	1773.78			686.48	1567.42
			681.29	1297.34			684.04	1909.47			686.86	1829.2			686.38	1582.3
			681.19	1296.82			683.94	1883.15			686.76	1908.49			686.28	1695.66
			681.09	1280.83			683.84	1848.06			686.66	2066.42			686.18	1802.09
			680.99	1275.41			683.74	1770.6			686.56	2229.12			686.08	1849.94
			680.89	1284.51			683.64	1660.06			686.46	2459.24			685.98	1884.53
			680.79	1250.35			683.54	1568.49			686.36	2606.52			685.88	2017.78
			680.69	1197.95			683.44	1493.74			686.26	2886.59			685.78	2155.48
			680.59	1253.94			683.34	1362.33			686.16	3281.01			685.68	2365.61
			680.49	1265.67			683.24	1416.46			686.06	3628.09			685.58	2493.78
			680.39	1240.74			683.14	1394.3			685.96	3928.53			685.48	2629.57
			680.29	1207.04			683.04	1358.28			685.86	4316.32			685.38	2760.77
			680.19	1257.84			682.94	1342.09			685.76	4660.29			685.28	2917.69
			680.09	1299.12			682.84	1243.8			685.66	4981.13			685.18	3054.45
			679.99	1279.9			682.74	1249.41			685.56	5277.84			685.08	3221.92
			679.89	1273.62			682.64	1331.65			685.46	5488.86			684.98	3378.84
			679.79	1250.64			682.54	1321.09			685.36	5607.89			684.88	3412.35
			679.69	1242.48			682.44	1282.11			685.26	5665.7			684.78	3372.79
			679.59	1230.82			682.34	1394.68			685.16	5660.39			684.68	3353.67
			679.49	1262.17			682.24	1267.58			685.06	5581.95			684.58	3251.08
			679.39	1222.26			682.14	1278.07			684.96	5275.07			684.48	3148.95
			679.29	1249.88			682.04	1368.22			684.86	5099.28			684.38	2979.81
			679.19	1233.21			681.94	1259.62			684.76	4700.61			684.28	2824.22
			679.09	1262.85			681.84	1332.27			684.66	4398.89			684.18	2663.28
			678.99	1256.89			681.74	1315.46			684.56	3965.34			684.08	2495.51
			678.89	1245.33			681.64	1261.49			684.46	3620.07			683.98	2328.17
			678.79	1283.09			681.54	1270.93			684.36	3281.6			683.88	2141.79
			678.69	1276.93			681.44	1323.38			684.26	2950.65			683.78	2044.69
			678.59	1256.43			681.34	1294.19			684.16	2720.24			683.68	1889.5
			678.49	1255.62			681.24	1246.89			684.06	2405.97			683.58	1805.05
							681.14	1239.05			683.96	2192.94			683.48	1688.64
							681.04	1343.93			683.86	2048.63			683.38	1589.87
							680.94	1325.42			683.76	1864.65			683.28	1557.38
							680.84	1327.45			683.66	1751.51			683.18	1535.36
							680.74	1365.1			683.56	1687.35			683.08	1457.35
							680.64	1309.88			683.46	1588.92			682.98	1401.46
							680.54	1268.81			683.36	1552.94			682.88	1364.66
							680.44	1300.38			683.26	1454.09			682.78	1404.46
							680.34	1303.39			683.16	1500.07			682.68	1386.52
							680.24	1307.69			683.06	1532.29			682.58	1359.65
							680.14	1288.51			682.96	1399.23			682.48	1385.04
							680.04	1266.53			682.86	1400.33			682.38	1325.74
							679.94	1295.44			682.76	1401.87			682.28	1321.6
							679.84	1296.9			682.66	1384.11			682.18	1318.11
							679.74	1358.37			682.56	1406.82			682.08	1356.08
							679.64	1384.48			682.46	1396.7			681.98	1327.92
							679.54	1375.98			682.36	1364.35			681.88	1329.67
							679.44	1290.82			682.26	1399.86			681.78	1315.05
							679.34	1245.72			682.16	1411.1			681.68	1317.89
							679.24	1338.03			682.06	1406.97			681.58	1320.6
							679.14	1249.19			681.96	1431.04			681.48	1321.98
							679.04	1256.82			681.86	1408.3			681.38	1335.59
							678.94	1313.06			681.76	1389.02			681.28	1324.4
							678.84	1324.93			681.66	1375.23			681.18	1327.84
							678.74	1312.25			681.56	1363.03			681.08	1358.64
							678.64	1320.41			681.46	1386.69			680.98	1351.21
							678.54	1299.48			681.36	1385.98			680.88	1302.2
							678.44	1373.87			681.26	1361.11			680.78	1263.63
							678.34	1266.79			681.16	1390.63			680.68	1332.01
							678.24	1339			681.06	1363.26			680.58	1333.16
							678.14	1386.31			680.96	1401.86			680.48	1311.27
							678.04	1380.02			680.86	1356.55			680.38	1285.19
							677.94	1333.5			680.76	1380.29			680.28	1302.16
							677.84	1318.54			680.66	1326.16			680.18	1306.34
							677.74	1354.46			680.56	1362.76			680.08	1309.34
							677.64	1334.48			680.46	1351			679.98	1293.2
							677.54	1337.28			680.36	1375.63			679.88	1329.56
							677.44	1326.06			680.26	1414.85			679.78	1313.37
							677.34	1288.88			680.16	1418.6			679.68	1320.23
							677.24	1290.83			680.06	1348.84			679.58	1342.13
							677.14	1295.91			679.96	1352.39			679.48	1326.67
							677.04	1261.7			679.86	1351.72			679.38	1281.01
							676.94	1335.78			679.76	1370.23			679.28	1311.79
							676.84	1285.51			679.66	1357.72			679.18	1324.03
							676.74	1261.52			679.56	1320.09			679.08	1309.69
							676.64	1319.64			679.46	1380.42			678.98	1356.49
							676.54	1251.16			679.36	1379.2			678.88	1281.21
							676.44	1288.76			679.26	1361.95			678.78	1273.89
							676.34	1320.42			679.16	1374.06			678.68	1338.3
							676.24	1307.23			679.06	1352.93			678.58	1296.61
							676.14	1247.13			678.96	1367.11			678.48	1285.7
							676.04	1296.59			678.86	1396.64			678.38	1258
							675.94	1269.11			678.76	1371.21			678.28	1273.34
							675.84	1206.98			678.66	1373.05			678.18	1299.62
							675.74	1262.06			678.56	1394.52			678.08	1322.6
