# Supplementary material for: Electrochemical surface passivation of LiCoO2 particles at ultrahigh voltage and its applications in lithium-based batteries
Source: Nat Commun. 2018 Nov 21;9:4918. doi: 10.1038/s41467-018-07296-6 (PMC6249257; doi:10.1038/s41467-018-07296-6)
Supplement: Supplementary file 4 — Source Data Figure 4 [file 41467_2018_7296_MOESM4_ESM.xlsx]

## Sheet: Figure 4a
Figure 4a
			Cycle number	Discharge capacity(mAh g-1)	Coulombic efficiency(%)			Cycle number	Discharge capacity(mAh g-1)	Coulombic efficiency(%)			Cycle number	Discharge capacity(mAh g-1)	Coulombic efficiency(%)			Cycle number	Discharge capacity(mAh g-1)	Coulombic efficiency(%)			Cycle number	Discharge capacity(mAh g-1)	Coulombic efficiency(%)
		Bare LCO	1	229.839	92.34		0.5% LAF-LCO	1	219.683	96.43		1% LAF-LCO	1	218.6	96.71		2% LAF-LCO	1	216.235	95.468		5% LAF-LCO	1	214.959	95.094
			2	221.83	95.231			2	222.56	98.035			2	218.8	98.17			2	216.189	98.812			2	213.722	98.347
			3	208.128	97.88			3	219.808	98.599			3	215.7	98.44			3	208.634	98.315			3	206.552	98.786
			4	204.518	98.38			4	218.627	98.913			4	214.6	98.93			4	210.376	99.192			4	206.859	99.681
			5	199.729	98.578			5	217.663	98.897			5	214.4	99.18			5	208.293	99.337			5	206.439	99.417
			6	196.415	98.352			6	217.06	98.831			6	213.8	99.16			6	208.904	99.284			6	208.728	99.542
			7	190.843	98.032			7	216.125	99.127			7	213.5	99.19			7	208.414	99.372			7	203.53	98.888
			8	184.223	97.888			8	215.53	98.994			8	212.8	99.24			8	208.337	99.35			8	202.773	99.518
			9	179.335	98.304			9	215.362	98.97			9	212.3	99.21			9	208.828	99.401			9	203.596	99.513
			10	174.265	98.054			10	214.396	99.091			10	211.7	99.29			10	209.462	99.586			10	201.724	99.572
			11	170.791	98.778			11	213.653	99.017			11	211.1	99.28			11	210.29	99.768			11	204.996	100.014
			12	166.801	98.346			12	213.43	99.09			12	210.9	99.28			12	205.17	99.48			12	204.505	98.981
			13	162.004	98.004			13	212.563	99.211			13	209.9	99.33			13	206.121	99.8			13	203.517	99.621
			14	157.657	98.443			14	211.784	99.04			14	209.6	99.31			14	204.883	99.215			14	202.902	99.335
			15	156.615	99.976			15	210.707	99.227			15	209.1	99.34			15	205.664	99.665			15	201.335	99.409
			16	153.947	98.694			16	208.973	99.391			16	208	99.43			16	206.608	99.595			16	201.859	99.58
			17	152.678	99.475			17	208.95	99.095			17	207.6	99.3			17	207.343	99.387			17	201.496	99.536
			18	149.622	98.386			18	208.824	99.433			18	207.7	99.45			18	203.963	99.476			18	202.081	99.381
			19	148.824	99.7			19	207.507	99.291			19	207.1	99.45			19	206.078	99.584			19	201.21	99.142
			20	146.642	98.504			20	207.657	99.193			20	206.9	99.3			20	204.651	99.385			20	198.048	99.137
			21	145.525	99.501			21	207.545	99.357			21	206.7	99.43			21	203.892	99.61			21	199.273	99.381
			22	143.009	98.74			22	206.626	99.278			22	205.7	99.39			22	204.179	99.483			22	197.576	99.25
			23	139.824	98.217			23	205.623	99.134			23	205.8	99.4			23	206.13	99.603			23	197.695	99.121
			24	136.29	98.317			24	203.914	99.39			24	205	99.43			24	204.776	99.464			24	197.75	99.171
			25	131.296	97.039			25	203.201	99.221			25	204.4	99.32			25	204.325	99.426			25	198.326	98.891
			26	129.829	100.182			26	203.54	99.465			26	203.8	99.42			26	200.23	99.257			26	198.464	99.025
			27	128.133	98.516			27	203.202	99.339			27	201.6	99.55			27	202.434	99.693			27	198.445	98.799
			28	126.02	99.05			28	202.969	99.271			28	202.2	99.36			28	201.273	99.388			28	198.784	98.554
			29	125.367	99.385			29	202.801	99.287			29	202	99.6			29	200.749	99.62			29	197.897	98.527
			30	122.493	98.083			30	202.232	99.284			30	201	99.42			30	199.591	99.539			30	197.244	98.486
			31	123.922	101.13			31	201.734	99.2			31	201.3	99.46			31	200.069	99.575			31	197.186	98.204
			32	124.462	99.02			32	200.643	99.327			32	200.2	99.58			32	200.823	99.556			32	196.343	98.179
			33	123.755	99.051			33	200.393	99.241			33	200.6	99.38			33	201.315	99.697			33	195.091	97.776
			34	122.121	98.125			34	199.647	99.25			34	199.6	99.45			34	201.425	99.603			34	191.876	98.201
			35	114.945	98.812			35	197.975	99.256			35	198	99.45			35	201.932	99.39			35	192.402	98.335
			36	109.837	98.701			36	198.493	99.372			36	198	99.46			36	201.986	99.518			36	192.408	98.343
			37	109.739	100.18			37	197.849	99.479			37	196.9	99.68			37	199.916	99.498			37	192.504	98.095
			38	111.168	100.626			38	197.57	99.124			38	197.5	99.5			38	200.481	99.554			38	191.555	98.098
			39	105.725	98.621			39	197.372	99.335			39	197.5	99.6			39	199.856	99.403			39	190.059	98.103
			40	106.683	101.673			40	196.887	99.244			40	197.2	99.54			40	199.05	99.459			40	190.486	98.629
			41	105.908	98.182			41	196.014	99.097			41	197.3	99.48			41	198.256	99.141			41	190.226	98.518
			42	103.019	97.912			42	194.937	99.29			42	196.2	99.63			42	194.655	99.502			42	190.227	98.535
			43	104.57	101.296			43	194.663	99.199			43	195.9	99.44			43	194.769	99.607			43	189.705	98.459
			44	103.217	98.135			44	194.714	99.385			44	196	99.6			44	194.404	99.552			44	189.912	99.319
			45	99.7202	98.449			45	193.159	99.011			45	195.2	99.53			45	195.317	99.655			45	189.591	99.203
			46	101.575	101.907			46	191.08	99.156			46	194.7	99.44			46	194.252	99.575			46	189.665	99.369
			47	104.387	100.77			47	189.838	99.323			47	193.1	99.65			47	193.119	99.483			47	188.904	99.344
			48	100.298	97.999			48	189.887	99.404			48	193.9	99.55			48	192.457	99.638			48	189.218	99.446
			49	105.976	103.398			49	188.713	99.272			49	194.1	99.69			49	192.305	99.7			49	188.825	99.309
			50	108.918	99.951			50	187.755	99.315			50	193.3	99.5			50	192.313	99.508			50	191.183	98.984
			51	103.642	98.29			51	187.306	99.285			51	193.5	99.64			51	193.583	99.734			51	190.033	98.789
			52	108.051	102.653			52	187.619	99.511			52	192.8	99.57			52	192.427	99.563			52	188.176	99.02
			53	105.079	98.834			53	188.149	99.568			53	191.9	99.42			53	191.773	99.66			53	188.016	99.234
			54	102.175	97.526			54	187.332	99.441			54	191.3	99.68			54	191.53	99.581			54	188.211	99.313
			55	104.98	102.707			55	186.165	98.906			55	191	99.53			55	191.727	99.676			55	188.706	99.211
			56	106.546	99.744			56	186.603	99.705			56	191.3	99.69			56	190.662	99.619			56	187.609	98.91
			57	104.539	98.03			57	184.971	99.297			57	189.9	99.37			57	190.13	99.594			57	187.446	99.253
			58	105.489	101.078			58	187.349	99.764			58	187.9	99.37			58	192.138	99.791			58	188.5	99.011
			59	111.388	102.261			59	185.793	99.595			59	186.2	99.63			59	190.769	99.781			59	189.104	99.128
			60	113.988	100.462			60	186.515	99.213			60	187.2	99.73			60	193.34	99.733			60	189.266	99.131
			61	110.909	98.008			61	185.325	99.794			61	185.8	99.55			61	193.187	99.425			61	189.455	98.747
			62	100.207	96.592			62	185.883	99.129			62	185.1	99.56			62	191.218	99.423			62	188.9	98.848
			63	97.455	99.388			63	186.666	100.037			63	185.2	99.67			63	190.647	99.658			63	187.961	98.855
			64	94.2929	96.703			64	188.434	99.685			64	185.3	99.73			64	190.708	99.642			64	186.486	98.833
			65	92.6662	98.338			65	188.245	99.525			65	184.9	99.31			65	191.613	99.715			65	186.047	99.296
			66	92.3546	99.574			66	186.187	99.083			66	185.2	99.7			66	191.362	99.525			66	185.716	99.192
			67	99.4237	104.134			67	184.912	99.422			67	184.1	99.18			67	190.594	99.535			67	185.774	99.105
			68	98.7852	98.098			68	183.903	99.69			68	183.7	99.93			68	190.518	99.713			68	186.953	99.478
			69	96.6341	97.105			69	183.758	99.289			69	183	99.49			69	191.742	99.711			69	187.512	99.099
			70	98.7624	101.373			70	183.405	99.806			70	184.9	100.02			70	191.955	99.629			70	184.637	98.445
			71	97.721	98.197			71	183.751	99.464			71	183.5	99.49			71	192.092	99.653			71	183.435	99.242
			72	99.6289	101.369			72	184.82	99.942			72	185.2	99.74			72	192.762	99.642			72	183.148	99.073
			73	97.8275	97.722			73	184.814	99.517			73	183.3	99.77			73	192.358	99.618			73	182.574	99.208
			74	94.7946	96.615			74	184.844	99.505			74	184.2	99.49			74	191.712	99.534			74	181.686	99.219
			75	95.129	99.88			75	182.535	99.402			75	183.3	100.06			75	191.134	99.541			75	181.572	99.176
			76	96.216	99.811			76	180.653	99.173			76	186	99.87			76	189.826	99.399			76	181.98	99.404
			77	90.3935	96.157			77	179.234	99.873			77	185.8	99.68			77	189.43	99.86			77	181.607	99.615
			78	90.0134	100.415			78	180.459	99.456			78	184.1	99.22			78	189.119	99.635			78	182.815	99.171
			79	90.4163	98.829			79	181.199	99.984			79	182.8	99.69			79	190.115	99.701			79	183.556	99.284
			80	88.9189	97.801			80	181.193	99.381			80	181.7	99.48			80	189.438	99.9			80	181.967	99.175
			81	84.7458	95.749			81	181.046	99.729			81	182	99.38			81	190.761	99.639			81	182.376	98.95
			82	90.3935	104.645			82	177.399	98.896			82	179.8	99.53			82	191.02	99.525			82	183.42	99.241
			83	92.0429	99.075			83	178.805	99.818			83	181.2	101.09			83	188.311	99.477			83	183.633	98.747
			84	87.9307	95.777			84	175.792	99.647			84	181.4	99.94			84	187.59	99.742			84	179.857	98.415
			85	88.1663	99.974			85	178.994	99.747			85	183	99.41			85	187.426	99.699			85	178.274	98.795
			86	96.9837	104.553			86	175.777	99.667			86	182.6	99.61			86	187.109	99.76			86	177.366	99.02
			87	91.3436	93.634			87	176.944	99.273			87	180.1	99			87	186.599	99.661			87	177.012	99.087
			88	92.9171	101.033			88	174.584	100.092			88	179.8	99.52			88	186.487	99.65			88	176.411	99.101
			89	92.6206	100.131			89	176.736	99.336			89	178.1	99.67			89	186.406	99.856			89	175.483	98.795
			90	92.6054	98.321			90	175.413	99.897			90	180.1	99.93			90	186.386	99.592			90	174.088	98.87
			91	90.059	96.466			91	176.946	99.646			91	179.6	99.73			91	188.419	100.03			91	174.258	98.696
			92	87.9915	98.31			92	176.191	99.574			92	180.1	99.59			92	187.544	99.773			92	173.27	98.953
			93	93.1375	104.601			93	175.291	99.425			93	179	99.7			93	188.229	99.578			93	172.262	99.272
			94	92.7651	98.237			94	176.095	99.971			94	178.5	99.14			94	186.845	99.708			94	171.688	98.794
			95	88.858	95.491			95	176.054	99.492			95	177.5	99.97			95	187.955	99.673			95	171.387	99.097
			96	90.3555	102.439			96	174.713	99.296			96	175.6	98.99			96	189.423	99.948			96	170.479	98.878
			97	96.6645	104.289			97	171.868	99.402			97	178	100.36			97	189.735	99.613			97	170.344	99.061
			98	89.2761	96.765			98	171.526	99.234			98	175.2	98.72			98	187.849	99.348			98	169.454	99.005
			99	85.4602	96.407			99	167.159	99.492			99	176.5	99.91			99	186.101	99.586			99	168.747	98.779
			100	89.9906	103.292			100	170.674	99.601			100	174.2	99.19			100	185.312	99.615			100	168.7	99.367
																			--
																			--
																			--
																			--
																			--
																			--
																			--
																			--
																			--
																			--
																			--
																			--
																			--
																			--
																			--
																			--
																			--
																			--
																			--
																			--
																			--
																			--
																			--
																			--
																			--
																			--
																			--
																			--
																			--
																			--
																			--
																			--
																			--
																			--
																			--
																			--
																			--
																			--
																			--
																			--
																			--

## Sheet: Figure 4b
Figure 4b
			Cycle number	Discharge capacity(mAh g-1)	Coulombic efficiency(%)							Cycle number	Discharge capacity(mAh g-1)	Coulombic efficiency(%)
		Bare LCO	1	229.839	92.34						2% LAF-LCO	1	216.235	95.468
			2	221.83	95.231							2	216.189	98.812
			3	208.128	97.88							3	208.634	98.315
			4	204.518	98.38							4	210.376	99.192
			5	199.729	98.578							5	208.293	99.337
			6	196.415	98.352							6	208.904	99.284
			7	190.843	98.032							7	208.414	99.372
			8	184.223	97.888							8	208.337	99.35
			9	179.335	98.304							9	208.828	99.401
			10	174.265	98.054							10	209.462	99.586
			11	170.791	98.778							11	210.29	99.768
			12	166.801	98.346							12	205.17	99.48
			13	162.004	98.004							13	206.121	99.8
			14	157.657	98.443							14	204.883	99.215
			15	156.615	99.976							15	205.664	99.665
			16	153.947	98.694							16	206.608	99.595
			17	152.678	99.475							17	207.343	99.387
			18	149.622	98.386							18	203.963	99.476
			19	148.824	99.7							19	206.078	99.584
			20	146.642	98.504							20	204.651	99.385
			21	145.525	99.501							21	203.892	99.61
			22	143.009	98.74							22	204.179	99.483
			23	139.824	98.217							23	206.13	99.603
			24	136.29	98.317							24	204.776	99.464
			25	131.296	97.039							25	204.325	99.426
			26	129.829	100.182							26	200.23	99.257
			27	128.133	98.516							27	202.434	99.693
			28	126.02	99.05							28	201.273	99.388
			29	125.367	99.385							29	200.749	99.62
			30	122.493	98.083							30	199.591	99.539
			31	123.922	101.13							31	200.069	99.575
			32	124.462	99.02							32	200.823	99.556
			33	123.755	99.051							33	201.315	99.697
			34	122.121	98.125							34	201.425	99.603
			35	114.945	98.812							35	201.932	99.39
			36	109.837	98.701							36	201.986	99.518
			37	109.739	100.18							37	199.916	99.498
			38	111.168	100.626							38	200.481	99.554
			39	105.725	98.621							39	199.856	99.403
			40	106.683	101.673							40	199.05	99.459
			41	105.908	98.182							41	198.256	99.141
			42	103.019	97.912							42	194.655	99.502
			43	104.57	101.296							43	194.769	99.607
			44	103.217	98.135							44	194.404	99.552
			45	99.7202	98.449							45	195.317	99.655
			46	101.575	101.907							46	194.252	99.575
			47	104.387	100.77							47	193.119	99.483
			48	100.298	97.999							48	192.457	99.638
			49	105.976	103.398							49	192.305	99.7
			50	108.918	99.951							50	192.313	99.508
			51	103.642	98.29							51	193.583	99.734
			52	108.051	102.653							52	192.427	99.563
			53	105.079	98.834							53	191.773	99.66
			54	102.175	97.526							54	191.53	99.581
			55	104.98	102.707							55	191.727	99.676
			56	106.546	99.744							56	190.662	99.619
			57	104.539	98.03							57	190.13	99.594
			58	105.489	101.078							58	192.138	99.791
			59	111.388	102.261							59	190.769	99.781
			60	113.988	100.462							60	193.34	99.733
			61	110.909	98.008							61	193.187	99.425
			62	100.207	96.592							62	191.218	99.423
			63	97.455	99.388							63	190.647	99.658
			64	94.2929	96.703							64	190.708	99.642
			65	92.6662	98.338							65	191.613	99.715
			66	92.3546	99.574							66	191.362	99.525
			67	99.4237	104.134							67	190.594	99.535
			68	98.7852	98.098							68	190.518	99.713
			69	96.6341	97.105							69	191.742	99.711
			70	98.7624	101.373							70	191.955	99.629
			71	97.721	98.197							71	192.092	99.653
			72	99.6289	101.369							72	192.762	99.642
			73	97.8275	97.722							73	192.358	99.618
			74	94.7946	96.615							74	191.712	99.534
			75	95.129	99.88							75	191.134	99.541
			76	96.216	99.811							76	189.826	99.399
			77	90.3935	96.157							77	189.43	99.86
			78	90.0134	100.415							78	189.119	99.635
			79	90.4163	98.829							79	190.115	99.701
			80	88.9189	97.801							80	189.438	99.9
			81	84.7458	95.749							81	190.761	99.639
			82	90.3935	104.645							82	191.02	99.525
			83	92.0429	99.075							83	188.311	99.477
			84	87.9307	95.777							84	187.59	99.742
			85	88.1663	99.974							85	187.426	99.699
			86	96.9837	104.553							86	187.109	99.76
			87	91.3436	93.634							87	186.599	99.661
			88	92.9171	101.033							88	186.487	99.65
			89	92.6206	100.131							89	186.406	99.856
			90	92.6054	98.321							90	186.386	99.592
			91	90.059	96.466							91	188.419	100.03
			92	87.9915	98.31							92	187.544	99.773
			93	93.1375	104.601							93	188.229	99.578
			94	92.7651	98.237							94	186.845	99.708
			95	88.858	95.491							95	187.955	99.673
			96	90.3555	102.439							96	189.423	99.948
			97	96.6645	104.289							97	189.735	99.613
			98	89.2761	96.765							98	187.849	99.348
			99	85.4602	96.407							99	186.101	99.586
			100	89.9906	103.292							100	185.312	99.615
			101	92.6434	100.711							101	185.268	99.729
			102	89.4585	96.066							102	185.275	99.684
			103	83.5447	96.182							103	185.086	99.668
			104	88.4476	103.494							104	184.47	99.609
			105	86.6613	96.717							105	184.453	99.798
			106	80.7771	93.968							106	183.258	99.559
			107	81.183	103.203							107	183.233	99.678
			108	89.6941	103.972							108	183.018	99.796
			109	79.976	97.87							109	183.661	99.687
			110	68.4476	98.976							110	183.423	99.819
			111	65.9424	98.291							111	183.971	99.554
			112	84.6317	102.236							112	183.679	99.767
			113	87.2766	100.087							113	183.329	99.565
			114	84.0079	97.126							114	183.628	99.84
			115	82.4114	98.367							115	182.875	99.615
			116	96.4896	102.078							116	183.972	99.654
			117	92.271	96.832							117	182.288	99.728
			118	83.6206	96.276							118	183.246	99.648
			119	90.8568	100.064							119	182.036	99.644
			120	95.0986	99.96							120	181.161	99.45
			121	87.8623	96.925							121	182.044	100.05
			122	78.7782	95.538							122	179.227	99.114
			123	90.6062	104.484							123	181.408	100.116
			124	92.9627	98.836							124	180.932	99.818
			125	84.6085	96.596							125	183.231	99.617
			126	82.2141	98.059							126	181.004	100.032
			127	90.5075	104.933							127	181.868	99.298
			128	89.0481	98.19							128	181.277	99.956
			129	78.1695	97.941							129	181.482	99.389
			130	73.7948	97.742							130	182.479	99.978
			131	85.2085	102.449							131	180.308	99.095
			132	72.5461	96.731							132	179.845	99.66
			133	62.338	99.119							133	176.496	99.577
			134	51.5676	97.933							134	178.642	99.682
			135	53.6426	104.443							135	176.515	99.902
			136	71.8942	101.382							136	178.665	99.581
			137	76.8992	103.37							137	177.122	99.91
			138	70.2138	95.154							138	178.24	99.52
			139	63.4496	96.715							139	178.694	100.054
			140	70.3338	102.59							140	178.908	99.481
			141	76.9764	103.975							141	178.62	99.589
			142	79.3176	100.462							142	175.284	99.273
			143	73.3607	96.989							143	175.7	99.943
			144	71.0927	99.019							144	174.666	99.352
			145	81.2244	109.111							145	176.446	100.146
			146	81.3008	98.516							146	176.316	99.699
			147	78.8494	97.195							147	177.29	99.829
			148	73.4244	97.643							148	176.955	99.858
			149	83.3997	101.15							149	177.89	99.655
			150	84.1832	98.708							150	176.21	99.888
			151	80.6486	95.801							151	177.069	99.39
			152	74.7703	96.897							152	176.833	99.841
			153	79.6273	105.509							153	176.697	99.478
			154	77.1986	97.004							154	177.1	99.854
			155	68.8164	95.414							155	175.106	99.219
			156	61.3813	96.49							156	175.632	100.258
			157	60.4455	101.58							157	176.293	99.575
			158	64.7153	104.577							158	177.898	99.825
			159	67.3927	102.225							159	176.545	99.567
			160	65.1332	96.712							160	177.821	99.915
			161	58.8856	96.169							161	177.284	99.667
			162	55.0251	95.114							162	176.628	99.464
			163	62.5833	104.748							163	175.8	99.754
			164	67.688	103.4							164	176.339	99.673
			165	68.716	99.822							165	176.516	99.945
			166	65.3548	945806							166	176.727	99.363
			167	66.5445	101.298							167	173.698	99.312
			168	69.0867	102.897							168	171.365	99.352
			169	73.8829	105.425							169	171.806	99.848
			170	73.1131	97.801							170	172.59	99.673
			171	70.3496	96.061							171	171.677	99.779
			172	72.6537	103.954							172	171.563	99.666
			173	77.5313	103.965							173	171.626	99.816
			174	78.117	98.732							174	171.563	99.492
			175	73.7137	97.593							175	172.759	100.324
			176	66.6142	96.302							176	173.077	99.776
			177	77.1366	102.498							177	172.747	99.147
			178	76.3304	97.532							178	170.312	99.701
			179	71.3178	96.45							179	171.507	99.581
			180	69.995	98.732							180	171.461	100.176
			181	70.3114	101.731							181	173.179	99.529
			182	73.9134	102.046							182	172.637	100.411
			183	72.9702	98.359							183	172.767	99.968
			184	68.7791	96.948							184	173.577	100.399
			185	64.9435	95.064							185	172.489	99.146
			186	71.3302	104.598							186	174.736	100.452
			187	70.8147	98.633							187	176.389	99.69
			188	66.2127	96.543							188	176.675	99.823
			189	62.4914	95.586							189	174.325	99.016
			190	58.0582	94.165							190	172.956	99.702
			191	60.4854	105.138							191	171.719	99.394
			192	67.5441	104.256							192	173.603	99.669
			193	71.3586	101.799							193	171.399	99.805
			194	67.3786	96.223							194	172.988	99.846
			195	64.2971	96.56							195	172.957	100.031
			196	73.2826	105.926							196	175.235	99.882
			197	74.7957	99.203							197	174.678	99.67
			198	72.6741	97.84							198	174.501	99.29
			199	69.8008	96.682							199	172.42	99.645
			200	68.2331	98.516							200	170.657	99.127
													--	--
													--	--
													--	--
													--	--
													--	--
													--	--
													--	--
													--	--
													--	--
													--	--
													--	--
													--	--
													--	--
													--	--
													--	--
													--	--
													--	--
													--	--
													--	--
													--	--
													--	--
													--	--
													--	--
													--	--
													--	--
													--	--
													--	--
													--	--
													--	--
													--	--
													--	--
													--	--
													--	--
													--	--
													--	--
													--	--
													--	--
													--	--
													--	--
													--	--
													--	--

## Sheet: Figure 4c
Figure 4c
			Charge/Discharge capacity(mAg g-1)	Voltage versus Li+/Li(V)							Charge/Discharge capacity(mAg g-1)	Voltage versus Li+/Li(V)							Charge/Discharge capacity(mAg g-1)	Voltage versus Li+/Li(V)							Charge/Discharge capacity(mAg g-1)	Voltage versus Li+/Li(V)							Charge/Discharge capacity(mAg g-1)	Voltage versus Li+/Li(V)							Charge/Discharge capacity(mAg g-1)	Voltage versus Li+/Li(V)
		Bare LCO 3rd	0	3.1094						Bare LCO 50th	0	3.1067						Bare LCO 200th	0	3.1482						2% LAF-LCO-3rd	0	3.097						2% LAF-LCO-50th	0	3.0995						2% LAF-LCO-200th	0	3.1085
			0.0076	3.1615							0.0076	3.2282							0.0076	3.2164							0.00761	3.1494							0.01521	3.1634							0.0152	3.2353
			0.0228	3.3268							0.0228	3.3612							0.0228	3.4015							0.02284	3.2862							0.02282	3.3169							0.02279	3.3773
			0.03801	3.4281							0.03801	3.4657							0.03801	3.5053							0.03806	3.4006							0.03803	3.4378							0.03799	3.4923
			0.05321	3.5171							0.05321	3.5537							0.05321	3.5661							0.05329	3.5032							0.05324	3.506							0.05319	3.5912
			0.06841	3.5974							0.06841	3.6309							0.06841	3.6715							0.06851	3.5649							0.07605	3.5996							0.0684	3.6501
			0.08361	3.6718							0.08361	3.7193							0.08361	3.7425							0.08374	3.6511							0.08366	3.6824							0.0836	3.7326
			0.09882	3.7391							0.09882	3.78							0.09881	3.8073							0.09896	3.7289							0.10647	3.7583							0.0988	3.8079
			0.11402	3.8172							0.11402	3.8182							0.11402	3.869							0.11418	3.8011							0.11408	3.8293							0.1216	3.8795
			0.12922	3.8634							0.12922	3.8718							0.12922	3.9254							0.12941	3.8454							0.12929	3.8721							0.1292	3.9223
			0.14442	3.8891							0.14442	3.9195							0.14442	3.9784							0.14463	3.9							0.1445	3.922							0.1444	3.975
			0.15963	3.9							0.15963	3.9778							0.15962	4.0249							0.15985	3.9273							0.15971	3.9481							0.1596	4.0116
			0.17483	3.9053							0.17483	4.0156							0.17483	4.0668							0.17507	3.9369							0.17492	3.9567							0.1824	4.0345
			0.19003	3.9096							0.19003	4.0479							0.19003	4.1046							0.19029	3.9412							0.19013	3.9642							0.19	4.0442
			0.20523	3.9118							0.20523	4.0755							0.20523	4.1458							0.20552	3.9422							0.21295	3.9667							0.2052	4.0528
			0.22043	3.9136							0.22043	4.0987							0.22043	4.1635							0.22074	3.9443							0.22055	3.9694							0.2204	4.0578
			0.23564	3.9149							0.23564	4.1176							0.23564	4.1858							0.24357	3.9459							0.24337	3.971							0.2356	4.0609
			0.25084	3.9161							0.25084	4.1334							0.25084	4.2088							0.25118	3.9471							0.25097	3.9725							0.2508	4.0625
			0.26604	3.9174							0.26604	4.1458							0.26604	4.2224							0.26641	3.9481							0.26618	3.9732							0.266	4.064
			0.28124	3.918							0.28124	4.1592							0.28124	4.2333							0.28163	3.9487							0.28139	3.9741							0.28881	4.0652
			0.29645	3.9192							0.29645	4.1669							0.29644	4.2416							0.29685	3.9493							0.2966	3.9747							0.30401	4.0659
			0.31165	3.9202							0.31165	4.1716							0.31165	4.2488							0.31207	3.9499							0.31181	3.9756							0.31161	4.0665
			0.32685	3.9208							0.32685	4.179							0.32685	4.254							0.32729	3.9505							0.32702	3.976							0.32681	4.0671
			0.34205	3.9214							0.34205	4.1843							0.34205	4.2599							0.35012	3.9512							0.34984	3.9763							0.34961	4.0677
			0.35726	3.922							0.35726	4.1886							0.35725	4.2624							0.35773	3.9515							0.35744	3.9769							0.35721	4.068
			0.37246	3.9226							0.37246	4.1923							0.37246	4.2652							0.37296	3.9518							0.37266	3.9772							0.38001	4.0683
			0.38766	3.9233							0.38766	4.1954							0.38766	4.2683							0.38818	3.9524							0.38787	3.9778							0.39521	4.0687
			0.40286	3.9239							0.40286	4.1995							0.40286	4.2705							0.41102	3.9527							0.40308	3.9781							0.40281	4.069
			0.41807	3.9242							0.41807	4.201							0.41806	4.272							0.41863	3.953							0.41829	3.9781							0.41801	4.0699
			0.43327	3.9248							0.43327	4.2035							0.43327	4.2736							0.44147	3.9533							0.4335	3.9784							0.43322	4.0699
			0.44847	3.9251							0.44847	4.2063							0.44847	4.2748							0.44909	3.9536							0.44871	3.9787							0.44842	4.0702
			0.46367	3.9254							0.46367	4.2088							0.46367	4.2761							0.47192	3.9539							0.46392	3.9791							0.46362	4.0705
			0.47888	3.9257							0.47888	4.2106							0.47887	4.2773							0.47954	3.9543							0.47913	3.9794							0.47882	4.0708
			0.49408	3.9264							0.49408	4.2125							0.49408	4.2779							0.49476	3.9546							0.49434	3.9797							0.49401	4.0711
			0.50928	3.9264							0.50928	4.214							0.50928	4.2785							0.50998	3.9546							0.51715	3.9797							0.50922	4.0711
			0.52448	3.9267							0.52448	4.2156							0.52448	4.2795							0.52521	3.9549							0.52476	3.98							0.52442	4.0711
			0.53969	3.927							0.53969	4.2171							0.53968	4.2801							0.54043	3.9552							0.53997	3.9803							0.53962	4.0714
			0.55489	3.9273							0.55489	4.2184							0.55489	4.2807							0.55566	3.9552							0.55518	3.9806							0.56242	4.0718
			0.57009	3.9276							0.57009	4.2199							0.57009	4.2813							0.57089	3.9555							0.57039	3.9806							0.57002	4.0718
			0.58529	3.9279							0.58529	4.2212							0.58529	4.2819							0.58611	3.9558							0.5856	3.9806							0.58522	4.0718
			0.60049	3.9282							0.60049	4.2224							0.60049	4.2823							0.60134	3.9558							0.60081	3.9809							0.60802	4.0721
			0.6157	3.9282							0.6157	4.2234							0.6157	4.2829							0.61656	3.9561							0.61602	3.9812							0.62322	4.0721
			0.6309	3.9285							0.6309	4.2243							0.6309	4.2832							0.63178	3.9561							0.63123	3.9812							0.63842	4.0724
			0.6461	3.9288							0.6461	4.2258							0.6461	4.2841							0.647	3.9561							0.65405	3.9812							0.64602	4.0724
			0.6613	3.9291							0.6613	4.2268							0.6613	4.2844							0.66223	3.9564							0.66165	3.9815							0.66123	4.0724
			0.67651	3.9291							0.67651	4.2277							0.6765	4.2847							0.67745	3.9567							0.67686	3.9818							0.68403	4.0727
			0.69171	3.9295							0.69171	4.2286							0.69171	4.285							0.70029	3.9567							0.69207	3.9818							0.69922	4.0727
			0.70691	3.9295							0.70691	4.2299							0.70691	4.2854							0.70791	3.9567							0.70728	3.9818							0.70682	4.0727
			0.72211	3.9301							0.72211	4.2305							0.72211	4.286							0.72313	3.9567							0.7301	3.9822							0.72203	4.073
			0.73732	3.9301							0.73732	4.2311							0.73731	4.2863							0.73836	3.957							0.74531	3.9822							0.73723	4.073
			0.75252	3.9301							0.75252	4.2323							0.75252	4.2866							0.75358	3.957							0.75292	3.9825							0.76003	4.073
			0.76772	3.9304							0.76772	4.2333							0.76772	4.2866							0.76881	3.9574							0.76813	3.9825							0.76763	4.0733
			0.78292	3.9304							0.78292	4.2339							0.78292	4.2872							0.78403	3.9574							0.78334	3.9825							0.79043	4.0733
			0.79813	3.9307							0.79813	4.2348							0.79812	4.2875							0.79925	3.9574							0.79855	3.9825							0.80563	4.0733
			0.81333	3.9307							0.81333	4.2354							0.81333	4.2875							0.81447	3.9574							0.81376	3.9828							0.81323	4.0733
			0.82853	3.9307							0.82853	4.2364							0.82853	4.2878							0.82969	3.9574							0.82897	3.9831							0.82843	4.0733
			0.84373	3.931							0.84373	4.237							0.84373	4.2881							0.84491	3.9577							0.84418	3.9831							0.84363	4.0733
			0.85894	3.9313							0.85894	4.2376							0.85893	4.2885							0.86013	3.9577							0.85939	3.9831							0.86643	4.0736
			0.87414	3.9313							0.87414	4.2382							0.87413	4.2888							0.87536	3.9577							0.8746	3.9834							0.87404	4.0736
			0.88934	3.9313							0.88934	4.2389							0.88933	4.2891							0.89058	3.9577							0.89741	3.9834							0.88924	4.0736
			0.90454	3.9316							0.90454	4.2395							0.90454	4.2891							0.91342	3.958							0.90502	3.9837							0.90444	4.0736
			0.91975	3.9316							0.91975	4.2398							0.91974	4.2894							0.92104	3.958							0.92023	3.9837							0.91964	4.0739
			0.93495	3.9316							0.93495	4.2404							0.93494	4.2897							0.93626	3.958							0.93544	3.9837							0.93484	4.0739
			0.95015	3.9319							0.95015	4.2413							0.95014	4.2897							0.95149	3.958							0.95065	3.9837							0.95764	4.0739
			0.96535	3.9319							0.96535	4.2416							0.96535	4.29							0.97433	3.958							0.96586	3.984							0.97284	4.0739
			0.98055	3.9319							0.98055	4.2423							0.98055	4.2903							0.98194	3.958							0.98107	3.984							0.98804	4.0742
			0.99576	3.9319							0.99576	4.2429							0.99575	4.2903							0.99716	3.9586							0.99628	3.984							0.99564	4.0742
			1.01096	3.9322							1.01096	4.2432							1.01095	4.2906							1.01239	3.9586							1.01149	3.9843							1.01084	4.0742
			1.02616	3.9322							1.02616	4.2438							1.02615	4.2909							1.02762	3.9586							1.0267	3.9843							1.03365	4.0742
			1.04136	3.9322							1.04136	4.2441							1.04136	4.2912							1.04285	3.9586							1.04191	3.9843							1.04125	4.0742
			1.05657	3.9326							1.05657	4.2447							1.05656	4.2916							1.06568	3.9589							1.05712	3.9846							1.05645	4.0742
			1.07177	3.9326							1.07177	4.2454							1.07176	4.2916							1.07329	3.9589							1.07233	3.9846							1.07165	4.0742
			1.08697	3.9326							1.08697	4.2457							1.08696	4.2919							1.08852	3.9589							1.08754	3.9846							1.09445	4.0742
			1.10217	3.9326							1.10217	4.246							1.10217	4.2922							1.11136	3.9589							1.10275	3.9849							1.10205	4.0745
			1.11738	3.9326							1.11738	4.2463							1.11737	4.2922							1.11897	3.9589							1.11797	3.9849							1.11725	4.0745
			1.13258	3.9329							1.13258	4.2469							1.13257	4.2925							1.13419	3.9589							1.14078	3.9849							1.13245	4.0745
			1.14778	3.9329							1.14778	4.2472							1.14777	4.2928							1.14942	3.9589							1.14839	3.9849							1.14765	4.0745
			1.16298	3.9329							1.16298	4.2475							1.16298	4.2928							1.16464	3.9589							1.1712	3.9853							1.16285	4.0749
			1.17819	3.9332							1.17819	4.2482							1.17818	4.2931							1.17987	3.9589							1.17881	3.9853							1.17806	4.0749
			1.19339	3.9332							1.19339	4.2485							1.19338	4.2934							1.20271	3.9589							1.19402	3.9853							1.19326	4.0749
			1.20859	3.9332							1.20859	4.2488							1.20858	4.2934							1.21032	3.9592							1.20923	3.9853							1.20846	4.0749
			1.22379	3.9332							1.22379	4.2494							1.22378	4.2937							1.22554	3.9592							1.23204	3.9856							1.23126	4.0749
			1.239	3.9332							1.239	4.2497							1.23899	4.2937							1.24837	3.9592							1.23965	3.9856							1.23886	4.0749
			1.2542	3.9332							1.2542	4.25							1.25419	4.294							1.25598	3.9592							1.25486	3.9856							1.26166	4.0749
			1.2694	3.9332							1.2694	4.2506							1.26939	4.2943							1.27881	3.9592							1.27007	3.9856							1.27686	4.0752
			1.2846	3.9335							1.2846	4.2506							1.28459	4.2943							1.28642	3.9592							1.28528	3.9862							1.28446	4.0749
			1.29981	3.9335							1.29981	4.2509							1.2998	4.2947							1.30164	3.9592							1.3081	3.9862							1.29966	4.0752
			1.31501	3.9335							1.31501	4.2516							1.315	4.2947							1.32449	3.9592							1.3157	3.9862							1.31486	4.0752
			1.33021	3.9335							1.33021	4.2519							1.3302	4.295							1.3321	3.9592							1.33091	3.9865							1.33767	4.0752
			1.34541	3.9335							1.34541	4.2522							1.3454	4.2953							1.35494	3.9592							1.34612	3.9865							1.34527	4.0752
			1.36061	3.9338							1.36061	4.2525							1.36061	4.2953							1.36255	3.9592							1.36133	3.9865							1.36047	4.0752
			1.37582	3.9338							1.37582	4.2528							1.37581	4.2953							1.37777	3.9592							1.38415	3.9865							1.37567	4.0752
			1.39102	3.9338							1.39102	4.2531							1.39101	4.2956							1.39299	3.9592							1.39175	3.9865							1.39087	4.0752
			1.40622	3.9338							1.40622	4.2534							1.40621	4.2959							1.40822	3.9592							1.40696	3.9868							1.40607	4.0752
			1.42142	3.9338							1.42142	4.2537							1.42142	4.2959							1.42345	3.9595							1.42217	3.9868							1.42127	4.0755
			1.43663	3.9338							1.43663	4.2544							1.43662	4.2962							1.43867	3.9595							1.43738	3.9868							1.44407	4.0755
			1.45183	3.9338							1.45183	4.2544							1.45182	4.2965							1.45389	3.9595							1.45259	3.9871							1.45927	4.0755
			1.46703	3.9338							1.46703	4.2547							1.46702	4.2965							1.46912	3.9595							1.4678	3.9871							1.47448	4.0755
			1.48223	3.9338							1.48223	4.255							1.48223	4.2965							1.48435	3.9595							1.48302	3.9871							1.48208	4.0755
			1.49744	3.9338							1.49744	4.2553							1.49743	4.2968							1.49957	3.9595							1.49823	3.9871							1.49728	4.0755
			1.51264	3.9338							1.51264	4.2556							1.51263	4.2971							1.5148	3.9595							1.51344	3.9871							1.51248	4.0755
			1.52784	3.9341							1.52784	4.2559							1.52783	4.2971							1.53764	3.9595							1.52865	3.9874							1.52768	4.0755
			1.54304	3.9341							1.54304	4.2559							1.54303	4.2974							1.54525	3.9595							1.54386	3.9874							1.54288	4.0755
			1.55825	3.9341							1.55825	4.2562							1.55824	4.2978							1.56047	3.9595							1.55907	3.9874							1.56568	4.0755
			1.57345	3.9341							1.57345	4.2565							1.57344	4.2978							1.5757	3.9595							1.57428	3.9877							1.57328	4.0758
			1.58865	3.9341							1.58865	4.2568							1.58864	4.2978							1.59092	3.9595							1.58949	3.9877							1.59607	4.0758
			1.60385	3.9341							1.60385	4.2571							1.60384	4.2981							1.61376	3.9595							1.6047	3.9877							1.60368	4.0758
			1.61906	3.9341							1.61906	4.2575							1.61905	4.2984							1.62137	3.9595							1.61991	3.9877							1.62648	4.0758
			1.63426	3.9344							1.63426	4.2575							1.63425	4.2984							1.6366	3.9595							1.63512	3.9877							1.63408	4.0758
			1.64946	3.9341							1.64946	4.2581							1.64945	4.2987							1.65183	3.9595							1.65793	3.9877							1.64928	4.0758
			1.66466	3.9344							1.66466	4.2584							1.66465	4.299							1.66705	3.9595							1.66554	3.988							1.66448	4.0758
			1.67987	3.9344							1.67987	4.2587							1.67985	4.299							1.68227	3.9595							1.68075	3.988							1.67968	4.0761
			1.69507	3.9344							1.69507	4.2587							1.69506	4.2993							1.69749	3.9595							1.69596	3.988							1.70248	4.0761
			1.71027	3.9344							1.71027	4.259							1.71026	4.2996							1.71272	3.9595							1.71117	3.988							1.71008	4.0761
			1.72547	3.9344							1.72547	4.2593							1.72546	4.2996							1.72795	3.9595							1.72638	3.988							1.72528	4.0761
			1.74068	3.9344							1.74068	4.2593							1.74066	4.2996							1.74317	3.9595							1.74159	3.9884							1.74048	4.0761
			1.75588	3.9344							1.75588	4.2596							1.75587	4.3002							1.7584	3.9595							1.7568	3.9884							1.75569	4.0761
			1.77108	3.9344							1.77108	4.2596							1.77107	4.3002							1.77362	3.9595							1.77201	3.9884							1.77089	4.0761
			1.78628	3.9344							1.78628	4.2599							1.78627	4.3002							1.78885	3.9595							1.79483	3.9884							1.79368	4.0761
			1.80148	3.9344							1.80148	4.2602							1.80147	4.3005							1.81168	3.9595							1.80243	3.9884							1.80888	4.0761
			1.81669	3.9344							1.81669	4.2602							1.81667	4.3009							1.8193	3.9595							1.81764	3.9884							1.81648	4.0764
			1.83189	3.9347							1.83189	4.2606							1.83188	4.3009							1.83452	3.9595							1.83285	3.9887							1.83169	4.0764
			1.84709	3.9344							1.84709	4.2609							1.84708	4.3009							1.84974	3.9595							1.84807	3.9887							1.84689	4.0764
			1.86229	3.9347							1.86229	4.2609							1.86228	4.3012							1.86497	3.9595							1.86328	3.9887							1.86209	4.0764
			1.8775	3.9347							1.8775	4.2612							1.87748	4.3012							1.88019	3.9595							1.87849	3.9887							1.88489	4.0764
			1.8927	3.9347							1.8927	4.2612							1.89269	4.3015							1.89542	3.9595							1.8937	3.989							1.89249	4.0767
			1.9079	3.9347							1.9079	4.2615							1.90789	4.3015							1.91064	3.9595							1.91651	3.989							1.90769	4.0767
			1.9231	3.9347							1.9231	4.2618							1.92309	4.3018							1.93347	3.9595							1.92412	3.989							1.92289	4.0767
			1.93831	3.9347							1.93831	4.2618							1.93829	4.3018							1.94108	3.9595							1.93933	3.989							1.93809	4.0767
			1.95351	3.9347							1.95351	4.2621							1.9535	4.3021							1.95631	3.9595							1.95454	3.989							1.96089	4.0767
			1.96871	3.9347							1.96871	4.2621							1.9687	4.3021							1.97914	3.9595							1.97735	3.989							1.9761	4.0767
			1.98391	3.9347							1.98391	4.2624							1.9839	4.3021							1.98676	3.9595							1.99256	3.989							1.9837	4.0767
			1.99912	3.9347							1.99912	4.2624							1.9991	4.3024							2.00199	3.9595							2.00777	3.9893							1.9989	4.0767
			2.01432	3.935							2.01432	4.2627							2.01431	4.3027							2.01721	3.9595							2.01538	3.9893							2.0141	4.0767
			2.02952	3.935							2.02952	4.2627							2.02951	4.3027							2.03243	3.9595							2.03059	3.9893							2.0293	4.077
			2.04472	3.935							2.04472	4.263							2.04471	4.3027							2.04765	3.9598							2.0458	3.9893							2.0521	4.077
			2.05993	3.9347							2.05993	4.263							2.05991	4.303							2.06287	3.9595							2.06862	3.9893							2.0597	4.077
			2.07513	3.935							2.07513	4.2633							2.07512	4.303							2.0781	3.9595							2.07622	3.9893							2.0749	4.077
			2.09033	3.935							2.09033	4.2633							2.09032	4.3033							2.09332	3.9595							2.09143	3.9896							2.0901	4.077
			2.10553	3.935							2.10553	4.2633							2.10552	4.3033							2.10855	3.9595							2.10664	3.9896							2.1129	4.077
			2.12074	3.935							2.12074	4.2637							2.12072	4.3036							2.12377	3.9595							2.12185	3.9896							2.1205	4.077
			2.13594	3.935							2.13594	4.2637							2.13592	4.304							2.13899	3.9595							2.13706	3.9896							2.1357	4.077
			2.15114	3.935							2.15114	4.264							2.15113	4.304							2.14661	3.9598							2.15227	3.9896							2.1585	4.0773
			2.16634	3.935							2.16634	4.264							2.16633	4.304							2.16944	3.9595							2.17509	3.9896							2.1661	4.0773
			2.18154	3.935							2.18154	4.264							2.18153	4.3043							2.18466	3.9598							2.18269	3.9896							2.1889	4.0773
			2.19675	3.935							2.19675	4.2643							2.19673	4.3043							2.19227	3.9598							2.1979	3.9896							2.20411	4.0773
			2.21195	3.935							2.21195	4.2643							2.21194	4.3046							2.20749	3.9598							2.21311	3.9896							2.21171	4.0773
			2.22715	3.935							2.22715	4.2646							2.22714	4.3046							2.22271	3.9598							2.23593	3.9899							2.2269	4.0773
			2.24235	3.935							2.24235	4.2646							2.24234	4.3049							2.23793	3.9598							2.24354	3.9899							2.2421	4.0773
			2.25756	3.935							2.25756	4.2646							2.25754	4.3049							2.25315	3.9598							2.25875	3.9899							2.2573	4.0776
			2.27276	3.935							2.27276	4.2649							2.27275	4.3052							2.26838	3.9598							2.28156	3.9899							2.27251	4.0776
			2.28796	3.935							2.28796	4.2649							2.28795	4.3052							2.2836	3.9598							2.28917	3.9899							2.2877	4.0776
			2.30316	3.9353							2.30316	4.2649							2.30315	4.3052							2.29882	3.9598							2.30438	3.9899							2.3029	4.0776
			2.31837	3.935							2.31837	4.2652							2.31835	4.3055							2.31405	3.9598							2.31959	3.9902							2.3181	4.0776
			2.33357	3.9353							2.33357	4.2652							2.33355	4.3055							2.32927	3.9598							2.3424	3.9902							2.33331	4.0776
			2.34877	3.9353							2.34877	4.2652							2.34876	4.3058							2.3445	3.9598							2.35001	3.9902							2.34851	4.0776
			2.36397	3.9353							2.36397	4.2655							2.36396	4.3058							2.36734	3.9598							2.36522	3.9902							2.37131	4.078
			2.37918	3.9353							2.37918	4.2655							2.37916	4.3058							2.37495	3.9595							2.38043	3.9902							2.37891	4.078
			2.39438	3.9353							2.39438	4.2658							2.39436	4.3061							2.39017	3.9598							2.39564	3.9902							2.39411	4.078
			2.40958	3.9353							2.40958	4.2658							2.40957	4.3061							2.40539	3.9598							2.41085	3.9902							2.40931	4.078
			2.42478	3.9353							2.42478	4.2658							2.42477	4.3064							2.42062	3.9598							2.42606	3.9902							2.42451	4.078
			2.43999	3.9353							2.43999	4.2658							2.43997	4.3064							2.43584	3.9598							2.44888	3.9902							2.43971	4.078
			2.45519	3.9353							2.45519	4.2661							2.45517	4.3064							2.45107	3.9595							2.45648	3.9902							2.45491	4.078
			2.47039	3.9357							2.47039	4.2661							2.47038	4.3067							2.4663	3.9598							2.4793	3.9902							2.47771	4.078
			2.48559	3.9357							2.48559	4.2661							2.48558	4.3067							2.48152	3.9598							2.4869	3.9902							2.48532	4.0783
			2.5008	3.9357							2.5008	4.2664							2.50078	4.3071							2.49675	3.9598							2.50211	3.9905							2.50052	4.0783
			2.516	3.9357							2.516	4.2664							2.51598	4.3071							2.51959	3.9595							2.51732	3.9905							2.51572	4.0783
			2.5312	3.9357							2.5312	4.2664							2.53118	4.3071							2.5272	3.9598							2.53253	3.9905							2.53092	4.0783
			2.5464	3.9357							2.5464	4.2664							2.54639	4.3071							2.54242	3.9598							2.54774	3.9905							2.54612	4.0783
			2.5616	3.9357							2.5616	4.2668							2.56159	4.3074							2.55764	3.9598							2.56295	3.9905							2.56132	4.0783
			2.57681	3.9357							2.57681	4.2668							2.57679	4.3074							2.57286	3.9598							2.57816	3.9905							2.57652	4.0786
			2.59201	3.9357							2.59201	4.2671							2.59199	4.3077							2.58809	3.9595							2.59338	3.9908							2.59932	4.0783
			2.60721	3.9357							2.60721	4.2671							2.60719	4.3077							2.60331	3.9595							2.60859	3.9908							2.60692	4.0786
			2.62241	3.9357							2.62241	4.2671							2.6224	4.3077							2.61853	3.9595							2.6238	3.9908							2.62212	4.0786
			2.63762	3.9357							2.63762	4.2671							2.6376	4.3077							2.63375	3.9595							2.63901	3.9908							2.63733	4.0786
			2.65282	3.9357							2.65282	4.2674							2.6528	4.3077							2.64897	3.9595							2.65422	3.9908							2.65253	4.0786
			2.66802	3.936							2.66802	4.2674							2.668	4.308							2.67181	3.9595							2.66943	3.9908							2.66773	4.0786
			2.68322	3.9357							2.68322	4.2674							2.68321	4.308							2.67942	3.9595							2.68464	3.9908							2.68293	4.0786
			2.69843	3.9357							2.69843	4.2677							2.69841	4.3083							2.69464	3.9595							2.69985	3.9908							2.69813	4.0786
			2.71363	3.9357							2.71363	4.2677							2.71361	4.3083							2.70987	3.9595							2.71506	3.9908							2.71333	4.0786
			2.72883	3.936							2.72883	4.2677							2.72881	4.3083							2.7251	3.9595							2.73027	3.9908							2.73613	4.0786
			2.74403	3.936							2.74403	4.2677							2.74401	4.3083							2.74032	3.9595							2.74548	3.9908							2.74373	4.0786
			2.75924	3.936							2.75924	4.268							2.75921	4.3086							2.75554	3.9595							2.76069	3.9911							2.75893	4.0786
			2.77444	3.936							2.77444	4.268							2.77442	4.3086							2.77838	3.9595							2.7759	3.9911							2.77413	4.0786
			2.78964	3.936							2.78964	4.2683							2.78962	4.3086							2.78599	3.9595							2.79111	3.9911							2.79694	4.0786
			2.80484	3.936							2.80484	4.2683							2.80482	4.3089							2.80121	3.9595							2.80632	3.9911							2.81214	4.0789
			2.82005	3.936							2.82005	4.2683							2.82002	4.3089							2.82404	3.9595							2.82153	3.9911							2.81974	4.0789
			2.83525	3.936							2.83525	4.2683							2.83523	4.3089							2.83165	3.9595							2.84435	3.9911							2.83494	4.0789
			2.85045	3.936							2.85045	4.2686							2.85043	4.3089							2.84688	3.9595							2.85195	3.9911							2.85014	4.0789
			2.86565	3.936							2.86565	4.2686							2.86563	4.3089							2.8621	3.9595							2.86716	3.9915							2.86534	4.0789
			2.88086	3.936							2.88086	4.2686							2.88083	4.3092							2.87732	3.9595							2.88237	3.9915							2.88814	4.0789
			2.89606	3.9363							2.89606	4.2689							2.89604	4.3092							2.89254	3.9595							2.89758	3.9915							2.90334	4.0789
			2.91126	3.9363							2.91126	4.2689							2.91124	4.3092							2.90777	3.9595							2.91279	3.9915							2.91094	4.0792
			2.92646	3.9363							2.92646	4.2689							2.92644	4.3095							2.92299	3.9595							2.928	3.9915							2.92615	4.0789
			2.94166	3.9363							2.94166	4.2689							2.94164	4.3095							2.93821	3.9595							2.94321	3.9915							2.94135	4.0792
			2.95687	3.9363							2.95687	4.2692							2.95685	4.3095							2.95343	3.9595							2.95843	3.9915							2.95655	4.0792
			2.97207	3.9363							2.97207	4.2692							2.97205	4.3095							2.96866	3.9595							2.97364	3.9915							2.97935	4.0792
			2.98727	3.9363							2.98727	4.2692							2.98725	4.3095							2.98388	3.9595							2.98885	3.9918							2.99455	4.0792
			3.00247	3.9363							3.00247	4.2695							3.00245	4.3095							2.99911	3.9595							3.00406	3.9918							3.00215	4.0792
			3.01768	3.9363							3.01768	4.2695							3.01765	4.3095							3.01433	3.9595							3.01927	3.9918							3.01735	4.0792
			3.03288	3.9363							3.03288	4.2695							3.03286	4.3102							3.03717	3.9595							3.04208	3.9918							3.04015	4.0792
			3.04808	3.9363							3.04808	4.2699							3.04806	4.3102							3.04478	3.9595							3.04969	3.9918							3.05535	4.0792
			3.06328	3.9363							3.06328	4.2699							3.06326	4.3102							3.06	3.9595							3.0725	3.9918							3.06295	4.0792
			3.07849	3.9363							3.07849	4.2699							3.07846	4.3102							3.07522	3.9595							3.08011	3.9918							3.08576	4.0792
			3.09369	3.9363							3.09369	4.2702							3.09367	4.3102							3.09045	3.9595							3.10292	3.9921							3.09336	4.0792
			3.10889	3.9363							3.10889	4.2702							3.10887	4.3105							3.10567	3.9595							3.11813	3.9921							3.10856	4.0792
			3.12409	3.9363							3.12409	4.2702							3.12407	4.3105							3.1285	3.9595							3.12574	3.9921							3.12376	4.0792
			3.1393	3.9363							3.1393	4.2705							3.13927	4.3105							3.13612	3.9595							3.14095	3.9921							3.14656	4.0792
			3.1545	3.9363							3.1545	4.2705							3.15448	4.3105							3.15134	3.9595							3.15616	3.9921							3.16176	4.0792
			3.1697	3.9366							3.1697	4.2708							3.16968	4.3105							3.16657	3.9595							3.17137	3.9921							3.16936	4.0792
			3.1849	3.9366							3.1849	4.2708							3.18488	4.3108							3.18179	3.9595							3.18658	3.9921							3.18456	4.0792
			3.20011	3.9366							3.20011	4.2708							3.20008	4.3108							3.19701	3.9595							3.20179	3.9921							3.19976	4.0792
			3.21531	3.9366							3.21531	4.2711							3.21528	4.3108							3.21223	3.9595							3.22461	3.9924							3.21496	4.0792
			3.23051	3.9366							3.23051	4.2711							3.23049	4.3108							3.22746	3.9595							3.23221	3.9924							3.23017	4.0792
			3.24571	3.9366							3.24571	4.2711							3.24569	4.3111							3.24268	3.9595							3.24742	3.9924							3.24537	4.0792
			3.26092	3.9366							3.26092	4.2714							3.26089	4.3111							3.2579	3.9595							3.26263	3.9924							3.26057	4.0792
			3.27612	3.9366							3.27612	4.2714							3.27609	4.3111							3.27313	3.9595							3.27784	3.9924							3.27577	4.0792
			3.29132	3.9366							3.29132	4.2714							3.2913	4.3111							3.29596	3.9595							3.29305	3.9924							3.29097	4.0792
			3.30652	3.9369							3.30652	4.2717							3.3065	4.3111							3.30357	3.9595							3.30826	3.9927							3.30617	4.0792
			3.32172	3.9369							3.32172	4.2717							3.3217	4.3111							3.31879	3.9595							3.32347	3.9927							3.32137	4.0792
			3.33693	3.9369							3.33693	4.272							3.3369	4.3111							3.33401	3.9595							3.33869	3.9927							3.33657	4.0792
			3.35213	3.9369							3.35213	4.272							3.3521	4.3114							3.34924	3.9595							3.3615	3.9927							3.35177	4.0792
			3.36733	3.9369							3.36733	4.272							3.3673	4.3114							3.37208	3.9595							3.36911	3.9927							3.36697	4.0792
			3.38253	3.9369							3.38253	4.272							3.38251	4.3114							3.37969	3.9595							3.39192	3.9927							3.38218	4.0792
			3.39774	3.9369							3.39774	4.272							3.39771	4.3114							3.40252	3.9595							3.39953	3.9927							3.39738	4.0792
			3.41294	3.9369							3.41294	4.2723							3.41291	4.3114							3.41775	3.9595							3.41474	3.9927							3.41258	4.0795
			3.42814	3.9369							3.42814	4.2723							3.42811	4.3114							3.42536	3.9595							3.42995	3.9927							3.42778	4.0795
			3.44334	3.9369							3.44334	4.2723							3.44331	4.3117							3.44058	3.9595							3.44516	3.993							3.45058	4.0792
			3.45855	3.9369							3.45855	4.2726							3.45852	4.3117							3.45581	3.9595							3.46037	3.993							3.45818	4.0795
			3.47375	3.9369							3.47375	4.2726							3.47372	4.3117							3.47103	3.9595							3.48318	3.993							3.47338	4.0792
			3.48895	3.9369							3.48895	4.2726							3.48892	4.3117							3.48625	3.9595							3.49079	3.993							3.49618	4.0795
			3.50415	3.9369							3.50415	4.2726							3.50412	4.3117							3.50147	3.9595							3.506	3.993							3.51138	4.0795
			3.51936	3.9369							3.51936	4.273							3.51933	4.3117							3.51669	3.9595							3.52121	3.993							3.51898	4.0795
			3.53456	3.9369							3.53456	4.273							3.53453	4.3117							3.53191	3.9595							3.53642	3.9933							3.53419	4.0795
			3.54976	3.9369							3.54976	4.273							3.54973	4.3117							3.54713	3.9595							3.55163	3.9933							3.54939	4.0795
			3.56496	3.9372							3.56496	4.2733							3.56493	4.3117							3.56235	3.9595							3.57445	3.9933							3.57218	4.0795
			3.58017	3.9369							3.58017	4.2733							3.58013	4.3117							3.57758	3.9595							3.58205	3.9933							3.57978	4.0795
			3.59537	3.9372							3.59537	4.2733							3.59534	4.3117							3.5928	3.9595							3.59726	3.9933							3.59498	4.0795
			3.61057	3.9372							3.61057	4.2733							3.61054	4.312							3.60803	3.9595							3.61247	3.9933							3.61018	4.0795
			3.62577	3.9372							3.62577	4.2733							3.62574	4.312							3.62326	3.9595							3.62768	3.9933							3.62538	4.0795
			3.64098	3.9372							3.64098	4.2736							3.64094	4.312							3.63848	3.9595							3.64289	3.9933							3.64058	4.0795
			3.65618	3.9372							3.65618	4.2736							3.65615	4.312							3.66132	3.9595							3.6581	3.9936							3.65578	4.0795
			3.67138	3.9372							3.67138	4.2736							3.67135	4.312							3.67654	3.9595							3.67331	3.9936							3.67859	4.0795
			3.68658	3.9372							3.68658	4.2739							3.68655	4.312							3.69176	3.9595							3.68852	3.9936							3.68619	4.0795
			3.70178	3.9372							3.70178	4.2739							3.70175	4.312							3.70698	3.9595							3.70374	3.9936							3.70139	4.0795
			3.71699	3.9372							3.71699	4.2739							3.71695	4.312							3.72221	3.9595							3.71895	3.9936							3.72419	4.0795
			3.73219	3.9375							3.73219	4.2739							3.73216	4.312							3.72982	3.9595							3.73416	3.9936							3.73179	4.0795
			3.74739	3.9372							3.74739	4.2739							3.74736	4.3123							3.74505	3.9595							3.74937	3.9936							3.75459	4.0795
			3.76259	3.9372							3.76259	4.2742							3.76256	4.3123							3.76027	3.9595							3.76458	3.9936							3.76979	4.0795
			3.7778	3.9372							3.7778	4.2742							3.77776	4.3123							3.78311	3.9595							3.78739	3.9936							3.77738	4.0795
			3.793	3.9375							3.793	4.2742							3.79296	4.3123							3.79072	3.9595							3.8026	3.9939							3.79258	4.0795
			3.8082	3.9375							3.8082	4.2745							3.80817	4.3123							3.80594	3.9595							3.81021	3.9939							3.81539	4.0795
			3.8234	3.9375							3.8234	4.2745							3.82337	4.3123							3.82117	3.9598							3.82542	3.9939							3.82299	4.0798
			3.83861	3.9375							3.83861	4.2745							3.83857	4.3123							3.83639	3.9595							3.84823	3.9939							3.84579	4.0798
			3.85381	3.9375							3.85381	4.2745							3.85377	4.3123							3.85161	3.9595							3.85584	3.9939							3.85339	4.0795
			3.86901	3.9375							3.86901	4.2745							3.86898	4.3123							3.86684	3.9595							3.87105	3.9939							3.86859	4.0798
			3.88421	3.9375							3.88421	4.2748							3.88418	4.3123							3.88206	3.9595							3.88626	3.9939							3.88379	4.0795
			3.89942	3.9375							3.89942	4.2748							3.89938	4.3123							3.89729	3.9595							3.90147	3.9939							3.89899	4.0798
			3.91462	3.9375							3.91462	4.2751							3.91458	4.3123							3.91252	3.9595							3.91668	3.9939							3.91419	4.0795
			3.92982	3.9375							3.92982	4.2751							3.92978	4.3123							3.92775	3.9598							3.93189	3.9942							3.92939	4.0798
			3.94502	3.9375							3.94502	4.2751							3.94499	4.3123							3.94297	3.9595							3.9471	3.9942							3.94459	4.0798
			3.96023	3.9375							3.96023	4.2751							3.96019	4.3123							3.95819	3.9595							3.95471	3.9942							3.9674	4.0795
			3.97543	3.9375							3.97543	4.2754							3.97539	4.3126							3.97342	3.9595							3.97752	3.9942							3.9826	4.0795
			3.99063	3.9375							3.99063	4.2754							3.99059	4.3123							3.99625	3.9598							3.98513	3.9942							3.9902	4.0798
			4.00583	3.9375							4.00583	4.2754							4.00579	4.3126							4.00386	3.9598							4.00034	3.9942							4.00539	4.0795
			4.02104	3.9375							4.02104	4.2757							4.021	4.3126							4.02669	3.9595							4.01555	3.9946							4.0206	4.0795
			4.03624	3.9375							4.03624	4.2757							4.0362	4.3126							4.03431	3.9598							4.03836	3.9946							4.04339	4.0795
			4.05144	3.9375							4.05144	4.2757							4.0514	4.3126							4.04953	3.9598							4.04597	3.9946							4.05099	4.0795
			4.06664	3.9375							4.06664	4.2757							4.0666	4.3126							4.06476	3.9598							4.06118	3.9946							4.06619	4.0798
			4.08184	3.9375							4.08184	4.2757							4.0818	4.3126							4.07998	3.9598							4.07639	3.9946							4.08139	4.0798
			4.09705	3.9375							4.09705	4.2761							4.09701	4.3126							4.0952	3.9598							4.0916	3.9946							4.0966	4.0798
			4.11225	3.9375							4.11225	4.2761							4.11221	4.3126							4.11042	3.9598							4.10681	3.9946							4.1194	4.0795
			4.12745	3.9378							4.12745	4.2764							4.12741	4.3126							4.12564	3.9598							4.12202	3.9946							4.127	4.0795
			4.14265	3.9378							4.14265	4.2764							4.14261	4.3126							4.14086	3.9598							4.13723	3.9946							4.1422	4.0795
			4.15786	3.9378							4.15786	4.2764							4.15781	4.3129							4.15609	3.9598							4.16005	3.9946							4.165	4.0798
			4.17306	3.9378							4.17306	4.2764							4.17301	4.3129							4.17132	3.9598							4.16765	3.9946							4.1726	4.0795
			4.18826	3.9378							4.18826	4.2767							4.18822	4.3129							4.18654	3.9598							4.19047	3.9949							4.1878	4.0795
			4.20346	3.9378							4.20346	4.2767							4.20342	4.3129							4.20176	3.9598							4.19807	3.9949							4.203	4.0795
			4.21867	3.9378							4.21867	4.277							4.21862	4.3129							4.21698	3.9598							4.22089	3.9949							4.2258	4.0798
			4.23387	3.9378							4.23387	4.277							4.23382	4.3129							4.23221	3.9598							4.22849	3.9949							4.241	4.0798
			4.24907	3.9378							4.24907	4.277							4.24903	4.3129							4.24743	3.9598							4.2437	3.9949							4.2562	4.0798
			4.26427	3.9378							4.26427	4.277							4.26423	4.3129							4.26265	3.9598							4.25892	3.9949							4.2638	4.0795
			4.27948	3.9381							4.27948	4.2773							4.27943	4.3129							4.27787	3.9598							4.27413	3.9949							4.279	4.0798
			4.29468	3.9378							4.29468	4.2773							4.29463	4.3129							4.2931	3.9598							4.28934	3.9952							4.2942	4.0798
			4.30988	3.9381							4.30988	4.2776							4.30984	4.3129							4.30832	3.9598							4.30455	3.9952							4.30941	4.0798
			4.32508	3.9378							4.32508	4.2776							4.32504	4.3133							4.32354	3.9598							4.31976	3.9952							4.32461	4.0798
			4.34029	3.9381							4.34029	4.2776							4.34024	4.3133							4.33876	3.9598							4.33497	3.9952							4.34741	4.0798
			4.35549	3.9381							4.35549	4.2776							4.35544	4.3133							4.35399	3.9598							4.35018	3.9952							4.35501	4.0798
			4.37069	3.9381							4.37069	4.2776							4.37065	4.3136							4.36921	3.9598							4.36539	3.9952							4.37021	4.0798
			4.38589	3.9381							4.38589	4.2779							4.38585	4.3133							4.38443	3.9598							4.3806	3.9952							4.38541	4.0798
			4.4011	3.9381							4.4011	4.2779							4.40105	4.3136							4.39966	3.9601							4.39581	3.9952							4.40061	4.0798
			4.4163	3.9381							4.4163	4.2779							4.41625	4.3136							4.41488	3.9598							4.41102	3.9955							4.42341	4.0798
			4.4315	3.9381							4.4315	4.2782							4.43146	4.3136							4.43772	3.9601							4.42623	3.9955							4.43101	4.0798
			4.4467	3.9381							4.4467	4.2782							4.44666	4.3136							4.44534	3.9598							4.44144	3.9955							4.44621	4.0798
			4.4619	3.9381							4.4619	4.2782							4.46186	4.3136							4.46817	3.9601							4.45665	3.9955							4.46902	4.0798
			4.47711	3.9381							4.47711	4.2785							4.47706	4.3136							4.47578	3.9601							4.47186	3.9955							4.47662	4.0798
			4.49231	3.9381							4.49231	4.2785							4.49226	4.3139							4.49862	3.9601							4.48707	3.9955							4.49182	4.0798
			4.50751	3.9381							4.50751	4.2785							4.50747	4.3139							4.50624	3.9601							4.50228	3.9955							4.50702	4.0798
			4.52271	3.9381							4.52271	4.2788							4.52267	4.3139							4.52907	3.9601							4.51749	3.9955							4.52222	4.0798
			4.53792	3.9381							4.53792	4.2788							4.53787	4.3139							4.54429	3.9601							4.5327	3.9958							4.53742	4.0798
			4.55312	3.9381							4.55312	4.2788							4.55307	4.3139							4.55952	3.9601							4.55552	3.9958							4.55262	4.0798
			4.56832	3.9381							4.56832	4.2792							4.56828	4.3139							4.56713	3.9601							4.56312	3.9958							4.56782	4.0798
			4.58352	3.9381							4.58352	4.2788							4.58348	4.3142							4.58235	3.9601							4.57833	3.9958							4.58302	4.0798
			4.59873	3.9381							4.59873	4.2792							4.59868	4.3142							4.59758	3.9601							4.59354	3.9958							4.60582	4.0798
			4.61393	3.9381							4.61393	4.2792							4.61388	4.3142							4.62041	3.9601							4.61636	3.9958							4.61342	4.0798
			4.62913	3.9381							4.62913	4.2795							4.62908	4.3142							4.62802	3.9601							4.62397	3.9958							4.62862	4.0798
			4.64433	3.9384							4.64433	4.2795							4.64429	4.3142							4.64325	3.9601							4.64678	3.9958							4.65142	4.0798
			4.65954	3.9384							4.65954	4.2795							4.65949	4.3142							4.65847	3.9601							4.65439	3.9958							4.66662	4.0798
			4.67474	3.9384							4.67474	4.2795							4.67469	4.3142							4.67369	3.9601							4.6696	3.9958							4.68183	4.0798
			4.68994	3.9381							4.68994	4.2798							4.68989	4.3142							4.68891	3.9601							4.68481	3.9958							4.68943	4.0798
			4.70514	3.9384							4.70514	4.2798							4.7051	4.3145							4.70414	3.9601							4.70002	3.9958							4.70463	4.0798
			4.72035	3.9384							4.72035	4.2798							4.7203	4.3145							4.71937	3.9601							4.71523	3.9958							4.72743	4.0798
			4.73555	3.9384							4.73555	4.2801							4.7355	4.3145							4.73459	3.9601							4.73044	3.9961							4.73503	4.0798
			4.75075	3.9384							4.75075	4.2801							4.7507	4.3148							4.74982	3.9601							4.74565	3.9961							4.75023	4.0798
			4.76595	3.9384							4.76595	4.2801							4.76591	4.3148							4.76504	3.9601							4.76086	3.9961							4.76543	4.0798
			4.78116	3.9384							4.78116	4.2801							4.78111	4.3148							4.78026	3.9601							4.77607	3.9961							4.78063	4.0798
			4.79636	3.9384							4.79636	4.2804							4.79631	4.3148							4.79549	3.9601							4.79128	3.9961							4.80343	4.0798
			4.81156	3.9384							4.81156	4.2804							4.81151	4.3148							4.81071	3.9601							4.80649	3.9961							4.81103	4.0798
			4.82676	3.9388							4.82676	4.2807							4.82671	4.3148							4.82593	3.9601							4.8217	3.9964							4.83384	4.0798
			4.84197	3.9388							4.84197	4.2807							4.84192	4.3148							4.84116	3.9601							4.83691	3.9964							4.84144	4.0798
			4.85717	3.9388							4.85717	4.2807							4.85712	4.3151							4.85638	3.9601							4.85973	3.9964							4.85664	4.0798
			4.87237	3.9388							4.87237	4.2807							4.87232	4.3151							4.8716	3.9605							4.87494	3.9964							4.87184	4.0798
			4.88757	3.9388							4.88757	4.2807							4.88752	4.3151							4.88683	3.9601							4.88254	3.9964							4.89464	4.0801
			4.90277	3.9388							4.90277	4.281							4.90273	4.3151							4.90205	3.9605							4.89775	3.9964							4.90224	4.0801
			4.91798	3.9388							4.91798	4.281							4.91793	4.3154							4.91727	3.9601							4.92057	3.9964							4.92504	4.0801
			4.93318	3.9388							4.93318	4.2813							4.93313	4.3154							4.93249	3.9605							4.92817	3.9964							4.93264	4.0801
			4.94838	3.9388							4.94838	4.2813							4.94833	4.3154							4.94771	3.9605							4.94338	3.9964							4.94784	4.0801
			4.96358	3.9388							4.96358	4.2813							4.96354	4.3154							4.96293	3.9605							4.9662	3.9964							4.96304	4.0801
			4.97879	3.9388							4.97879	4.2813							4.97874	4.3157							4.97816	3.9605							4.9738	3.9964							4.97824	4.0801
			4.99399	3.9388							4.99399	4.2813							4.99394	4.3157							4.99339	3.9605							4.98901	3.9964							5.00104	4.0801
			5.00919	3.9388							5.00919	4.2813							5.00914	4.3157							5.00861	3.9605							5.00423	3.9964							5.01624	4.0801
			5.02439	3.9388							5.02439	4.2816							5.02435	4.316							5.03144	3.9605							5.01944	3.9967							5.02384	4.0801
			5.0396	3.9388							5.0396	4.2816							5.03955	4.316							5.03905	3.9605							5.03465	3.9967							5.03904	4.0801
			5.0548	3.9388							5.0548	4.2816							5.05475	4.316							5.05428	3.9605							5.04986	3.9967							5.05425	4.0801
			5.07	3.9388							5.07	4.2816							5.06995	4.316							5.0695	3.9605							5.06507	3.9967							5.07705	4.0801
			5.0852	3.9391							5.0852	4.2819							5.08515	4.316							5.08473	3.9605							5.08788	3.9967							5.08464	4.0801
			5.10041	3.9391							5.10041	4.2819							5.10036	4.316							5.09995	3.9605							5.09549	3.9967							5.09984	4.0801
			5.11561	3.9391							5.11561	4.2819							5.11556	4.316							5.1228	3.9605							5.1107	3.9967							5.11505	4.0801
			5.13081	3.9391							5.13081	4.2819							5.13076	4.3164							5.13041	3.9605							5.12591	3.9967							5.13025	4.0801
			5.14601	3.9391							5.14601	4.2819							5.14596	4.3164							5.15325	3.9605							5.14112	3.997							5.14545	4.0801
			5.16122	3.9391							5.16122	4.2823							5.16117	4.3164							5.16085	3.9605							5.16393	3.997							5.16065	4.0801
			5.17642	3.9391							5.17642	4.2823							5.17637	4.3167							5.18369	3.9608							5.17154	3.997							5.18345	4.0804
			5.19162	3.9391							5.19162	4.2823							5.19157	4.3167							5.1913	3.9605							5.18675	3.997							5.19865	4.0801
			5.20682	3.9394							5.20682	4.2823							5.20677	4.3167							5.20653	3.9608							5.20957	3.997							5.21385	4.0801
			5.22203	3.9394							5.22203	4.2826							5.22198	4.3167							5.22175	3.9608							5.21717	3.997							5.22145	4.0801
			5.23723	3.9394							5.23723	4.2826							5.23718	4.3167							5.23697	3.9608							5.23238	3.997							5.24425	4.0804
			5.25243	3.9394							5.25243	4.2826							5.25238	4.317							5.25219	3.9608							5.24759	3.997							5.25946	4.0804
			5.26763	3.9394							5.26763	4.2826							5.26758	4.317							5.26741	3.9608							5.2628	3.997							5.26706	4.0804
			5.28283	3.9394							5.28283	4.2826							5.28279	4.317							5.28264	3.9608							5.27801	3.997							5.28226	4.0804
			5.29804	3.9394							5.29804	4.2826							5.29799	4.317							5.29786	3.9608							5.29322	3.997							5.29746	4.0804
			5.31324	3.9394							5.31324	4.2829							5.31319	4.3173							5.31308	3.9608							5.30843	3.9973							5.32026	4.0804
			5.32844	3.9394							5.32844	4.2829							5.32839	4.3173							5.32831	3.9608							5.32364	3.9973							5.33546	4.0804
			5.34364	3.9394							5.34364	4.2829							5.3436	4.3173							5.34353	3.9608							5.33885	3.9973							5.34306	4.0804
			5.35125	3.9394							5.35885	4.2829							5.3588	4.3173							5.35875	3.9608							5.35406	3.9973							5.35826	4.0804
			5.36645	3.9394							5.37405	4.2829							5.374	4.3173							5.37398	3.9608							5.36928	3.9973							5.37346	4.0804
			5.38165	3.9394							5.38925	4.2832							5.3892	4.3176							5.3892	3.9608							5.38449	3.9973							5.39626	4.0804
			5.39685	3.9394							5.40445	4.2829							5.40441	4.3176							5.40442	3.9608							5.3997	3.9973							5.40386	4.0804
			5.41206	3.9394							5.41966	4.2832							5.41961	4.3176							5.41965	3.9608							5.41491	3.9973							5.41906	4.0804
			5.42726	3.9394							5.43486	4.2832							5.43481	4.3179							5.43487	3.9608							5.43012	3.9977							5.43426	4.0804
			5.44246	3.9397							5.45006	4.2832							5.45001	4.3179							5.45009	3.9608							5.44533	3.9977							5.45706	4.0804
			5.45766	3.9397							5.46526	4.2835							5.46521	4.3179							5.46532	3.9608							5.46054	3.9977							5.47226	4.0804
			5.47286	3.9397							5.48047	4.2835							5.48042	4.3179							5.48054	3.9608							5.47575	3.9977							5.47987	4.0804
			5.48807	3.9397							5.49567	4.2835							5.49562	4.3179							5.49576	3.9608							5.49096	3.9977							5.49507	4.0804
			5.50327	3.9397							5.51087	4.2835							5.51082	4.3179							5.51859	3.9608							5.50617	3.9977							5.51787	4.0804
			5.51847	3.9397							5.52607	4.2835							5.52602	4.3179							5.5262	3.9608							5.52138	3.9977							5.52547	4.0804
			5.53367	3.9397							5.54128	4.2841							5.54123	4.3182							5.54142	3.9608							5.53659	3.9977							5.54827	4.0804
			5.54888	3.9397							5.55648	4.2841							5.55643	4.3182							5.56425	3.9608							5.5518	3.9977							5.55587	4.0804
			5.56408	3.9397							5.57168	4.2841							5.57163	4.3182							5.57186	3.9608							5.56701	3.9977							5.57107	4.0804
			5.57928	3.94							5.58688	4.2841							5.58683	4.3182							5.58709	3.9608							5.58222	3.998							5.58627	4.0804
			5.59448	3.94							5.60209	4.2844							5.60203	4.3185							5.60231	3.9608							5.59743	3.998							5.60147	4.0804
			5.60969	3.94							5.61729	4.2844							5.61724	4.3185							5.61754	3.9608							5.62025	3.998							5.61667	4.0804
			5.62489	3.94							5.63249	4.2844							5.63244	4.3185							5.63276	3.9608							5.62785	3.998							5.63948	4.0804
			5.64009	3.94							5.64769	4.2844							5.64764	4.3185							5.64798	3.9608							5.64306	3.998							5.64708	4.0804
			5.65529	3.94							5.66289	4.2847							5.66284	4.3185							5.66321	3.9611							5.65827	3.998							5.66228	4.0804
			5.6705	3.94							5.6781	4.2847							5.67805	4.3185							5.68604	3.9611							5.67348	3.998							5.67748	4.0804
			5.6857	3.94							5.6933	4.2847							5.69325	4.3188							5.69365	3.9611							5.68869	3.998							5.69268	4.0804
			5.7009	3.94							5.7085	4.2847							5.70845	4.3188							5.70888	3.9611							5.7039	3.9983							5.70788	4.0804
			5.7161	3.94							5.7237	4.2847							5.72365	4.3191							5.7241	3.9611							5.71911	3.9983							5.72308	4.0804
			5.73131	3.94							5.73891	4.2847							5.73886	4.3191							5.74693	3.9611							5.73433	3.9983							5.73828	4.0804
			5.74651	3.94							5.75411	4.2847							5.75406	4.3191							5.75454	3.9611							5.74954	3.9983							5.76108	4.0804
			5.76171	3.94							5.76931	4.285							5.76926	4.3191							5.76977	3.9611							5.76475	3.9983							5.76868	4.0804
			5.77691	3.9403							5.78451	4.285							5.78446	4.3191							5.78499	3.9611							5.78756	3.9983							5.78389	4.0804
			5.79212	3.9403							5.79972	4.285							5.79967	4.3191							5.80021	3.9611							5.79517	3.9983							5.79909	4.0804
			5.80732	3.9403							5.81492	4.285							5.81487	4.3195							5.81543	3.9611							5.81038	3.9983							5.81429	4.0804
			5.82252	3.9403							5.83012	4.2854							5.83007	4.3195							5.83066	3.9611							5.83319	3.9983							5.82949	4.0804
			5.83772	3.9403							5.84532	4.2854							5.84527	4.3195							5.84588	3.9611							5.8408	3.9983							5.84469	4.0804
			5.85292	3.9403							5.86053	4.2854							5.86047	4.3195							5.86111	3.9611							5.85601	3.9983							5.85989	4.0801
			5.86813	3.9403							5.87573	4.2854							5.87568	4.3195							5.87633	3.9611							5.87122	3.9983							5.87509	4.0804
			5.88333	3.9406							5.89093	4.2854							5.89088	4.3195							5.89156	3.9611							5.88643	3.9986							5.89029	4.0804
			5.89853	3.9406							5.90613	4.2854							5.90608	4.3195							5.90678	3.9611							5.90164	3.9986							5.90549	4.0804
			5.91373	3.9406							5.92134	4.2854							5.92128	4.3198							5.922	3.9611							5.91685	3.9986							5.92069	4.0804
			5.92894	3.9406							5.93654	4.2857							5.93649	4.3198							5.93723	3.9611							5.93206	3.9986							5.93589	4.0804
			5.94414	3.9406							5.95174	4.2857							5.95169	4.3198							5.96007	3.9611							5.94727	3.9986							5.95109	4.0804
			5.95934	3.9406							5.96694	4.2857							5.96689	4.3198							5.96768	3.9611							5.96248	3.9986							5.97389	4.0804
			5.97454	3.9406							5.98215	4.2857							5.98209	4.3198							5.9829	3.9611							5.97769	3.9986							5.98909	4.0804
			5.98975	3.9406							5.99735	4.286							5.99729	4.3198							5.99812	3.9611							5.9929	3.9986							5.9967	4.0804
			6.00495	3.9406							6.01255	4.286							6.0125	4.3198							6.01335	3.9611							6.00811	3.9989							6.0195	4.0804
			6.02015	3.9406							6.02775	4.286							6.0277	4.3201							6.02857	3.9611							6.03093	3.9986							6.0347	4.0804
			6.03535	3.9406							6.04295	4.286							6.0429	4.3201							6.04379	3.9611							6.04614	3.9989							6.0499	4.0804
			6.05056	3.9406							6.05816	4.286							6.0581	4.3201							6.05901	3.9611							6.05374	3.9989							6.0651	4.0804
			6.06576	3.9409							6.07336	4.286							6.07331	4.3201							6.07424	3.9614							6.06895	3.9989							6.0727	4.0804
			6.08096	3.9409							6.08856	4.286							6.08851	4.3201							6.08946	3.9611							6.08416	3.9989							6.0879	4.0804
			6.09616	3.9409							6.10376	4.286							6.10371	4.3204							6.10468	3.9611							6.09937	3.9989							6.1031	4.0804
			6.11137	3.9409							6.11897	4.286							6.11891	4.3204							6.11991	3.9614							6.11459	3.9989							6.1183	4.0804
			6.12657	3.9409							6.13417	4.2863							6.13412	4.3204							6.13513	3.9611							6.1298	3.9989							6.1335	4.0804
			6.14177	3.9409							6.14937	4.2863							6.14932	4.3204							6.15035	3.9611							6.14501	3.9989							6.14871	4.0804
			6.15697	3.9409							6.16457	4.2863							6.16452	4.3204							6.16557	3.9614							6.16022	3.9989							6.16391	4.0804
			6.17218	3.9409							6.17978	4.2863							6.17972	4.3207							6.1808	3.9614							6.17543	3.9989							6.18671	4.0804
			6.18738	3.9412							6.19498	4.2863							6.19493	4.3207							6.20363	3.9611							6.19824	3.9992							6.20191	4.0804
			6.20258	3.9412							6.21018	4.2863							6.21013	4.3207							6.21124	3.9614							6.20585	3.9992							6.20951	4.0804
			6.21778	3.9412							6.22538	4.2863							6.22533	4.321							6.23408	3.9614							6.22106	3.9992							6.22471	4.0804
			6.23298	3.9412							6.24059	4.2866							6.24053	4.321							6.24169	3.9611							6.23627	3.9992							6.23991	4.0804
			6.24819	3.9412							6.25579	4.2866							6.25574	4.321							6.26453	3.9614							6.25148	3.9992							6.25511	4.0804
			6.26339	3.9412							6.27099	4.2866							6.27094	4.321							6.27214	3.9614							6.26669	3.9992							6.27031	4.0804
			6.27859	3.9412							6.28619	4.2866							6.28614	4.321							6.28735	3.9614							6.2819	3.9992							6.29312	4.0804
			6.29379	3.9412							6.3014	4.2866							6.30134	4.3213							6.30258	3.9614							6.29711	3.9992							6.30072	4.0804
			6.309	3.9412							6.3166	4.2866							6.31654	4.3213							6.3178	3.9614							6.31232	3.9995							6.31592	4.0807
			6.3242	3.9412							6.3318	4.2866							6.33175	4.3213							6.33303	3.9614							6.33514	3.9995							6.33872	4.0807
			6.3394	3.9412							6.347	4.2869							6.34695	4.3213							6.34825	3.9614							6.35035	3.9995							6.34632	4.0807
			6.3546	3.9412							6.36221	4.2869							6.36215	4.3213							6.36347	3.9614							6.36556	3.9995							6.36152	4.0807
			6.36981	3.9412							6.37741	4.2869							6.37735	4.3216							6.37869	3.9614							6.37316	3.9995							6.37672	4.0807
			6.38501	3.9415							6.39261	4.2872							6.39255	4.3216							6.40152	3.9614							6.38837	3.9995							6.39192	4.0807
			6.40021	3.9415							6.40781	4.2872							6.40776	4.3216							6.40914	3.9614							6.40358	3.9995							6.40712	4.0807
			6.41541	3.9415							6.42301	4.2872							6.42296	4.3216							6.42437	3.9614							6.41879	3.9995							6.42232	4.0807
			6.43062	3.9415							6.43822	4.2872							6.43816	4.3216							6.43959	3.9614							6.434	3.9995							6.43752	4.0807
			6.44582	3.9419							6.45342	4.2872							6.45336	4.3216							6.45482	3.9614							6.44921	3.9995							6.45273	4.0807
			6.46102	3.9415							6.46862	4.2872							6.46857	4.3216							6.47005	3.9614							6.46442	3.9995							6.46793	4.0807
			6.47622	3.9419							6.48382	4.2872							6.48377	4.3219							6.48527	3.9614							6.47964	3.9995							6.48313	4.0807
			6.49143	3.9419							6.49903	4.2875							6.49897	4.3219							6.5081	3.9614							6.49485	3.9995							6.50592	4.0807
			6.50663	3.9419							6.51423	4.2875							6.51417	4.3219							6.51571	3.9614							6.51006	3.9995							6.51353	4.0807
			6.52183	3.9419							6.52943	4.2875							6.52938	4.3222							6.53094	3.9614							6.52527	3.9998							6.53633	4.0807
			6.53703	3.9419							6.54463	4.2875							6.54458	4.3219							6.54616	3.9617							6.54048	3.9995							6.54393	4.0807
			6.55224	3.9419							6.55984	4.2875							6.55978	4.3222							6.56138	3.9614							6.56329	3.9998							6.55913	4.0807
			6.56744	3.9419							6.57504	4.2875							6.57498	4.3222							6.5766	3.9617							6.5709	3.9998							6.57433	4.0807
			6.58264	3.9419							6.59024	4.2875							6.59019	4.3222							6.59183	3.9617							6.58611	3.9998							6.58953	4.0807
			6.59784	3.9419							6.60544	4.2878							6.60539	4.3222							6.60706	3.9617							6.60132	3.9998							6.60473	4.0807
			6.61304	3.9419							6.62065	4.2878							6.62059	4.3222							6.62989	3.9617							6.62413	3.9998							6.62753	4.0807
			6.62825	3.9419							6.63585	4.2878							6.63579	4.3226							6.64511	3.9617							6.63934	3.9998							6.63513	4.0807
			6.64345	3.9419							6.65105	4.2878							6.65099	4.3222							6.65273	3.9617							6.64695	3.9998							6.65033	4.0807
			6.65865	3.9419							6.66625	4.2878							6.6662	4.3226							6.66795	3.9617							6.66216	3.9998							6.66554	4.0807
			6.67385	3.9422							6.68146	4.2878							6.6814	4.3226							6.68318	3.9617							6.67737	4.0001							6.68074	4.0811
			6.68906	3.9422							6.69666	4.2878							6.6966	4.3226							6.69841	3.9617							6.69258	3.9998							6.70354	4.0807
			6.70426	3.9422							6.71186	4.2878							6.7118	4.3226							6.72124	3.9617							6.70779	4.0001							6.71874	4.0811
			6.71946	3.9422							6.72706	4.2878							6.72701	4.3229							6.72886	3.9617							6.73061	4.0001							6.73394	4.0811
			6.73466	3.9422							6.74227	4.2878							6.74221	4.3229							6.74408	3.9617							6.73821	4.0001							6.74154	4.0807
			6.74987	3.9422							6.75747	4.2878							6.75741	4.3229							6.7593	3.9617							6.75342	4.0001							6.75674	4.0811
			6.76507	3.9425							6.77267	4.2881							6.77261	4.3229							6.77452	3.9617							6.76863	4.0001							6.77194	4.0811
			6.78027	3.9425							6.78787	4.2881							6.78782	4.3229							6.79737	3.9617							6.78384	4.0001							6.79474	4.0811
			6.79547	3.9425							6.80307	4.2881							6.80302	4.3229							6.80498	3.9617							6.79905	4.0001							6.80995	4.0811
			6.81068	3.9425							6.81828	4.2881							6.81822	4.3229							6.8202	3.9617							6.81426	4.0001							6.82515	4.0811
			6.82588	3.9425							6.83348	4.2881							6.83342	4.3232							6.83543	3.962							6.82947	4.0001							6.83275	4.0811
			6.84108	3.9425							6.84868	4.2881							6.84862	4.3232							6.85065	3.9617							6.84469	4.0001							6.85555	4.0811
			6.85628	3.9425							6.86388	4.2885							6.86383	4.3232							6.86587	3.9617							6.8599	4.0001							6.86315	4.0811
			6.87149	3.9425							6.87909	4.2885							6.87903	4.3232							6.88871	3.962							6.87511	4.0001							6.87835	4.0811
			6.88669	3.9425							6.89429	4.2885							6.89423	4.3232							6.89632	3.9617							6.89032	4.0001							6.89355	4.0811
			6.90189	3.9425							6.90949	4.2885							6.90943	4.3235							6.91155	3.962							6.90553	4.0004							6.90875	4.0811
			6.91709	3.9425							6.92469	4.2885							6.92464	4.3235							6.92677	3.962							6.92074	4.0004							6.92395	4.0811
			6.9323	3.9425							6.9399	4.2885							6.93984	4.3235							6.94199	3.962							6.93595	4.0004							6.93915	4.0811
			6.9475	3.9428							6.9551	4.2885							6.95504	4.3235							6.95721	3.962							6.95116	4.0004							6.95435	4.0811
			6.9627	3.9428							6.9703	4.2885							6.97024	4.3235							6.97243	3.962							6.96637	4.0004							6.96956	4.0811
			6.9779	3.9428							6.9855	4.2888							6.98544	4.3235							6.98765	3.962							6.98158	4.0004							6.99236	4.0811
			6.9931	3.9428							7.00071	4.2888							7.00065	4.3235							7.01049	3.962							7.00439	4.0004							6.99996	4.0811
			7.00831	3.9428							7.01591	4.2888							7.01585	4.3238							7.0181	3.962							7.0196	4.0004							7.01516	4.0811
			7.02351	3.9428							7.03111	4.2888							7.03105	4.3238							7.03333	3.962							7.02721	4.0004							7.03036	4.0811
			7.03871	3.9428							7.04631	4.2888							7.04625	4.3238							7.04856	3.962							7.04242	4.0004							7.04556	4.0811
			7.05391	3.9428							7.06152	4.2888							7.06146	4.3238							7.06378	3.962							7.05763	4.0004							7.06836	4.0811
			7.06912	3.9428							7.07672	4.2891							7.07666	4.3238							7.079	3.962							7.07284	4.0004							7.07596	4.0811
			7.08432	3.9431							7.09192	4.2891							7.09186	4.3241							7.09422	3.962							7.08805	4.0004							7.09116	4.0811
			7.09952	3.9431							7.10712	4.2891							7.10706	4.3241							7.10945	3.962							7.10326	4.0004							7.10637	4.0811
			7.11472	3.9431							7.12233	4.2891							7.12227	4.3241							7.12468	3.962							7.11847	4.0008							7.12157	4.0814
			7.12993	3.9431							7.13753	4.2891							7.13747	4.3241							7.1399	3.962							7.13368	4.0008							7.14437	4.0814
			7.14513	3.9431							7.15273	4.2891							7.15267	4.3241							7.16274	3.962							7.14889	4.0008							7.15197	4.0814
			7.16033	3.9431							7.16793	4.2891							7.16787	4.3241							7.17035	3.962							7.1641	4.0008							7.16717	4.0814
			7.17553	3.9431							7.18314	4.2891							7.18307	4.3241							7.18557	3.962							7.18692	4.0008							7.18237	4.0814
			7.19074	3.9431							7.19834	4.2891							7.19828	4.3241							7.2008	3.962							7.19452	4.0008							7.19757	4.0814
			7.20594	3.9431							7.21354	4.2891							7.21348	4.3241							7.21602	3.962							7.20973	4.0008							7.21277	4.0814
			7.22114	3.9431							7.22874	4.2891							7.22868	4.3241							7.23124	3.962							7.22495	4.0008							7.23557	4.0814
			7.23634	3.9431							7.24394	4.2891							7.24388	4.3244							7.24646	3.962							7.24776	4.0008							7.24317	4.0814
			7.25155	3.9431							7.25915	4.2891							7.25908	4.3244							7.26168	3.9623							7.25537	4.0008							7.25838	4.0814
			7.26675	3.9434							7.27435	4.2891							7.27428	4.3244							7.27691	3.9623							7.27058	4.0008							7.28118	4.0814
			7.28195	3.9431							7.28955	4.2891							7.28949	4.3244							7.29213	3.9623							7.29339	4.0008							7.28878	4.0817
			7.29715	3.9434							7.30475	4.2891							7.30469	4.3247							7.30736	3.9623							7.301	4.0008							7.31158	4.0817
			7.31236	3.9434							7.31996	4.2891							7.31989	4.3247							7.32258	3.9623							7.31621	4.0008							7.32678	4.0817
			7.32756	3.9434							7.33516	4.2891							7.33509	4.3247							7.33781	3.9623							7.33142	4.0008							7.33438	4.0817
			7.34276	3.9434							7.35036	4.2891							7.3503	4.3247							7.35304	3.9623							7.34663	4.0011							7.35718	4.0817
			7.35796	3.9434							7.36556	4.2891							7.3655	4.3247							7.36827	3.9623							7.36184	4.0008							7.36478	4.0817
			7.37317	3.9434							7.38077	4.2891							7.3807	4.3247							7.3835	3.9623							7.37705	4.0011							7.37998	4.0817
			7.38837	3.9437							7.39597	4.2891							7.3959	4.3247							7.39871	3.9623							7.39987	4.0011							7.39518	4.0817
			7.40357	3.9437							7.41117	4.2891							7.41111	4.3247							7.41394	3.9623							7.40747	4.0011							7.41799	4.0817
			7.41877	3.9437							7.42637	4.2891							7.42631	4.325							7.42916	3.9623							7.42268	4.0011							7.42558	4.0817
			7.43397	3.9437							7.44158	4.2891							7.44151	4.325							7.44439	3.9623							7.43789	4.0011							7.44078	4.0817
			7.44918	3.9437							7.45678	4.2891							7.45671	4.325							7.45961	3.9623							7.4531	4.0011							7.45598	4.0817
			7.46438	3.9437							7.47198	4.2891							7.47191	4.325							7.47483	3.9623							7.46831	4.0011							7.47878	4.0817
			7.47958	3.9437							7.48718	4.2891							7.48712	4.325							7.49766	3.9623							7.48352	4.0011							7.49398	4.0817
			7.49478	3.9437							7.50239	4.2891							7.50232	4.325							7.50527	3.9623							7.49873	4.0011							7.50918	4.0817
			7.50999	3.9437							7.51759	4.2891							7.51752	4.325							7.5205	3.9623							7.51394	4.0011							7.52438	4.0817
			7.52519	3.9437							7.53279	4.2891							7.53272	4.325							7.53572	3.9623							7.52915	4.0011							7.53958	4.0817
			7.54039	3.9437							7.54799	4.2891							7.54793	4.3253							7.55855	3.9626							7.54436	4.0011							7.54719	4.0817
			7.55559	3.9437							7.5632	4.2891							7.56313	4.3253							7.56617	3.9626							7.56718	4.0011							7.56239	4.0817
			7.5708	3.944							7.5784	4.2891							7.57833	4.3253							7.58139	3.9626							7.57478	4.0011							7.57759	4.0817
			7.586	3.9437							7.5936	4.2891							7.59353	4.3253							7.59661	3.9626							7.59	4.0014							7.60039	4.0817
			7.6012	3.944							7.6088	4.2891							7.60874	4.3253							7.61183	3.9626							7.60521	4.0011							7.60799	4.0817
			7.6164	3.944							7.624	4.2891							7.62394	4.3253							7.62706	3.9626							7.62042	4.0014							7.63079	4.0817
			7.63161	3.944							7.63921	4.2891							7.63914	4.3257							7.64229	3.9626							7.64323	4.0014							7.63839	4.0817
			7.64681	3.944							7.65441	4.2891							7.65434	4.3257							7.66512	3.9626							7.65084	4.0014							7.66119	4.0817
			7.66201	3.944							7.66961	4.2891							7.66954	4.3257							7.67274	3.9626							7.66605	4.0014							7.66879	4.0817
			7.67721	3.944							7.68481	4.2891							7.68474	4.3257							7.68796	3.9626							7.68886	4.0014							7.68399	4.0817
			7.69242	3.944							7.70002	4.2891							7.69995	4.3257							7.71079	3.9626							7.69647	4.0014							7.6992	4.0817
			7.70762	3.9443							7.71522	4.2891							7.71515	4.326							7.71841	3.9626							7.71168	4.0014							7.7144	4.0817
			7.72282	3.9443							7.73042	4.2888							7.73035	4.326							7.73363	3.9626							7.72689	4.0014							7.7296	4.0817
			7.73802	3.9443							7.74562	4.2888							7.74555	4.326							7.74885	3.9626							7.7421	4.0014							7.7524	4.0817
			7.75322	3.9443							7.76083	4.2891							7.76076	4.326							7.77168	3.9626							7.75731	4.0014							7.76	4.0817
			7.76843	3.9443							7.77603	4.2888							7.77596	4.326							7.7793	3.9626							7.77252	4.0014							7.7752	4.0817
			7.78363	3.9443							7.79123	4.2888							7.79116	4.326							7.79453	3.9626							7.78773	4.0014							7.798	4.0817
			7.79883	3.9443							7.80643	4.2888							7.80636	4.326							7.80975	3.9626							7.80294	4.0014							7.80559	4.0817
			7.81403	3.9443							7.82164	4.2888							7.82157	4.3263							7.82498	3.9626							7.81815	4.0014							7.82079	4.0817
			7.82924	3.9443							7.83684	4.2888							7.83677	4.3263							7.84021	3.9626							7.83336	4.0014							7.836	4.0814
			7.84444	3.9443							7.85204	4.2888							7.85197	4.3263							7.85543	3.9626							7.84857	4.0017							7.8512	4.0814
			7.85964	3.9443							7.86724	4.2888							7.86717	4.3263							7.87065	3.9626							7.86378	4.0017							7.8664	4.0814
			7.87484	3.9446							7.88245	4.2888							7.88238	4.3266							7.89349	3.9626							7.87899	4.0014							7.8816	4.0814
			7.89005	3.9446							7.89765	4.2888							7.89758	4.3266							7.9087	3.9626							7.8942	4.0014							7.8968	4.0814
			7.90525	3.9446							7.91285	4.2885							7.91278	4.3266							7.92392	3.9626							7.90941	4.0017							7.912	4.0814
			7.92045	3.9446							7.92805	4.2885							7.92798	4.3266							7.93154	3.9626							7.92462	4.0017							7.9272	4.0814
			7.93565	3.9446							7.94326	4.2885							7.94318	4.3266							7.95437	3.9626							7.93983	4.0017							7.9424	4.0814
			7.95086	3.9446							7.95846	4.2888							7.95839	4.3266							7.96198	3.9626							7.95505	4.0017							7.9576	4.0814
			7.96606	3.9446							7.97366	4.2885							7.97359	4.3269							7.9772	3.9626							7.97786	4.0017							7.9728	4.0814
			7.98126	3.9446							7.98886	4.2885							7.98879	4.3266							7.99243	3.9626							7.98547	4.0017							7.99561	4.0814
			7.99646	3.9446							8.00406	4.2885							8.00399	4.3269							8.00766	3.9626							8.00828	4.0017							8.00321	4.0814
			8.01167	3.945							8.01927	4.2888							8.01919	4.3269							8.03049	3.9629							8.02349	4.0017							8.01841	4.0814
			8.02687	3.945							8.03447	4.2885							8.0344	4.3269							8.0381	3.9629							8.0311	4.0017							8.03361	4.0814
			8.04207	3.945							8.04967	4.2885							8.0496	4.3269							8.05333	3.9629							8.04631	4.0017							8.04881	4.0814
			8.05727	3.945							8.06487	4.2885							8.0648	4.3269							8.06855	3.9629							8.06912	4.0017							8.07161	4.0814
			8.07248	3.945							8.08008	4.2885							8.08	4.3272							8.08378	3.9629							8.07673	4.0017							8.07921	4.0811
			8.08768	3.945							8.09528	4.2885							8.09521	4.3272							8.099	3.9629							8.09954	4.0017							8.10201	4.0814
			8.10288	3.945							8.11048	4.2885							8.11041	4.3272							8.12184	3.9629							8.10715	4.0017							8.10961	4.0814
			8.11808	3.945							8.12568	4.2885							8.12561	4.3272							8.12945	3.9629							8.12236	4.002							8.12481	4.0814
			8.13329	3.945							8.14089	4.2885							8.14081	4.3272							8.14468	3.9629							8.13757	4.002							8.14002	4.0811
			8.14849	3.945							8.15609	4.2885							8.15602	4.3272							8.16751	3.9629							8.15278	4.002							8.15522	4.0811
			8.16369	3.945							8.17129	4.2885							8.17122	4.3272							8.17513	3.9629							8.16799	4.002							8.17802	4.0811
			8.17889	3.945							8.18649	4.2885							8.18642	4.3272							8.19796	3.9629							8.1832	4.002							8.18562	4.0814
			8.19409	3.9453							8.2017	4.2885							8.20162	4.3272							8.20557	3.9629							8.19841	4.002							8.20082	4.0811
			8.2093	3.9453							8.2169	4.2885							8.21683	4.3272							8.22079	3.9629							8.21362	4.002							8.21602	4.0814
			8.2245	3.9453							8.2321	4.2885							8.23203	4.3275							8.23602	3.9629							8.22883	4.002							8.23122	4.0814
			8.2397	3.9453							8.2473	4.2885							8.24723	4.3275							8.25124	3.9629							8.24404	4.002							8.24642	4.0811
			8.2549	3.9453							8.26251	4.2888							8.26243	4.3275							8.27407	3.9629							8.25925	4.002							8.26162	4.0811
			8.27011	3.9453							8.27771	4.2888							8.27764	4.3275							8.28169	3.9629							8.27446	4.002							8.28443	4.0814
			8.28531	3.9453							8.29291	4.2888							8.29284	4.3275							8.29692	3.9632							8.29728	4.002							8.29963	4.0811
			8.30051	3.9453							8.30811	4.2888							8.30804	4.3275							8.31215	3.9629							8.30488	4.002							8.31483	4.0811
			8.31571	3.9453							8.32332	4.2888							8.32324	4.3275							8.32737	3.9629							8.32009	4.002							8.32243	4.0811
			8.33092	3.9453							8.33852	4.2888							8.33844	4.3275							8.34259	3.9629							8.33531	4.002							8.34523	4.0811
			8.34612	3.9453							8.35372	4.2888							8.35365	4.3275							8.35782	3.9632							8.35052	4.002							8.35283	4.0811
			8.36132	3.9456							8.36892	4.2891							8.36885	4.3278							8.37304	3.9632							8.36573	4.002							8.36803	4.0811
			8.37652	3.9456							8.38412	4.2891							8.38405	4.3275							8.38826	3.9629							8.38094	4.0023							8.38323	4.0811
			8.39173	3.9456							8.39933	4.2891							8.39925	4.3278							8.41109	3.9632							8.39615	4.0023							8.39843	4.0811
			8.40693	3.9456							8.41453	4.2891							8.41446	4.3278							8.41871	3.9632							8.41136	4.002							8.41363	4.0811
			8.42213	3.9456							8.42973	4.2891							8.42966	4.3278							8.44155	3.9632							8.42657	4.0023							8.43644	4.0811
			8.43733	3.9456							8.44493	4.2891							8.44486	4.3278							8.44916	3.9632							8.44178	4.0023							8.45164	4.0811
			8.45254	3.9456							8.46014	4.2891							8.46006	4.3278							8.46438	3.9632							8.45699	4.0023							8.45924	4.0811
			8.46774	3.9456							8.47534	4.2891							8.47526	4.3278							8.47961	3.9632							8.4722	4.0023							8.47444	4.0811
			8.48294	3.9456							8.49054	4.2891							8.49047	4.3278							8.49484	3.9632							8.48741	4.0023							8.48964	4.0811
			8.49814	3.9456							8.50574	4.2891							8.50567	4.3278							8.51767	3.9632							8.50262	4.0023							8.50484	4.0814
			8.51335	3.9462							8.52095	4.2891							8.52087	4.3278							8.52528	3.9632							8.52544	4.0023							8.52004	4.0811
			8.52855	3.9462							8.53615	4.2891							8.53607	4.3278							8.54812	3.9632							8.53304	4.0023							8.53524	4.0811
			8.54375	3.9462							8.55135	4.2891							8.55127	4.3278							8.55573	3.9632							8.54825	4.0023							8.55044	4.0811
			8.55895	3.9462							8.56655	4.2891							8.56648	4.3278							8.57096	3.9632							8.56346	4.0023							8.57325	4.0814
			8.57415	3.9462							8.58176	4.2891							8.58168	4.3278							8.58619	3.9632							8.58628	4.0023							8.58085	4.0811
			8.58936	3.9462							8.59696	4.2891							8.59688	4.3278							8.60903	3.9632							8.59388	4.0023							8.60365	4.0814
			8.60456	3.9462							8.61216	4.2891							8.61208	4.3278							8.61664	3.9632							8.60909	4.0023							8.61885	4.0814
			8.61216	3.9462							8.62736	4.2894							8.62729	4.3278							8.63187	3.9632							8.63191	4.0026							8.62645	4.0814
			8.62736	3.9462							8.64257	4.2894							8.64249	4.3278							8.6547	3.9632							8.63951	4.0023							8.64165	4.0814
			8.64257	3.9462							8.65777	4.2891							8.65769	4.3278							8.66992	3.9632							8.65472	4.0026							8.66445	4.0814
			8.65777	3.9462							8.67297	4.2894							8.67289	4.3278							8.68515	3.9632							8.66993	4.0026							8.67965	4.0814
			8.67297	3.9462							8.68817	4.2894							8.6881	4.3278							8.70037	3.9636							8.68514	4.0026							8.69485	4.0814
			8.68817	3.9462							8.70338	4.2894							8.7033	4.3278							8.71559	3.9636							8.70036	4.0026							8.71005	4.0814
			8.70338	3.9465							8.71858	4.2894							8.7185	4.3281							8.7232	3.9636							8.72317	4.0026							8.71765	4.0814
			8.71858	3.9465							8.73378	4.2894							8.7337	4.3281							8.73843	3.9636							8.73078	4.0026							8.74046	4.0814
			8.73378	3.9465							8.74898	4.2894							8.74891	4.3281							8.76127	3.9636							8.74599	4.0026							8.74806	4.0814
			8.74898	3.9465							8.76418	4.2894							8.76411	4.3281							8.76888	3.9636							8.7612	4.0026							8.76326	4.0814
			8.76418	3.9465							8.77939	4.2894							8.77931	4.3278							8.7841	3.9636							8.77641	4.0026							8.77846	4.0814
			8.77939	3.9465							8.79459	4.2894							8.79451	4.3281							8.80694	3.9636							8.79162	4.0026							8.80126	4.0817
			8.79459	3.9465							8.80979	4.2894							8.80972	4.3281							8.81455	3.9636							8.81443	4.0026							8.80886	4.0817
			8.80979	3.9465							8.82499	4.2894							8.82492	4.3281							8.82977	3.9636							8.82204	4.0026							8.82406	4.0817
			8.82499	3.9465							8.8402	4.2894							8.84012	4.3281							8.84499	3.9636							8.83725	4.0026							8.84686	4.0817
			8.8402	3.9465							8.8554	4.2894							8.85532	4.3281							8.86021	3.9636							8.86006	4.0026							8.85446	4.0817
			8.8554	3.9465							8.8706	4.2894							8.87053	4.3281							8.88304	3.9636							8.86767	4.0026							8.86966	4.0817
			8.8706	3.9465							8.8858	4.2897							8.88573	4.3281							8.89827	3.9636							8.89049	4.0026							8.88487	4.0817
			8.8858	3.9465							8.90101	4.2897							8.90093	4.3281							8.90589	3.9636							8.89809	4.0026							8.90007	4.0817
			8.90101	3.9465							8.91621	4.2897							8.91613	4.3281							8.92111	3.9639							8.9133	4.0029							8.92287	4.0817
			8.91621	3.9465							8.93141	4.2897							8.93133	4.3281							8.93634	3.9639							8.92851	4.0026							8.93807	4.0817
			8.93141	3.9468							8.94661	4.2897							8.94654	4.3281							8.95157	3.9636							8.94372	4.0029							8.95327	4.0817
			8.94661	3.9468							8.96182	4.2897							8.96174	4.3281							8.97441	3.9639							8.95893	4.0029							8.96847	4.0817
			8.96182	3.9468							8.97702	4.2897							8.97694	4.3281							8.98202	3.9639							8.97414	4.0029							8.98367	4.0817
			8.97702	3.9468							8.99222	4.2897							8.99214	4.3281							9.00486	3.9639							8.99696	4.0029							8.99127	4.0817
			8.99222	3.9468							9.00742	4.2897							9.00734	4.3281							9.01247	3.9639							9.00456	4.0029							9.00647	4.0817
			9.00742	3.9468							9.02263	4.2897							9.02255	4.3281							9.02769	3.9639							9.02738	4.0029							9.02168	4.0817
			9.02263	3.9468							9.03783	4.2897							9.03775	4.3281							9.05053	3.9639							9.03498	4.0029							9.04448	4.0817
			9.03783	3.9468							9.05303	4.2897							9.05295	4.3281							9.06576	3.9639							9.05019	4.0029							9.05208	4.0817
			9.05303	3.9468							9.06823	4.2897							9.06815	4.3281							9.08098	3.9639							9.06541	4.0029							9.07488	4.0817
			9.06823	3.9471							9.08344	4.2897							9.08336	4.3281							9.0886	3.9639							9.08822	4.0029							9.08248	4.0817
			9.08344	3.9471							9.09864	4.29							9.09856	4.3281							9.11144	3.9639							9.09583	4.0029							9.09768	4.0817
			9.09864	3.9471							9.11384	4.29							9.11376	4.3281							9.11905	3.9639							9.11104	4.0029							9.11288	4.0817
			9.11384	3.9471							9.12904	4.29							9.12896	4.3281							9.13427	3.9639							9.12625	4.0029							9.12808	4.0817
			9.12904	3.9471							9.14424	4.29							9.14417	4.3281							9.1495	3.9639							9.14146	4.0032							9.14328	4.0817
			9.14424	3.9471							9.15945	4.29							9.15937	4.3281							9.16473	3.9639							9.15667	4.0029							9.15848	4.0817
			9.15945	3.9471							9.17465	4.2903							9.17457	4.3281							9.17995	3.9639							9.17188	4.0032							9.17369	4.0817
			9.17465	3.9471							9.18985	4.29							9.18977	4.3281							9.19517	3.9639							9.18709	4.0032							9.18889	4.0817
			9.18985	3.9471							9.20505	4.2903							9.20498	4.3278							9.21801	3.9639							9.2023	4.0032							9.21169	4.0817
			9.20505	3.9471							9.22026	4.2903							9.22018	4.3281							9.22562	3.9639							9.21751	4.0032							9.22689	4.0817
			9.22026	3.9471							9.23546	4.2903							9.23538	4.3281							9.24085	3.9642							9.23272	4.0032							9.24209	4.0817
			9.23546	3.9471							9.25066	4.2903							9.25058	4.3281							9.25607	3.9642							9.24793	4.0032							9.25729	4.0817
			9.25066	3.9471							9.26586	4.2903							9.26578	4.3281							9.27129	3.9642							9.27075	4.0032							9.26489	4.0817
			9.26586	3.9474							9.28107	4.2903							9.28099	4.3281							9.28652	3.9642							9.27835	4.0032							9.28009	4.0817
			9.28107	3.9471							9.29627	4.2903							9.29619	4.3281							9.30174	3.9642							9.30117	4.0032							9.29529	4.0817
			9.29627	3.9474							9.31147	4.2903							9.31139	4.3278							9.31697	3.9642							9.30877	4.0032							9.31049	4.0817
			9.31147	3.9474							9.32667	4.2906							9.32659	4.3278							9.3322	3.9642							9.32398	4.0032							9.3333	4.0817
			9.32667	3.9474							9.34188	4.2906							9.34179	4.3278							9.35504	3.9642							9.33919	4.0032							9.3409	4.0817
			9.34188	3.9474							9.35708	4.2906							9.357	4.3278							9.36265	3.9642							9.3544	4.0032							9.3561	4.0817
			9.35708	3.9474							9.37228	4.2906							9.3722	4.3278							9.37788	3.9642							9.36961	4.0032							9.3789	4.0817
			9.37228	3.9474							9.38748	4.2906							9.3874	4.3278							9.39311	3.9642							9.38482	4.0032							9.3865	4.0817
			9.38748	3.9474							9.40269	4.2906							9.4026	4.3278							9.41595	3.9642							9.40003	4.0035							9.4017	4.0817
			9.40269	3.9474							9.41789	4.2909							9.4178	4.3278							9.42356	3.9645							9.41524	4.0035							9.4169	4.0817
			9.41789	3.9474							9.43309	4.2909							9.43301	4.3278							9.4464	3.9642							9.43045	4.0035							9.4321	4.082
			9.43309	3.9474							9.44829	4.2909							9.44821	4.3278							9.45401	3.9645							9.45327	4.0032							9.4473	4.0817
			9.44829	3.9477							9.4635	4.2909							9.46341	4.3278							9.46924	3.9642							9.46088	4.0035							9.4625	4.082
			9.4635	3.9477							9.4787	4.2909							9.47861	4.3278							9.48446	3.9645							9.47609	4.0035							9.47771	4.082
			9.4787	3.9477							9.4939	4.2909							9.49382	4.3275							9.49969	3.9645							9.4913	4.0035							9.49291	4.0817
			9.4939	3.9477							9.5091	4.2909							9.50902	4.3275							9.51491	3.9645							9.50651	4.0035							9.50811	4.0817
			9.5091	3.9477							9.5243	4.2909							9.52422	4.3275							9.53776	3.9645							9.52932	4.0035							9.52331	4.0817
			9.5243	3.9477							9.53951	4.2909							9.53942	4.3275							9.54537	3.9645							9.53693	4.0035							9.53851	4.082
			9.53951	3.9477							9.55471	4.2909							9.55462	4.3275							9.56821	3.9645							9.55214	4.0035							9.55371	4.082
			9.55471	3.9477							9.56991	4.2912							9.56983	4.3275							9.57582	3.9645							9.56735	4.0035							9.56891	4.082
			9.56991	3.9477							9.58511	4.2912							9.58503	4.3275							9.59866	3.9645							9.59016	4.0035							9.59171	4.082
			9.58511	3.9477							9.60032	4.2912							9.60023	4.3275							9.60627	3.9645							9.59777	4.0035							9.59931	4.0817
			9.60032	3.9477							9.61552	4.2912							9.61543	4.3275							9.62911	3.9645							9.61298	4.0035							9.62212	4.0817
			9.61552	3.9477							9.63072	4.2912							9.63063	4.3275							9.64433	3.9645							9.62819	4.0035							9.62972	4.0817
			9.63072	3.9477							9.64592	4.2912							9.64583	4.3275							9.65194	3.9645							9.65101	4.0035							9.64492	4.0817
			9.64592	3.9477							9.66113	4.2912							9.66104	4.3275							9.66717	3.9645							9.65861	4.0035							9.66012	4.0817
			9.66113	3.9477							9.67633	4.2916							9.67624	4.3272							9.69001	3.9645							9.67382	4.0035							9.67532	4.0817
			9.67633	3.9477							9.69153	4.2916							9.69144	4.3275							9.69763	3.9645							9.68903	4.0039							9.69052	4.082
			9.69153	3.9481							9.70673	4.2916							9.70664	4.3272							9.72047	3.9645							9.70424	4.0035							9.70572	4.0817
			9.70673	3.9481							9.72194	4.2916							9.72185	4.3272							9.72808	3.9645							9.71945	4.0035							9.72092	4.0817
			9.72194	3.9477							9.73714	4.2916							9.73705	4.3275							9.74331	3.9645							9.73466	4.0039							9.73612	4.0817
			9.73714	3.9481							9.75234	4.2916							9.75225	4.3272							9.75854	3.9645							9.74987	4.0039							9.75132	4.0817
			9.75234	3.9481							9.76754	4.2916							9.76745	4.3272							9.77376	3.9645							9.76508	4.0039							9.76653	4.0817
			9.76754	3.9481							9.78275	4.2916							9.78265	4.3272							9.7966	3.9645							9.78029	4.0039							9.78173	4.0817
			9.78275	3.9481							9.79795	4.2916							9.79786	4.3272							9.81183	3.9645							9.7955	4.0039							9.80453	4.0817
			9.79795	3.9481							9.81315	4.2919							9.81306	4.3272							9.82706	3.9645							9.81832	4.0039							9.81213	4.0817
			9.81315	3.9481							9.82835	4.2919							9.82826	4.3272							9.83468	3.9645							9.82593	4.0039							9.82733	4.0817
			9.82835	3.9481							9.84356	4.2919							9.84346	4.3272							9.84991	3.9645							9.84114	4.0039							9.85013	4.0817
			9.84356	3.9481							9.85876	4.2919							9.85867	4.3275							9.86513	3.9645							9.85635	4.0039							9.85773	4.0817
			9.85876	3.9481							9.87396	4.2919							9.87387	4.3272							9.88797	3.9645							9.87156	4.0039							9.87293	4.0817
			9.87396	3.9481							9.88916	4.2922							9.88907	4.3272							9.90319	3.9645							9.88677	4.0039							9.89573	4.0817
			9.88916	3.9484							9.90436	4.2922							9.90427	4.3275							9.91081	3.9645							9.90198	4.0039							9.91093	4.0817
			9.90436	3.9484							9.91957	4.2922							9.91947	4.3275							9.93365	3.9645							9.91719	4.0039							9.92614	4.0817
			9.91957	3.9481							9.93477	4.2922							9.93467	4.3275							9.94126	3.9645							9.9324	4.0039							9.94134	4.0817
			9.93477	3.9484							9.94997	4.2922							9.94988	4.3275							9.9641	3.9645							9.94761	4.0039							9.94894	4.0817
			9.94997	3.9484							9.96517	4.2922							9.96508	4.3275							9.97171	3.9645							9.96282	4.0039							9.96414	4.0817
			9.96517	3.9484							9.98038	4.2922							9.98028	4.3275							9.98694	3.9648							9.98563	4.0039							9.97934	4.0817
			9.98038	3.9484							9.99558	4.2925							9.99548	4.3275							10.0022	3.9645							9.99324	4.0039							10.0021	4.0817
			9.99558	3.9484							10.0108	4.2925							10.0107	4.3275							10.025	3.9648							10.0084	4.0039							10.0097	4.0817
			10.0108	3.9484							10.026	4.2925							10.0259	4.3275							10.0326	3.9645							10.0237	4.0039							10.0249	4.0817
			10.026	3.9484							10.0412	4.2925							10.0411	4.3275							10.0479	3.9645							10.0389	4.0039							10.0401	4.0817
			10.0412	3.9484							10.0564	4.2925							10.0563	4.3275							10.0631	3.9645							10.0541	4.0039							10.0553	4.0817
			10.0564	3.9484							10.0716	4.2928							10.0715	4.3275							10.0783	3.9648							10.0693	4.0039							10.0706	4.0817
			10.0716	3.9484							10.0868	4.2928							10.0867	4.3275							10.0935	3.9648							10.0921	4.0039							10.0858	4.0817
			10.0868	3.9484							10.102	4.2928							10.1019	4.3275							10.1088	3.9648							10.1073	4.0042							10.1009	4.0817
			10.102	3.9484							10.1172	4.2928							10.1171	4.3275							10.124	3.9648							10.1149	4.0039							10.1161	4.0817
			10.1172	3.9484							10.1324	4.2928							10.1323	4.3275							10.1392	3.9648							10.1377	4.0042							10.1313	4.0817
			10.1324	3.9484							10.1476	4.2931							10.1475	4.3275							10.1545	3.9648							10.1453	4.0039							10.1541	4.0817
			10.1476	3.9484							10.1628	4.2931							10.1627	4.3278							10.1697	3.9648							10.1606	4.0042							10.1693	4.0817
			10.1628	3.9484							10.178	4.2931							10.1779	4.3278							10.1849	3.9648							10.1758	4.0042							10.1769	4.0817
			10.178	3.9484							10.1932	4.2934							10.1931	4.3278							10.2001	3.9648							10.1986	4.0042							10.1921	4.0817
			10.1932	3.9484							10.2084	4.2934							10.2083	4.3278							10.223	3.9648							10.2138	4.0042							10.2073	4.0817
			10.2084	3.9484							10.2236	4.2934							10.2235	4.3278							10.2306	3.9648							10.229	4.0042							10.2226	4.0817
			10.2236	3.9487							10.2388	4.2934							10.2387	4.3278							10.2534	3.9648							10.2366	4.0042							10.2378	4.0817
			10.2388	3.9487							10.254	4.2934							10.2539	4.3278							10.261	3.9648							10.2594	4.0042							10.2606	4.0817
			10.254	3.9487							10.2692	4.2934							10.2691	4.3278							10.2763	3.9648							10.267	4.0042							10.2682	4.0817
			10.2692	3.9487							10.2844	4.2934							10.2843	4.3278							10.2915	3.9648							10.2822	4.0042							10.2834	4.0817
			10.2844	3.9487							10.2996	4.2937							10.2995	4.3278							10.3067	3.9648							10.305	4.0042							10.2986	4.0817
			10.2996	3.9487							10.3148	4.2937							10.3147	4.3278							10.3296	3.9648							10.3127	4.0042							10.3138	4.0817
			10.3148	3.9487							10.33	4.2937							10.3299	4.3278							10.3372	3.9651							10.3279	4.0042							10.329	4.0817
			10.33	3.9487							10.3452	4.294							10.3451	4.3278							10.3524	3.9651							10.3431	4.0042							10.3442	4.0817
			10.3452	3.9487							10.3604	4.294							10.3603	4.3278							10.3676	3.9651							10.3583	4.0042							10.3594	4.0817
			10.3604	3.9487							10.3756	4.294							10.3755	4.3278							10.3905	3.9651							10.3811	4.0042							10.3746	4.0817
			10.3756	3.9487							10.3908	4.294							10.3907	4.3281							10.3981	3.9651							10.3887	4.0042							10.3898	4.0817
			10.3908	3.9487							10.406	4.294							10.406	4.3281							10.4133	3.9651							10.4039	4.0042							10.405	4.0817
			10.406	3.9487							10.4213	4.294							10.4212	4.3281							10.4362	3.9651							10.4191	4.0042							10.4202	4.082
			10.4213	3.9487							10.4365	4.2943							10.4363	4.3281							10.4438	3.9651							10.4343	4.0045							10.4354	4.082
			10.4365	3.9487							10.4517	4.2943							10.4515	4.3281							10.459	3.9651							10.4496	4.0042							10.4506	4.0817
			10.4517	3.9487							10.4669	4.2943							10.4667	4.3281							10.4742	3.9651							10.4724	4.0042							10.4658	4.0817
			10.4669	3.9487							10.4821	4.2943							10.482	4.3284							10.4895	3.9651							10.4876	4.0045							10.4886	4.0817
			10.4821	3.9487							10.4973	4.2947							10.4972	4.3284							10.5047	3.9651							10.4952	4.0045							10.4962	4.082
			10.4973	3.9487							10.5125	4.2947							10.5124	4.3284							10.5199	3.9651							10.518	4.0045							10.5114	4.082
			10.5125	3.949							10.5277	4.2947							10.5276	4.3284							10.5351	3.9651							10.5332	4.0045							10.5342	4.082
			10.5277	3.949							10.5429	4.2947							10.5428	4.3284							10.5504	3.9651							10.5408	4.0045							10.5418	4.082
			10.5429	3.949							10.5581	4.2947							10.558	4.3284							10.5656	3.9651							10.556	4.0045							10.557	4.082
			10.5581	3.949							10.5733	4.295							10.5732	4.3284							10.5808	3.9651							10.5788	4.0045							10.5722	4.082
			10.5733	3.949							10.5885	4.295							10.5884	4.3284							10.5961	3.9651							10.5864	4.0045							10.5874	4.082
			10.5885	3.949							10.6037	4.295							10.6036	4.3288							10.6113	3.9651							10.6093	4.0045							10.6102	4.082
			10.6037	3.949							10.6189	4.295							10.6188	4.3288							10.6265	3.9651							10.6169	4.0045							10.6178	4.082
			10.6189	3.949							10.6341	4.2953							10.634	4.3288							10.6417	3.9651							10.6321	4.0045							10.6406	4.082
			10.6265	3.949							10.6493	4.2953							10.6492	4.3288							10.657	3.9651							10.6473	4.0045							10.6482	4.0817
			10.6417	3.949							10.6645	4.2953							10.6644	4.3291							10.6798	3.9651							10.6625	4.0045							10.671	4.0817
			10.6569	3.949							10.6797	4.2953							10.6796	4.3291							10.6874	3.9651							10.6777	4.0045							10.6786	4.082
			10.6721	3.949							10.6949	4.2953							10.6948	4.3291							10.7027	3.9651							10.6929	4.0045							10.7014	4.082
			10.6873	3.949							10.7101	4.2953							10.71	4.3291							10.7255	3.9654							10.7081	4.0045							10.709	4.0817
			10.7025	3.949							10.7253	4.2953							10.7252	4.3291							10.7407	3.9654							10.7233	4.0045							10.7242	4.0817
			10.7177	3.949							10.7405	4.2953							10.7404	4.3291							10.7559	3.9651							10.7386	4.0045							10.7394	4.0817
			10.7329	3.949							10.7557	4.2953							10.7556	4.3291							10.7636	3.9654							10.7538	4.0045							10.7546	4.0817
			10.7481	3.949							10.7709	4.2953							10.7708	4.3294							10.7788	3.9654							10.769	4.0045							10.7774	4.0817
			10.7633	3.949							10.7861	4.2953							10.786	4.3294							10.8016	3.9654							10.7842	4.0045							10.7926	4.0817
			10.7785	3.949							10.8013	4.2953							10.8012	4.3294							10.8092	3.9654							10.7994	4.0045							10.8078	4.0817
			10.7937	3.949							10.8165	4.2953							10.8164	4.3294							10.8321	3.9654							10.8146	4.0045							10.8154	4.0817
			10.8089	3.949							10.8317	4.2953							10.8316	4.3294							10.8397	3.9654							10.8298	4.0045							10.8306	4.0817
			10.8241	3.949							10.8469	4.2953							10.8468	4.3294							10.8549	3.9654							10.845	4.0048							10.8458	4.0817
			10.8393	3.949							10.8621	4.2953							10.862	4.3294							10.8778	3.9654							10.8602	4.0045							10.861	4.0817
			10.8545	3.949							10.8773	4.2953							10.8772	4.3294							10.8854	3.9654							10.8831	4.0048							10.8762	4.0817
			10.8697	3.9493							10.8925	4.2953							10.8924	4.3297							10.9082	3.9654							10.8907	4.0045							10.899	4.0817
			10.8849	3.949							10.9077	4.2953							10.9076	4.3297							10.9234	3.9654							10.9059	4.0048							10.9066	4.0817
			10.9001	3.9493							10.9229	4.2956							10.9228	4.3297							10.9387	3.9654							10.9211	4.0048							10.9218	4.082
			10.9153	3.9493							10.9381	4.2956							10.938	4.3297							10.9463	3.9657							10.9363	4.0048							10.9446	4.082
			10.9305	3.949							10.9533	4.2956							10.9532	4.3297							10.9615	3.9657							10.9515	4.0048							10.9598	4.0817
			10.9457	3.9493							10.9685	4.2956							10.9684	4.3297							10.9767	3.9657							10.9591	4.0048							10.9674	4.0817
			10.9609	3.9493							10.9837	4.2956							10.9836	4.3297							10.992	3.9657							10.9743	4.0048							10.9902	4.082
			10.9761	3.9493							10.9989	4.2956							10.9988	4.3297							11.0072	3.9657							10.9895	4.0048							11.0054	4.082
			10.9913	3.9493							11.0141	4.2959							11.014	4.3297							11.0224	3.9657							11.0047	4.0048							11.013	4.082
			11.0065	3.9493							11.0293	4.2959							11.0292	4.33							11.0376	3.9657							11.0199	4.0048							11.0282	4.0817
			11.0217	3.9493							11.0445	4.2959							11.0444	4.33							11.0529	3.9657							11.0428	4.0048							11.0358	4.0817
			11.0369	3.9493							11.0597	4.2959							11.0596	4.33							11.0681	3.9657							11.0504	4.0048							11.051	4.082
			11.0521	3.9493							11.0749	4.2959							11.0748	4.33							11.0833	3.9657							11.0656	4.0048							11.0662	4.082
			11.0673	3.9493							11.0901	4.2959							11.09	4.33							11.0985	3.9657							11.0808	4.0048							11.089	4.082
			11.0825	3.9493							11.1053	4.2959							11.1052	4.3303							11.1138	3.9657							11.096	4.0048							11.0966	4.082
			11.0977	3.9493							11.1206	4.2959							11.1205	4.33							11.129	3.9657							11.1112	4.0048							11.1118	4.082
			11.113	3.9493							11.1358	4.2962							11.1357	4.3303							11.1442	3.9657							11.134	4.0051							11.127	4.082
			11.1282	3.9493							11.151	4.2962							11.1509	4.3303							11.1671	3.9657							11.1492	4.0051							11.1422	4.082
			11.1434	3.9496							11.1662	4.2962							11.1661	4.3303							11.1747	3.9657							11.1568	4.0051							11.1574	4.082
			11.1586	3.9496							11.1814	4.2962							11.1813	4.3303							11.1975	3.9657							11.1721	4.0051							11.1802	4.082
			11.1738	3.9496							11.1966	4.2962							11.1965	4.3303							11.2127	3.966							11.1873	4.0051							11.1878	4.082
			11.189	3.9496							11.2118	4.2962							11.2117	4.3303							11.228	3.966							11.2025	4.0051							11.2106	4.082
			11.2042	3.9493							11.227	4.2965							11.2269	4.3303							11.2356	3.966							11.2177	4.0051							11.2258	4.082
			11.2194	3.9496							11.2422	4.2965							11.2421	4.3303							11.2508	3.9657							11.2329	4.0051							11.2334	4.082
			11.2346	3.9496							11.2574	4.2965							11.2573	4.3306							11.266	3.966							11.2557	4.0051							11.2486	4.082
			11.2498	3.9496							11.2726	4.2965							11.2725	4.3306							11.2813	3.966							11.2633	4.0051							11.2638	4.082
			11.265	3.9496							11.2878	4.2965							11.2877	4.3306							11.3041	3.966							11.2785	4.0051							11.279	4.082
			11.2802	3.9496							11.303	4.2965							11.3029	4.3306							11.3193	3.966							11.2937	4.0051							11.2942	4.082
			11.2954	3.9496							11.3182	4.2965							11.3181	4.3309							11.3269	3.966							11.3089	4.0051							11.3094	4.082
			11.3106	3.9496							11.3334	4.2965							11.3333	4.3309							11.3498	3.966							11.3241	4.0051							11.3246	4.082
			11.3258	3.9496							11.3486	4.2965							11.3485	4.3309							11.3574	3.966							11.3394	4.0051							11.3474	4.082
			11.341	3.9496							11.3638	4.2965							11.3637	4.3309							11.3726	3.966							11.3622	4.0051							11.355	4.082
			11.3562	3.9496							11.379	4.2965							11.3789	4.3309							11.3878	3.966							11.3698	4.0051							11.3702	4.082
			11.3714	3.9496							11.3942	4.2965							11.3941	4.3309							11.4031	3.966							11.385	4.0051							11.3854	4.082
			11.3866	3.9496							11.4094	4.2965							11.4093	4.3312							11.4183	3.966							11.4002	4.0051							11.4006	4.082
			11.4018	3.9496							11.4246	4.2965							11.4245	4.3312							11.4335	3.966							11.423	4.0051							11.4234	4.082
			11.417	3.9496							11.4398	4.2965							11.4397	4.3312							11.4487	3.966							11.4306	4.0051							11.431	4.082
			11.4322	3.9496							11.455	4.2968							11.4549	4.3312							11.4716	3.9663							11.4458	4.0051							11.4462	4.082
			11.4474	3.9499							11.4702	4.2968							11.4701	4.3315							11.4868	3.966							11.461	4.0051							11.4614	4.082
			11.4626	3.9499							11.4854	4.2968							11.4853	4.3315							11.4944	3.9663							11.4763	4.0051							11.4842	4.082
			11.4778	3.9499							11.5006	4.2968							11.5005	4.3315							11.5096	3.9663							11.4915	4.0051							11.4918	4.082
			11.493	3.9499							11.5158	4.2971							11.5157	4.3315							11.5249	3.9663							11.5143	4.0051							11.507	4.082
			11.5082	3.9499							11.531	4.2971							11.5309	4.3315							11.5477	3.9663							11.5219	4.0051							11.5222	4.082
			11.5234	3.9499							11.5462	4.2971							11.5461	4.3315							11.5553	3.9663							11.5371	4.0051							11.5374	4.082
			11.5386	3.9499							11.5614	4.2971							11.5613	4.3315							11.5706	3.9663							11.5599	4.0051							11.5526	4.0823
			11.5538	3.9499							11.5766	4.2971							11.5765	4.3315							11.5934	3.9663							11.5751	4.0051							11.5678	4.082
			11.569	3.9499							11.5918	4.2971							11.5917	4.3315							11.601	3.9663							11.5827	4.0051							11.5831	4.082
			11.5842	3.9499							11.607	4.2971							11.6069	4.3319							11.6162	3.9663							11.6055	4.0051							11.5983	4.082
			11.5994	3.9499							11.6222	4.2971							11.6221	4.3319							11.6314	3.9663							11.6131	4.0051							11.6135	4.0823
			11.6146	3.9499							11.6374	4.2971							11.6373	4.3322							11.6467	3.9663							11.636	4.0051							11.6363	4.0823
			11.6222	3.9502							11.6526	4.2971							11.6525	4.3319							11.6619	3.9663							11.6436	4.0051							11.6515	4.0823
			11.6374	3.9499							11.6678	4.2971							11.6677	4.3322							11.6771	3.9663							11.6664	4.0051							11.6591	4.0823
			11.6526	3.9499							11.683	4.2974							11.6829	4.3322							11.6924	3.9663							11.674	4.0051							11.6743	4.0823
			11.6678	3.9502							11.6982	4.2971							11.6982	4.3322							11.7076	3.9663							11.6892	4.0051							11.6895	4.0823
			11.683	3.9502							11.7134	4.2971							11.7134	4.3322							11.7304	3.9663							11.7044	4.0051							11.7047	4.0823
			11.6982	3.9502							11.7287	4.2974							11.7286	4.3322							11.738	3.9667							11.7196	4.0054							11.7275	4.0823
			11.7134	3.9502							11.7439	4.2971							11.7438	4.3322							11.7533	3.9663							11.7348	4.0054							11.7351	4.0823
			11.7287	3.9502							11.7591	4.2974							11.759	4.3322							11.7685	3.9667							11.75	4.0054							11.7503	4.0823
			11.7439	3.9502							11.7743	4.2974							11.7742	4.3325							11.7913	3.9663							11.7652	4.0054							11.7731	4.0823
			11.7591	3.9502							11.7895	4.2971							11.7894	4.3325							11.8066	3.9667							11.7805	4.0054							11.7807	4.0823
			11.7743	3.9502							11.8047	4.2974							11.8046	4.3325							11.8218	3.9667							11.7957	4.0054							11.8035	4.0823
			11.7895	3.9502							11.8199	4.2974							11.8198	4.3325							11.8294	3.9667							11.8185	4.0054							11.8111	4.0823
			11.8047	3.9502							11.8351	4.2974							11.835	4.3328							11.8446	3.9667							11.8261	4.0054							11.8339	4.0823
			11.8199	3.9502							11.8503	4.2974							11.8502	4.3328							11.8675	3.9667							11.8413	4.0054							11.8415	4.0823
			11.8351	3.9502							11.8655	4.2971							11.8654	4.3328							11.8751	3.9667							11.8641	4.0054							11.8567	4.0823
			11.8503	3.9502							11.8807	4.2971							11.8806	4.3328							11.8903	3.9667							11.8793	4.0054							11.8719	4.0823
			11.8655	3.9502							11.8959	4.2971							11.8958	4.3328							11.9055	3.9667							11.8869	4.0054							11.8871	4.0823
			11.8807	3.9502							11.9111	4.2974							11.911	4.3328							11.9208	3.9667							11.9022	4.0054							11.9023	4.0823
			11.8959	3.9502							11.9263	4.2971							11.9262	4.3331							11.9436	3.9667							11.9174	4.0054							11.9175	4.0823
			11.9111	3.9502							11.9415	4.2971							11.9414	4.3331							11.9512	3.9667							11.9402	4.0054							11.9403	4.0823
			11.9263	3.9502							11.9567	4.2971							11.9566	4.3331							11.9664	3.9667							11.9478	4.0054							11.9479	4.0823
			11.9415	3.9502							11.9719	4.2971							11.9718	4.3331							11.9817	3.9667							11.963	4.0054							11.9631	4.0823
			11.9567	3.9502							11.9871	4.2971							11.987	4.3331							11.9969	3.967							11.9782	4.0054							11.9783	4.0823
			11.9719	3.9505							12.0023	4.2971							12.0022	4.3334							12.0121	3.967							11.9934	4.0054							11.9935	4.0823
			11.9871	3.9505							12.0175	4.2971							12.0174	4.3334							12.035	3.967							12.0086	4.0054							12.0163	4.0823
			12.0023	3.9505							12.0327	4.2971							12.0326	4.3334							12.0426	3.967							12.0238	4.0054							12.0315	4.0823
			12.0175	3.9505							12.0479	4.2971							12.0478	4.3334							12.0654	3.967							12.039	4.0054							12.0391	4.0823
			12.0327	3.9505							12.0631	4.2971							12.063	4.3334							12.0807	3.967							12.0619	4.0054							12.0543	4.0823
			12.0479	3.9505							12.0783	4.2971							12.0782	4.3334							12.0959	3.967							12.0695	4.0054							12.0771	4.0823
			12.0631	3.9505							12.0935	4.2971							12.0934	4.3334							12.1035	3.967							12.0847	4.0054							12.0847	4.0823
			12.0783	3.9505							12.1087	4.2971							12.1086	4.3337							12.1263	3.967							12.0999	4.0054							12.0999	4.0823
			12.0935	3.9508							12.1239	4.2971							12.1238	4.3337							12.134	3.967							12.1227	4.0054							12.1151	4.0823
			12.1087	3.9505							12.1391	4.2971							12.139	4.3337							12.1492	3.967							12.1379	4.0054							12.1303	4.082
			12.1239	3.9508							12.1543	4.2971							12.1542	4.3337							12.172	3.967							12.1455	4.0054							12.1455	4.0823
			12.1391	3.9508							12.1695	4.2971							12.1694	4.3337							12.1872	3.967							12.1607	4.0054							12.1607	4.0823
			12.1543	3.9508							12.1847	4.2971							12.1846	4.334							12.1949	3.967							12.1835	4.0054							12.1759	4.0823
			12.1695	3.9508							12.1999	4.2971							12.1998	4.334							12.2101	3.967							12.1988	4.0054							12.1911	4.0823
			12.1847	3.9508							12.2151	4.2971							12.215	4.334							12.2253	3.967							12.214	4.0054							12.2063	4.082
			12.1999	3.9508							12.2303	4.2974							12.2302	4.334							12.2482	3.967							12.2216	4.0054							12.2215	4.082
			12.2151	3.9508							12.2455	4.2974							12.2454	4.334							12.2634	3.967							12.2368	4.0057							12.2367	4.082
			12.2303	3.9508							12.2607	4.2971							12.2606	4.334							12.2786	3.9673							12.252	4.0054							12.2519	4.082
			12.2455	3.9508							12.2759	4.2974							12.2758	4.334							12.2862	3.967							12.2672	4.0057							12.2671	4.082
			12.2607	3.9508							12.2911	4.2974							12.291	4.334							12.3014	3.9673							12.2824	4.0054							12.2899	4.082
			12.2759	3.9508							12.3063	4.2974							12.3062	4.334							12.3243	3.9673							12.2976	4.0057							12.3051	4.082
			12.2911	3.9508							12.3216	4.2974							12.3214	4.334							12.3395	3.9673							12.3128	4.0057							12.3203	4.082
			12.3063	3.9508							12.3368	4.2974							12.3367	4.334							12.3471	3.9673							12.328	4.0054							12.3279	4.082
			12.3216	3.9508							12.352	4.2974							12.3519	4.3343							12.3699	3.9673							12.3432	4.0054							12.3507	4.082
			12.3368	3.9508							12.3672	4.2974							12.3671	4.3343							12.3852	3.9673							12.3585	4.0057							12.3583	4.082
			12.352	3.9508							12.3824	4.2974							12.3823	4.3343							12.3928	3.9673							12.3737	4.0054							12.3735	4.082
			12.3672	3.9508							12.3976	4.2974							12.3975	4.3343							12.4156	3.9673							12.3965	4.0057							12.3887	4.082
			12.3824	3.9512							12.4128	4.2974							12.4127	4.3343							12.4232	3.9673							12.4041	4.0054							12.4039	4.082
			12.3976	3.9512							12.428	4.2974							12.4279	4.3343							12.4384	3.9673							12.4193	4.0054							12.4191	4.082
			12.4128	3.9508							12.4432	4.2974							12.4431	4.3343							12.4537	3.9673							12.4345	4.0057							12.4343	4.082
			12.428	3.9512							12.4584	4.2974							12.4583	4.3343							12.4689	3.9673							12.4497	4.0057							12.4495	4.082
			12.4432	3.9512							12.4736	4.2974							12.4735	4.3346							12.4841	3.9676							12.4649	4.0057							12.4723	4.082
			12.4584	3.9512							12.4888	4.2974							12.4887	4.3346							12.4994	3.9676							12.4801	4.0057							12.4799	4.082
			12.4736	3.9512							12.504	4.2974							12.5039	4.3343							12.5146	3.9676							12.4954	4.0057							12.5027	4.082
			12.4888	3.9512							12.5192	4.2974							12.5191	4.3346							12.5374	3.9676							12.5106	4.0057							12.5103	4.082
			12.504	3.9512							12.5344	4.2974							12.5343	4.3346							12.545	3.9676							12.5258	4.0057							12.5255	4.082
			12.5192	3.9512							12.5496	4.2974							12.5495	4.3346							12.5603	3.9676							12.541	4.0057							12.5407	4.082
			12.5344	3.9512							12.5648	4.2974							12.5647	4.3346							12.5755	3.9676							12.5562	4.0057							12.5559	4.082
			12.5496	3.9512							12.58	4.2974							12.5799	4.3346							12.5907	3.9676							12.5714	4.0057							12.5711	4.082
			12.5648	3.9512							12.5952	4.2974							12.5951	4.3346							12.6059	3.9676							12.5866	4.0057							12.5939	4.082
			12.58	3.9512							12.6104	4.2974							12.6103	4.3346							12.6212	3.9676							12.6018	4.0057							12.6015	4.0817
			12.5952	3.9512							12.6256	4.2974							12.6255	4.3346							12.6364	3.9676							12.617	4.0057							12.6167	4.0817
			12.6104	3.9515							12.6408	4.2974							12.6407	4.3346							12.6516	3.9676							12.6323	4.0057							12.6319	4.0817
			12.6256	3.9515							12.656	4.2974							12.6559	4.3346							12.6745	3.9676							12.6551	4.0057							12.6471	4.0817
			12.6408	3.9515							12.6712	4.2974							12.6711	4.3346							12.6821	3.9676							12.6703	4.0057							12.6699	4.0817
			12.656	3.9515							12.6864	4.2974							12.6863	4.3346							12.6973	3.9676							12.6779	4.0057							12.6775	4.0817
			12.6712	3.9515							12.7016	4.2974							12.7015	4.3346							12.7125	3.9676							12.7007	4.0057							12.6927	4.0817
			12.6864	3.9515							12.7168	4.2974							12.7091	4.3346							12.7278	3.9676							12.7159	4.0057							12.7079	4.0817
			12.7016	3.9515							12.732	4.2974							12.7243	4.335							12.743	3.9676							12.7235	4.0057							12.7307	4.0817
			12.7168	3.9515							12.7472	4.2974							12.7395	4.335							12.7582	3.9676							12.7387	4.0057							12.7383	4.0817
			12.732	3.9515							12.7624	4.2974							12.7547	4.335							12.7735	3.9676							12.7539	4.0057							12.7535	4.0817
			12.7472	3.9515							12.7776	4.2974							12.7699	4.335							12.7963	3.9676							12.7691	4.0057							12.7763	4.0817
			12.7624	3.9515							12.7928	4.2974							12.7851	4.335							12.8039	3.9679							12.7843	4.0057							12.7839	4.0817
			12.7776	3.9515							12.808	4.2974							12.8003	4.335							12.8267	3.9679							12.8072	4.0057							12.7991	4.0817
			12.7928	3.9515							12.8232	4.2974							12.8155	4.3353							12.8343	3.9679							12.8148	4.0057							12.8143	4.0817
			12.808	3.9515							12.8384	4.2974							12.8307	4.3353							12.8496	3.9679							12.8376	4.0057							12.8295	4.0817
			12.8232	3.9515							12.8536	4.2974							12.8459	4.3353							12.8648	3.9679							12.8452	4.0057							12.8447	4.0817
			12.8384	3.9515							12.8688	4.2974							12.8611	4.3353							12.88	3.9679							12.8604	4.0057							12.8599	4.0817
			12.8536	3.9515							12.884	4.2974							12.8763	4.3353							12.8952	3.9679							12.8756	4.0057							12.8751	4.0817
			12.8688	3.9515							12.8992	4.2974							12.8915	4.3353							12.9105	3.9679							12.8908	4.0057							12.8903	4.082
			12.884	3.9518							12.9144	4.2974							12.9067	4.3353							12.9257	3.9679							12.906	4.0057							12.9055	4.0817
			12.8992	3.9515							12.9296	4.2974							12.9219	4.3353							12.9409	3.9679							12.9212	4.0057							12.9207	4.0817
			12.9144	3.9518							12.9449	4.2974							12.9371	4.3353							12.9561	3.9679							12.9365	4.0057							12.9359	4.0817
			12.9296	3.9515							12.9601	4.2971							12.9523	4.3356							12.9714	3.9679							12.9517	4.0057							12.9511	4.0817
			12.9449	3.9518							12.9753	4.2971							12.9675	4.3353							12.9866	3.9679							12.9669	4.0057							12.9663	4.0817
			12.9601	3.9518							12.9904	4.2971							12.9827	4.3356							13.0018	3.9682							12.9821	4.0057							12.9815	4.0817
			12.9753	3.9518							13.0057	4.2971							12.9979	4.3356							13.0247	3.9682							12.9973	4.0057							12.9967	4.082
			12.9904	3.9518							13.0209	4.2971							13.0131	4.3356							13.0323	3.9679							13.0125	4.0057							13.0195	4.082
			13.0057	3.9518							13.0361	4.2971							13.0283	4.3356							13.0475	3.9682							13.0277	4.0057							13.0271	4.082
			13.0209	3.9518							13.0513	4.2971							13.0435	4.3356							13.0627	3.9682							13.0505	4.0057							13.05	4.082
			13.0361	3.9518							13.0665	4.2971							13.0588	4.3356							13.0856	3.9682							13.0581	4.0057							13.0576	4.082
			13.0513	3.9518							13.0817	4.2971							13.074	4.3356							13.0932	3.9682							13.0733	4.0057							13.0727	4.082
			13.0665	3.9521							13.0969	4.2971							13.0892	4.3356							13.1084	3.9682							13.0886	4.0057							13.0955	4.082
			13.0817	3.9518							13.1121	4.2971							13.1044	4.3362							13.1237	3.9682							13.1038	4.0057							13.1031	4.082
			13.0969	3.9521							13.1273	4.2971							13.1196	4.3362							13.1389	3.9682							13.1266	4.0057							13.1183	4.082
			13.1121	3.9521							13.1425	4.2971							13.1348	4.3362							13.1541	3.9682							13.1342	4.0057							13.1335	4.082
			13.1273	3.9521							13.1577	4.2968							13.15	4.3362							13.1693	3.9682							13.1494	4.0057							13.1487	4.082
			13.1425	3.9521							13.1729	4.2971							13.1652	4.3362							13.1846	3.9682							13.1646	4.0057							13.1715	4.082
			13.1577	3.9521							13.1881	4.2968							13.1804	4.3362							13.1998	3.9682							13.1798	4.0057							13.1791	4.082
			13.1729	3.9521							13.2033	4.2968							13.1956	4.3362							13.215	3.9682							13.195	4.006							13.1944	4.082
			13.1881	3.9521							13.2185	4.2968							13.2108	4.3362							13.2302	3.9682							13.2102	4.0057							13.2096	4.082
			13.2033	3.9521							13.2337	4.2968							13.226	4.3362							13.2454	3.9682							13.2255	4.006							13.2248	4.082
			13.2185	3.9521							13.2489	4.2968							13.2412	4.3362							13.2607	3.9682							13.2407	4.006							13.24	4.082
			13.2337	3.9521							13.2641	4.2965							13.2564	4.3362							13.2835	3.9682							13.2635	4.0057							13.2628	4.082
			13.2489	3.9521							13.2793	4.2965							13.2716	4.3362							13.2911	3.9685							13.2787	4.0057							13.278	4.082
			13.2641	3.9521							13.2945	4.2965							13.2868	4.3362							13.3063	3.9682							13.2863	4.006							13.2932	4.082
			13.2793	3.9521							13.3097	4.2965							13.302	4.3362							13.3216	3.9685							13.3015	4.006							13.3084	4.082
			13.2945	3.9521							13.3249	4.2965							13.3172	4.3365							13.3368	3.9685							13.3167	4.006							13.316	4.082
			13.3097	3.9521							13.3401	4.2965							13.3324	4.3362							13.352	3.9685							13.3319	4.006							13.3312	4.082
			13.3249	3.9521							13.3553	4.2965							13.3476	4.3365							13.3672	3.9685							13.3471	4.006							13.3464	4.082
			13.3401	3.9521							13.3705	4.2965							13.3628	4.3365							13.3825	3.9685							13.3623	4.006							13.3616	4.082
			13.3553	3.9521							13.3857	4.2965							13.378	4.3365							13.3977	3.9685							13.3776	4.006							13.3844	4.082
			13.3705	3.9521							13.4009	4.2965							13.3932	4.3365							13.4129	3.9685							13.3928	4.006							13.392	4.082
			13.3857	3.9521							13.4161	4.2965							13.4084	4.3365							13.4358	3.9685							13.408	4.006							13.4072	4.082
			13.4009	3.9521							13.4313	4.2962							13.4236	4.3365							13.451	3.9685							13.4308	4.006							13.4224	4.082
			13.4161	3.9521							13.4465	4.2962							13.4388	4.3365							13.4662	3.9685							13.4384	4.006							13.4376	4.082
			13.4313	3.9524							13.4617	4.2962							13.454	4.3365							13.4738	3.9685							13.4536	4.006							13.4604	4.082
			13.4465	3.9524							13.4769	4.2962							13.4692	4.3368							13.4967	3.9688							13.4764	4.006							13.4756	4.082
			13.4617	3.9524							13.4921	4.2962							13.4844	4.3368							13.5043	3.9688							13.484	4.006							13.4832	4.082
			13.4769	3.9524							13.5073	4.2962							13.4996	4.3368							13.5271	3.9685							13.4992	4.006							13.506	4.082
			13.4921	3.9524							13.5225	4.2959							13.5148	4.3368							13.5424	3.9688							13.5145	4.006							13.5212	4.082
			13.5073	3.9524							13.5377	4.2962							13.53	4.3368							13.55	3.9688							13.5297	4.006							13.5288	4.082
			13.5225	3.9524							13.5529	4.2962							13.5452	4.3368							13.5652	3.9688							13.5449	4.006							13.544	4.082
			13.5377	3.9524							13.5681	4.2959							13.5604	4.3368							13.588	3.9688							13.5677	4.006							13.5668	4.082
			13.5529	3.9524							13.5833	4.2959							13.5756	4.3368							13.5956	3.9688							13.5753	4.006							13.582	4.082
			13.5681	3.9524							13.5985	4.2959							13.5908	4.3368							13.6109	3.9688							13.5905	4.006							13.5896	4.082
			13.5833	3.9524							13.6137	4.2959							13.606	4.3368							13.6261	3.9688							13.6057	4.006							13.6048	4.082
			13.5985	3.9527							13.6289	4.2959							13.6212	4.3368							13.6413	3.9688							13.6285	4.006							13.62	4.082
			13.6137	3.9524							13.6442	4.2959							13.6364	4.3368							13.6565	3.9688							13.6437	4.006							13.6428	4.082
			13.6289	3.9527							13.6594	4.2959							13.6517	4.3368							13.6718	3.9688							13.6513	4.006							13.6504	4.082
			13.6442	3.9527							13.6746	4.2959							13.6669	4.3368							13.6946	3.9688							13.6666	4.006							13.6656	4.082
			13.6594	3.9527							13.6898	4.2959							13.6821	4.3368							13.7022	3.9688							13.6818	4.006							13.6884	4.082
			13.6746	3.9527							13.705	4.2959							13.6973	4.3368							13.7174	3.9688							13.697	4.006							13.696	4.082
			13.6898	3.9527							13.7202	4.2959							13.7125	4.3371							13.7327	3.9688							13.7122	4.006							13.7112	4.082
			13.705	3.9527							13.7354	4.2959							13.7277	4.3371							13.7479	3.9688							13.7274	4.006							13.7264	4.082
			13.7202	3.9527							13.7506	4.2959							13.7429	4.3371							13.7631	3.9688							13.7426	4.006							13.7492	4.082
			13.7354	3.9527							13.7658	4.2959							13.7581	4.3371							13.786	3.9688							13.7578	4.006							13.7568	4.082
			13.7506	3.9527							13.781	4.2959							13.7733	4.3371							13.7936	3.9688							13.773	4.006							13.772	4.082
			13.7658	3.9527							13.7962	4.2959							13.7885	4.3371							13.8088	3.9688							13.7882	4.006							13.7872	4.082
			13.781	3.9527							13.8114	4.2959							13.8037	4.3371							13.8316	3.9688							13.8034	4.006							13.8024	4.082
			13.7962	3.9527							13.8266	4.2959							13.8189	4.3371							13.8392	3.9691							13.8263	4.006							13.8252	4.0817
			13.8114	3.9527							13.8418	4.2959							13.8341	4.3371							13.8545	3.9691							13.8339	4.006							13.8328	4.082
			13.8266	3.9527							13.857	4.2959							13.8493	4.3374							13.8697	3.9691							13.8491	4.0057							13.848	4.082
			13.8418	3.9527							13.8722	4.2959							13.8645	4.3374							13.8925	3.9691							13.8643	4.006							13.8708	4.082
			13.857	3.9527							13.8874	4.2959							13.8797	4.3374							13.9001	3.9691							13.8795	4.006							13.886	4.0817
			13.8722	3.9527							13.9026	4.2959							13.8949	4.3374							13.9154	3.9691							13.8947	4.006							13.8936	4.0817
			13.8874	3.9527							13.9178	4.2959							13.9101	4.3374							13.9306	3.9691							13.9099	4.006							13.9088	4.0817
			13.9026	3.953							13.933	4.2959							13.9253	4.3374							13.9458	3.9691							13.9251	4.006							13.924	4.0817
			13.9178	3.9527							13.9482	4.2962							13.9405	4.3374							13.9611	3.9691							13.9403	4.006							13.9392	4.0817
			13.933	3.953							13.9634	4.2959							13.9557	4.3374							13.9839	3.9691							13.9556	4.006							13.9544	4.0817
			13.9482	3.953							13.9786	4.2959							13.9709	4.3374							13.9915	3.9691							13.9708	4.0057							13.9696	4.0817
			13.9634	3.953							13.9938	4.2962							13.9861	4.3374							14.0067	3.9691							13.986	4.0057							13.9924	4.0817
			13.9786	3.953							14.009	4.2959							14.0013	4.3374							14.022	3.9691							14.0012	4.0057							14.0076	4.0817
			13.9938	3.953							14.0242	4.2962							14.0165	4.3374							14.0372	3.9691							14.0164	4.0057							14.0152	4.0817
			14.009	3.953							14.0394	4.2962							14.0317	4.3374							14.0524	3.9691							14.0316	4.0057							14.0304	4.0817
			14.0242	3.953							14.0546	4.2962							14.0469	4.3374							14.0753	3.9691							14.0544	4.0057							14.0456	4.0817
			14.0394	3.953							14.0698	4.2962							14.0621	4.3374							14.0829	3.9691							14.062	4.0057							14.0608	4.0817
			14.0546	3.953							14.085	4.2962							14.0773	4.3374							14.0981	3.9691							14.0772	4.0057							14.076	4.0817
			14.0698	3.953							14.1002	4.2962							14.0925	4.3377							14.1133	3.9691							14.0924	4.0057							14.0988	4.0817
			14.085	3.953							14.1154	4.2962							14.1077	4.3377							14.1285	3.9691							14.1077	4.0057							14.114	4.0817
			14.1002	3.953							14.1306	4.2962							14.1229	4.3377							14.1438	3.9694							14.1229	4.0057							14.1216	4.0817
			14.1154	3.953							14.1458	4.2962							14.1381	4.3377							14.159	3.9694							14.1381	4.0057							14.1368	4.0817
			14.1306	3.953							14.161	4.2962							14.1533	4.3377							14.1742	3.9694							14.1533	4.0057							14.152	4.0817
			14.1458	3.953							14.1762	4.2962							14.1685	4.3377							14.1895	3.9694							14.1685	4.0057							14.1672	4.0817
			14.161	3.953							14.1914	4.2962							14.1837	4.3377							14.2047	3.9694							14.1837	4.0057							14.1824	4.0817
			14.1762	3.953							14.2066	4.2962							14.1989	4.3377							14.2199	3.9694							14.2065	4.0057							14.1976	4.0817
			14.1914	3.953							14.2218	4.2962							14.2141	4.3377							14.2351	3.9694							14.2141	4.0057							14.2128	4.0817
			14.2066	3.953							14.237	4.2962							14.2293	4.3377							14.2504	3.9694							14.2293	4.0057							14.228	4.0817
			14.2218	3.9533							14.2523	4.2962							14.2445	4.3381							14.2656	3.9694							14.2522	4.0057							14.2508	4.0817
			14.237	3.9533							14.2675	4.2965							14.2597	4.3377							14.2808	3.9694							14.2598	4.0057							14.2584	4.0817
			14.2523	3.9533							14.2827	4.2965							14.275	4.3381							14.3036	3.9694							14.275	4.0057							14.2812	4.0817
			14.2675	3.9533							14.2979	4.2965							14.2902	4.3381							14.3113	3.9694							14.2902	4.0057							14.2888	4.0817
			14.2827	3.9533							14.3131	4.2965							14.3054	4.3381							14.3265	3.9694							14.3054	4.0057							14.304	4.0817
			14.2979	3.9533							14.3283	4.2965							14.3206	4.3381							14.3417	3.9694							14.3206	4.0057							14.3192	4.0817
			14.3131	3.9533							14.3435	4.2965							14.3358	4.3381							14.3569	3.9694							14.3358	4.0057							14.3344	4.0817
			14.3283	3.9533							14.3587	4.2965							14.351	4.3381							14.3722	3.9698							14.351	4.0057							14.3496	4.0817
			14.3435	3.9533							14.3739	4.2965							14.3662	4.3381							14.3874	3.9694							14.3662	4.0057							14.3724	4.0817
			14.3587	3.9533							14.3891	4.2965							14.3814	4.3381							14.4102	3.9698							14.3814	4.0057							14.38	4.0817
			14.3739	3.9533							14.4043	4.2965							14.3966	4.3381							14.4178	3.9698							14.3966	4.0057							14.3952	4.0817
			14.3891	3.9533							14.4195	4.2965							14.4118	4.3381							14.4331	3.9698							14.4119	4.0057							14.418	4.0817
			14.4043	3.9533							14.4347	4.2965							14.427	4.3381							14.4483	3.9698							14.4271	4.0057							14.4256	4.0817
			14.4195	3.9533							14.4499	4.2965							14.4422	4.3381							14.4635	3.9698							14.4423	4.0057							14.4484	4.0817
			14.4347	3.9533							14.4651	4.2965							14.4574	4.3381							14.4787	3.9698							14.4575	4.0057							14.456	4.0817
			14.4499	3.9533							14.4803	4.2965							14.4726	4.3381							14.5016	3.9698							14.4727	4.0057							14.4712	4.0817
			14.4651	3.9533							14.4955	4.2965							14.4878	4.3381							14.5092	3.9698							14.4879	4.0057							14.4864	4.0817
			14.4803	3.9533							14.5107	4.2968							14.503	4.3381							14.5244	3.9698							14.5107	4.0057							14.5016	4.0817
			14.4955	3.9533							14.5259	4.2968							14.5182	4.3381							14.5397	3.9698							14.5183	4.0057							14.5168	4.0817
			14.5107	3.9533							14.5411	4.2968							14.5334	4.3381							14.5549	3.9698							14.5335	4.0057							14.532	4.0817
			14.5259	3.9533							14.5563	4.2968							14.5486	4.3381							14.5701	3.9698							14.5488	4.0057							14.5472	4.0817
			14.5411	3.9536							14.5715	4.2968							14.5638	4.3381							14.5853	3.9698							14.564	4.0057							14.5624	4.0817
			14.5563	3.9536							14.5867	4.2968							14.579	4.3381							14.6082	3.9698							14.5792	4.0057							14.5852	4.082
			14.5715	3.9533							14.6019	4.2968							14.5942	4.3381							14.6158	3.9701							14.5944	4.0057							14.5928	4.0817
			14.5867	3.9536							14.6171	4.2968							14.6094	4.3381							14.631	3.9701							14.6172	4.0057							14.608	4.0817
			14.6019	3.9536							14.6323	4.2968							14.6246	4.3381							14.6463	3.9701							14.6248	4.0057							14.6232	4.0817
			14.6171	3.9536							14.6475	4.2971							14.6398	4.3381							14.6615	3.9701							14.64	4.0057							14.6384	4.082
			14.6323	3.9536							14.6627	4.2971							14.655	4.3381							14.6843	3.9701							14.6552	4.0057							14.6536	4.0817
			14.6475	3.9536							14.6779	4.2971							14.6702	4.3381							14.6919	3.9701							14.6704	4.0057							14.6688	4.0817
			14.6627	3.9536							14.6931	4.2971							14.6854	4.3381							14.7148	3.9701							14.6933	4.0057							14.684	4.0817
			14.6779	3.9536							14.7083	4.2971							14.7006	4.3381							14.7224	3.9701							14.7009	4.0057							14.6992	4.0817
			14.6931	3.9536							14.7235	4.2971							14.7158	4.3381							14.7452	3.9701							14.7161	4.0057							14.7144	4.0817
			14.7083	3.9536							14.7387	4.2971							14.731	4.3381							14.7605	3.9701							14.7313	4.0057							14.7372	4.0817
			14.7235	3.9536							14.7539	4.2971							14.7462	4.3381							14.7681	3.9701							14.7465	4.0057							14.7448	4.0817
			14.7387	3.9536							14.7691	4.2971							14.7614	4.3381							14.7909	3.9701							14.7617	4.0057							14.76	4.0817
			14.7539	3.9536							14.7843	4.2971							14.7766	4.3381							14.7985	3.9701							14.7769	4.0057							14.7752	4.0817
			14.7691	3.9536							14.7995	4.2971							14.7918	4.3381							14.8137	3.9701							14.7997	4.0057							14.7904	4.0817
			14.7843	3.9536							14.8147	4.2971							14.807	4.3381							14.829	3.9701							14.8073	4.0057							14.8056	4.0817
			14.7995	3.9539							14.8299	4.2971							14.8222	4.3381							14.8442	3.9701							14.8225	4.0057							14.8209	4.0817
			14.8147	3.9539							14.8452	4.2971							14.8374	4.3381							14.8594	3.9701							14.8378	4.0057							14.8361	4.0817
			14.8299	3.9536							14.8604	4.2971							14.8526	4.3381							14.8746	3.9701							14.853	4.0057							14.8513	4.0817
			14.8452	3.9539							14.8756	4.2971							14.8678	4.3381							14.8975	3.9701							14.8682	4.0057							14.8665	4.0817
			14.8604	3.9539							14.8908	4.2971							14.883	4.3381							14.9127	3.9701							14.8834	4.0057							14.8817	4.0817
			14.8756	3.9539							14.906	4.2971							14.8982	4.3381							14.9279	3.9701							14.8986	4.0057							14.9045	4.082
			14.8908	3.9539							14.9212	4.2971							14.9134	4.3381							14.9431	3.9701							14.9138	4.0057							14.9121	4.0817
			14.906	3.9539							14.9364	4.2971							14.9286	4.3381							14.9508	3.9704							14.929	4.0057							14.9273	4.0817
			14.9212	3.9539							14.9516	4.2971							14.9438	4.3381							14.9736	3.9704							14.9442	4.0057							14.9425	4.0817
			14.9364	3.9539							14.9668	4.2971							14.959	4.3381							14.9812	3.9704							14.9594	4.0057							14.9577	4.0817
			14.9516	3.9539							14.982	4.2971							14.9742	4.3377							14.9964	3.9704							14.9747	4.0057							14.9729	4.0817
			14.9668	3.9539							14.9972	4.2974							14.9894	4.3377							15.0117	3.9704							14.9975	4.0057							14.9881	4.0817
			14.982	3.9539							15.0124	4.2974							15.0046	4.3381							15.0269	3.9704							15.0127	4.006							15.0033	4.0817
			14.9972	3.9539							15.0276	4.2974							15.0199	4.3377							15.0421	3.9704							15.0203	4.006							15.0185	4.0817
			15.0124	3.9539							15.0428	4.2974							15.0351	4.3377							15.065	3.9704							15.0355	4.0057							15.0337	4.0817
			15.0276	3.9539							15.058	4.2974							15.0503	4.3377							15.0726	3.9704							15.0507	4.006							15.0565	4.0817
			15.0428	3.9539							15.0732	4.2978							15.0655	4.3377							15.0954	3.9704							15.0659	4.006							15.0717	4.0817
			15.058	3.9539							15.0884	4.2978							15.0807	4.3377							15.1107	3.9704							15.0811	4.0057							15.0793	4.0817
			15.0732	3.9539							15.1036	4.2978							15.0959	4.3377							15.1183	3.9704							15.0963	4.006							15.0945	4.0817
			15.0884	3.9539							15.1188	4.2978							15.1111	4.3377							15.1335	3.9704							15.1115	4.006							15.1097	4.0817
			15.1036	3.9539							15.134	4.2978							15.1263	4.3377							15.1487	3.9704							15.1267	4.006							15.1249	4.0817
			15.1188	3.9539							15.1492	4.2978							15.1415	4.3377							15.1639	3.9707							15.142	4.006							15.1401	4.0817
			15.134	3.9539							15.1644	4.2978							15.1567	4.3377							15.1792	3.9704							15.1572	4.006							15.1553	4.0817
			15.1492	3.9539							15.1796	4.2981							15.1719	4.3377							15.1944	3.9707							15.1724	4.006							15.1781	4.0817
			15.1644	3.9539							15.1948	4.2981							15.1871	4.3374							15.2096	3.9707							15.1876	4.006							15.1933	4.0817
			15.1796	3.9539							15.21	4.2981							15.2023	4.3374							15.2249	3.9707							15.2028	4.006							15.2009	4.0817
			15.1948	3.9543							15.2252	4.2981							15.2175	4.3374							15.2401	3.9707							15.218	4.006							15.2161	4.0817
			15.21	3.9539							15.2404	4.2984							15.2327	4.3374							15.2629	3.9707							15.2332	4.006							15.2389	4.0817
			15.2252	3.9543							15.2556	4.2984							15.2479	4.3374							15.2705	3.9707							15.256	4.006							15.2465	4.0817
			15.2404	3.9543							15.2708	4.2984							15.2631	4.3374							15.2858	3.9707							15.2637	4.006							15.2617	4.0817
			15.2556	3.9543							15.286	4.2984							15.2783	4.3374							15.3086	3.9707							15.2789	4.006							15.2769	4.0817
			15.2708	3.9543							15.2936	4.2984							15.2935	4.3374							15.3162	3.9707							15.2941	4.006							15.2921	4.0817
			15.286	3.9543							15.3088	4.2984							15.3087	4.3374							15.3314	3.9707							15.3169	4.006							15.3149	4.0817
			15.3012	3.9543							15.324	4.2984							15.3239	4.3374							15.3467	3.9707							15.3245	4.006							15.3225	4.0817
			15.3164	3.9543							15.3392	4.2984							15.3391	4.3374							15.3619	3.9707							15.3397	4.006							15.3377	4.0817
			15.3316	3.9543							15.3544	4.2984							15.3543	4.3374							15.3771	3.9707							15.3549	4.006							15.3605	4.0817
			15.3468	3.9543							15.3696	4.2987							15.3695	4.3374							15.3923	3.9707							15.3701	4.006							15.3681	4.0817
			15.362	3.9543							15.3848	4.2987							15.3847	4.3374							15.4076	3.9707							15.3853	4.0063							15.3833	4.0817
			15.3772	3.9543							15.4	4.2987							15.3999	4.3374							15.4228	3.9707							15.4005	4.0063							15.3985	4.0817
			15.3924	3.9543							15.4152	4.2987							15.4151	4.3374							15.438	3.9707							15.4157	4.0063							15.4137	4.0817
			15.4076	3.9543							15.4304	4.2987							15.4303	4.3374							15.4533	3.9707							15.431	4.0063							15.4289	4.0817
			15.4228	3.9543							15.4456	4.2987							15.4455	4.3374							15.4685	3.9707							15.4462	4.0063							15.4441	4.0817
			15.438	3.9546							15.4608	4.2987							15.4607	4.3374							15.4837	3.971							15.4614	4.0063							15.4593	4.0817
			15.4532	3.9546							15.4761	4.2987							15.4759	4.3374							15.4989	3.971							15.4766	4.0063							15.4745	4.0814
			15.4684	3.9546							15.4913	4.2987							15.4911	4.3374							15.5142	3.971							15.4918	4.0063							15.4897	4.0817
			15.4837	3.9546							15.5064	4.299							15.5063	4.3374							15.5294	3.971							15.507	4.0063							15.5049	4.0817
			15.4988	3.9546							15.5216	4.299							15.5215	4.3374							15.5446	3.971							15.5222	4.0063							15.5201	4.0817
			15.514	3.9543							15.5368	4.299							15.5367	4.3374							15.5598	3.971							15.5374	4.0063							15.5353	4.0817
			15.5292	3.9546							15.5521	4.299							15.5519	4.3374							15.575	3.971							15.5526	4.0063							15.5505	4.0817
			15.5445	3.9546							15.5673	4.299							15.5671	4.3374							15.5903	3.971							15.5679	4.0063							15.5657	4.0817
			15.5597	3.9546							15.5825	4.299							15.5823	4.3374							15.6055	3.971							15.5831	4.0063							15.5885	4.0817
			15.5749	3.9546							15.5977	4.299							15.5975	4.3374							15.6207	3.971							15.5983	4.0063							15.6037	4.0817
			15.5901	3.9546							15.6129	4.299							15.6127	4.3374							15.636	3.9713							15.6211	4.0063							15.6113	4.0817
			15.6053	3.9546							15.6281	4.2993							15.6279	4.3374							15.6512	3.971							15.6287	4.0063							15.6265	4.0817
			15.6205	3.9546							15.6433	4.2993							15.6432	4.3374							15.6664	3.9713							15.6515	4.0063							15.6417	4.0817
			15.6357	3.9546							15.6585	4.2993							15.6584	4.3374							15.6816	3.9713							15.6591	4.0063							15.6569	4.0817
			15.6509	3.9546							15.6737	4.2993							15.6736	4.3374							15.6969	3.9713							15.6743	4.0063							15.6721	4.0817
			15.6661	3.9546							15.6889	4.2996							15.6888	4.3374							15.7121	3.9713							15.6895	4.0063							15.6873	4.0814
			15.6813	3.9546							15.7041	4.2996							15.704	4.3374							15.7273	3.9713							15.7048	4.0063							15.7025	4.0814
			15.6965	3.9546							15.7193	4.2996							15.7192	4.3374							15.7425	3.9713							15.72	4.0063							15.7177	4.0817
			15.7117	3.9546							15.7345	4.2996							15.7344	4.3374							15.7578	3.9713							15.7352	4.0063							15.7329	4.0814
			15.7269	3.9546							15.7497	4.2996							15.7496	4.3377							15.773	3.9713							15.7504	4.0063							15.7481	4.0814
			15.7421	3.9546							15.7649	4.2996							15.7648	4.3377							15.7882	3.9713							15.7656	4.0063							15.7709	4.0814
			15.7573	3.9546							15.7801	4.2996							15.78	4.3377							15.811	3.9713							15.7884	4.0063							15.7785	4.0814
			15.7725	3.9546							15.7953	4.2999							15.7952	4.3377							15.8186	3.9713							15.8036	4.0063							15.7937	4.0814
			15.7877	3.9546							15.8105	4.2999							15.8104	4.3377							15.8339	3.9713							15.8112	4.0063							15.8089	4.0814
			15.8029	3.9546							15.8257	4.2999							15.8256	4.3377							15.8491	3.9713							15.8264	4.0063							15.8241	4.0814
			15.8181	3.9546							15.8409	4.2999							15.8408	4.3381							15.8643	3.9713							15.8416	4.0066							15.8393	4.0814
			15.8333	3.9546							15.8561	4.3002							15.856	4.3381							15.8796	3.9713							15.8645	4.0063							15.8545	4.0814
			15.8485	3.9546							15.8713	4.3002							15.8712	4.3381							15.8948	3.9716							15.8721	4.0066							15.8773	4.0814
			15.8637	3.9546							15.8865	4.3002							15.8864	4.3381							15.91	3.9713							15.8873	4.0066							15.8925	4.0814
			15.8789	3.9546							15.9017	4.3002							15.9016	4.3381							15.9252	3.9716							15.9025	4.0066							15.9077	4.0814
			15.8941	3.9549							15.9169	4.3002							15.9168	4.3381							15.9404	3.9716							15.9177	4.0066							15.9153	4.0814
			15.9093	3.9546							15.9321	4.3002							15.932	4.3381							15.9557	3.9716							15.9329	4.0066							15.9305	4.0814
			15.9245	3.9546							15.9473	4.3002							15.9472	4.3381							15.9709	3.9716							15.9557	4.0066							15.9457	4.0814
			15.9397	3.9549							15.9625	4.3002							15.9624	4.3381							15.9861	3.9716							15.9633	4.0066							15.9609	4.0811
			15.9549	3.9549							15.9777	4.3005							15.9776	4.3381							16.0013	3.9716							15.9785	4.0066							15.9761	4.0814
			15.9701	3.9546							15.9929	4.3005							15.9928	4.3381							16.0166	3.9716							16.0013	4.0066							15.9989	4.0814
			15.9853	3.9549							16.0081	4.3005							16.008	4.3381							16.0394	3.9716							16.009	4.0066							16.0065	4.0811
			16.0005	3.9549							16.0233	4.3005							16.0232	4.3384							16.047	3.9716							16.0318	4.0066							16.0217	4.0811
			16.0157	3.9549							16.0385	4.3005							16.0384	4.3384							16.0622	3.9716							16.047	4.0066							16.0369	4.0811
			16.0309	3.9549							16.0537	4.3005							16.0536	4.3384							16.0851	3.9716							16.0546	4.0066							16.0597	4.0811
			16.0461	3.9549							16.0689	4.3009							16.0688	4.3384							16.0927	3.9716							16.0698	4.0066							16.0673	4.0811
			16.0613	3.9549							16.0841	4.3009							16.084	4.3384							16.1079	3.9716							16.085	4.0066							16.0825	4.0814
			16.0765	3.9549							16.0993	4.3009							16.0992	4.3387							16.1231	3.9716							16.1078	4.0066							16.0977	4.0811
			16.0917	3.9549							16.1146	4.3009							16.1144	4.3387							16.1384	3.9719							16.1154	4.0066							16.1205	4.0811
			16.107	3.9549							16.1298	4.3009							16.1296	4.3387							16.1536	3.9719							16.1306	4.0066							16.1357	4.0811
			16.1222	3.9549							16.145	4.3009							16.1448	4.3387							16.1688	3.9719							16.1458	4.007							16.1433	4.0811
			16.1374	3.9549							16.1602	4.3009							16.16	4.3387							16.184	3.9719							16.1611	4.007							16.1585	4.0811
			16.1526	3.9549							16.1754	4.3009							16.1752	4.3387							16.1993	3.9719							16.1763	4.007							16.1737	4.0811
			16.1678	3.9549							16.1906	4.3009							16.1904	4.3387							16.2145	3.9719							16.1915	4.007							16.1889	4.0811
			16.183	3.9552							16.2058	4.3009							16.2056	4.339							16.2297	3.9719							16.2067	4.007							16.2041	4.0811
			16.1982	3.9549							16.221	4.3009							16.2208	4.339							16.2449	3.9719							16.2219	4.007							16.2193	4.0811
			16.2134	3.9552							16.2362	4.3012							16.236	4.339							16.2602	3.9719							16.2447	4.007							16.2345	4.0811
			16.2286	3.9549							16.2514	4.3012							16.2512	4.339							16.2754	3.9719							16.2523	4.007							16.2497	4.0811
			16.2438	3.9552							16.2666	4.3012							16.2664	4.339							16.2906	3.9719							16.2675	4.007							16.2725	4.0811
			16.259	3.9552							16.2818	4.3012							16.2816	4.339							16.3058	3.9719							16.2904	4.007							16.2801	4.0811
			16.2742	3.9552							16.297	4.3012							16.2968	4.339							16.3211	3.9719							16.298	4.007							16.3029	4.0811
			16.2894	3.9552							16.3122	4.3012							16.312	4.3393							16.3363	3.9719							16.3132	4.007							16.3105	4.0811
			16.3046	3.9552							16.3274	4.3012							16.3272	4.3393							16.3515	3.9719							16.3284	4.007							16.3257	4.0811
			16.3198	3.9552							16.3426	4.3015							16.3424	4.3393							16.3668	3.9719							16.3512	4.007							16.3485	4.0811
			16.335	3.9552							16.3578	4.3015							16.3576	4.3393							16.382	3.9719							16.3588	4.007							16.3561	4.0811
			16.3502	3.9552							16.373	4.3015							16.3728	4.3393							16.3972	3.9719							16.374	4.007							16.379	4.0811
			16.3654	3.9552							16.3882	4.3015							16.388	4.3393							16.4124	3.9719							16.3892	4.007							16.3942	4.0811
			16.3806	3.9552							16.4034	4.3015							16.4032	4.3393							16.4276	3.9719							16.4044	4.007							16.4018	4.0811
			16.3958	3.9552							16.4186	4.3015							16.4184	4.3393							16.4429	3.9719							16.4196	4.007							16.4246	4.0811
			16.411	3.9552							16.4338	4.3015							16.4337	4.3393							16.4581	3.9719							16.4349	4.007							16.4398	4.0811
			16.4262	3.9552							16.449	4.3015							16.4489	4.3396							16.4809	3.9719							16.4501	4.007							16.4474	4.0811
			16.4414	3.9552							16.4642	4.3015							16.4641	4.3396							16.4886	3.9719							16.4653	4.007							16.4626	4.0811
			16.4566	3.9552							16.4794	4.3015							16.4793	4.3396							16.5038	3.9719							16.4805	4.007							16.4854	4.0811
			16.4718	3.9552							16.4946	4.3015							16.4945	4.3396							16.519	3.9722							16.4957	4.0073							16.493	4.0811
			16.487	3.9552							16.5098	4.3015							16.5097	4.3399							16.5342	3.9722							16.5109	4.0073							16.5158	4.0811
			16.5022	3.9552							16.525	4.3015							16.5249	4.3399							16.5495	3.9722							16.5261	4.0073							16.5234	4.0811
			16.5174	3.9552							16.5402	4.3015							16.5401	4.3399							16.5647	3.9722							16.5413	4.0073							16.5386	4.0811
			16.5326	3.9552							16.5554	4.3015							16.5553	4.3399							16.5799	3.9722							16.5565	4.0073							16.5614	4.0811
			16.5478	3.9552							16.5706	4.3015							16.5705	4.3399							16.5952	3.9722							16.5717	4.0073							16.569	4.0811
			16.563	3.9552							16.5858	4.3018							16.5857	4.3399							16.6104	3.9722							16.587	4.0073							16.5842	4.0811
			16.5782	3.9552							16.601	4.3015							16.6009	4.3399							16.6256	3.9722							16.6022	4.0073							16.5994	4.0811
			16.5934	3.9552							16.6162	4.3018							16.6161	4.3399							16.6408	3.9722							16.625	4.0073							16.6146	4.0811
			16.6086	3.9552							16.6314	4.3015							16.6313	4.3402							16.6561	3.9722							16.6326	4.0073							16.6298	4.0811
			16.6238	3.9552							16.6466	4.3018							16.6465	4.3402							16.6713	3.9722							16.6478	4.0073							16.645	4.0811
			16.639	3.9552							16.6618	4.3018							16.6617	4.3402							16.6865	3.9722							16.663	4.0073							16.6678	4.0811
			16.6542	3.9552							16.677	4.3018							16.6769	4.3402							16.7017	3.9722							16.6782	4.0073							16.6754	4.0811
			16.6694	3.9552							16.6922	4.3018							16.6921	4.3402							16.717	3.9722							16.6934	4.0073							16.6982	4.0811
			16.6846	3.9552							16.7074	4.3018							16.7073	4.3405							16.7322	3.9722							16.7162	4.0073							16.7058	4.0811
			16.6998	3.9552							16.7226	4.3018							16.7225	4.3405							16.7474	3.9722							16.7238	4.0073							16.7286	4.0811
			16.715	3.9552							16.7378	4.3018							16.7377	4.3405							16.7627	3.9722							16.7391	4.0076							16.7362	4.0811
			16.7302	3.9552							16.7531	4.3018							16.7529	4.3405							16.7779	3.9722							16.7543	4.0076							16.7514	4.0811
			16.7455	3.9552							16.7682	4.3018							16.7681	4.3405							16.7931	3.9725							16.7695	4.0076							16.7666	4.0811
			16.7606	3.9555							16.7834	4.3021							16.7833	4.3405							16.8083	3.9725							16.7847	4.0076							16.7818	4.0811
			16.7758	3.9552							16.7986	4.3021							16.7985	4.3405							16.8236	3.9725							16.7999	4.0076							16.797	4.0811
			16.791	3.9552							16.8139	4.3021							16.8137	4.3405							16.8388	3.9725							16.8227	4.0076							16.8122	4.0811
			16.8063	3.9552							16.8291	4.3021							16.8289	4.3408							16.854	3.9725							16.8303	4.0076							16.8274	4.0811
			16.8215	3.9555							16.8443	4.3021							16.8441	4.3408							16.8692	3.9725							16.8531	4.0076							16.8426	4.0811
			16.8367	3.9552							16.8595	4.3021							16.8593	4.3408							16.8845	3.9725							16.8607	4.0076							16.8578	4.0811
			16.8519	3.9552							16.8747	4.3021							16.8745	4.3408							16.8997	3.9725							16.8759	4.0076							16.873	4.0811
			16.8671	3.9555							16.8899	4.3021							16.8897	4.3412							16.9149	3.9725							16.8912	4.0076							16.8958	4.0811
			16.8823	3.9555							16.9051	4.3021							16.9049	4.3412							16.9301	3.9725							16.9064	4.0076							16.911	4.0811
			16.8975	3.9555							16.9203	4.3021							16.9201	4.3412							16.9454	3.9725							16.9216	4.0076							16.9186	4.0811
			16.9127	3.9555							16.9355	4.3021							16.9353	4.3412							16.9606	3.9725							16.9368	4.0076							16.9338	4.0811
			16.9279	3.9555							16.9507	4.3021							16.9505	4.3412							16.9758	3.9725							16.952	4.0076							16.9566	4.0811
			16.9431	3.9552							16.9659	4.3021							16.9657	4.3412							16.991	3.9725							16.9748	4.0076							16.9642	4.0811
			16.9583	3.9555							16.9811	4.3021							16.9809	4.3412							17.0063	3.9725							16.9824	4.0076							16.9794	4.0811
			16.9735	3.9555							16.9963	4.3021							16.9961	4.3415							17.0215	3.9725							16.9976	4.0076							16.9946	4.0814
			16.9887	3.9555							17.0115	4.3021							17.0113	4.3415							17.0443	3.9725							17.0128	4.0079							17.0174	4.0814
			17.0039	3.9555							17.0267	4.3021							17.0265	4.3415							17.052	3.9725							17.0281	4.0079							17.0326	4.0814
			17.0191	3.9555							17.0419	4.3021							17.0417	4.3415							17.0748	3.9725							17.0433	4.0079							17.0478	4.0814
			17.0343	3.9555							17.0571	4.3021							17.0569	4.3415							17.0824	3.9725							17.0585	4.0079							17.0554	4.0814
			17.0495	3.9555							17.0723	4.3024							17.0722	4.3415							17.0976	3.9725							17.0813	4.0079							17.0706	4.0814
			17.0647	3.9555							17.0875	4.3024							17.0874	4.3415							17.1129	3.9725							17.0889	4.0079							17.0858	4.0814
			17.0799	3.9555							17.1027	4.3024							17.1026	4.3415							17.1281	3.9725							17.1117	4.0079							17.101	4.0814
			17.0951	3.9555							17.1179	4.3024							17.1178	4.3418							17.1433	3.9725							17.1193	4.0079							17.1162	4.0814
			17.1103	3.9555							17.1331	4.3024							17.133	4.3418							17.1586	3.9729							17.1345	4.0079							17.139	4.0814
			17.1255	3.9555							17.1483	4.3024							17.1482	4.3418							17.1738	3.9729							17.1497	4.0079							17.1466	4.0814
			17.1407	3.9555							17.1635	4.3024							17.1634	4.3418							17.189	3.9729							17.1726	4.0079							17.1618	4.0814
			17.1559	3.9555							17.1787	4.3024							17.1786	4.3418							17.2042	3.9729							17.1878	4.0082							17.177	4.0814
			17.1711	3.9555							17.1939	4.3024							17.1938	4.3418							17.2194	3.9729							17.1954	4.0082							17.1998	4.0814
			17.1863	3.9555							17.2091	4.3024							17.209	4.3418							17.2423	3.9729							17.2106	4.0082							17.215	4.0814
			17.2015	3.9555							17.2243	4.3024							17.2242	4.3418							17.2499	3.9729							17.2258	4.0082							17.2226	4.0814
			17.2167	3.9555							17.2395	4.3024							17.2394	4.3421							17.2651	3.9729							17.241	4.0082							17.2454	4.0814
			17.2319	3.9555							17.2547	4.3024							17.2546	4.3421							17.2804	3.9729							17.2562	4.0082							17.2606	4.0814
			17.2471	3.9555							17.2699	4.3024							17.2698	4.3421							17.2956	3.9729							17.2714	4.0082							17.2682	4.0814
			17.2623	3.9555							17.2851	4.3024							17.285	4.3421							17.3108	3.9729							17.2866	4.0082							17.2834	4.0817
			17.2775	3.9555							17.3003	4.3024							17.3002	4.3421							17.326	3.9729							17.3018	4.0082							17.3062	4.0817
			17.2927	3.9555							17.3155	4.3024							17.3154	4.3424							17.3413	3.9729							17.317	4.0082							17.3138	4.0817
			17.3079	3.9555							17.3307	4.3027							17.3306	4.3424							17.3565	3.9729							17.3399	4.0082							17.329	4.0817
			17.3231	3.9555							17.3459	4.3027							17.3458	4.3424							17.3717	3.9729							17.3475	4.0082							17.3442	4.0817
			17.3383	3.9555							17.3611	4.3024							17.361	4.3424							17.3869	3.9729							17.3627	4.0082							17.367	4.0817
			17.3535	3.9555							17.3763	4.3027							17.3762	4.3424							17.4098	3.9729							17.3779	4.0082							17.3746	4.0817
			17.3687	3.9555							17.3915	4.3027							17.3914	4.3424							17.425	3.9732							17.4007	4.0082							17.3898	4.0817
			17.3839	3.9555							17.4067	4.3027							17.4066	4.3424							17.4402	3.9732							17.4083	4.0082							17.405	4.0817
			17.3991	3.9555							17.4219	4.3027							17.4218	4.3427							17.4478	3.9732							17.4311	4.0082							17.4202	4.0817
			17.4143	3.9555							17.4372	4.3027							17.437	4.3427							17.4631	3.9732							17.4387	4.0085							17.4354	4.0817
			17.4295	3.9555							17.4524	4.3027							17.4522	4.3427							17.4783	3.9732							17.4539	4.0085							17.4582	4.0817
			17.4448	3.9555							17.4676	4.3027							17.4674	4.343							17.4935	3.9732							17.4768	4.0085							17.4658	4.0817
			17.46	3.9555							17.4828	4.3027							17.4826	4.343							17.5087	3.9732							17.4844	4.0085							17.4886	4.0817
			17.4752	3.9555							17.498	4.3027							17.4978	4.343							17.524	3.9732							17.4996	4.0085							17.4962	4.0817
			17.4904	3.9555							17.5132	4.3027							17.513	4.343							17.5392	3.9732							17.5148	4.0085							17.5114	4.0817
			17.5056	3.9555							17.5284	4.3027							17.5282	4.343							17.5544	3.9732							17.53	4.0085							17.5266	4.0817
			17.5208	3.9555							17.5436	4.3027							17.5434	4.343							17.5696	3.9732							17.5528	4.0085							17.5418	4.0817
			17.536	3.9555							17.5588	4.3027							17.5586	4.343							17.5849	3.9732							17.5604	4.0085							17.5494	4.0817
			17.5512	3.9555							17.574	4.3027							17.5738	4.3433							17.6001	3.9732							17.5756	4.0085							17.5646	4.0817
			17.5664	3.9555							17.5892	4.3027							17.589	4.3433							17.6153	3.9732							17.5908	4.0085							17.5798	4.0817
			17.5816	3.9555							17.6044	4.3027							17.6042	4.3436							17.6305	3.9732							17.606	4.0085							17.595	4.0817
			17.5968	3.9555							17.6196	4.3027							17.6194	4.3433							17.6458	3.9732							17.6213	4.0085							17.6102	4.0817
			17.612	3.9555							17.6348	4.3027							17.6346	4.3436							17.661	3.9732							17.6365	4.0088							17.6254	4.0817
			17.6272	3.9555							17.65	4.3027							17.6498	4.3436							17.6762	3.9732							17.6517	4.0088							17.6482	4.0817
			17.6424	3.9555							17.6652	4.3027							17.665	4.3436							17.6991	3.9732							17.6669	4.0088							17.6558	4.0817
			17.6576	3.9555							17.6804	4.3027							17.6802	4.3436							17.7067	3.9732							17.6821	4.0088							17.671	4.0817
			17.6728	3.9555							17.6956	4.3027							17.6954	4.3436							17.7219	3.9732							17.6973	4.0088							17.6938	4.0817
			17.688	3.9558							17.7108	4.3027							17.7106	4.3436							17.7371	3.9732							17.7125	4.0088							17.7014	4.0817
			17.7032	3.9555							17.726	4.3027							17.7258	4.3436							17.7524	3.9732							17.7353	4.0088							17.7242	4.0817
			17.7184	3.9555							17.7412	4.3027							17.741	4.3436							17.7676	3.9732							17.7506	4.0088							17.7394	4.0817
			17.7336	3.9555							17.7564	4.3027							17.7562	4.3436							17.7828	3.9732							17.7582	4.0088							17.747	4.0817
			17.7488	3.9558							17.7716	4.3027							17.7714	4.3439							17.798	3.9735							17.7734	4.0088							17.7698	4.0817
			17.764	3.9555							17.7868	4.3027							17.7866	4.3439							17.8133	3.9735							17.7886	4.0088							17.7775	4.0817
			17.7792	3.9555							17.802	4.3027							17.8018	4.3439							17.8285	3.9735							17.8038	4.0088							17.7926	4.0817
			17.7944	3.9555							17.8172	4.3027							17.817	4.3439							17.8437	3.9735							17.819	4.0088							17.8078	4.0817
			17.8096	3.9555							17.8324	4.3027							17.8322	4.3439							17.8666	3.9735							17.8342	4.0088							17.823	4.0817
			17.8248	3.9555							17.8476	4.3027							17.8474	4.3439							17.8742	3.9735							17.8494	4.0088							17.8382	4.0817
			17.84	3.9555							17.8628	4.3027							17.8626	4.3439							17.8894	3.9735							17.8646	4.0088							17.8534	4.0817
			17.8552	3.9558							17.878	4.3027							17.8778	4.3443							17.9046	3.9735							17.8798	4.0088							17.8686	4.0817
			17.8704	3.9555							17.8932	4.3027							17.893	4.3443							17.9199	3.9735							17.8951	4.0088							17.8838	4.0817
			17.8856	3.9558							17.9084	4.303							17.9083	4.3443							17.9351	3.9735							17.9103	4.0088							17.899	4.0817
			17.9008	3.9558							17.9236	4.303							17.9235	4.3443							17.9503	3.9735							17.9255	4.0091							17.9142	4.0817
			17.916	3.9558							17.9388	4.303							17.9387	4.3443							17.9656	3.9738							17.9407	4.0088							17.9295	4.0817
			17.9312	3.9558							17.954	4.303							17.9539	4.3443							17.9808	3.9735							17.9559	4.0091							17.9523	4.0817
			17.9464	3.9558							17.9692	4.303							17.9691	4.3443							17.996	3.9735							17.9711	4.0091							17.9599	4.0817
			17.9616	3.9558							17.9844	4.303							17.9843	4.3446							18.0112	3.9738							17.9863	4.0091							17.9751	4.0817
			17.9768	3.9558							17.9996	4.303							17.9995	4.3446							18.0341	3.9735							18.0015	4.0091							17.9903	4.0817
			17.992	3.9558							18.0148	4.303							18.0147	4.3446							18.0417	3.9738							18.0167	4.0091							18.0055	4.0817
			18.0072	3.9558							18.03	4.303							18.0299	4.3446							18.0645	3.9738							18.0395	4.0091							18.0207	4.0817
			18.0224	3.9558							18.0452	4.303							18.0451	4.3446							18.0721	3.9735							18.0471	4.0091							18.0359	4.0817
			18.0376	3.9558							18.0604	4.303							18.0603	4.3446							18.0874	3.9738							18.0624	4.0091							18.0511	4.0817
			18.0528	3.9558							18.0757	4.303							18.0755	4.3446							18.1102	3.9738							18.0776	4.0091							18.0739	4.0817
			18.068	3.9558							18.0909	4.3027							18.0907	4.3446							18.1178	3.9738							18.0928	4.0091							18.0815	4.0814
			18.0833	3.9558							18.1061	4.303							18.1059	4.3449							18.133	3.9738							18.108	4.0091							18.0967	4.0817
			18.0985	3.9558							18.1213	4.3027							18.1211	4.3449							18.1483	3.9738							18.1232	4.0091							18.1119	4.0817
			18.1137	3.9558							18.1365	4.3027							18.1363	4.3449							18.1635	3.9738							18.1384	4.0091							18.1271	4.0814
			18.1289	3.9558							18.1517	4.3027							18.1515	4.3449							18.1863	3.9738							18.1536	4.0091							18.1423	4.0814
			18.1441	3.9558							18.1669	4.3027							18.1667	4.3449							18.2016	3.9738							18.1688	4.0094							18.1575	4.0814
			18.1593	3.9558							18.1821	4.3027							18.1819	4.3449							18.2092	3.9738							18.1916	4.0094							18.1727	4.0817
			18.1745	3.9558							18.1973	4.3027							18.1971	4.3449							18.2244	3.9738							18.1993	4.0094							18.1879	4.0817
			18.1897	3.9558							18.2125	4.3027							18.2123	4.3452							18.2472	3.9738							18.2145	4.0094							18.2031	4.0814
			18.2049	3.9558							18.2277	4.3027							18.2275	4.3452							18.2549	3.9738							18.2373	4.0094							18.2259	4.0814
			18.2201	3.9558							18.2429	4.3027							18.2427	4.3452							18.2701	3.9738							18.2449	4.0094							18.2335	4.0814
			18.2353	3.9558							18.2581	4.3027							18.2579	4.3455							18.2853	3.9738							18.2601	4.0094							18.2563	4.0814
			18.2505	3.9558							18.2733	4.3027							18.2731	4.3455							18.3005	3.9738							18.2753	4.0094							18.2639	4.0817
			18.2657	3.9558							18.2885	4.3027							18.2883	4.3455							18.3158	3.9738							18.2905	4.0094							18.2791	4.0814
			18.2809	3.9558							18.3037	4.3027							18.3035	4.3455							18.331	3.9738							18.3057	4.0094							18.2943	4.0814
			18.2961	3.9558							18.3189	4.3027							18.3187	4.3455							18.3462	3.9741							18.3285	4.0094							18.3095	4.0814
			18.3113	3.9558							18.3341	4.3027							18.3339	4.3458							18.3614	3.9738							18.3361	4.0094							18.3247	4.0814
			18.3265	3.9558							18.3493	4.3027							18.3491	4.3458							18.3767	3.9738							18.3514	4.0094							18.3399	4.0814
			18.3417	3.9558							18.3645	4.3027							18.3643	4.3458							18.3995	3.9741							18.3666	4.0094							18.3627	4.0814
			18.3569	3.9558							18.3797	4.3024							18.3795	4.3458							18.4071	3.9741							18.3818	4.0094							18.3779	4.0814
			18.3721	3.9558							18.3949	4.3024							18.3947	4.3461							18.43	3.9741							18.4046	4.0094							18.3931	4.0814
			18.3873	3.9558							18.4101	4.3027							18.4099	4.3461							18.4376	3.9741							18.4122	4.0094							18.4007	4.0814
			18.4025	3.9558							18.4253	4.3024							18.4251	4.3461							18.4528	3.9741							18.4274	4.0097							18.4159	4.0814
			18.4177	3.9558							18.4405	4.3024							18.4403	4.3461							18.468	3.9741							18.4502	4.0094							18.4311	4.0814
			18.4329	3.9558							18.4557	4.3024							18.4555	4.3461							18.4832	3.9741							18.4578	4.0094							18.4463	4.0814
			18.4481	3.9558							18.4709	4.3024							18.4707	4.3461							18.4985	3.9741							18.473	4.0097							18.4615	4.0814
			18.4633	3.9558							18.4861	4.3024							18.4859	4.3461							18.5137	3.9741							18.4883	4.0097							18.4767	4.0817
			18.4785	3.9561							18.5013	4.3024							18.5011	4.3464							18.5289	3.9741							18.5111	4.0097							18.4919	4.0814
			18.4937	3.9558							18.5165	4.3024							18.5163	4.3464							18.5442	3.9741							18.5187	4.0097							18.5071	4.0814
			18.5089	3.9558							18.5317	4.3024							18.5315	4.3464							18.5594	3.9741							18.5339	4.0097							18.5223	4.0814
			18.5241	3.9558							18.5469	4.3021							18.5467	4.3464							18.5746	3.9741							18.5491	4.0097							18.5375	4.0814
			18.5393	3.9558							18.5621	4.3021							18.5619	4.3464							18.5898	3.9741							18.5643	4.0097							18.5603	4.0814
			18.5545	3.9561							18.5773	4.3021							18.5771	4.3467							18.6051	3.9741							18.5795	4.0097							18.5679	4.0814
			18.5697	3.9558							18.5925	4.3021							18.5924	4.3467							18.6203	3.9741							18.5947	4.0097							18.5831	4.0814
			18.5849	3.9558							18.6077	4.3021							18.6076	4.3467							18.6355	3.9744							18.6099	4.0097							18.5983	4.0814
			18.6001	3.9561							18.6229	4.3021							18.6228	4.3467							18.6584	3.9741							18.6252	4.0097							18.6211	4.0814
			18.6153	3.9561							18.6381	4.3021							18.638	4.3467							18.666	3.9744							18.648	4.0097							18.6287	4.0814
			18.6305	3.9561							18.6533	4.3021							18.6532	4.3467							18.6812	3.9744							18.6556	4.0097							18.6439	4.0814
			18.6457	3.9561							18.6685	4.3021							18.6684	4.3467							18.6964	3.9744							18.6708	4.0097							18.6591	4.0814
			18.6609	3.9561							18.6837	4.3018							18.6836	4.3467							18.7116	3.9744							18.686	4.0097							18.6743	4.0814
			18.6761	3.9561							18.6989	4.3018							18.6988	4.3467							18.7269	3.9744							18.7088	4.0101							18.6895	4.0814
			18.6913	3.9561							18.7142	4.3018							18.714	4.347							18.7421	3.9744							18.724	4.0101							18.7047	4.0814
			18.7066	3.9561							18.7294	4.3018							18.7292	4.347							18.7573	3.9744							18.7316	4.0101							18.7199	4.0814
			18.7218	3.9561							18.7446	4.3018							18.7444	4.347							18.7726	3.9744							18.7468	4.0101							18.7351	4.0814
			18.737	3.9561							18.7598	4.3018							18.7596	4.347							18.7878	3.9744							18.762	4.0101							18.7503	4.0814
			18.7522	3.9561							18.775	4.3015							18.7748	4.3474							18.8106	3.9744							18.7772	4.0101							18.7655	4.0814
			18.7674	3.9561							18.7902	4.3015							18.79	4.3474							18.8182	3.9744							18.8001	4.0101							18.7883	4.0814
			18.7826	3.9561							18.8054	4.3015							18.8052	4.3474							18.8335	3.9744							18.8153	4.0101							18.8035	4.0814
			18.7978	3.9561							18.8206	4.3015							18.8204	4.3474							18.8487	3.9744							18.8229	4.0101							18.8187	4.0814
			18.813	3.9561							18.8358	4.3015							18.8356	4.3474							18.8715	3.9744							18.8381	4.0101							18.8263	4.0814
			18.8282	3.9561							18.851	4.3015							18.8508	4.3474							18.8791	3.9744							18.8609	4.0101							18.8415	4.0814
			18.8434	3.9561							18.8662	4.3015							18.866	4.3474							18.8944	3.9744							18.8685	4.0101							18.8567	4.0814
			18.8586	3.9561							18.8814	4.3015							18.8812	4.3474							18.9096	3.9744							18.8837	4.0101							18.8719	4.0814
			18.8738	3.9561							18.8966	4.3015							18.8964	4.3474							18.9248	3.9744							18.8989	4.0101							18.8871	4.0814
			18.889	3.9561							18.9118	4.3015							18.9116	4.3477							18.9477	3.9744							18.9141	4.0101							18.9023	4.0814
			18.9042	3.9561							18.927	4.3015							18.9268	4.3477							18.9553	3.9744							18.9294	4.0101							18.9175	4.0814
			18.9194	3.9561							18.9422	4.3012							18.942	4.3477							18.9705	3.9747							18.9446	4.0101							18.9327	4.0814
			18.9346	3.9561							18.9574	4.3012							18.9572	4.3477							18.9933	3.9744							18.9598	4.0101							18.9479	4.0814
			18.9498	3.9561							18.9726	4.3012							18.9724	4.3477							19.0009	3.9747							18.975	4.0101							18.9631	4.0814
			18.965	3.9561							18.9878	4.3012							18.9876	4.348							19.0162	3.9744							18.9978	4.0101							18.9783	4.0814
			18.9802	3.9561							19.003	4.3012							19.0028	4.348							19.0314	3.9747							19.0054	4.0101							18.9935	4.0814
			18.9954	3.9561							19.0182	4.3012							19.018	4.348							19.0466	3.9747							19.0206	4.0101							19.0087	4.0814
			19.0106	3.9564							19.0334	4.3012							19.0256	4.348							19.0618	3.9747							19.0358	4.0101							19.0239	4.0814
			19.0258	3.9564							19.0486	4.3012							19.0408	4.348							19.0771	3.9747							19.051	4.0101							19.0467	4.0817
			19.041	3.9561							19.0638	4.3012							19.056	4.348							19.0923	3.9747							19.0739	4.0101							19.0543	4.0817
			19.0562	3.9564							19.079	4.3009							19.0712	4.348							19.1151	3.9747							19.0815	4.0101							19.0695	4.0817
			19.0714	3.9564							19.0942	4.3012							19.0864	4.348							19.1228	3.9747							19.1043	4.0101							19.0847	4.0817
			19.0866	3.9564							19.1094	4.3009							19.1016	4.348							19.1456	3.9747							19.1119	4.0101							19.0999	4.0817
			19.1018	3.9564							19.1246	4.3012							19.1168	4.3483							19.1532	3.9747							19.1271	4.0104							19.1227	4.0817
			19.117	3.9564							19.1398	4.3009							19.132	4.3483							19.1684	3.9747							19.1423	4.0104							19.1379	4.0817
			19.1322	3.9564							19.155	4.3009							19.1472	4.3483							19.1837	3.9747							19.1575	4.0104							19.1455	4.0817
			19.1474	3.9564							19.1702	4.3009							19.1624	4.3483							19.1989	3.9747							19.1727	4.0104							19.1607	4.0817
			19.1626	3.9564							19.1854	4.3009							19.1776	4.3483							19.2141	3.9747							19.1879	4.0104							19.1759	4.0817
			19.1778	3.9564							19.2006	4.3009							19.1928	4.3483							19.2293	3.9747							19.2031	4.0104							19.1911	4.0817
			19.193	3.9564							19.2158	4.3009							19.2081	4.3486							19.2446	3.9747							19.2184	4.0104							19.2063	4.0817
			19.2082	3.9564							19.231	4.3009							19.2233	4.3486							19.2598	3.975							19.2336	4.0104							19.2215	4.0817
			19.2234	3.9564							19.2462	4.3009							19.2385	4.3486							19.275	3.9747							19.2488	4.0104							19.2367	4.0817
			19.2386	3.9564							19.2614	4.3009							19.2537	4.3486							19.2903	3.975							19.2716	4.0104							19.2519	4.0817
			19.2538	3.9564							19.2767	4.3009							19.2689	4.3486							19.3055	3.975							19.2792	4.0104							19.2671	4.0817
			19.269	3.9564							19.2919	4.3009							19.2841	4.3486							19.3207	3.975							19.2944	4.0104							19.2823	4.0817
			19.2843	3.9564							19.3071	4.3009							19.2993	4.3486							19.3359	3.975							19.3172	4.0104							19.2975	4.0817
			19.2995	3.9564							19.3223	4.3009							19.3145	4.3486							19.3512	3.975							19.3248	4.0104							19.3203	4.0817
			19.3147	3.9564							19.3375	4.3009							19.3297	4.3486							19.374	3.975							19.34	4.0104							19.3279	4.0817
			19.3299	3.9564							19.3527	4.3009							19.3449	4.3489							19.3816	3.975							19.3553	4.0104							19.3431	4.0817
			19.3451	3.9564							19.3679	4.3009							19.3601	4.3489							19.3968	3.975							19.3705	4.0104							19.3583	4.0817
			19.3603	3.9564							19.3831	4.3009							19.3753	4.3489							19.4121	3.975							19.3857	4.0104							19.3735	4.0817
			19.3755	3.9564							19.3983	4.3009							19.3905	4.3489							19.4273	3.975							19.4009	4.0104							19.3963	4.0817
			19.3907	3.9564							19.4135	4.3009							19.4057	4.3489							19.4425	3.975							19.4161	4.0104							19.4039	4.0817
			19.4059	3.9564							19.4287	4.3009							19.4209	4.3492							19.4577	3.975							19.4313	4.0104							19.4191	4.0817
			19.4211	3.9564							19.4439	4.3009							19.4361	4.3492							19.473	3.975							19.4541	4.0104							19.4343	4.0817
			19.4363	3.9564							19.4591	4.3009							19.4513	4.3492							19.4882	3.975							19.4617	4.0104							19.4495	4.0817
			19.4515	3.9564							19.4743	4.3009							19.4665	4.3492							19.5034	3.975							19.4845	4.0107							19.4647	4.0817
			19.4667	3.9564							19.4895	4.3009							19.4817	4.3492							19.5186	3.975							19.4921	4.0107							19.4723	4.0817
			19.4819	3.9564							19.5047	4.3009							19.4969	4.3492							19.5339	3.975							19.5073	4.0104							19.4951	4.0817
			19.4971	3.9564							19.5199	4.3009							19.5121	4.3492							19.5491	3.975							19.5226	4.0107							19.5027	4.0817
			19.5123	3.9564							19.5351	4.3009							19.5273	4.3492							19.5719	3.975							19.5378	4.0107							19.5179	4.0817
			19.5275	3.9564							19.5503	4.3009							19.5425	4.3492							19.5795	3.975							19.553	4.0104							19.5331	4.0817
			19.5427	3.9564							19.5655	4.3009							19.5577	4.3492							19.5948	3.975							19.5682	4.0104							19.5559	4.0817
			19.5579	3.9564							19.5807	4.3009							19.5729	4.3495							19.61	3.975							19.5834	4.0107							19.5635	4.0817
			19.5731	3.9564							19.5959	4.3009							19.5881	4.3495							19.6252	3.975							19.5986	4.0107							19.5787	4.082
			19.5883	3.9564							19.6111	4.3009							19.6033	4.3492							19.6404	3.975							19.6138	4.0107							19.5939	4.082
			19.6035	3.9564							19.6263	4.3009							19.6185	4.3495							19.6557	3.9753							19.6366	4.0107							19.6167	4.082
			19.6187	3.9564							19.6415	4.3012							19.6337	4.3495							19.6709	3.9753							19.6442	4.0107							19.6243	4.0817
			19.6339	3.9564							19.6567	4.3012							19.6489	4.3495							19.6861	3.975							19.6595	4.0107							19.6395	4.082
			19.6491	3.9564							19.6719	4.3009							19.6641	4.3495							19.709	3.9753							19.6747	4.0107							19.6623	4.082
			19.6643	3.9567							19.6871	4.3012							19.6793	4.3495							19.7166	3.9753							19.6899	4.0107							19.67	4.082
			19.6795	3.9567							19.7023	4.3012							19.6945	4.3495							19.7318	3.9753							19.7051	4.0107							19.6852	4.082
			19.6947	3.9567							19.7175	4.3012							19.7097	4.3495							19.747	3.9753							19.7279	4.0107							19.708	4.082
			19.7099	3.9564							19.7327	4.3012							19.7249	4.3495							19.7699	3.9753							19.7431	4.0107							19.7156	4.082
			19.7251	3.9567							19.7479	4.3012							19.7401	4.3498							19.7775	3.9753							19.7507	4.0107							19.7308	4.082
			19.7403	3.9567							19.7631	4.3012							19.7553	4.3498							19.7927	3.9753							19.7659	4.0107							19.746	4.0817
			19.7555	3.9567							19.7783	4.3012							19.7705	4.3498							19.8079	3.9753							19.7811	4.0107							19.7612	4.082
			19.7707	3.9567							19.7935	4.3012							19.7857	4.3498							19.8231	3.9753							19.7964	4.0107							19.7764	4.0817
			19.7859	3.9567							19.8087	4.3012							19.8009	4.3498							19.8384	3.9753							19.8116	4.0107							19.7916	4.082
			19.8011	3.9567							19.8239	4.3012							19.8161	4.3498							19.8612	3.9753							19.8268	4.0107							19.8144	4.082
			19.8163	3.9567							19.8391	4.3012							19.8313	4.3498							19.8764	3.9753							19.842	4.0107							19.8296	4.0817
			19.8315	3.9567							19.8543	4.3012							19.8465	4.3498							19.884	3.9753							19.8648	4.0107							19.8448	4.0817
			19.8467	3.9567							19.8695	4.3012							19.8617	4.3498							19.8992	3.9753							19.88	4.0107							19.8524	4.082
			19.8619	3.9567							19.8847	4.3012							19.8769	4.3498							19.9221	3.9756							19.8876	4.0107							19.8752	4.0817
			19.8771	3.9567							19.8999	4.3015							19.8921	4.3498							19.9373	3.9756							19.9028	4.0107							19.8828	4.0817
			19.8923	3.9567							19.9152	4.3012							19.9074	4.3498							19.9449	3.9753							19.918	4.0107							19.898	4.0817
			19.9076	3.9567							19.9304	4.3012							19.9226	4.3498							19.9602	3.9756							19.9409	4.0107							19.9208	4.0817
			19.9228	3.9567							19.9456	4.3015							19.9378	4.3498							19.9754	3.9756							19.9561	4.0107							19.9284	4.0817
			19.938	3.9567							19.9608	4.3015							19.953	4.3498							19.9906	3.9756							19.9637	4.0107							19.9436	4.0817
			19.9532	3.9567							19.976	4.3015							19.9682	4.3501							20.0058	3.9756							19.9789	4.0107							19.9588	4.082
			19.9684	3.9567							19.9912	4.3015							19.9834	4.3501							20.0211	3.9756							19.9941	4.0107							19.974	4.0817
			19.9836	3.9567							20.0064	4.3015							19.9986	4.3501							20.0439	3.9756							20.0169	4.0107							19.9892	4.0817
			19.9988	3.9567							20.0216	4.3015							20.0138	4.3501							20.0515	3.9756							20.0321	4.0107							20.0044	4.0817
			20.014	3.9567							20.0368	4.3015							20.029	4.3501							20.0667	3.9756							20.0397	4.0107							20.0272	4.0817
			20.0292	3.9567							20.052	4.3015							20.0442	4.3501							20.0819	3.9756							20.0549	4.0107							20.0424	4.0817
			20.0444	3.9567							20.0672	4.3015							20.0594	4.3501							20.0972	3.9756							20.0777	4.0107							20.05	4.0817
			20.0596	3.9567							20.0824	4.3015							20.0746	4.3501							20.12	3.9756							20.0853	4.0107							20.0652	4.0817
			20.0748	3.9567							20.0976	4.3015							20.0898	4.3501							20.1276	3.9756							20.1006	4.0107							20.0804	4.0817
			20.09	3.957							20.1128	4.3015							20.105	4.3501							20.1428	3.9756							20.1158	4.0107							20.0956	4.0817
			20.1052	3.9567							20.128	4.3015							20.1202	4.3501							20.1581	3.9756							20.131	4.0107							20.1108	4.0817
			20.1204	3.957							20.1432	4.3015							20.1354	4.3501							20.1733	3.9756							20.1462	4.0107							20.126	4.0817
			20.1356	3.957							20.1584	4.3015							20.1506	4.3501							20.1885	3.9756							20.1614	4.0107							20.1412	4.0817
			20.1508	3.957							20.1736	4.3015							20.1658	4.3501							20.2113	3.9756							20.1766	4.0107							20.1564	4.0817
			20.166	3.957							20.1888	4.3015							20.181	4.3501							20.219	3.9756							20.1918	4.0107							20.1792	4.0817
			20.1812	3.957							20.204	4.3018							20.1962	4.3501							20.2342	3.9756							20.207	4.0107							20.1868	4.0817
			20.1964	3.957							20.2192	4.3018							20.2114	4.3505							20.2494	3.9756							20.2222	4.011							20.2096	4.0817
			20.2116	3.957							20.2344	4.3018							20.2266	4.3501							20.2647	3.9756							20.2374	4.011							20.2248	4.0817
			20.2268	3.957							20.2496	4.3018							20.2418	4.3505							20.2799	3.9756							20.2527	4.011							20.2324	4.082
			20.242	3.957							20.2648	4.3018							20.257	4.3505							20.2951	3.9756							20.2679	4.011							20.2476	4.0817
			20.2572	3.957							20.28	4.3018							20.2722	4.3505							20.3179	3.976							20.2907	4.011							20.2704	4.082
			20.2724	3.957							20.2952	4.3018							20.2874	4.3505							20.3256	3.9756							20.2983	4.011							20.278	4.082
			20.2876	3.957							20.3104	4.3021							20.3026	4.3505							20.3408	3.976							20.3211	4.011							20.2932	4.082
			20.3028	3.957							20.3256	4.3021							20.3178	4.3505							20.356	3.976							20.3287	4.011							20.3084	4.082
			20.318	3.957							20.3408	4.3021							20.333	4.3505							20.3712	3.976							20.3515	4.011							20.3236	4.082
			20.3332	3.957							20.356	4.3021							20.3482	4.3505							20.3865	3.976							20.3591	4.011							20.3464	4.082
			20.3484	3.957							20.3712	4.3021							20.3634	4.3505							20.4017	3.976							20.3743	4.011							20.3616	4.082
			20.3636	3.957							20.3864	4.3021							20.3786	4.3505							20.4169	3.976							20.3896	4.011							20.3692	4.082
			20.3788	3.957							20.4016	4.3021							20.3938	4.3505							20.4321	3.976							20.4124	4.011							20.3844	4.082
			20.394	3.957							20.4168	4.3021							20.409	4.3505							20.4474	3.976							20.42	4.011							20.3996	4.082
			20.4092	3.957							20.432	4.3024							20.4242	4.3505							20.4626	3.976							20.4352	4.011							20.4148	4.082
			20.4244	3.957							20.4472	4.3024							20.4394	4.3505							20.4778	3.976							20.4504	4.011							20.4376	4.082
			20.4396	3.957							20.4624	4.3024							20.4546	4.3505							20.493	3.976							20.4656	4.011							20.4528	4.082
			20.4548	3.957							20.4776	4.3024							20.4698	4.3505							20.5083	3.976							20.4808	4.011							20.4604	4.082
			20.47	3.957							20.4928	4.3024							20.485	4.3505							20.5235	3.976							20.496	4.011							20.4756	4.082
			20.4852	3.957							20.508	4.3024							20.5002	4.3505							20.5463	3.976							20.5112	4.011							20.4984	4.082
			20.5004	3.957							20.5232	4.3027							20.5154	4.3505							20.5539	3.9763							20.5265	4.011							20.506	4.082
			20.5156	3.957							20.5385	4.3027							20.5306	4.3505							20.5692	3.9763							20.5417	4.011							20.5212	4.082
			20.5308	3.957							20.5537	4.3027							20.5458	4.3505							20.592	3.9763							20.5569	4.011							20.5364	4.082
			20.5461	3.957							20.5689	4.3027							20.561	4.3505							20.5996	3.9763							20.5721	4.0113							20.5516	4.082
			20.5613	3.957							20.5841	4.3027							20.5762	4.3505							20.6148	3.9763							20.5873	4.0113							20.5668	4.082
			20.5765	3.957							20.5993	4.3027							20.5914	4.3505							20.6377	3.9763							20.6101	4.011							20.582	4.082
			20.5917	3.957							20.6145	4.303							20.6066	4.3505							20.6529	3.9763							20.6253	4.0113							20.5972	4.082
			20.6069	3.957							20.6297	4.303							20.6218	4.3505							20.6605	3.9763							20.6329	4.0113							20.6124	4.082
			20.6221	3.957							20.6449	4.303							20.637	4.3505							20.6757	3.9763							20.6481	4.0113							20.6276	4.082
			20.6373	3.957							20.6601	4.303							20.6522	4.3505							20.6986	3.9763							20.6633	4.0113							20.6428	4.082
			20.6525	3.957							20.6753	4.303							20.6674	4.3505							20.7062	3.9763							20.6786	4.0113							20.6656	4.082
			20.6677	3.9574							20.6905	4.3033							20.6826	4.3505							20.7214	3.9763							20.6938	4.0113							20.6808	4.082
			20.6829	3.9574							20.7057	4.3033							20.6978	4.3505							20.7366	3.9763							20.709	4.0113							20.6884	4.082
			20.6981	3.957							20.7209	4.3033							20.7131	4.3505							20.7519	3.9763							20.7242	4.0113							20.7036	4.082
			20.7133	3.957							20.7361	4.3033							20.7283	4.3505							20.7671	3.9763							20.7394	4.0113							20.7188	4.0823
			20.7285	3.9574							20.7513	4.3033							20.7435	4.3505							20.7823	3.9763							20.7546	4.0113							20.7416	4.0823
			20.7437	3.957							20.7665	4.3033							20.7587	4.3505							20.7975	3.9763							20.7698	4.0113							20.7492	4.0823
			20.7589	3.9574							20.7817	4.3033							20.7739	4.3505							20.8128	3.9763							20.785	4.0113							20.7644	4.0823
			20.7741	3.9574							20.7969	4.3033							20.7891	4.3505							20.828	3.9763							20.8078	4.0113							20.7796	4.0823
			20.7893	3.9574							20.8121	4.3033							20.8043	4.3501							20.8432	3.9763							20.8154	4.0113							20.7948	4.0823
			20.8045	3.9574							20.8273	4.3033							20.8195	4.3505							20.8661	3.9763							20.8383	4.0113							20.8176	4.0823
			20.8197	3.9574							20.8425	4.3033							20.8347	4.3505							20.8737	3.9763							20.8459	4.0113							20.8252	4.0823
			20.8349	3.9574							20.8577	4.3033							20.8499	4.3505							20.8889	3.9763							20.8611	4.0113							20.8404	4.0823
			20.8501	3.9574							20.8729	4.3033							20.8651	4.3505							20.9041	3.9763							20.8763	4.0113							20.8556	4.0823
			20.8653	3.9574							20.8881	4.3033							20.8803	4.3501							20.9194	3.9763							20.8991	4.0113							20.8708	4.0823
			20.8805	3.9574							20.9033	4.3036							20.8955	4.3501							20.9422	3.9763							20.9067	4.0113							20.886	4.0823
			20.8957	3.9574							20.9185	4.3036							20.9107	4.3505							20.9498	3.9766							20.9219	4.0113							20.9088	4.0823
			20.9109	3.9574							20.9337	4.3036							20.9259	4.3501							20.965	3.9766							20.9371	4.0113							20.924	4.0823
			20.9261	3.9574							20.9489	4.3036							20.9411	4.3505							20.9878	3.9763							20.9523	4.0113							20.9392	4.0823
			20.9413	3.9574							20.9641	4.3036							20.9563	4.3501							20.9955	3.9766							20.9752	4.0113							20.9544	4.0823
			20.9565	3.9574							20.9793	4.3036							20.9715	4.3505							21.0107	3.9766							20.9904	4.0113							20.962	4.0823
			20.9717	3.9574							20.9945	4.3036							20.9867	4.3501							21.0259	3.9766							20.998	4.0113							20.9772	4.0823
			20.9869	3.9574							21.0097	4.3036							21.0019	4.3501							21.0411	3.9766							21.0132	4.0113							20.9924	4.0823
			21.0021	3.9574							21.0249	4.3036							21.0171	4.3501							21.0564	3.9766							21.0284	4.0113							21.0076	4.0823
			21.0173	3.9574							21.0401	4.304							21.0323	4.3501							21.0716	3.9766							21.0436	4.0113							21.0228	4.0823
			21.0325	3.9574							21.0553	4.304							21.0475	4.3501							21.0944	3.9766							21.0588	4.0113							21.0456	4.0823
			21.0477	3.9574							21.0705	4.304							21.0627	4.3501							21.1096	3.9766							21.0816	4.0113							21.0532	4.0823
			21.0629	3.9574							21.0857	4.304							21.0779	4.3501							21.1249	3.9766							21.0892	4.0113							21.0684	4.0826
			21.0781	3.9574							21.1009	4.304							21.0931	4.3501							21.1325	3.9766							21.1044	4.0113							21.0912	4.0823
			21.0933	3.9574							21.1161	4.304							21.1083	4.3501							21.1553	3.9766							21.1197	4.0113							21.1064	4.0823
			21.1085	3.9574							21.1313	4.304							21.1235	4.3501							21.1629	3.9766							21.1349	4.0113							21.114	4.0823
			21.1237	3.9577							21.1465	4.304							21.1387	4.3501							21.1782	3.9766							21.1501	4.0113							21.1368	4.0823
			21.1389	3.9574							21.1617	4.304							21.1539	4.3501							21.201	3.9766							21.1653	4.0113							21.1444	4.0826
			21.1541	3.9577							21.177	4.304							21.1691	4.3501							21.2086	3.9769							21.1805	4.0113							21.1596	4.0826
			21.1693	3.9577							21.1922	4.304							21.1843	4.3501							21.2238	3.9769							21.1957	4.0113							21.1748	4.0826
			21.1846	3.9577							21.2074	4.304							21.1995	4.3505							21.2314	3.9769							21.2109	4.0113							21.19	4.0826
			21.1998	3.9577							21.2225	4.3043							21.2147	4.3501							21.2467	3.9766							21.2261	4.0113							21.2052	4.0826
			21.215	3.9577							21.2378	4.3043							21.2299	4.3501							21.2619	3.9769							21.2413	4.0113							21.2204	4.0826
			21.2301	3.9577							21.253	4.3043							21.2451	4.3501							21.2771	3.9769							21.2566	4.0113							21.2356	4.0826
			21.2454	3.9577							21.2682	4.3043							21.2603	4.3501							21.2923	3.9769							21.2718	4.0113							21.2508	4.0826
			21.2606	3.9577							21.2834	4.3043							21.2755	4.3501							21.3076	3.9769							21.287	4.0113							21.2736	4.0826
			21.2758	3.9577							21.2986	4.3046							21.2907	4.3505							21.3228	3.9769							21.3022	4.0113							21.2812	4.0826
			21.291	3.9577							21.3138	4.3043							21.3059	4.3505							21.338	3.9769							21.3174	4.0113							21.2964	4.0826
			21.3062	3.9577							21.329	4.3046							21.3211	4.3505							21.3608	3.9769							21.3326	4.0113							21.3116	4.0826
			21.3214	3.9577							21.3442	4.3046							21.3363	4.3505							21.3761	3.9769							21.3478	4.0116							21.3268	4.0826
			21.3366	3.9577							21.3594	4.3046							21.3515	4.3505							21.3837	3.9769							21.363	4.0113							21.342	4.0826
			21.3518	3.9577							21.3746	4.3046							21.3667	4.3505							21.3989	3.9769							21.3782	4.0116							21.3572	4.0826
			21.367	3.9577							21.3898	4.3046							21.3819	4.3505							21.4141	3.9769							21.3934	4.0116							21.3724	4.0826
			21.3822	3.9577							21.405	4.3046							21.3971	4.3505							21.4293	3.9769							21.4163	4.0116							21.3876	4.0826
			21.3974	3.9577							21.4202	4.3046							21.4123	4.3505							21.4446	3.9769							21.4315	4.0116							21.4028	4.0829
			21.4126	3.9577							21.4354	4.3046							21.4276	4.3505							21.4598	3.9769							21.4391	4.0116							21.418	4.0829
			21.4278	3.9577							21.4506	4.3046							21.4428	4.3505							21.475	3.9769							21.4543	4.0116							21.4332	4.0826
			21.443	3.9577							21.4658	4.3046							21.458	4.3505							21.4902	3.9769							21.4695	4.0116							21.4484	4.0829
			21.4582	3.9577							21.481	4.3046							21.4732	4.3508							21.5055	3.9769							21.4847	4.0116							21.4636	4.0829
			21.4734	3.9577							21.4962	4.3049							21.4884	4.3508							21.5283	3.9769							21.4999	4.0116							21.4788	4.0829
			21.4886	3.9577							21.5114	4.3049							21.5036	4.3508							21.5359	3.9769							21.5151	4.0116							21.494	4.0829
			21.5038	3.9577							21.5266	4.3049							21.5188	4.3508							21.5511	3.9772							21.5303	4.0116							21.5092	4.0829
			21.519	3.9577							21.5418	4.3049							21.534	4.3508							21.5664	3.9769							21.5455	4.0116							21.5244	4.0829
			21.5342	3.9577							21.557	4.3049							21.5492	4.3508							21.5816	3.9769							21.5608	4.0116							21.5396	4.0829
			21.5494	3.9577							21.5722	4.3049							21.5644	4.3508							21.5968	3.9772							21.576	4.0116							21.5548	4.0829
			21.5646	3.9577							21.5874	4.3052							21.5796	4.3511							21.612	3.9772							21.5912	4.0116							21.57	4.0829
			21.5798	3.9577							21.6026	4.3052							21.5948	4.3511							21.6273	3.9772							21.6064	4.0116							21.5928	4.0829
			21.595	3.9577							21.6178	4.3052							21.61	4.3511							21.6425	3.9772							21.6216	4.0116							21.6004	4.0829
			21.6102	3.9577							21.633	4.3052							21.6252	4.3511							21.6577	3.9772							21.6368	4.0116							21.6156	4.0829
			21.6254	3.9577							21.6482	4.3052							21.6404	4.3511							21.673	3.9772							21.652	4.0116							21.6308	4.0829
			21.6406	3.9577							21.6634	4.3052							21.6556	4.3511							21.6882	3.9772							21.6672	4.0116							21.646	4.0829
			21.6558	3.9577							21.6786	4.3052							21.6708	4.3511							21.711	3.9772							21.6824	4.0116							21.6612	4.0829
			21.671	3.9577							21.6938	4.3052							21.686	4.3511							21.7186	3.9772							21.6976	4.0116							21.684	4.0829
			21.6862	3.9577							21.709	4.3055							21.7012	4.3511							21.7415	3.9772							21.7129	4.0116							21.6916	4.0829
			21.7014	3.9577							21.7242	4.3055							21.7164	4.3511							21.7491	3.9772							21.7281	4.0116							21.7144	4.0829
			21.7166	3.9577							21.7394	4.3055							21.7316	4.3514							21.7643	3.9772							21.7433	4.0116							21.722	4.0829
			21.7318	3.9577							21.7546	4.3058							21.7468	4.3514							21.7871	3.9772							21.7585	4.0116							21.7372	4.0829
			21.747	3.9577							21.7698	4.3058							21.762	4.3514							21.7948	3.9772							21.7737	4.0116							21.7524	4.0829
			21.7622	3.9577							21.785	4.3058							21.7772	4.3514							21.81	3.9772							21.7889	4.0116							21.7676	4.0829
			21.7774	3.9577							21.8002	4.3058							21.7924	4.3514							21.8252	3.9772							21.8041	4.0116							21.7828	4.0829
			21.7926	3.9577							21.8154	4.3058							21.8076	4.3517							21.8404	3.9775							21.8193	4.0116							21.798	4.0829
			21.8078	3.9577							21.8306	4.3058							21.8228	4.3517							21.8633	3.9775							21.8346	4.0116							21.8133	4.0829
			21.823	3.9577							21.8458	4.3058							21.838	4.3517							21.8709	3.9775							21.8498	4.0116							21.8285	4.0829
			21.8382	3.9577							21.861	4.3058							21.8532	4.3517							21.8937	3.9775							21.865	4.0116							21.8437	4.0829
			21.8534	3.9577							21.8763	4.3058							21.8684	4.3517							21.9013	3.9775							21.8802	4.0116							21.8589	4.0829
			21.8687	3.958							21.8915	4.3058							21.8836	4.3517							21.9242	3.9775							21.8954	4.0119							21.8741	4.0829
			21.8839	3.958							21.9067	4.3058							21.8988	4.3517							21.9394	3.9775							21.9106	4.0119							21.8893	4.0829
			21.8991	3.9577							21.9219	4.3058							21.914	4.3517							21.9546	3.9775							21.9258	4.0116							21.9045	4.0829
			21.9143	3.958							21.9371	4.3058							21.9292	4.3517							21.9622	3.9775							21.941	4.0119							21.9197	4.0829
			21.9295	3.9577							21.9523	4.3058							21.9444	4.352							21.9851	3.9775							21.9562	4.0116							21.9425	4.0829
			21.9447	3.958							21.9675	4.3058							21.9596	4.352							21.9927	3.9775							21.979	4.0119							21.9501	4.0829
			21.9599	3.958							21.9827	4.3058							21.9748	4.352							22.0155	3.9775							21.9867	4.0119							21.9653	4.0829
			21.9751	3.958							21.9979	4.3058							21.99	4.3523							22.0231	3.9775							22.0019	4.0116							21.9881	4.0829
			21.9903	3.958							22.0131	4.3058							22.0052	4.3523							22.0384	3.9775							22.0171	4.0119							21.9957	4.0829
			22.0055	3.958							22.0283	4.3061							22.0204	4.3523							22.0536	3.9775							22.0323	4.0116							22.0109	4.0832
			22.0207	3.9577							22.0435	4.3058							22.0356	4.3523							22.0688	3.9775							22.0475	4.0119							22.0261	4.0829
			22.0359	3.958							22.0587	4.3058							22.0508	4.3523							22.084	3.9775							22.0627	4.0119							22.0489	4.0829
			22.0511	3.958							22.0739	4.3061							22.066	4.3523							22.1069	3.9775							22.0855	4.0119							22.0565	4.0832
			22.0663	3.958							22.0891	4.3061							22.0812	4.3526							22.1145	3.9775							22.0931	4.0119							22.0717	4.0829
			22.0815	3.958							22.1043	4.3061							22.0964	4.3526							22.1297	3.9775							22.1083	4.0119							22.0869	4.0829
			22.0967	3.958							22.1195	4.3061							22.1116	4.3526							22.1449	3.9778							22.1235	4.0119							22.1021	4.0829
			22.1119	3.958							22.1347	4.3061							22.1268	4.3526							22.1601	3.9778							22.1464	4.0119							22.1173	4.0829
			22.1271	3.958							22.1499	4.3061							22.142	4.3529							22.1754	3.9778							22.154	4.0119							22.1401	4.0829
			22.1423	3.958							22.1651	4.3061							22.1572	4.3529							22.1906	3.9778							22.1692	4.0119							22.1477	4.0829
			22.1575	3.958							22.1803	4.3061							22.1724	4.3529							22.2058	3.9778							22.1844	4.0119							22.1629	4.0829
			22.1727	3.958							22.1955	4.3061							22.1876	4.3529							22.221	3.9778							22.1996	4.0119							22.1857	4.0829
			22.1879	3.958							22.2107	4.3061							22.2028	4.3529							22.2363	3.9778							22.2148	4.0119							22.1933	4.0829
			22.2031	3.958							22.2259	4.3061							22.218	4.3529							22.2515	3.9778							22.23	4.0119							22.2085	4.0829
			22.2183	3.958							22.2411	4.3061							22.2333	4.3529							22.2667	3.9778							22.2452	4.0119							22.2237	4.0829
			22.2335	3.958							22.2563	4.3061							22.2484	4.3529							22.2895	3.9778							22.268	4.0119							22.2389	4.0829
			22.2487	3.958							22.2715	4.3061							22.2636	4.3532							22.2972	3.9778							22.2756	4.0119							22.2541	4.0829
			22.2639	3.958							22.2867	4.3061							22.2788	4.3532							22.3124	3.9778							22.2909	4.0119							22.2693	4.0829
			22.2791	3.958							22.3019	4.3064							22.294	4.3532							22.3276	3.9778							22.3061	4.0119							22.2921	4.0829
			22.2943	3.958							22.3171	4.3061							22.3093	4.3532							22.3428	3.9778							22.3213	4.0119							22.2997	4.0829
			22.3095	3.958							22.3323	4.3064							22.3245	4.3536							22.3581	3.9778							22.3365	4.0119							22.3149	4.0829
			22.3247	3.958							22.3475	4.3064							22.3397	4.3536							22.3733	3.9778							22.3517	4.0119							22.3301	4.0829
			22.3399	3.9583							22.3627	4.3064							22.3549	4.3536							22.3885	3.9778							22.3669	4.0119							22.3453	4.0829
			22.3551	3.9583							22.3779	4.3064							22.3701	4.3536							22.4037	3.9778							22.3897	4.0119							22.3605	4.0829
			22.3703	3.958							22.3931	4.3064							22.3853	4.3536							22.419	3.9778							22.4049	4.0119							22.3757	4.0829
			22.3855	3.9583							22.4083	4.3064							22.4005	4.3539							22.4342	3.9781							22.4125	4.0119							22.3909	4.0829
			22.4007	3.958							22.4235	4.3064							22.4157	4.3539							22.4494	3.9778							22.4354	4.0119							22.4061	4.0829
			22.4159	3.958							22.4387	4.3064							22.4309	4.3542							22.4646	3.9778							22.4506	4.0119							22.4213	4.0829
			22.4311	3.9583							22.4539	4.3064							22.4461	4.3542							22.4798	3.9778							22.4582	4.0119							22.4365	4.0829
			22.4463	3.9583							22.4691	4.3064							22.4613	4.3542							22.4951	3.9781							22.4734	4.0119							22.4517	4.0829
			22.4615	3.9583							22.4843	4.3064							22.4765	4.3542							22.5103	3.9781							22.4962	4.0122							22.4669	4.0829
			22.4767	3.9583							22.4996	4.3064							22.4917	4.3542							22.5255	3.9781							22.5038	4.0122							22.4897	4.0826
			22.4919	3.9583							22.5148	4.3064							22.5069	4.3542							22.5407	3.9781							22.519	4.0119							22.5049	4.0829
			22.5072	3.9583							22.53	4.3064							22.5221	4.3545							22.5636	3.9781							22.5418	4.0119							22.5125	4.0829
			22.5224	3.958							22.5452	4.3064							22.5373	4.3545							22.5788	3.9781							22.5494	4.0122							22.5277	4.0826
			22.5376	3.9583							22.5604	4.3064							22.5525	4.3545							22.5864	3.9781							22.5646	4.0122							22.5429	4.0826
			22.5528	3.9583							22.5756	4.3064							22.5677	4.3548							22.6016	3.9781							22.5799	4.0122							22.5581	4.0826
			22.568	3.9583							22.5908	4.3064							22.5829	4.3548							22.6245	3.9781							22.6027	4.0122							22.5733	4.0826
			22.5832	3.9583							22.606	4.3064							22.5981	4.3548							22.6321	3.9781							22.6103	4.0122							22.5885	4.0826
			22.5984	3.9583							22.6212	4.3064							22.6133	4.3548							22.6473	3.9781							22.6255	4.0122							22.6037	4.0826
			22.6136	3.9583							22.6364	4.3067							22.6285	4.3548							22.6702	3.9781							22.6407	4.0122							22.6189	4.0826
			22.6288	3.9583							22.6516	4.3067							22.6437	4.3548							22.6854	3.9781							22.6559	4.0122							22.6341	4.0823
			22.644	3.9583							22.6668	4.3067							22.6589	4.3551							22.693	3.9781							22.6711	4.0122							22.6493	4.0823
			22.6592	3.9583							22.682	4.3067							22.6741	4.3551							22.7159	3.9781							22.6863	4.0122							22.6721	4.0823
			22.6744	3.9583							22.6972	4.3067							22.6893	4.3551							22.7311	3.9781							22.7015	4.0122							22.6873	4.0823
			22.6896	3.9583							22.7124	4.3067							22.7045	4.3551							22.7387	3.9781							22.7244	4.0122							22.6949	4.0823
			22.7048	3.9583							22.7276	4.3067							22.7197	4.3554							22.7539	3.9781							22.732	4.0122							22.7177	4.0823
			22.72	3.9583							22.7428	4.3067							22.7349	4.3554							22.7692	3.9781							22.7548	4.0122							22.7253	4.0823
			22.7352	3.9583							22.758	4.3071							22.7501	4.3554							22.792	3.9781							22.7624	4.0122							22.7405	4.0823
			22.7504	3.9583							22.7732	4.3071							22.7653	4.3554							22.7996	3.9781							22.7852	4.0122							22.7557	4.0823
			22.7656	3.9583							22.7884	4.3071							22.7805	4.3554							22.8225	3.9781							22.7928	4.0122							22.7709	4.0823
			22.7808	3.9583							22.8036	4.3071							22.7957	4.3557							22.8301	3.9781							22.8156	4.0122							22.7937	4.0823
			22.796	3.9583							22.8188	4.3071							22.8109	4.3557							22.8453	3.9781							22.8232	4.0122							22.8013	4.082
			22.8112	3.9583							22.834	4.3071							22.8261	4.3557							22.8605	3.9781							22.8384	4.0122							22.8241	4.082
			22.8264	3.9583							22.8492	4.3071							22.8413	4.3557							22.8757	3.9781							22.8612	4.0125							22.8393	4.082
			22.8416	3.9583							22.8644	4.3071							22.8565	4.356							22.891	3.9781							22.8765	4.0122							22.8469	4.082
			22.8568	3.9583							22.8796	4.3071							22.8717	4.356							22.9138	3.9784							22.8841	4.0122							22.8621	4.082
			22.872	3.9583							22.8948	4.3071							22.8869	4.356							22.9214	3.9781							22.8993	4.0122							22.8773	4.082
			22.8872	3.9583							22.91	4.3074							22.9021	4.356							22.9366	3.9784							22.9145	4.0122							22.8925	4.082
			22.9024	3.9583							22.9252	4.3074							22.9173	4.356							22.9519	3.9784							22.9373	4.0122							22.9077	4.082
			22.9176	3.9583							22.9404	4.3074							22.9325	4.3563							22.9671	3.9784							22.9449	4.0122							22.9305	4.082
			22.9328	3.9583							22.9556	4.3074							22.9477	4.3563							22.9823	3.9781							22.9601	4.0122							22.9381	4.082
			22.948	3.9583							22.9708	4.3074							22.9629	4.3563							22.9976	3.9784							22.9829	4.0122							22.9533	4.082
			22.9632	3.9583							22.986	4.3074							22.9781	4.3567							23.0128	3.9784							22.9981	4.0125							22.9685	4.082
			22.9784	3.9583							23.0012	4.3074							22.9933	4.3567							23.028	3.9784							23.0057	4.0122							22.9837	4.082
			22.9936	3.9583							23.0164	4.3074							23.0085	4.3567							23.0432	3.9784							23.021	4.0125							22.9989	4.082
			23.0088	3.9583							23.0316	4.3074							23.0237	4.3567							23.0585	3.9784							23.0362	4.0125							23.0141	4.082
			23.024	3.9583							23.0468	4.3077							23.0389	4.3567							23.0813	3.9784							23.0514	4.0122							23.0369	4.082
			23.0392	3.9583							23.062	4.3077							23.0542	4.3567							23.0889	3.9784							23.0666	4.0125							23.0445	4.082
			23.0544	3.9583							23.0772	4.3077							23.0694	4.357							23.1041	3.9784							23.0818	4.0122							23.0597	4.082
			23.0696	3.9583							23.0924	4.3077							23.0846	4.357							23.1194	3.9784							23.097	4.0125							23.0825	4.082
			23.0848	3.9583							23.1076	4.3077							23.0998	4.357							23.1422	3.9784							23.1122	4.0125							23.0901	4.082
			23.1	3.9583							23.1228	4.3077							23.115	4.3573							23.1498	3.9784							23.1274	4.0125							23.1053	4.082
			23.1152	3.9583							23.1381	4.3077							23.1302	4.3573							23.165	3.9784							23.1426	4.0125							23.1205	4.082
			23.1304	3.9583							23.1533	4.3077							23.1454	4.3573							23.1879	3.9784							23.1578	4.0125							23.1357	4.0817
			23.1457	3.9583							23.1685	4.3077							23.1606	4.3573							23.1955	3.9784							23.1731	4.0125							23.1509	4.082
			23.1609	3.9583							23.1837	4.3077							23.1758	4.3573							23.2107	3.9784							23.1883	4.0125							23.1661	4.0817
			23.1761	3.9583							23.1989	4.3077							23.191	4.3576							23.2336	3.9784							23.2035	4.0125							23.1889	4.0817
			23.1913	3.9583							23.2141	4.3077							23.2062	4.3576							23.2412	3.9784							23.2187	4.0125							23.1965	4.0817
			23.2065	3.9583							23.2293	4.3077							23.2214	4.3576							23.2564	3.9784							23.2339	4.0125							23.2193	4.0817
			23.2217	3.9583							23.2445	4.3077							23.2366	4.3576							23.2716	3.9784							23.2491	4.0125							23.2345	4.0817
			23.2369	3.9583							23.2597	4.3077							23.2518	4.3579							23.2868	3.9784							23.2719	4.0125							23.2421	4.0817
			23.2521	3.9583							23.2749	4.3077							23.267	4.3579							23.3021	3.9784							23.2795	4.0125							23.2573	4.0817
			23.2673	3.9583							23.2901	4.3077							23.2822	4.3579							23.3249	3.9784							23.2947	4.0125							23.2725	4.0817
			23.2825	3.9583							23.3053	4.3077							23.2974	4.3579							23.3325	3.9784							23.31	4.0125							23.2953	4.0817
			23.2977	3.9583							23.3205	4.3077							23.3126	4.3579							23.3477	3.9784							23.3252	4.0125							23.3029	4.0817
			23.3129	3.9583							23.3357	4.3077							23.3278	4.3582							23.363	3.9784							23.3404	4.0125							23.3257	4.0817
			23.3281	3.9583							23.3509	4.3077							23.343	4.3582							23.3782	3.9784							23.3556	4.0125							23.3333	4.0817
			23.3433	3.9583							23.3661	4.3077							23.3582	4.3585							23.3934	3.9784							23.3708	4.0125							23.3561	4.0817
			23.3585	3.9583							23.3813	4.3077							23.3734	4.3585							23.4163	3.9787							23.386	4.0125							23.3713	4.0817
			23.3737	3.9583							23.3965	4.3077							23.3886	4.3585							23.4239	3.9784							23.4012	4.0125							23.3865	4.0817
			23.3889	3.9583							23.4117	4.3077							23.4038	4.3585							23.4391	3.9787							23.4164	4.0125							23.4017	4.0817
			23.4041	3.9583							23.4269	4.3077							23.419	4.3585							23.4543	3.9787							23.4316	4.0125							23.4093	4.0817
			23.4193	3.9583							23.4421	4.3077							23.4342	4.3585							23.4696	3.9787							23.4545	4.0125							23.4245	4.0817
			23.4345	3.9583							23.4573	4.3077							23.4494	4.3585							23.4848	3.9787							23.4621	4.0125							23.4397	4.0817
			23.4497	3.9583							23.4725	4.308							23.4646	4.3588							23.5	3.9787							23.4773	4.0125							23.4625	4.0817
			23.4649	3.9583							23.4877	4.3077							23.4798	4.3588							23.5153	3.9787							23.4925	4.0125							23.4701	4.0817
			23.4801	3.9583							23.5029	4.308							23.495	4.3588							23.5305	3.9787							23.5077	4.0125							23.4853	4.0817
			23.4953	3.9583							23.5181	4.3077							23.5102	4.3588							23.5457	3.9787							23.5229	4.0125							23.5082	4.0817
			23.5105	3.9583							23.5333	4.308							23.5254	4.3591							23.5609	3.9787							23.5457	4.0125							23.5234	4.0817
			23.5257	3.9583							23.5485	4.308							23.5406	4.3591							23.5762	3.9787							23.5533	4.0125							23.5386	4.0817
			23.5409	3.9583							23.5637	4.308							23.5558	4.3591							23.5914	3.9787							23.5761	4.0125							23.5538	4.0817
			23.5561	3.9583							23.5789	4.308							23.571	4.3591							23.6142	3.9787							23.5837	4.0125							23.5614	4.0817
			23.5713	3.9583							23.5941	4.308							23.5862	4.3591							23.6218	3.9787							23.5989	4.0125							23.5766	4.0817
			23.5865	3.9583							23.6093	4.308							23.6014	4.3591							23.637	3.9787							23.6142	4.0125							23.5918	4.0814
			23.6017	3.9583							23.6245	4.308							23.6166	4.3591							23.6523	3.9787							23.6294	4.0125							23.607	4.0814
			23.6169	3.9583							23.6397	4.308							23.6318	4.3594							23.6675	3.9787							23.6446	4.0125							23.6222	4.0814
			23.6321	3.9583							23.6549	4.308							23.647	4.3594							23.6827	3.9787							23.6674	4.0125							23.6374	4.0814
			23.6473	3.9583							23.6701	4.3077							23.6622	4.3594							23.6979	3.9787							23.675	4.0125							23.6526	4.0814
			23.6625	3.9583							23.6853	4.308							23.6774	4.3594							23.7132	3.9787							23.6902	4.0125							23.6678	4.0814
			23.6777	3.9583							23.7005	4.3077							23.6927	4.3594							23.7284	3.9787							23.7054	4.0125							23.6906	4.0814
			23.6929	3.9583							23.7157	4.3077							23.7079	4.3598							23.7436	3.9787							23.7282	4.0125							23.7058	4.0814
			23.7081	3.9583							23.7309	4.3077							23.7231	4.3598							23.7588	3.9787							23.7434	4.0125							23.7134	4.0814
			23.7233	3.9583							23.7462	4.3077							23.7383	4.3598							23.7741	3.9787							23.7511	4.0125							23.7286	4.0814
			23.7386	3.9583							23.7614	4.3077							23.7535	4.3598							23.7893	3.9787							23.7663	4.0125							23.7438	4.0814
			23.7538	3.9583							23.7766	4.3077							23.7687	4.3598							23.8045	3.9787							23.7815	4.0125							23.7666	4.0814
			23.769	3.9583							23.7918	4.3077							23.7839	4.3598							23.8198	3.9787							23.7967	4.0125							23.7818	4.0814
			23.7842	3.9583							23.807	4.3077							23.7991	4.3598							23.835	3.9787							23.8119	4.0125							23.7894	4.0814
			23.7994	3.9583							23.8222	4.3077							23.8143	4.3601							23.8502	3.9787							23.8271	4.0125							23.8046	4.0814
			23.8146	3.9583							23.8374	4.3077							23.8295	4.3601							23.873	3.9787							23.8423	4.0125							23.8198	4.0814
			23.8298	3.9583							23.8526	4.3077							23.8447	4.3601							23.8807	3.9787							23.8575	4.0125							23.835	4.0811
			23.845	3.9583							23.8678	4.3077							23.8599	4.3604							23.8959	3.9787							23.8803	4.0125							23.8502	4.0811
			23.8602	3.958							23.883	4.3077							23.8751	4.3604							23.9111	3.9787							23.8956	4.0125							23.8654	4.0814
			23.8754	3.9583							23.8982	4.3074							23.8903	4.3604							23.9263	3.9787							23.9032	4.0125							23.8806	4.0811
			23.8906	3.9583							23.9134	4.3077							23.9055	4.3604							23.9415	3.9787							23.9184	4.0125							23.9034	4.0811
			23.9058	3.9583							23.9286	4.3074							23.9207	4.3604							23.9568	3.9787							23.9336	4.0125							23.911	4.0811
			23.921	3.9583							23.9438	4.3074							23.9359	4.3604							23.972	3.9787							23.9488	4.0125							23.9262	4.0814
			23.9362	3.9583							23.959	4.3074							23.9511	4.3607							23.9872	3.9787							23.964	4.0125							23.9414	4.0811
			23.9514	3.9583							23.9742	4.3074							23.9663	4.3607							24.0025	3.9787							23.9792	4.0125							23.9642	4.0814
			23.9666	3.958							23.9894	4.3074							23.9815	4.3607							24.0177	3.9791							23.9944	4.0125							23.9718	4.0811
			23.9818	3.9583							24.0046	4.3071							23.9967	4.3607							24.0329	3.9791							24.0096	4.0125							23.9946	4.0811
			23.997	3.9583							24.0198	4.3071							24.0119	4.361							24.0481	3.9791							24.0248	4.0125							24.0022	4.0811
			24.0122	3.9583							24.035	4.3071							24.0271	4.361							24.0634	3.9791							24.0477	4.0125							24.0174	4.0811
			24.0274	3.9583							24.0502	4.3071							24.0423	4.361							24.0786	3.9791							24.0553	4.0125							24.0326	4.0811
			24.0426	3.9583							24.0654	4.3071							24.0575	4.361							24.0938	3.9791							24.0705	4.0125							24.0478	4.0811
			24.0578	3.9583							24.0806	4.3071							24.0727	4.361							24.109	3.9791							24.0933	4.0125							24.063	4.0811
			24.073	3.9583							24.0958	4.3071							24.0879	4.361							24.1243	3.9791							24.1009	4.0125							24.0782	4.0811
			24.0882	3.9583							24.111	4.3071							24.1031	4.361							24.1395	3.9791							24.1161	4.0125							24.0934	4.0811
			24.1034	3.9583							24.1262	4.3071							24.1183	4.3613							24.1547	3.9791							24.1313	4.0128							24.1086	4.0811
			24.1186	3.9583							24.1414	4.3071							24.1335	4.3613							24.1699	3.9791							24.1465	4.0125							24.1238	4.0811
			24.1338	3.9583							24.1566	4.3067							24.1487	4.3613							24.1852	3.9791							24.1617	4.0128							24.139	4.0811
			24.149	3.9583							24.1718	4.3067							24.1639	4.3613							24.2004	3.9791							24.1846	4.0125							24.1542	4.0811
			24.1642	3.9583							24.187	4.3067							24.1791	4.3613							24.2156	3.9791							24.1922	4.0125							24.177	4.0811
			24.1794	3.9583							24.2022	4.3067							24.1943	4.3613							24.2308	3.9791							24.2074	4.0125							24.1846	4.0811
			24.1946	3.9583							24.2174	4.3067							24.2095	4.3616							24.2537	3.9794							24.2302	4.0125							24.2074	4.0811
			24.2098	3.9583							24.2326	4.3067							24.2247	4.3616							24.2613	3.9791							24.2378	4.0125							24.215	4.0811
			24.225	3.9583							24.2478	4.3067							24.2399	4.3616							24.2765	3.9794							24.253	4.0125							24.2302	4.0814
			24.2402	3.9583							24.263	4.3064							24.2551	4.3616							24.2917	3.9791							24.2682	4.0125							24.2454	4.0811
			24.2554	3.9583							24.2782	4.3064							24.2703	4.3616							24.307	3.9794							24.2834	4.0125							24.2682	4.0811
			24.2706	3.9583							24.2934	4.3064							24.2855	4.3616							24.3222	3.9794							24.2986	4.0128							24.2834	4.0814
			24.2858	3.9583							24.3086	4.3064							24.3007	4.3616							24.3374	3.9794							24.3138	4.0128							24.2986	4.0811
			24.301	3.9583							24.3238	4.3064							24.3159	4.3616							24.3526	3.9794							24.3367	4.0128							24.3062	4.0814
			24.3162	3.9583							24.3391	4.3064							24.3311	4.3616							24.3679	3.9794							24.3443	4.0125							24.329	4.0814
			24.3314	3.9583							24.3543	4.3064							24.3463	4.3622							24.3831	3.9794							24.3595	4.0125							24.3366	4.0814
			24.3467	3.9583							24.3695	4.3064							24.3615	4.3622							24.3983	3.9794							24.3747	4.0125							24.3518	4.0814
			24.3619	3.9583							24.3847	4.3064							24.3768	4.3622							24.4135	3.9794							24.3899	4.0128							24.367	4.0811
			24.3771	3.9583							24.3999	4.3064							24.392	4.3622							24.4288	3.9794							24.4051	4.0125							24.3822	4.0814
			24.3923	3.9583							24.4151	4.3061							24.4072	4.3625							24.444	3.9794							24.4203	4.0128							24.3974	4.0814
			24.4075	3.9583							24.4303	4.3061							24.4224	4.3625							24.4592	3.9794							24.4431	4.0128							24.4126	4.0814
			24.4227	3.9583							24.4455	4.3061							24.4376	4.3625							24.4744	3.9794							24.4507	4.0128							24.4278	4.0811
			24.4379	3.9583							24.4607	4.3061							24.4528	4.3625							24.4897	3.9794							24.4659	4.0128							24.443	4.0811
			24.4531	3.9583							24.4759	4.3061							24.468	4.3625							24.5049	3.9794							24.4812	4.0125							24.4582	4.0811
			24.4683	3.9583							24.4911	4.3061							24.4832	4.3625							24.5201	3.9794							24.504	4.0128							24.481	4.0811
			24.4835	3.9583							24.4987	4.3061							24.4984	4.3625							24.5353	3.9794							24.5116	4.0128							24.4962	4.0811
			24.4987	3.9583							24.5139	4.3058							24.5136	4.3625							24.5506	3.9794							24.5268	4.0128							24.5038	4.0814
			24.5139	3.9583							24.5291	4.3058							24.5288	4.3629							24.5658	3.9794							24.542	4.0125							24.519	4.0814
			24.5291	3.9583							24.5443	4.3058							24.544	4.3629							24.581	3.9794							24.5572	4.0128							24.5418	4.0811
			24.5443	3.9583							24.5595	4.3058							24.5592	4.3629							24.5963	3.9794							24.5724	4.0128							24.557	4.0811
			24.5595	3.9583							24.5747	4.3058							24.5744	4.3629							24.6115	3.9794							24.5876	4.0128							24.5646	4.0811
			24.5747	3.9583							24.5899	4.3058							24.5896	4.3632							24.6267	3.9794							24.6028	4.0128							24.5874	4.0811
			24.5899	3.9583							24.6051	4.3058							24.6048	4.3632							24.6419	3.9794							24.6181	4.0128							24.6026	4.0811
			24.6051	3.9583							24.6203	4.3058							24.62	4.3632							24.6572	3.9794							24.6333	4.0128							24.6178	4.0811
			24.6203	3.9583							24.6355	4.3058							24.6352	4.3632							24.6724	3.9794							24.6485	4.0128							24.6254	4.0811
			24.6355	3.9583							24.6507	4.3058							24.6504	4.3632							24.6876	3.9794							24.6637	4.0128							24.6406	4.0811
			24.6507	3.9583							24.6659	4.3058							24.6656	4.3632							24.7028	3.9794							24.6865	4.0128							24.6634	4.0811
			24.6659	3.9583							24.6811	4.3058							24.6808	4.3632							24.7257	3.9794							24.6941	4.0128							24.671	4.0811
			24.6811	3.9583							24.6963	4.3058							24.696	4.3632							24.7409	3.9794							24.7093	4.0128							24.6862	4.0811
			24.6963	3.9583							24.7115	4.3058							24.7112	4.3635							24.7561	3.9794							24.7245	4.0128							24.7014	4.0811
			24.7115	3.9583							24.7267	4.3058							24.7264	4.3635							24.7637	3.9797							24.7397	4.0128							24.7242	4.0811
			24.7267	3.9583							24.7419	4.3058							24.7416	4.3635							24.779	3.9797							24.7626	4.0128							24.7318	4.0811
			24.7419	3.9583							24.7571	4.3058							24.7568	4.3635							24.7942	3.9797							24.7702	4.0128							24.747	4.0811
			24.7571	3.9583							24.7723	4.3058							24.772	4.3635							24.8094	3.9797							24.793	4.0128							24.7622	4.0811
			24.7723	3.9583							24.7875	4.3058							24.7872	4.3638							24.8246	3.9797							24.8082	4.0125							24.785	4.0811
			24.7875	3.9583							24.8027	4.3058							24.8024	4.3638							24.8399	3.9797							24.8158	4.0128							24.7926	4.0811
			24.8027	3.9583							24.8179	4.3058							24.8176	4.3638							24.8551	3.9797							24.831	4.0125							24.8078	4.0811
			24.8179	3.9583							24.8331	4.3058							24.8328	4.3638							24.8703	3.9797							24.8462	4.0128							24.823	4.0811
			24.8331	3.9583							24.8483	4.3058							24.848	4.3638							24.8932	3.9797							24.8614	4.0125							24.8458	4.0811
			24.8483	3.9583							24.8635	4.3058							24.8632	4.3638							24.9008	3.9797							24.8766	4.0128							24.8534	4.0811
			24.8635	3.9583							24.8787	4.3058							24.8784	4.3638							24.916	3.9797							24.8994	4.0125							24.8686	4.0811
			24.8787	3.9583							24.8939	4.3058							24.8936	4.3638							24.9388	3.9797							24.9147	4.0125							24.8914	4.0811
			24.8939	3.9583							24.9091	4.3058							24.9088	4.3638							24.9465	3.9797							24.9223	4.0128							24.899	4.0811
			24.9091	3.9583							24.9243	4.3058							24.924	4.3638							24.9693	3.9797							24.9451	4.0125							24.9218	4.0811
			24.9243	3.9583							24.9395	4.3058							24.9392	4.3638							24.9769	3.9797							24.9603	4.0125							24.9294	4.0811
			24.9395	3.9583							24.9547	4.3058							24.9544	4.3641							24.9921	3.9797							24.9679	4.0128							24.9446	4.0811
			24.9547	3.9583							24.97	4.3061							24.9696	4.3641							25.0074	3.98							24.9831	4.0125							24.9598	4.0811
			24.97	3.9583							24.9852	4.3061							24.9848	4.3641							25.0302	3.9797							24.9983	4.0125							24.975	4.0811
			24.9852	3.9583							25.0004	4.3061							25	4.3641							25.0378	3.98							25.0135	4.0125							24.9902	4.0807
			25.0004	3.9583							25.0156	4.3061							25.0152	4.3641							25.0454	3.98							25.0363	4.0125							25.013	4.0807
			25.0156	3.9583							25.0308	4.3061							25.0304	4.3641							25.0607	3.9797							25.0515	4.0125							25.0206	4.0811
			25.0308	3.9583							25.046	4.3061							25.0456	4.3641							25.0759	3.98							25.0591	4.0125							25.0434	4.0811
			25.046	3.9583							25.0612	4.3061							25.0608	4.3644							25.0911	3.98							25.0744	4.0125							25.0511	4.0807
			25.0612	3.9583							25.0764	4.3061							25.076	4.3644							25.1063	3.98							25.0896	4.0128							25.0663	4.0811
			25.0764	3.9583							25.0916	4.3061							25.0912	4.3644							25.1216	3.98							25.1048	4.0125							25.0815	4.0807
			25.0916	3.9583							25.1068	4.3064							25.1064	4.3644							25.1444	3.98							25.12	4.0125							25.0967	4.0807
			25.1068	3.9583							25.122	4.3064							25.1216	4.3644							25.152	3.98							25.1428	4.0125							25.1119	4.0811
			25.122	3.9583							25.1372	4.3064							25.1368	4.3644							25.1749	3.98							25.1504	4.0125							25.1271	4.0807
			25.1372	3.9583							25.1524	4.3064							25.152	4.3644							25.1825	3.98							25.1656	4.0125							25.1423	4.0807
			25.1524	3.9583							25.1676	4.3064							25.1672	4.3644							25.1977	3.98							25.1808	4.0125							25.1575	4.0807
			25.1676	3.9583							25.1828	4.3064							25.1824	4.3644							25.2129	3.98							25.196	4.0125							25.1803	4.0807
			25.1828	3.9583							25.198	4.3064							25.1977	4.3644							25.2282	3.98							25.2113	4.0125							25.1879	4.0807
			25.198	3.9583							25.2132	4.3064							25.2129	4.3644							25.2434	3.98							25.2341	4.0125							25.2107	4.0807
			25.2132	3.9583							25.2284	4.3064							25.2281	4.3644							25.2586	3.98							25.2417	4.0125							25.2183	4.0807
			25.2284	3.9583							25.2436	4.3064							25.2433	4.3644							25.2738	3.98							25.2569	4.0125							25.2411	4.0807
			25.2436	3.9583							25.2588	4.3064							25.2585	4.3644							25.2967	3.98							25.2721	4.0125							25.2487	4.0807
			25.2588	3.9583							25.274	4.3064							25.2737	4.3647							25.3043	3.98							25.2873	4.0125							25.2715	4.0807
			25.274	3.9583							25.2892	4.3064							25.2889	4.3647							25.3271	3.98							25.3025	4.0125							25.2791	4.0807
			25.2892	3.9583							25.3044	4.3064							25.3041	4.3647							25.3424	3.98							25.3177	4.0125							25.2943	4.0807
			25.3044	3.9583							25.3196	4.3064							25.3193	4.3647							25.35	3.98							25.3329	4.0125							25.3095	4.0804
			25.3196	3.9583							25.3348	4.3064							25.3345	4.3647							25.3652	3.98							25.3558	4.0125							25.3247	4.0804
			25.3348	3.9583							25.35	4.3067							25.3497	4.3647							25.3804	3.98							25.3634	4.0125							25.3399	4.0804
			25.35	3.9583							25.3652	4.3067							25.3649	4.3647							25.4033	3.98							25.3786	4.0125							25.3627	4.0804
			25.3652	3.9586							25.3804	4.3067							25.3801	4.3647							25.4109	3.98							25.3938	4.0125							25.3779	4.0804
			25.3804	3.9586							25.3956	4.3071							25.3953	4.3647							25.4261	3.98							25.409	4.0125							25.3855	4.0804
			25.3956	3.9586							25.4108	4.3071							25.4105	4.365							25.4413	3.98							25.4242	4.0125							25.4007	4.0804
			25.4108	3.9583							25.426	4.3071							25.4257	4.365							25.4642	3.9803							25.4394	4.0125							25.4159	4.0804
			25.426	3.9586							25.4412	4.3071							25.4409	4.365							25.4794	3.9803							25.4546	4.0125							25.4311	4.0804
			25.4412	3.9586							25.4564	4.3071							25.4561	4.365							25.487	3.9803							25.4698	4.0125							25.4463	4.0804
			25.4564	3.9586							25.4716	4.3071							25.4713	4.365							25.5023	3.9803							25.485	4.0125							25.4691	4.0804
			25.4716	3.9583							25.4868	4.3074							25.4865	4.365							25.5175	3.9803							25.5003	4.0125							25.4843	4.0804
			25.4868	3.9586							25.502	4.3071							25.5017	4.365							25.5327	3.9803							25.5155	4.0125							25.4919	4.0804
			25.502	3.9586							25.5172	4.3071							25.5169	4.365							25.5555	3.9803							25.5307	4.0125							25.5071	4.0804
			25.5172	3.9586							25.5324	4.3074							25.5321	4.3653							25.5632	3.9803							25.5459	4.0125							25.5223	4.0804
			25.5324	3.9586							25.5476	4.3074							25.5473	4.365							25.586	3.9803							25.5611	4.0125							25.5375	4.0804
			25.5476	3.9586							25.5628	4.3074							25.5625	4.3653							25.5936	3.9803							25.5763	4.0125							25.5527	4.0801
			25.5628	3.9586							25.578	4.3074							25.5777	4.3653							25.6088	3.9803							25.5915	4.0125							25.5679	4.0801
			25.578	3.9586							25.5932	4.3077							25.5929	4.3653							25.624	3.9803							25.6067	4.0125							25.5831	4.0801
			25.5932	3.9586							25.6085	4.3077							25.6081	4.3653							25.6393	3.9803							25.6219	4.0122							25.6059	4.0801
			25.6085	3.9586							25.6237	4.3077							25.6233	4.3653							25.6545	3.9803							25.6371	4.0125							25.6135	4.0801
			25.6237	3.9586							25.6389	4.3077							25.6385	4.3653							25.6697	3.9803							25.6524	4.0122							25.6287	4.0801
			25.6389	3.9586							25.6541	4.3077							25.6537	4.3653							25.6849	3.9803							25.6676	4.0125							25.6439	4.0801
			25.6541	3.9586							25.6693	4.3077							25.6689	4.3653							25.7002	3.9803							25.6828	4.0122							25.6591	4.0801
			25.6693	3.9586							25.6845	4.308							25.6841	4.3653							25.7154	3.9806							25.698	4.0122							25.6743	4.0801
			25.6845	3.9586							25.6997	4.308							25.6993	4.3656							25.7306	3.9806							25.7132	4.0122							25.6895	4.0801
			25.6997	3.9586							25.7149	4.308							25.7145	4.3656							25.7458	3.9806							25.736	4.0122							25.7047	4.0801
			25.7149	3.9586							25.7301	4.308							25.7297	4.3656							25.7611	3.9806							25.7436	4.0122							25.7275	4.0801
			25.7301	3.9586							25.7453	4.3083							25.7449	4.3656							25.7763	3.9806							25.7588	4.0122							25.7351	4.0801
			25.7453	3.9586							25.7605	4.3083							25.7601	4.3656							25.7915	3.9806							25.774	4.0122							25.7503	4.0801
			25.7605	3.9586							25.7757	4.3083							25.7753	4.3656							25.8067	3.9806							25.7969	4.0122							25.7655	4.0801
			25.7757	3.9586							25.7909	4.3083							25.7905	4.3656							25.822	3.9806							25.8045	4.0122							25.7807	4.0801
			25.7909	3.9586							25.8061	4.3083							25.8057	4.3656							25.8448	3.9806							25.8273	4.0122							25.7959	4.0801
			25.8061	3.9586							25.8213	4.3083							25.8209	4.3656							25.8524	3.9806							25.8349	4.0122							25.8111	4.0801
			25.8213	3.9586							25.8365	4.3086							25.8361	4.3656							25.8677	3.9806							25.8501	4.0122							25.8263	4.0801
			25.8365	3.9589							25.8517	4.3086							25.8514	4.3656							25.8905	3.9806							25.8729	4.0122							25.8415	4.0801
			25.8517	3.9589							25.8669	4.3086							25.8666	4.3656							25.8981	3.9806							25.8805	4.0122							25.8567	4.0798
			25.8669	3.9586							25.8821	4.3086							25.8818	4.3656							25.9133	3.9806							25.8957	4.0119							25.8719	4.0801
			25.8821	3.9589							25.8973	4.3089							25.897	4.3656							25.9286	3.9806							25.9109	4.0122							25.8871	4.0798
			25.8973	3.9586							25.9125	4.3089							25.9122	4.3656							25.9514	3.9806							25.9261	4.0119							25.9099	4.0798
			25.9125	3.9589							25.9277	4.3089							25.9274	4.3656							25.959	3.9806							25.9414	4.0119							25.9251	4.0798
			25.9277	3.9586							25.9429	4.3089							25.9426	4.3656							25.9742	3.9806							25.9566	4.0122							25.9327	4.0798
			25.9429	3.9589							25.9581	4.3089							25.9578	4.3656							25.9971	3.9806							25.9794	4.0122							25.9479	4.0798
			25.9581	3.9586							25.9733	4.3089							25.973	4.3656							26.0047	3.9806							25.987	4.0119							25.9631	4.0798
			25.9733	3.9586							25.9885	4.3089							25.9882	4.3656							26.0199	3.9809							26.0098	4.0119							25.9783	4.0798
			25.9885	3.9589							26.0037	4.3092							26.0034	4.3656							26.0351	3.9809							26.0174	4.0119							25.9935	4.0798
			26.0037	3.9589							26.0189	4.3092							26.0186	4.3656							26.0504	3.9809							26.0402	4.0119							26.0087	4.0798
			26.0189	3.9589							26.0341	4.3092							26.0338	4.3656							26.0656	3.9809							26.0478	4.0119							26.0239	4.0798
			26.0341	3.9586							26.0493	4.3092							26.049	4.3656							26.0808	3.9809							26.063	4.0119							26.0391	4.0798
			26.0493	3.9589							26.0645	4.3092							26.0642	4.3656							26.1036	3.9809							26.0783	4.0119							26.0543	4.0798
			26.0645	3.9589							26.0797	4.3092							26.0794	4.366							26.1113	3.9809							26.0935	4.0119							26.0771	4.0798
			26.0797	3.9589							26.0949	4.3092							26.0946	4.366							26.1265	3.9809							26.1087	4.0119							26.0847	4.0798
			26.0949	3.9589							26.1101	4.3092							26.1098	4.3656							26.1417	3.9809							26.1239	4.0119							26.0999	4.0798
			26.1101	3.9589							26.1253	4.3095							26.125	4.366							26.1569	3.9809							26.1391	4.0119							26.1151	4.0798
			26.1253	3.9589							26.1405	4.3095							26.1402	4.366							26.1722	3.9809							26.1619	4.0119							26.1303	4.0798
			26.1405	3.9589							26.1557	4.3095							26.1554	4.366							26.1874	3.9809							26.1695	4.0119							26.1455	4.0798
			26.1557	3.9589							26.1709	4.3095							26.1706	4.366							26.2026	3.9809							26.1847	4.0119							26.1607	4.0798
			26.1709	3.9589							26.1861	4.3095							26.1858	4.366							26.2255	3.9809							26.1999	4.0119							26.1835	4.0798
			26.1861	3.9589							26.2013	4.3095							26.201	4.366							26.2407	3.9809							26.2151	4.0119							26.1911	4.0798
			26.2013	3.9589							26.2165	4.3095							26.2162	4.366							26.2559	3.9809							26.2304	4.0119							26.2063	4.0798
			26.2165	3.9589							26.2317	4.3095							26.2314	4.366							26.2711	3.9812							26.2456	4.0119							26.2215	4.0798
			26.2317	3.9589							26.2469	4.3095							26.2466	4.366							26.2864	3.9809							26.2608	4.0119							26.2367	4.0798
			26.2469	3.9589							26.2621	4.3095							26.2618	4.366							26.3016	3.9809							26.276	4.0119							26.2595	4.0798
			26.2621	3.9589							26.2773	4.3095							26.277	4.366							26.3092	3.9812							26.2912	4.0119							26.2747	4.0798
			26.2773	3.9589							26.2925	4.3095							26.2922	4.366							26.332	3.9812							26.3064	4.0119							26.2823	4.0798
			26.2925	3.9589							26.3078	4.3095							26.3074	4.366							26.3396	3.9812							26.3216	4.0119							26.3051	4.0798
			26.3078	3.9589							26.323	4.3095							26.3226	4.366							26.3549	3.9812							26.3368	4.0119							26.3203	4.0798
			26.323	3.9589							26.3382	4.3095							26.3378	4.366							26.3701	3.9812							26.352	4.0119							26.3279	4.0795
			26.3382	3.9589							26.3534	4.3095							26.353	4.366							26.3853	3.9812							26.3672	4.0119							26.3431	4.0798
			26.3534	3.9589							26.3686	4.3095							26.3682	4.366							26.4005	3.9812							26.3825	4.0119							26.3583	4.0798
			26.3686	3.9589							26.3838	4.3095							26.3834	4.366							26.4234	3.9812							26.3977	4.0119							26.3735	4.0798
			26.3838	3.9589							26.399	4.3095							26.3986	4.366							26.431	3.9812							26.4129	4.0119							26.3887	4.0798
			26.399	3.9589							26.4142	4.3102							26.4138	4.366							26.4462	3.9812							26.4281	4.0119							26.4115	4.0795
			26.4142	3.9589							26.4294	4.3102							26.429	4.366							26.4615	3.9812							26.4433	4.0119							26.4191	4.0795
			26.4294	3.9589							26.4446	4.3102							26.4443	4.3656							26.4767	3.9812							26.4585	4.0119							26.4343	4.0795
			26.4446	3.9589							26.4598	4.3102							26.4595	4.366							26.4995	3.9812							26.4737	4.0119							26.4495	4.0795
			26.4598	3.9589							26.475	4.3102							26.4747	4.366							26.5071	3.9812							26.4889	4.0119							26.4647	4.0795
			26.475	3.9589							26.4902	4.3102							26.4899	4.366							26.5224	3.9812							26.5041	4.0119							26.4799	4.0795
			26.4902	3.9589							26.5054	4.3102							26.5051	4.3656							26.5376	3.9812							26.5193	4.0119							26.4951	4.0795
			26.5054	3.9589							26.5206	4.3102							26.5203	4.366							26.5528	3.9812							26.5346	4.0119							26.5103	4.0795
			26.5206	3.9589							26.5358	4.3102							26.5355	4.3656							26.568	3.9812							26.5498	4.0119							26.5255	4.0795
			26.5358	3.9589							26.551	4.3102							26.5507	4.366							26.5832	3.9812							26.565	4.0119							26.5407	4.0795
			26.551	3.9589							26.5662	4.3105							26.5659	4.366							26.5985	3.9812							26.5802	4.0119							26.5559	4.0795
			26.5662	3.9589							26.5814	4.3105							26.5811	4.3656							26.6213	3.9815							26.5954	4.0119							26.5711	4.0795
			26.5814	3.9589							26.5966	4.3105							26.5963	4.366							26.6289	3.9815							26.6106	4.0119							26.5863	4.0795
			26.5966	3.9589							26.6118	4.3105							26.6115	4.366							26.6518	3.9815							26.6258	4.0119							26.6015	4.0795
			26.6118	3.9589							26.627	4.3105							26.6267	4.366							26.6594	3.9815							26.641	4.0119							26.6167	4.0795
			26.627	3.9589							26.6422	4.3105							26.6419	4.3656							26.6822	3.9815							26.6562	4.0119							26.6319	4.0795
			26.6422	3.9589							26.6574	4.3105							26.6571	4.366							26.6898	3.9815							26.6715	4.0119							26.6471	4.0795
			26.6574	3.9589							26.6726	4.3108							26.6723	4.366							26.705	3.9815							26.6867	4.0119							26.6623	4.0795
			26.6726	3.9589							26.6878	4.3108							26.6875	4.366							26.7203	3.9815							26.7019	4.0119							26.6775	4.0795
			26.6878	3.9589							26.703	4.3108							26.7027	4.366							26.7355	3.9815							26.7247	4.0119							26.6928	4.0795
			26.703	3.9589							26.7182	4.3108							26.7179	4.3656							26.7507	3.9815							26.7323	4.0119							26.7156	4.0795
			26.7182	3.9592							26.7334	4.3108							26.7331	4.3656							26.766	3.9815							26.7475	4.0119							26.7308	4.0795
			26.7334	3.9589							26.7486	4.3111							26.7483	4.366							26.7812	3.9815							26.7627	4.0119							26.746	4.0792
			26.7486	3.9589							26.7638	4.3111							26.7635	4.366							26.804	3.9815							26.7779	4.0119							26.7612	4.0792
			26.7638	3.9592							26.779	4.3111							26.7787	4.366							26.8116	3.9815							26.7931	4.0119							26.7688	4.0792
			26.779	3.9589							26.7942	4.3111							26.7939	4.366							26.8269	3.9815							26.8084	4.0119							26.784	4.0792
			26.7942	3.9589							26.8094	4.3111							26.8091	4.366							26.8497	3.9815							26.8236	4.0119							26.7992	4.0792
			26.8094	3.9592							26.8246	4.3111							26.8243	4.366							26.8573	3.9815							26.8388	4.0119							26.8144	4.0792
			26.8246	3.9592							26.8398	4.3114							26.8395	4.366							26.8725	3.9815							26.854	4.0119							26.8296	4.0792
			26.8398	3.9592							26.855	4.3114							26.8547	4.366							26.8954	3.9815							26.8692	4.0119							26.8448	4.0792
			26.855	3.9592							26.8702	4.3114							26.8699	4.3663							26.903	3.9815							26.892	4.0119							26.86	4.0792
			26.8702	3.9592							26.8854	4.3114							26.8851	4.3663							26.9182	3.9815							26.8996	4.0119							26.8752	4.0792
			26.8854	3.9592							26.9006	4.3114							26.9003	4.3663							26.9334	3.9815							26.9224	4.0119							26.8904	4.0792
			26.9006	3.9592							26.9158	4.3117							26.9155	4.3663							26.9487	3.9815							26.93	4.0119							26.9056	4.0792
			26.9158	3.9589							26.9311	4.3117							26.9307	4.3663							26.9639	3.9815							26.9452	4.0119							26.9284	4.0792
			26.9311	3.9589							26.9463	4.3117							26.9459	4.3663							26.9791	3.9815							26.9605	4.0119							26.9436	4.0792
			26.9463	3.9592							26.9615	4.3117							26.9611	4.3663							26.9943	3.9818							26.9833	4.0119							26.9512	4.0792
			26.9615	3.9592							26.9767	4.3117							26.9763	4.3663							27.0096	3.9818							26.9909	4.0119							26.9664	4.0792
			26.9767	3.9592							26.9919	4.3117							26.9915	4.3663							27.0248	3.9818							27.0061	4.0122							26.9892	4.0792
			26.9919	3.9592							27.0071	4.3117							27.0067	4.3663							27.04	3.9818							27.0213	4.0122							26.9968	4.0792
			27.0071	3.9592							27.0223	4.3117							27.0219	4.3663							27.0552	3.9818							27.0441	4.0122							27.012	4.0792
			27.0223	3.9592							27.0375	4.3117							27.0371	4.3663							27.0705	3.9818							27.0517	4.0122							27.0272	4.0792
			27.0375	3.9592							27.0527	4.3117							27.0523	4.3663							27.0857	3.9818							27.0669	4.0122							27.0424	4.0792
			27.0527	3.9592							27.0679	4.3117							27.0675	4.3663							27.1009	3.9818							27.0897	4.0122							27.0576	4.0792
			27.0679	3.9592							27.0831	4.312							27.0827	4.3666							27.1161	3.9818							27.1049	4.0122							27.0804	4.0792
			27.0831	3.9592							27.0983	4.312							27.0979	4.3666							27.1314	3.9818							27.1126	4.0122							27.0956	4.0792
			27.0983	3.9592							27.1135	4.312							27.1131	4.3666							27.1466	3.9818							27.1354	4.0122							27.1108	4.0792
			27.1135	3.9592							27.1287	4.312							27.1284	4.3666							27.1618	3.9818							27.143	4.0122							27.1184	4.0792
			27.1287	3.9592							27.1439	4.312							27.1436	4.3666							27.1847	3.9818							27.1658	4.0122							27.1336	4.0792
			27.1439	3.9592							27.1591	4.312							27.1588	4.3666							27.1999	3.9818							27.1734	4.0122							27.1488	4.0792
			27.1591	3.9592							27.1743	4.312							27.174	4.3666							27.2151	3.9818							27.1886	4.0122							27.1716	4.0792
			27.1743	3.9592							27.1895	4.3123							27.1892	4.3666							27.2227	3.9818							27.2038	4.0122							27.1792	4.0792
			27.1895	3.9592							27.2047	4.3123							27.2044	4.3669							27.238	3.9818							27.219	4.0122							27.1944	4.0792
			27.2047	3.9592							27.2199	4.3123							27.2196	4.3669							27.2532	3.9818							27.2342	4.0122							27.2172	4.0792
			27.2199	3.9592							27.2351	4.3123							27.2348	4.3669							27.2684	3.9818							27.2494	4.0122							27.2248	4.0792
			27.2351	3.9592							27.2503	4.3123							27.25	4.3669							27.2836	3.9818							27.2647	4.0125							27.24	4.0792
			27.2503	3.9592							27.2655	4.3123							27.2652	4.3669							27.2989	3.9822							27.2799	4.0122							27.2552	4.0792
			27.2655	3.9592							27.2807	4.3123							27.2804	4.3669							27.3065	3.9818							27.2951	4.0122							27.2704	4.0792
			27.2807	3.9592							27.2959	4.3123							27.2956	4.3672							27.3293	3.9822							27.3103	4.0125							27.2932	4.0792
			27.2959	3.9592							27.3111	4.3123							27.3108	4.3672							27.3369	3.9818							27.3331	4.0122							27.3008	4.0792
			27.3111	3.9592							27.3263	4.3123							27.326	4.3672							27.3522	3.9818							27.3407	4.0125							27.316	4.0792
			27.3263	3.9592							27.3415	4.3126							27.3412	4.3672							27.375	3.9822							27.3559	4.0125							27.3312	4.0792
			27.3415	3.9595							27.3567	4.3126							27.3564	4.3672							27.3826	3.9822							27.3711	4.0125							27.3464	4.0792
			27.3567	3.9592							27.3719	4.3126							27.3716	4.3675							27.4054	3.9822							27.3864	4.0125							27.3616	4.0792
			27.3719	3.9592							27.3871	4.3126							27.3868	4.3675							27.413	3.9822							27.4092	4.0125							27.3768	4.0792
			27.3871	3.9592							27.4023	4.3126							27.402	4.3675							27.4283	3.9822							27.4168	4.0125							27.392	4.0792
			27.4023	3.9592							27.4175	4.3126							27.4172	4.3675							27.4435	3.9822							27.4396	4.0125							27.4072	4.0792
			27.4175	3.9592							27.4327	4.3129							27.4324	4.3675							27.4587	3.9822							27.4472	4.0125							27.4224	4.0792
			27.4327	3.9595							27.4479	4.3129							27.4476	4.3675							27.4739	3.9822							27.4624	4.0125							27.4376	4.0792
			27.4479	3.9595							27.4631	4.3129							27.4628	4.3675							27.4892	3.9822							27.4776	4.0125							27.4528	4.0792
			27.4631	3.9592							27.4783	4.3129							27.478	4.3675							27.5044	3.9822							27.4928	4.0125							27.4756	4.0792
			27.4783	3.9595							27.4935	4.3129							27.4932	4.3678							27.5196	3.9822							27.508	4.0125							27.4832	4.0792
			27.4935	3.9595							27.5087	4.3129							27.5084	4.3678							27.5349	3.9822							27.5232	4.0125							27.4984	4.0792
			27.5087	3.9592							27.5239	4.3129							27.5236	4.3678							27.5501	3.9822							27.5385	4.0125							27.5136	4.0792
			27.5239	3.9595							27.5391	4.3129							27.5388	4.3678							27.5729	3.9822							27.5613	4.0125							27.5288	4.0792
			27.5391	3.9595							27.5543	4.3133							27.554	4.3678							27.5805	3.9822							27.5689	4.0125							27.544	4.0792
			27.5543	3.9595							27.5696	4.3133							27.5692	4.3681							27.5958	3.9822							27.5841	4.0125							27.5592	4.0792
			27.5696	3.9595							27.5848	4.3133							27.5844	4.3681							27.611	3.9825							27.5993	4.0125							27.5744	4.0792
			27.5848	3.9595							27.6	4.3133							27.5996	4.3681							27.6338	3.9822							27.6145	4.0125							27.5896	4.0792
			27.6	3.9595							27.6152	4.3133							27.6148	4.3681							27.6414	3.9825							27.6373	4.0125							27.6048	4.0792
			27.6152	3.9595							27.6304	4.3133							27.63	4.3681							27.6567	3.9822							27.6449	4.0125							27.6276	4.0792
			27.6304	3.9595							27.6456	4.3136							27.6452	4.3684							27.6719	3.9825							27.6601	4.0125							27.6352	4.0792
			27.6456	3.9595							27.6608	4.3136							27.6604	4.3684							27.6947	3.9825							27.683	4.0125							27.658	4.0792
			27.6608	3.9595							27.676	4.3136							27.6756	4.3684							27.71	3.9825							27.6906	4.0125							27.6656	4.0792
			27.676	3.9595							27.6912	4.3136							27.6908	4.3684							27.7176	3.9825							27.7058	4.0128							27.6884	4.0795
			27.6912	3.9595							27.7064	4.3136							27.706	4.3684							27.7328	3.9825							27.721	4.0128							27.7036	4.0795
			27.7064	3.9595							27.7216	4.3136							27.7212	4.3687							27.748	3.9825							27.7362	4.0128							27.7112	4.0795
			27.7216	3.9595							27.7368	4.3136							27.7364	4.3687							27.7709	3.9825							27.7514	4.0128							27.7264	4.0795
			27.7368	3.9595							27.752	4.3136							27.7516	4.3687							27.7785	3.9825							27.7666	4.0128							27.7416	4.0795
			27.752	3.9595							27.7672	4.3136							27.7668	4.3687							27.7937	3.9825							27.7818	4.0128							27.7644	4.0795
			27.7672	3.9595							27.7824	4.3136							27.782	4.3687							27.8089	3.9825							27.797	4.0128							27.772	4.0795
			27.7824	3.9595							27.7976	4.3139							27.7972	4.3687							27.8241	3.9825							27.8122	4.0128							27.7872	4.0795
			27.7976	3.9595							27.8128	4.3139							27.8124	4.3687							27.847	3.9825							27.8274	4.0128							27.8024	4.0795
			27.8128	3.9595							27.828	4.3139							27.8276	4.3691							27.8546	3.9825							27.8427	4.0128							27.8176	4.0795
			27.828	3.9595							27.8432	4.3139							27.8428	4.3691							27.8698	3.9825							27.8579	4.0128							27.8328	4.0795
			27.8432	3.9595							27.8584	4.3142							27.858	4.3691							27.885	3.9825							27.8731	4.0128							27.848	4.0795
			27.8584	3.9595							27.8736	4.3142							27.8732	4.3694							27.9079	3.9825							27.8883	4.0128							27.8632	4.0795
			27.8736	3.9595							27.8888	4.3142							27.8884	4.3694							27.9155	3.9825							27.9035	4.0128							27.8784	4.0795
			27.8888	3.9595							27.904	4.3142							27.9036	4.3694							27.9307	3.9825							27.9187	4.0128							27.8936	4.0795
			27.904	3.9595							27.9192	4.3142							27.9189	4.3694							27.9536	3.9825							27.9339	4.0128							27.9088	4.0795
			27.9192	3.9595							27.9344	4.3142							27.934	4.3694							27.9612	3.9825							27.9491	4.0132							27.924	4.0795
			27.9344	3.9595							27.9496	4.3142							27.9493	4.3697							27.984	3.9825							27.9643	4.0128							27.9392	4.0795
			27.9496	3.9595							27.9648	4.3142							27.9645	4.3697							27.9916	3.9825							27.9795	4.0128							27.9544	4.0795
			27.9648	3.9595							27.98	4.3145							27.9797	4.3697							28.0069	3.9828							27.9948	4.0132							27.9696	4.0795
			27.98	3.9595							27.9952	4.3142							27.9949	4.37							28.0221	3.9825							28.01	4.0132							27.9848	4.0795
			27.9952	3.9595							28.0104	4.3145							28.0101	4.37							28.045	3.9825							28.0252	4.0132							28	4.0795
			28.0104	3.9595							28.0256	4.3145							28.0253	4.37							28.0602	3.9825							28.0404	4.0132							28.0228	4.0795
			28.0256	3.9595							28.0408	4.3145							28.0405	4.37							28.0754	3.9825							28.0632	4.0132							28.0304	4.0795
			28.0408	3.9595							28.056	4.3145							28.0557	4.37							28.083	3.9828							28.0708	4.0132							28.0456	4.0795
			28.056	3.9595							28.0712	4.3145							28.0709	4.3703							28.0982	3.9825							28.086	4.0132							28.0608	4.0795
			28.0712	3.9595							28.0864	4.3145							28.0861	4.3703							28.1135	3.9828							28.1012	4.0132							28.076	4.0795
			28.0864	3.9595							28.1016	4.3145							28.1013	4.3703							28.1287	3.9828							28.1164	4.0132							28.0988	4.0795
			28.1016	3.9595							28.1168	4.3145							28.1165	4.3703							28.1515	3.9828							28.1317	4.0132							28.1064	4.0795
			28.1168	3.9595							28.132	4.3145							28.1317	4.3706							28.1592	3.9828							28.1469	4.0132							28.1216	4.0795
			28.132	3.9595							28.1472	4.3145							28.1469	4.3706							28.1744	3.9828							28.1621	4.0132							28.1368	4.0795
			28.1472	3.9595							28.1624	4.3148							28.1621	4.3706							28.1896	3.9828							28.1773	4.0132							28.152	4.0795
			28.1624	3.9595							28.1776	4.3148							28.1773	4.3706							28.2048	3.9828							28.1925	4.0132							28.1672	4.0795
			28.1776	3.9595							28.1928	4.3148							28.1925	4.3709							28.2277	3.9828							28.2077	4.0132							28.1824	4.0795
			28.1928	3.9595							28.2081	4.3148							28.2077	4.3709							28.2353	3.9828							28.2229	4.0132							28.2052	4.0795
			28.2081	3.9595							28.2233	4.3148							28.2229	4.3709							28.2505	3.9828							28.2381	4.0132							28.2128	4.0795
			28.2233	3.9595							28.2385	4.3148							28.2381	4.3712							28.2733	3.9828							28.2533	4.0135							28.228	4.0795
			28.2385	3.9595							28.2537	4.3148							28.2533	4.3712							28.281	3.9828							28.2686	4.0135							28.2432	4.0795
			28.2537	3.9595							28.2689	4.3148							28.2685	4.3712							28.2962	3.9828							28.2838	4.0132							28.2584	4.0795
			28.2689	3.9595							28.2841	4.3148							28.2837	4.3712							28.3114	3.9828							28.3066	4.0132							28.2736	4.0795
			28.2841	3.9595							28.2993	4.3148							28.2989	4.3715							28.3342	3.9828							28.3142	4.0135							28.2965	4.0795
			28.2993	3.9595							28.3145	4.3148							28.3141	4.3715							28.3419	3.9828							28.337	4.0132							28.3041	4.0795
			28.3145	3.9595							28.3297	4.3148							28.3293	4.3715							28.3647	3.9828							28.3522	4.0135							28.3193	4.0795
			28.3297	3.9595							28.3449	4.3148							28.3445	4.3715							28.3723	3.9828							28.3598	4.0135							28.3345	4.0795
			28.3449	3.9595							28.3601	4.3151							28.3597	4.3718							28.3875	3.9828							28.375	4.0135							28.3497	4.0795
			28.3601	3.9595							28.3753	4.3151							28.3749	4.3718							28.4104	3.9828							28.3902	4.0135							28.3649	4.0795
			28.3753	3.9598							28.3905	4.3151							28.3901	4.3718							28.4256	3.9831							28.4054	4.0135							28.3877	4.0795
			28.3905	3.9595							28.4057	4.3151							28.4053	4.3718							28.4332	3.9828							28.4206	4.0135							28.4029	4.0795
			28.4057	3.9598							28.4209	4.3151							28.4205	4.3722							28.4484	3.9831							28.4359	4.0135							28.4105	4.0795
			28.4209	3.9595							28.4361	4.3151							28.4357	4.3722							28.4637	3.9831							28.4511	4.0135							28.4257	4.0795
			28.4361	3.9598							28.4513	4.3151							28.4509	4.3722							28.4789	3.9831							28.4663	4.0135							28.4409	4.0795
			28.4513	3.9598							28.4665	4.3151							28.4661	4.3725							28.4941	3.9831							28.4891	4.0135							28.4561	4.0795
			28.4665	3.9598							28.4817	4.3151							28.4813	4.3725							28.5093	3.9831							28.5043	4.0135							28.4713	4.0795
			28.4817	3.9598							28.4969	4.3151							28.4965	4.3725							28.5322	3.9831							28.5119	4.0135							28.4865	4.0792
			28.4969	3.9598							28.5121	4.3151							28.5117	4.3725							28.5398	3.9831							28.5271	4.0141							28.5017	4.0795
			28.5121	3.9595							28.5273	4.3151							28.5269	4.3725							28.555	3.9831							28.5423	4.0141							28.5169	4.0792
			28.5273	3.9595							28.5425	4.3151							28.5421	4.3728							28.5779	3.9831							28.5575	4.0141							28.5321	4.0792
			28.5425	3.9598							28.5577	4.3151							28.5573	4.3728							28.5855	3.9831							28.5728	4.0141							28.5473	4.0792
			28.5577	3.9595							28.5729	4.3151							28.5725	4.3728							28.6083	3.9831							28.588	4.0141							28.5625	4.0792
			28.5729	3.9598							28.5881	4.3154							28.5877	4.3731							28.6159	3.9831							28.6032	4.0141							28.5777	4.0792
			28.5881	3.9598							28.6033	4.3154							28.6029	4.3731							28.6387	3.9831							28.6184	4.0141							28.6005	4.0792
			28.6033	3.9598							28.6185	4.3154							28.6182	4.3731							28.6464	3.9831							28.6336	4.0141							28.6081	4.0792
			28.6185	3.9598							28.6337	4.3154							28.6334	4.3731							28.6616	3.9831							28.6488	4.0141							28.6233	4.0792
			28.6337	3.9598							28.6489	4.3154							28.6486	4.3731							28.6768	3.9831							28.664	4.0141							28.6385	4.0792
			28.6489	3.9598							28.6641	4.3154							28.6638	4.3731							28.692	3.9831							28.6792	4.0141							28.6613	4.0792
			28.6641	3.9598							28.6793	4.3154							28.679	4.3731							28.7073	3.9831							28.702	4.0141							28.6689	4.0792
			28.6793	3.9598							28.6945	4.3154							28.6942	4.3734							28.7225	3.9834							28.7096	4.0141							28.6841	4.0792
			28.6945	3.9598							28.7097	4.3154							28.7094	4.3734							28.7377	3.9831							28.7325	4.0141							28.7069	4.0792
			28.7097	3.9598							28.7249	4.3154							28.7246	4.3734							28.7529	3.9834							28.7401	4.0141							28.7145	4.0792
			28.7249	3.9598							28.7401	4.3154							28.7398	4.3737							28.7681	3.9834							28.7553	4.0141							28.7373	4.0792
			28.7401	3.9598							28.7553	4.3154							28.755	4.3737							28.7834	3.9834							28.7629	4.0141							28.7525	4.0792
			28.7553	3.9598							28.7706	4.3154							28.7702	4.3737							28.7986	3.9834							28.7781	4.0141							28.7601	4.0792
			28.7706	3.9598							28.7858	4.3154							28.7854	4.3737							28.8138	3.9834							28.8009	4.0141							28.7753	4.0792
			28.7858	3.9598							28.801	4.3154							28.8006	4.3737							28.8291	3.9834							28.8085	4.0141							28.7905	4.0792
			28.801	3.9598							28.8162	4.3154							28.8158	4.3737							28.8519	3.9834							28.8237	4.0141							28.8057	4.0795
			28.8162	3.9598							28.8314	4.3154							28.831	4.374							28.8595	3.9834							28.8389	4.0141							28.8209	4.0792
			28.8314	3.9598							28.8466	4.3154							28.8462	4.374							28.8747	3.9834							28.8542	4.0141							28.8361	4.0795
			28.8466	3.9598							28.8618	4.3154							28.8614	4.374							28.89	3.9834							28.8694	4.0141							28.8589	4.0795
			28.8618	3.9598							28.877	4.3154							28.8766	4.374							28.9052	3.9834							28.8846	4.0144							28.8741	4.0792
			28.877	3.9598							28.8922	4.3154							28.8918	4.3743							28.9204	3.9834							28.8998	4.0141							28.8817	4.0792
			28.8922	3.9598							28.9074	4.3154							28.907	4.3743							28.9356	3.9834							28.915	4.0141							28.8969	4.0792
			28.9074	3.9598							28.9226	4.3154							28.9222	4.3743							28.9509	3.9834							28.9378	4.0141							28.9197	4.0792
			28.9226	3.9598							28.9378	4.3154							28.9374	4.3743							28.9661	3.9837							28.9454	4.0144							28.9273	4.0792
			28.9378	3.9598							28.953	4.3154							28.9526	4.3743							28.9889	3.9837							28.9606	4.0141							28.9425	4.0792
			28.953	3.9598							28.9682	4.3154							28.9678	4.3743							28.9965	3.9837							28.9834	4.0141							28.9577	4.0795
			28.9682	3.9598							28.9834	4.3154							28.983	4.3746							29.0194	3.9837							28.991	4.0144							28.9729	4.0795
			28.9834	3.9598							28.9986	4.3154							28.9982	4.3746							29.027	3.9837							29.0063	4.0144							28.9881	4.0795
			28.9986	3.9598							29.0138	4.3154							29.0134	4.3746							29.0422	3.9837							29.0215	4.0144							29.0033	4.0795
			29.0138	3.9598							29.029	4.3154							29.0286	4.375							29.0574	3.9837							29.0367	4.0144							29.0261	4.0795
			29.029	3.9598							29.0442	4.3154							29.0438	4.375							29.0727	3.9837							29.0519	4.0144							29.0337	4.0795
			29.0442	3.9598							29.0594	4.3154							29.059	4.375							29.0879	3.9837							29.0671	4.0144							29.0489	4.0795
			29.0594	3.9598							29.0746	4.3154							29.0742	4.375							29.1031	3.9837							29.0823	4.0144							29.0641	4.0795
			29.0746	3.9598							29.0898	4.3154							29.0894	4.3753							29.1183	3.9837							29.0975	4.0144							29.0793	4.0795
			29.0898	3.9598							29.105	4.3154							29.1046	4.3753							29.1336	3.9837							29.1127	4.0144							29.1021	4.0795
			29.105	3.9598							29.1202	4.3154							29.1198	4.3753							29.1488	3.9837							29.1279	4.0144							29.1173	4.0795
			29.1202	3.9598							29.1354	4.3154							29.135	4.3753							29.164	3.9837							29.1431	4.0144							29.1249	4.0795
			29.1354	3.9598							29.1506	4.3154							29.1502	4.3756							29.1792	3.9837							29.1584	4.0144							29.1401	4.0795
			29.1506	3.9598							29.1658	4.3154							29.1654	4.3756							29.2021	3.9837							29.1736	4.0144							29.1553	4.0795
			29.1658	3.9598							29.181	4.3154							29.1806	4.3756							29.2097	3.9837							29.1888	4.0144							29.1705	4.0795
			29.181	3.9598							29.1962	4.3154							29.1958	4.3756							29.2249	3.9837							29.2116	4.0144							29.1857	4.0795
			29.1962	3.9598							29.2114	4.3154							29.211	4.3759							29.2401	3.9837							29.2192	4.0144							29.2085	4.0795
			29.2114	3.9598							29.2266	4.3154							29.2262	4.3756							29.2554	3.9837							29.242	4.0144							29.2161	4.0795
			29.2266	3.9598							29.2418	4.3151							29.2414	4.3759							29.2782	3.9837							29.2496	4.0147							29.2313	4.0795
			29.2418	3.9598							29.257	4.3154							29.2567	4.3759							29.2858	3.9837							29.2648	4.0147							29.2465	4.0795
			29.257	3.9598							29.2722	4.3154							29.2719	4.3759							29.301	3.9837							29.28	4.0144							29.2617	4.0795
			29.2722	3.9598							29.2874	4.3154							29.2871	4.3762							29.3163	3.9837							29.3029	4.0147							29.2769	4.0795
			29.2874	3.9598							29.3026	4.3151							29.3023	4.3762							29.3391	3.9837							29.3105	4.0147							29.2921	4.0795
			29.3026	3.9598							29.3178	4.3151							29.3175	4.3762							29.3467	3.9837							29.3257	4.0147							29.3073	4.0795
			29.3178	3.9598							29.333	4.3151							29.3327	4.3762							29.3619	3.9837							29.3409	4.0147							29.3225	4.0795
			29.333	3.9598							29.3482	4.3151							29.3479	4.3762							29.3772	3.9837							29.3561	4.0147							29.3453	4.0795
			29.3482	3.9598							29.3634	4.3151							29.3631	4.3762							29.3924	3.9837							29.3713	4.0147							29.3529	4.0795
			29.3634	3.9598							29.3786	4.3151							29.3783	4.3765							29.4076	3.9837							29.3865	4.0147							29.3681	4.0795
			29.3786	3.9598							29.3938	4.3151							29.3935	4.3765							29.4228	3.984							29.4017	4.0147							29.3833	4.0795
			29.3938	3.9598							29.4091	4.3151							29.4087	4.3765							29.4381	3.984							29.4245	4.0147							29.3985	4.0795
			29.4091	3.9598							29.4243	4.3148							29.4239	4.3768							29.4533	3.984							29.4398	4.0147							29.4137	4.0795
			29.4243	3.9598							29.4395	4.3148							29.4391	4.3768							29.4685	3.984							29.4474	4.0147							29.4365	4.0795
			29.4395	3.9598							29.4547	4.3148							29.4543	4.3768							29.4837	3.984							29.4702	4.0147							29.4441	4.0795
			29.4547	3.9598							29.4699	4.3148							29.4695	4.3768							29.499	3.984							29.4778	4.0147							29.4593	4.0792
			29.4699	3.9598							29.4851	4.3148							29.4847	4.3768							29.5142	3.984							29.493	4.0147							29.4745	4.0792
			29.4851	3.9598							29.5003	4.3148							29.4999	4.3768							29.5294	3.984							29.5082	4.0147							29.4973	4.0792
			29.5003	3.9598							29.5155	4.3148							29.5151	4.3771							29.5446	3.984							29.5234	4.0147							29.5049	4.0792
			29.5155	3.9598							29.5307	4.3148							29.5303	4.3771							29.5675	3.984							29.5462	4.0147							29.5201	4.0792
			29.5307	3.9598							29.5459	4.3148							29.5455	4.3771							29.5751	3.984							29.5538	4.0147							29.5353	4.0792
			29.5459	3.9598							29.5611	4.3148							29.5607	4.3771							29.5903	3.984							29.569	4.0147							29.5505	4.0792
			29.5611	3.9598							29.5763	4.3148							29.5759	4.3771							29.6055	3.984							29.5919	4.0147							29.5733	4.0792
			29.5763	3.9598							29.5915	4.3145							29.5911	4.3771							29.6208	3.984							29.5995	4.0147							29.5885	4.0792
			29.5915	3.9598							29.6067	4.3145							29.6063	4.3774							29.636	3.984							29.6147	4.0147							29.5961	4.0792
			29.6067	3.9598							29.6219	4.3145							29.6215	4.3774							29.6512	3.984							29.6299	4.0147							29.6113	4.0792
			29.6219	3.9598							29.6371	4.3145							29.6367	4.3774							29.6664	3.984							29.6451	4.0147							29.6265	4.0792
			29.6371	3.9598							29.6523	4.3145							29.6519	4.3774							29.6817	3.984							29.6603	4.0147							29.6417	4.0792
			29.6523	3.9598							29.6675	4.3145							29.6671	4.3774							29.7045	3.984							29.6755	4.0147							29.6569	4.0792
			29.6675	3.9598							29.6827	4.3145							29.6823	4.3774							29.7121	3.9843							29.6907	4.0147							29.6797	4.0792
			29.6827	3.9598							29.6979	4.3142							29.6975	4.3777							29.7273	3.9843							29.7059	4.015							29.6873	4.0792
			29.6979	3.9598							29.7131	4.3142							29.7127	4.3774							29.7502	3.9843							29.7211	4.0147							29.7025	4.0792
			29.7131	3.9598							29.7283	4.3142							29.7279	4.3777							29.7654	3.9843							29.744	4.015							29.7177	4.0789
			29.7283	3.9598							29.7435	4.3142							29.7431	4.3777							29.773	3.9843							29.7592	4.015							29.7329	4.0789
			29.7435	3.9598							29.7587	4.3142							29.7583	4.3777							29.7882	3.9843							29.7668	4.015							29.7481	4.0789
			29.7587	3.9598							29.7739	4.3142							29.7735	4.3781							29.8035	3.9843							29.782	4.015							29.7633	4.0789
			29.7739	3.9598							29.7891	4.3142							29.7887	4.3781							29.8187	3.9843							29.7972	4.015							29.7785	4.0789
			29.7891	3.9598							29.8043	4.3142							29.8039	4.3781							29.8339	3.9843							29.8124	4.015							29.7937	4.0789
			29.8043	3.9598							29.8195	4.3142							29.8191	4.3781							29.8491	3.9843							29.8276	4.015							29.8089	4.0789
			29.8195	3.9598							29.8347	4.3142							29.8343	4.3781							29.8644	3.9843							29.8428	4.015							29.8241	4.0789
			29.8347	3.9598							29.8499	4.3142							29.8495	4.3784							29.8796	3.9843							29.8656	4.015							29.8393	4.0789
			29.8499	3.9598							29.8651	4.3142							29.8647	4.3784							29.8948	3.9843							29.8732	4.015							29.8621	4.0789
			29.8651	3.9598							29.8803	4.3142							29.8799	4.3784							29.91	3.9843							29.8885	4.015							29.8697	4.0789
			29.8803	3.9598							29.8955	4.3139							29.8951	4.3784							29.9253	3.9843							29.9037	4.015							29.8849	4.0789
			29.8955	3.9598							29.9107	4.3139							29.9103	4.3784							29.9405	3.9843							29.9265	4.015							29.9002	4.0789
			29.9107	3.9598							29.9259	4.3139							29.9255	4.3787							29.9633	3.9843							29.9341	4.015							29.9154	4.0789
			29.9259	3.9598							29.9411	4.3139							29.9407	4.3787							29.9709	3.9843							29.9493	4.015							29.9382	4.0786
			29.9411	3.9598							29.9563	4.3139							29.9559	4.3787							29.9861	3.9843							29.9645	4.015							29.9534	4.0786
			29.9563	3.9598							29.9715	4.3139							29.9711	4.3787							30.0014	3.9843							29.9797	4.015							29.961	4.0789
			29.9715	3.9598							29.9867	4.3139							29.9864	4.3787							30.0166	3.9843							30.0025	4.015							29.9762	4.0789
			29.9867	3.9598							30.0019	4.3139							30.0016	4.3787							30.0394	3.9843							30.0101	4.015							29.9914	4.0786
			30.0019	3.9598							30.0171	4.3139							30.0167	4.3787							30.047	3.9843							30.0253	4.015							30.0066	4.0786
			30.0171	3.9598							30.0324	4.3139							30.0319	4.3787							30.0623	3.9843							30.0406	4.015							30.0218	4.0789
			30.0324	3.9595							30.0476	4.3139							30.0471	4.379							30.0775	3.9843							30.0634	4.015							30.0446	4.0786
			30.0476	3.9598							30.0628	4.3139							30.0624	4.379							30.0927	3.9843							30.071	4.015							30.0598	4.0786
			30.0628	3.9598							30.078	4.3139							30.0776	4.379							30.1079	3.9843							30.0862	4.015							30.0674	4.0786
			30.078	3.9598							30.0932	4.3139							30.0928	4.379							30.1232	3.9843							30.1014	4.015							30.0826	4.0786
			30.0932	3.9598							30.1084	4.3139							30.108	4.3793							30.1384	3.9846							30.1166	4.0153							30.1054	4.0786
			30.1084	3.9598							30.1236	4.3139							30.1232	4.3793							30.1536	3.9843							30.1318	4.015							30.113	4.0786
			30.1236	3.9598							30.1388	4.3139							30.1384	4.3793							30.1688	3.9846							30.147	4.0153							30.1282	4.0786
			30.1388	3.9598							30.154	4.3139							30.1536	4.3793							30.1841	3.9846							30.1623	4.015							30.151	4.0786
			30.154	3.9598							30.1692	4.3139							30.1688	4.3793							30.1993	3.9846							30.1775	4.0153							30.1586	4.0789
			30.1692	3.9598							30.1844	4.3139							30.184	4.3796							30.2145	3.9846							30.1927	4.0153							30.1814	4.0786
			30.1844	3.9598							30.1996	4.3139							30.1992	4.3796							30.2297	3.9846							30.2079	4.0153							30.189	4.0786
			30.1996	3.9598							30.2148	4.3139							30.2144	4.3796							30.245	3.9846							30.2231	4.0153							30.2042	4.0786
			30.2148	3.9595							30.23	4.3139							30.2296	4.3796							30.2602	3.9846							30.2383	4.0153							30.2194	4.0786
			30.23	3.9598							30.2452	4.3139							30.2448	4.3799							30.2754	3.9846							30.2611	4.0153							30.2346	4.0786
			30.2452	3.9595							30.2604	4.3139							30.26	4.3799							30.2906	3.9846							30.2687	4.0153							30.2574	4.0786
			30.2604	3.9598							30.2756	4.3139							30.2752	4.3799							30.3059	3.9846							30.2839	4.0153							30.2726	4.0786
			30.2756	3.9598							30.2908	4.3139							30.2904	4.3799							30.3211	3.9846							30.2991	4.0153							30.2802	4.0786
			30.2908	3.9595							30.306	4.3139							30.3056	4.3799							30.3363	3.9846							30.3144	4.0153							30.2954	4.0786
			30.306	3.9598							30.3212	4.3139							30.3208	4.3799							30.3515	3.9846							30.3296	4.0153							30.3106	4.0786
			30.3212	3.9595							30.3364	4.3139							30.336	4.3802							30.3667	3.9846							30.3524	4.0153							30.3334	4.0786
[truncated: 42,286 more rows]

## Sheet: Figure 4d
Figure 4d
			Cycle number	Discharge capacity(mAh g-1)					Cycle number	Discharge capacity(mAh g-1)
		Bare LCO	1	227.1				2% LAF-LCO	1	215.4
			2	223.8					2	219.6
			3	204.5					3	216.7
			4	202.6					4	215
			5	196.7					5	215.4
			6	195					6	214.2
			7	190.4					7	214.1
			8	164.1					8	212.9
			9	157.7					9	212.3
			10	152.3					10	211.4
			11	150.8					11	211.6
			12	149.8					12	211.3
			13	116.5					13	202.4
			14	110.1					14	201
			15	99.8					15	200.2
			16	89.7					16	199.4
			17	80.6					17	199.3
			18	26.7					18	176.7
			19	21.4					19	175.3
			20	18.4					20	174.4
			21	16.5					21	173
			22	15.4					22	171.8
			23	1.8					23	88.7
			24	0					24	82.6
			25	0					25	77.8
			26	1.8					26	73.9
			27	0					27	68.4
			28	159.2					28	201.2
			29	154					29	204.1
			30	148.1					30	203.6
			31	145.1					31	204
			32	143.7					32	203.7
