# Supplementary material for: Electrochemical surface passivation of LiCoO2 particles at ultrahigh voltage and its applications in lithium-based batteries
Source: Nat Commun. 2018 Nov 21;9:4918. doi: 10.1038/s41467-018-07296-6 (PMC6249257; doi:10.1038/s41467-018-07296-6)
Supplement: Supplementary file 5 — Source Data Figure 5 [file 41467_2018_7296_MOESM5_ESM.xlsx]

## Sheet: Figure 5a
Figure 5a
			Voltage versus Li+/Li(V)	Current (mAh cm-2)					Voltage versus Li+/Li(V)	Current (mAh cm-2)
		Bare LCO-1st	3.00012	-4.71128e-06				Bare LCO-10th	3.00093	-3.07834e-05
			3.00032	-3.01849e-06					3.00098	-2.91763e-05
			3.00038	-4.25905e-06					3.00112	-2.69132e-05
			3.00049	-3.38666e-06					3.00122	-2.51453e-05
			3.00073	-3.86914e-06					3.00122	-2.35759e-05
			3.00073	-4.33458e-06					3.00122	-2.21096e-05
			3.00073	-4.40138e-06					3.00122	-2.08359e-05
			3.00073	-4.42807e-06					3.00147	-1.95449e-05
			3.00087	-3.07099e-06					3.00159	-1.84372e-05
			3.00104	-3.87087e-06					3.00159	-1.74366e-05
			3.00104	-4.17381e-06					3.00159	-1.65159e-05
			3.00134	-2.91523e-06					3.00159	-1.56198e-05
			3.00134	-4.1757e-06					3.00159	-1.47793e-05
			3.00155	-2.83123e-06					3.00159	-1.40135e-05
			3.00167	-3.90364e-06					3.00159	-1.33074e-05
			3.00166	-4.21926e-06					3.00159	-1.25882e-05
			3.00165	-4.29279e-06					3.00159	-1.19478e-05
			3.00165	-4.30592e-06					3.00183	-1.12321e-05
			3.00185	-2.91198e-06					3.00185	-1.06902e-05
			3.00195	-4.00625e-06					3.00185	-1.01762e-05
			3.00204	-3.21256e-06					3.00183	-9.67169e-06
			3.00232	-3.44909e-06					3.00185	-9.20864e-06
			3.00232	-4.11614e-06					3.0022	-8.65785e-06
			3.00253	-2.68914e-06					3.0022	-8.28486e-06
			3.00256	-3.96924e-06					3.0022	-7.88728e-06
			3.0027	-2.96097e-06					3.0022	-7.51964e-06
			3.00293	-3.599e-06					3.00225	-7.15097e-06
			3.00293	-4.07375e-06					3.00244	-6.74967e-06
			3.00293	-4.16047e-06					3.00244	-6.42524e-06
			3.00293	-4.19184e-06					3.00244	-6.14934e-06
			3.00305	-2.9696e-06					3.00244	-5.87781e-06
			3.00317	-3.75099e-06					3.00254	-5.56698e-06
			3.00319	-3.78986e-06					3.00281	-5.26854e-06
			3.00352	-2.6907e-06					3.00281	-5.04586e-06
			3.00348	-3.94207e-06					3.00281	-4.82877e-06
			3.00369	-2.74022e-06					3.00281	-4.62378e-06
			3.00378	-3.76439e-06					3.00281	-4.42709e-06
			3.00383	-3.25761e-06					3.00281	-4.24101e-06
			3.00407	-3.10428e-06					3.00281	-4.05968e-06
			3.00405	-3.92974e-06					3.00281	-3.8953e-06
			3.00408	-4.05463e-06					3.00281	-3.72632e-06
			3.00409	-4.08082e-06					3.00298	-3.49693e-06
			3.00419	-3.14426e-06					3.00312	-3.33174e-06
			3.00452	-3.41772e-06					3.0031	-3.20326e-06
			3.00452	-3.96098e-06					3.00312	-3.08223e-06
			3.00481	-2.40198e-06					3.0031	-2.963e-06
			3.00487	-3.78472e-06					3.0033	-2.76587e-06
			3.00497	-2.83197e-06					3.00342	-2.64491e-06
			3.00513	-3.48822e-06					3.00342	-2.54998e-06
			3.00513	-3.92226e-06					3.00342	-2.45792e-06
			3.00513	-3.98313e-06					3.00342	-2.36412e-06
			3.00513	-4.03051e-06					3.00361	-2.19022e-06
			3.00532	-2.67056e-06					3.00369	-2.12127e-06
			3.00549	-3.57694e-06					3.00369	-2.04842e-06
			3.00552	-3.49867e-06					3.00369	-1.97373e-06
			3.00574	-2.81775e-06					3.00369	-1.90851e-06
			3.00575	-3.80781e-06					3.00366	-1.83819e-06
			3.00597	-2.40898e-06					3.00366	-1.77472e-06
			3.0061	-3.579e-06					3.00369	-1.71686e-06
			3.00617	-3.09385e-06					3.00369	-1.66073e-06
			3.00642	-3.08314e-06					3.00373	-1.60415e-06
			3.00643	-3.78704e-06					3.004	-1.42854e-06
			3.0064	-3.89102e-06					3.00403	-1.41145e-06
			3.0064	-3.93714e-06					3.00403	-1.37241e-06
			3.00649	-2.82902e-06					3.00403	-1.32966e-06
			3.00671	-3.24246e-06					3.00405	-1.26788e-06
			3.00671	-3.79935e-06					3.0044	-1.14702e-06
			3.00692	-2.39012e-06					3.0044	-1.13063e-06
			3.00696	-3.67196e-06					3.0044	-1.10056e-06
			3.00712	-2.53528e-06					3.0044	-1.07245e-06
			3.00731	-3.33353e-06					3.00447	-1.00518e-06
			3.00731	-3.76301e-06					3.00476	-9.13843e-07
			3.00757	-2.26268e-06					3.00476	-9.04477e-07
			3.00757	-3.66507e-06					3.00476	-8.85496e-07
			3.00757	-3.80578e-06					3.00476	-8.66083e-07
			3.00757	-3.85242e-06					3.00483	-7.9429e-07
			3.0076	-3.29307e-06					3.00501	-7.33015e-07
			3.00793	-2.70126e-06					3.00501	-7.24872e-07
			3.00793	-3.68534e-06					3.00501	-7.13446e-07
			3.00813	-2.42182e-06					3.00501	-7.00972e-07
			3.0082	-3.50209e-06					3.00501	-6.8869e-07
			3.00826	-2.81258e-06					3.00508	-6.74825e-07
			3.00854	-2.92489e-06					3.00503	-6.61064e-07
			3.00854	-3.64177e-06					3.00508	-6.49993e-07
			3.00854	-3.76906e-06					3.00501	-6.38777e-07
			3.00854	-3.80843e-06					3.0052	-5.46494e-07
			3.00864	-2.76554e-06					3.00537	-5.1994e-07
			3.0088	-3.21834e-06					3.00537	-5.19049e-07
			3.00879	-3.68751e-06					3.00537	-5.14061e-07
			3.00912	-2.09289e-06					3.00537	-5.09748e-07
			3.00915	-3.53219e-06					3.00559	-4.17538e-07
			3.00934	-2.50737e-06					3.00571	-4.10675e-07
			3.00957	-3.27524e-06					3.00574	-4.12954e-07
			3.00955	-3.57177e-06					3.00574	-4.12017e-07
			3.00989	-2.07372e-06					3.00574	-4.10344e-07
			3.0099	-3.52803e-06					3.00593	-3.06568e-07
			3.00989	-3.67384e-06					3.00598	-3.17339e-07
			3.00989	-3.71916e-06					3.00598	-3.22668e-07
			3.00994	-3.1128e-06					3.00598	-3.24956e-07
			3.01021	-2.73805e-06					3.00598	-3.26615e-07
			3.01019	-3.56842e-06					3.0063	-2.20782e-07
			3.01043	-2.1696e-06					3.00635	-2.47019e-07
			3.0105	-3.3678e-06					3.00632	-2.53567e-07
			3.01056	-2.73098e-06					3.00635	-2.59583e-07
			3.01077	-2.9598e-06					3.0063	-2.63131e-07
			3.01079	-3.54666e-06					3.00632	-2.65555e-07
			3.01104	-1.99516e-06					3.00632	-2.68465e-07
			3.01111	-3.36553e-06					3.00632	-2.72092e-07
			3.01111	-3.60077e-06					3.0063	-2.73727e-07
			3.01111	-3.64862e-06					3.0064	-2.41634e-07
			3.01111	-3.66654e-06					3.00659	-1.68027e-07
			3.01143	-2.15971e-06					3.00659	-1.90234e-07
			3.01143	-3.45706e-06					3.00662	-1.95985e-07
			3.01159	-2.25219e-06					3.00659	-2.01275e-07
			3.01172	-3.13921e-06					3.00671	-1.6304e-07
			3.01173	-3.28223e-06					3.00696	-1.18351e-07
			3.01202	-2.29062e-06					3.00696	-1.35106e-07
			3.01202	-3.44081e-06					3.00696	-1.45721e-07
			3.01204	-3.56922e-06					3.00696	-1.52898e-07
			3.012	-3.61409e-06					3.00706	-1.01085e-07
			3.01204	-2.87045e-06					3.0072	-7.13793e-08
			3.01233	-2.62481e-06					3.0072	-8.92141e-08
			3.01233	-3.44235e-06					3.0072	-1.00598e-07
			3.01257	-2.11297e-06					3.0072	-1.11011e-07
			3.01266	-3.29062e-06					3.0072	-1.18791e-07
			3.01276	-2.48683e-06					3.0072	-1.26495e-07
			3.013	-2.81202e-06					3.0072	-1.33899e-07
			3.01295	-3.43607e-06					3.0072	-1.39402e-07
			3.01325	-2.05786e-06					3.0072	-1.45157e-07
			3.01331	-3.30521e-06					3.00735	-7.15462e-08
			3.01331	-3.49977e-06					3.00745	-7.15241e-08
			3.01331	-3.54886e-06					3.00745	-8.52473e-08
			3.01331	-3.57651e-06					3.00745	-9.547e-08
			3.01365	-1.84902e-06					3.00745	-1.05187e-07
			3.01367	-3.33581e-06					3.00764	-1.57157e-08
			3.01379	-2.25795e-06					3.00774	-2.7444e-08
			3.01392	-3.10106e-06					3.00779	-4.33047e-08
			3.01394	-3.0093e-06					3.00779	-5.44573e-08
			3.01418	-2.20296e-06					3.00781	-6.47706e-08
			3.01422	-3.31931e-06					3.00801	2.80072e-08
			3.01442	-2.12973e-06					3.00806	3.1298e-09
			3.01453	-3.1549e-06					3.00806	-1.28213e-08
			3.01453	-3.41551e-06					3.00806	-2.60625e-08
			3.01453	-3.50711e-06					3.00806	-3.59691e-08
			3.01453	-3.50603e-06					3.0084	7.11359e-08
			3.01484	-1.95041e-06					3.00842	3.11342e-08
			3.01493	-3.1924e-06					3.0084	1.57124e-08
			3.015	-2.41871e-06					3.00842	3.84706e-09
			3.01526	-2.83344e-06					3.00842	-9.07698e-09
			3.01526	-3.36011e-06					3.00842	-1.94478e-08
			3.01552	-1.82337e-06					3.00842	-3.06187e-08
			3.01558	-3.2031e-06					3.00842	-4.02481e-08
			3.01558	-3.40394e-06					3.00842	-4.84633e-08
			3.01553	-3.44727e-06					3.00847	-1.90117e-08
			3.01555	-3.46995e-06					3.00869	3.18838e-08
			3.01586	-1.94965e-06					3.00869	9.91081e-09
			3.01587	-3.27609e-06					3.00867	-3.58026e-09
			3.01606	-1.96581e-06					3.00872	-1.4161e-08
			3.01621	-2.97637e-06					3.00881	2.92144e-08
			3.01622	-2.8359e-06					3.00903	6.60755e-08
			3.01648	-2.34183e-06					3.00903	4.48035e-08
			3.01648	-3.25037e-06					3.00903	2.95941e-08
			3.01671	-1.86089e-06					3.00903	1.62384e-08
			3.01685	-3.03598e-06					3.00913	6.64732e-08
			3.01685	-3.32473e-06					3.00928	8.55769e-08
			3.01683	-3.37842e-06					3.00928	6.46312e-08
			3.01685	-3.40262e-06					3.00933	4.98734e-08
			3.01703	-1.98261e-06					3.00928	3.59891e-08
			3.01709	-3.1512e-06					3.00955	1.01953e-07
			3.01721	-2.18319e-06					3.00977	1.07056e-07
			3.0174	-2.70837e-06					3.00977	8.67724e-08
			3.01741	-3.25232e-06					3.00977	7.20953e-08
			3.01766	-1.80475e-06					3.00977	5.76201e-08
			3.0177	-3.14776e-06					3.00977	4.4777e-08
			3.01782	-2.02426e-06					3.00977	3.34705e-08
			3.01801	-2.83488e-06					3.00977	2.30775e-08
			3.01801	-3.25214e-06					3.00977	1.29843e-08
			3.01803	-3.32816e-06					3.00977	4.34505e-09
			3.01803	-3.35637e-06					3.00996	9.17346e-08
			3.01816	-2.07178e-06					3.01003	7.07339e-08
			3.01831	-2.98751e-06					3.01001	5.5756e-08
			3.01836	-2.61567e-06					3.01001	4.28507e-08
			3.01868	-2.20488e-06					3.01001	3.11669e-08
			3.01868	-3.17228e-06					3.01033	1.33663e-07
			3.01888	-1.9054e-06					3.01038	9.96522e-08
			3.01892	-3.01467e-06					3.01038	8.41326e-08
			3.01893	-3.24374e-06					3.01038	6.86494e-08
			3.01892	-3.31828e-06					3.01038	6.37956e-08
			3.01895	-3.31827e-06					3.01062	1.54942e-07
			3.01921	-1.74891e-06					3.01062	1.17975e-07
			3.01929	-3.04396e-06					3.01062	1.00356e-07
			3.01939	-2.16988e-06					3.01062	8.57915e-08
			3.01953	-2.7201e-06					3.01062	7.25078e-08
			3.01953	-3.18111e-06					3.01062	6.12065e-08
			3.01998	-1.60038e-06					3.01062	4.97068e-08
			3.02002	-3.05456e-06					3.01062	3.7489e-08
			3.02019	-1.99234e-06					3.01062	2.96246e-08
			3.02039	-2.81235e-06					3.01072	6.40268e-08
			3.02039	-3.18771e-06					3.01089	1.07651e-07
			3.02039	-3.25649e-06					3.01091	8.41341e-08
			3.02037	-3.27235e-06					3.01086	7.02647e-08
			3.02053	-1.86738e-06					3.01094	5.75234e-08
			3.02063	-2.89389e-06					3.01101	1.03124e-07
			3.02067	-2.5139e-06					3.01123	1.26019e-07
			3.02087	-2.34676e-06					3.01123	1.06722e-07
			3.02087	-3.11204e-06					3.01123	9.12558e-08
			3.02113	-1.67783e-06					3.01123	7.78688e-08
			3.02122	-2.92364e-06					3.0114	1.39629e-07
			3.02127	-2.23452e-06					3.0115	1.52076e-07
			3.02148	-2.53318e-06					3.01155	1.30935e-07
			3.02148	-3.11964e-06					3.01155	1.149e-07
			3.02148	-3.21603e-06					3.01157	1.01574e-07
			3.02148	-3.24446e-06					3.01169	1.68166e-07
			3.02161	-2.05364e-06					3.01184	1.63676e-07
			3.02173	-2.68108e-06					3.01184	1.43809e-07
			3.02175	-3.13382e-06					3.01184	1.28406e-07
			3.02207	-1.62292e-06					3.01184	1.13917e-07
			3.0221	-3.01046e-06					3.01184	1.01028e-07
			3.02222	-1.871e-06					3.01184	8.91086e-08
			3.02234	-2.73634e-06					3.01184	7.70749e-08
			3.02234	-3.11842e-06					3.01184	6.50416e-08
			3.02234	-3.18028e-06					3.01184	5.60642e-08
			3.02234	-3.20949e-06					3.01216	1.52625e-07
			3.02249	-1.97701e-06					3.01221	1.25201e-07
			3.02258	-2.9006e-06					3.01221	1.07968e-07
			3.02264	-2.32964e-06					3.01221	9.48327e-08
			3.02288	-2.23837e-06					3.01218	8.33286e-08
			3.02285	-3.03648e-06					3.01243	1.83666e-07
			3.02312	-1.77613e-06					3.01245	1.45861e-07
			3.02319	-2.91407e-06					3.01245	1.27828e-07
			3.02328	-2.05534e-06					3.01245	1.14556e-07
			3.02349	-2.45519e-06					3.01247	1.21118e-07
			3.02345	-3.03871e-06					3.01279	1.96199e-07
			3.02349	-3.1397e-06					3.01282	1.64437e-07
			3.0235	-3.17481e-06					3.01274	1.45682e-07
			3.02361	-2.07833e-06					3.01277	1.31551e-07
			3.0238	-2.70509e-06					3.01287	1.51889e-07
			3.0238	-3.08576e-06					3.01306	2.02117e-07
			3.02411	-1.47777e-06					3.01306	1.74576e-07
			3.02406	-2.94796e-06					3.01306	1.57449e-07
			3.02424	-1.84803e-06					3.01306	1.41979e-07
			3.0244	-2.72982e-06					3.01306	1.27104e-07
			3.02441	-3.05907e-06					3.01306	1.1502e-07
			3.0244	-3.13338e-06					3.01306	1.01906e-07
			3.02441	-3.14328e-06					3.01306	9.14566e-08
			3.02457	-1.70806e-06					3.01306	8.20837e-08
			3.02466	-2.80121e-06					3.01321	1.35169e-07
			3.02476	-2.26161e-06					3.01343	1.526e-07
			3.02507	-2.35458e-06					3.01343	1.36072e-07
			3.025	-2.99184e-06					3.01343	1.19727e-07
			3.0253	-1.54509e-06					3.0134	1.07941e-07
			3.02539	-2.82906e-06					3.01357	1.68741e-07
			3.02549	-2.04068e-06					3.01372	1.71468e-07
			3.02563	-2.50052e-06					3.01372	1.52552e-07
			3.02565	-2.98442e-06					3.01367	1.36235e-07
			3.02566	-3.06574e-06					3.01367	1.22839e-07
			3.02563	-3.10808e-06					3.01392	1.99106e-07
			3.02581	-1.86031e-06					3.01404	1.90175e-07
			3.026	-2.5955e-06					3.01404	1.71135e-07
			3.026	-3.00075e-06					3.01404	1.56136e-07
			3.02624	-1.58181e-06					3.01404	1.40931e-07
			3.02624	-2.89902e-06					3.01404	1.28233e-07
			3.02644	-1.6492e-06					3.01404	1.17277e-07
			3.02661	-2.65286e-06					3.01404	1.0614e-07
			3.02665	-2.42327e-06					3.01404	9.41574e-08
			3.02688	-2.01755e-06					3.01404	8.31969e-08
			3.02685	-2.91205e-06					3.01426	1.75738e-07
			3.02689	-3.01917e-06					3.01428	1.45838e-07
			3.02685	-3.05448e-06					3.01428	1.31466e-07
			3.02695	-2.16793e-06					3.01428	1.17853e-07
			3.02722	-2.27143e-06					3.01428	1.06135e-07
			3.02722	-2.92736e-06					3.01477	2.12557e-07
			3.02745	-1.63203e-06					3.01472	1.6905e-07
			3.02748	-2.79859e-06					3.01467	1.52118e-07
			3.0276	-1.851e-06					3.01467	1.38416e-07
			3.02783	-2.41148e-06					3.01475	1.52701e-07
			3.02782	-2.92016e-06					3.01502	2.10811e-07
			3.02783	-3.0131e-06					3.01502	1.82283e-07
			3.02783	-3.05396e-06					3.01502	1.63996e-07
			3.02794	-1.89976e-06					3.01502	1.5105e-07
			3.02808	-2.60503e-06					3.01506	1.80019e-07
			3.02808	-2.82269e-06					3.01533	2.23446e-07
			3.02834	-1.49195e-06					3.01531	1.97325e-07
			3.02838	-2.82921e-06					3.01536	1.81976e-07
			3.02855	-1.72296e-06					3.01536	1.65172e-07
			3.02869	-2.65851e-06					3.01533	1.51797e-07
			3.02874	-2.2344e-06					3.01531	1.38764e-07
			3.02905	-1.98911e-06					3.01531	1.27546e-07
			3.02905	-2.83419e-06					3.01536	1.15925e-07
			3.02905	-2.9635e-06					3.01536	1.03823e-07
			3.02904	-3.00597e-06					3.01548	1.59365e-07
			3.02909	-2.09649e-06					3.01563	1.75134e-07
			3.0293	-2.31174e-06					3.01563	1.55986e-07
			3.0293	-2.87399e-06					3.01563	1.42932e-07
			3.02959	-1.41198e-06					3.01563	1.30024e-07
			3.02966	-2.73036e-06					3.0158	1.97079e-07
			3.02976	-1.83818e-06					3.01592	1.9546e-07
			3.02991	-2.44667e-06					3.01589	1.76336e-07
			3.02991	-2.87412e-06					3.01589	1.61173e-07
			3.03033	-1.31648e-06					3.01594	1.46921e-07
			3.0304	-2.75364e-06					3.01616	2.20739e-07
			3.03037	-2.91341e-06					3.01624	2.06342e-07
			3.03032	-2.95439e-06					3.01624	1.86535e-07
			3.03036	-2.67526e-06					3.01624	1.7101e-07
			3.03064	-1.76516e-06					3.01624	1.57356e-07
			3.03064	-2.81788e-06					3.01643	2.50437e-07
			3.03085	-1.48996e-06					3.0165	2.21792e-07
			3.03097	-2.59271e-06					3.01655	2.04011e-07
			3.03101	-2.16784e-06					3.01648	1.86199e-07
			3.03125	-2.10927e-06					3.01653	1.71676e-07
			3.03125	-2.80723e-06					3.0165	1.59796e-07
			3.03125	-2.91987e-06					3.0165	1.47171e-07
			3.03125	-2.94358e-06					3.01648	1.35084e-07
			3.03132	-1.9212e-06					3.01648	1.23929e-07
			3.03149	-2.2476e-06					3.0165	1.30141e-07
			3.03149	-2.82916e-06					3.01685	2.04716e-07
			3.03176	-1.4283e-06					3.01685	1.75922e-07
			3.03179	-2.69524e-06					3.01685	1.59832e-07
			3.03191	-1.66689e-06					3.01685	1.46111e-07
			3.0321	-2.36928e-06					3.01689	1.71477e-07
			3.0321	-2.80734e-06					3.01721	2.23052e-07
			3.03246	-1.40261e-06					3.01716	1.97857e-07
			3.03246	-2.71941e-06					3.01714	1.79467e-07
			3.03247	-2.86935e-06					3.01716	1.64715e-07
			3.03247	-2.90415e-06					3.01726	1.99825e-07
			3.03249	-2.4449e-06					3.01746	2.31506e-07
			3.03273	-1.71855e-06					3.01746	2.0685e-07
			3.03275	-2.73691e-06					3.01746	1.89579e-07
			3.03295	-1.54878e-06					3.01746	1.74862e-07
			3.03308	-2.57549e-06					3.01746	1.62786e-07
			3.03315	-1.95836e-06					3.01746	1.49893e-07
			3.03333	-2.02246e-06					3.01746	1.3924e-07
			3.03333	-2.75546e-06					3.01746	1.27807e-07
			3.03358	-1.47745e-06					3.01746	1.17178e-07
			3.03367	-2.62087e-06					3.0176	1.81032e-07
			3.03364	-2.79904e-06					3.0177	1.90007e-07
			3.03368	-2.86753e-06					3.01773	1.69914e-07
			3.03368	-2.88755e-06					3.0177	1.55019e-07
			3.03394	-1.29371e-06					3.0177	1.42328e-07
			3.034	-2.65067e-06					3.01792	2.14067e-07
			3.03411	-1.63889e-06					3.01807	2.06342e-07
			3.0343	-2.38758e-06					3.01804	1.86953e-07
			3.0343	-2.76937e-06					3.01807	1.73393e-07
			3.03458	-1.20703e-06					3.01807	1.58837e-07
			3.03459	-2.65855e-06					3.01824	2.44187e-07
			3.03462	-2.80372e-06					3.01831	2.23625e-07
			3.03462	-2.85151e-06					3.01831	2.04865e-07
			3.03466	-2.32826e-06					3.01831	1.88981e-07
			3.03491	-1.89176e-06					3.01831	1.74201e-07
			3.03489	-2.71989e-06					3.0186	2.66093e-07
			3.03508	-1.32488e-06					3.01868	2.32097e-07
			3.03516	-2.52186e-06					3.01868	2.12184e-07
			3.03524	-1.94594e-06					3.01868	1.97005e-07
			3.03543	-2.08904e-06					3.01868	1.8405e-07
			3.03547	-2.70659e-06					3.01863	1.70509e-07
			3.03581	-1.25511e-06					3.01868	1.56285e-07
			3.03589	-2.54712e-06					3.01868	1.46918e-07
			3.03589	-2.75867e-06					3.01868	1.3519e-07
			3.03589	-2.8115e-06					3.0187	1.53569e-07
			3.03589	-2.84062e-06					3.01895	2.20751e-07
			3.03613	-1.41651e-06					3.01897	1.94494e-07
			3.03616	-2.6578e-06					3.01895	1.77836e-07
			3.0363	-1.50371e-06					3.01899	1.64163e-07
			3.0365	-2.33319e-06					3.01909	1.90736e-07
			3.0365	-2.60079e-06					3.01929	2.341e-07
			3.03675	-1.38044e-06					3.01929	2.09006e-07
			3.03674	-2.633e-06					3.01929	1.92806e-07
			3.03695	-1.37044e-06					3.01929	1.78388e-07
			3.03711	-2.40842e-06					3.01941	2.22205e-07
			3.03711	-2.71504e-06					3.0196	2.46304e-07
			3.03711	-2.77928e-06					3.01956	2.24673e-07
			3.03711	-2.8096e-06					3.01956	2.08114e-07
			3.03728	-1.45234e-06					3.01958	1.91062e-07
			3.03735	-2.52549e-06					3.01978	2.43615e-07
			3.03745	-1.76215e-06					3.02002	2.53235e-07
			3.03772	-2.02875e-06					3.02002	2.31569e-07
			3.03772	-2.66365e-06					3.02002	2.15074e-07
			3.03793	-1.31979e-06					3.02002	2.00266e-07
			3.03796	-2.54264e-06					3.02002	1.86254e-07
			3.03796	-2.72394e-06					3.02002	1.72501e-07
			3.03796	-2.76407e-06					3.02002	1.62012e-07
			3.03796	-2.78631e-06					3.02002	1.50228e-07
			3.03831	-1.17997e-06					3.02002	1.38841e-07
			3.03833	-2.57088e-06					3.02021	2.20662e-07
			3.03845	-1.53569e-06					3.02031	2.096e-07
			3.03857	-2.34679e-06					3.02029	1.91567e-07
			3.03859	-2.35315e-06					3.02029	1.77469e-07
			3.03893	-1.40866e-06					3.02031	1.65755e-07
			3.03889	-2.58166e-06					3.02058	2.4999e-07
			3.03908	-1.37334e-06					3.02063	2.24635e-07
			3.03918	-2.39585e-06					3.02063	2.05291e-07
			3.03918	-2.67451e-06					3.02063	1.92276e-07
			3.03918	-2.73616e-06					3.02063	1.78178e-07
			3.03918	-2.75599e-06					3.02087	2.73343e-07
			3.03944	-1.2572e-06					3.02087	2.35855e-07
			3.03955	-2.46296e-06					3.02087	2.18416e-07
			3.03965	-1.73581e-06					3.02087	2.02685e-07
			3.03981	-2.09751e-06					3.02087	1.88442e-07
			3.03981	-2.60911e-06					3.02087	1.74774e-07
			3.04011	-1.13417e-06					3.02087	1.63452e-07
			3.04016	-2.48657e-06					3.0209	1.51349e-07
			3.04028	-1.55998e-06					3.02087	1.42251e-07
			3.0404	-2.19936e-06					3.02092	1.63163e-07
			3.0404	-2.61996e-06					3.02112	2.13433e-07
			3.0404	-2.70386e-06					3.02112	1.88682e-07
			3.0404	-2.72559e-06					3.02112	1.74402e-07
			3.04066	-1.38591e-06					3.02112	1.61135e-07
			3.04089	-2.29477e-06					3.02119	1.97496e-07
			3.04092	-2.21123e-06					3.02136	2.32419e-07
			3.04116	-1.63065e-06					3.02136	2.09054e-07
			3.04116	-2.55855e-06					3.02136	1.93169e-07
			3.04138	-1.22813e-06					3.02136	1.78919e-07
			3.0415	-2.3444e-06					3.02146	2.21873e-07
			3.0415	-2.62752e-06					3.02161	2.39312e-07
			3.0415	-2.68415e-06					3.02163	2.18321e-07
			3.0415	-2.71375e-06					3.02163	2.006e-07
			3.04169	-1.28075e-06					3.02161	1.86714e-07
			3.04175	-2.44189e-06					3.0218	2.48174e-07
			3.04185	-1.57153e-06					3.02197	2.52522e-07
			3.04204	-2.05401e-06					3.02197	2.30875e-07
			3.04199	-2.57161e-06					3.02197	2.1416e-07
			3.04231	-1.23945e-06					3.02197	1.98559e-07
			3.04236	-2.46781e-06					3.02197	1.84325e-07
			3.0425	-1.37545e-06					3.02197	1.72044e-07
			3.04263	-2.14393e-06					3.02197	1.60746e-07
			3.04264	-2.56873e-06					3.02197	1.47855e-07
			3.04264	-2.65274e-06					3.02197	1.37431e-07
			3.04264	-2.67689e-06					3.02219	2.19473e-07
			3.04281	-1.44865e-06					3.02222	2.02243e-07
			3.04297	-2.31559e-06					3.02224	1.85429e-07
			3.04301	-2.06032e-06					3.02224	1.71139e-07
			3.04329	-1.51004e-06					3.02222	1.56983e-07
			3.04325	-2.49416e-06					3.02253	2.56274e-07
			3.04343	-1.3067e-06					3.02258	2.24666e-07
			3.04356	-2.34914e-06					3.02258	2.0594e-07
			3.0436	-1.68352e-06					3.02258	1.91007e-07
			3.04382	-1.81474e-06					3.02258	1.78433e-07
			3.04382	-2.50913e-06					3.02285	2.80232e-07
			3.04382	-2.61572e-06					3.02288	2.37672e-07
			3.04382	-2.64684e-06					3.02285	2.20494e-07
			3.04393	-1.62653e-06					3.02288	2.04734e-07
			3.04414	-2.07084e-06					3.02288	2.17337e-07
			3.0441	-2.54437e-06					3.02319	2.78305e-07
			3.04441	-1.02638e-06					3.02319	2.5004e-07
			3.04443	-2.40401e-06					3.02319	2.31162e-07
			3.04457	-1.42114e-06					3.02319	2.15459e-07
			3.04471	-2.18232e-06					3.02319	2.01169e-07
			3.04469	-2.53074e-06					3.02319	1.87366e-07
			3.04471	-2.59616e-06					3.02319	1.72919e-07
			3.04469	-2.64088e-06					3.02319	1.62731e-07
			3.04488	-1.24329e-06					3.02319	1.50608e-07
			3.04504	-2.24921e-06					3.02329	1.92551e-07
			3.04509	-1.9465e-06					3.02344	2.20223e-07
			3.04529	-1.68073e-06					3.02344	1.9978e-07
			3.04529	-2.48436e-06					3.02344	1.84537e-07
			3.04554	-1.09096e-06					3.02344	1.71142e-07
			3.04565	-2.28772e-06					3.02361	2.28907e-07
			3.04575	-1.66708e-06					3.0238	2.4386e-07
			3.04602	-1.91884e-06					3.0238	2.22595e-07
			3.04602	-2.49804e-06					3.0238	2.08142e-07
			3.04602	-2.57944e-06					3.0238	1.93491e-07
			3.04603	-2.5963e-06					3.02398	2.55268e-07
			3.04616	-1.46285e-06					3.02407	2.54516e-07
			3.04639	-2.02076e-06					3.02407	2.34196e-07
			3.04639	-2.49477e-06					3.0241	2.18267e-07
			3.04664	-1.06135e-06					3.02405	2.03731e-07
			3.04665	-2.3971e-06					3.0241	1.88318e-07
			3.04685	-1.23512e-06					3.02412	1.77366e-07
			3.047	-2.12535e-06					3.02407	1.66852e-07
			3.04701	-2.27437e-06					3.0241	1.54473e-07
			3.04724	-1.29087e-06					3.02407	1.45166e-07
			3.04724	-2.40902e-06					3.02437	2.33813e-07
			3.04724	-2.54432e-06					3.02441	2.11009e-07
			3.04724	-2.56278e-06					3.02441	1.95291e-07
			3.0473	-1.83528e-06					3.02441	1.8249e-07
			3.04761	-1.63453e-06					3.02441	1.7046e-07
			3.04761	-2.43242e-06					3.02468	2.65273e-07
			3.04784	-1.1792e-06					3.02471	2.2852e-07
			3.04789	-2.29521e-06					3.02468	2.12624e-07
			3.04799	-1.47049e-06					3.02471	1.9648e-07
			3.04824	-1.84797e-06					3.02476	1.98628e-07
			3.04822	-2.43008e-06					3.02515	2.76085e-07
			3.04822	-2.5376e-06					3.02515	2.435e-07
			3.04822	-2.55849e-06					3.02515	2.24159e-07
			3.04836	-1.51049e-06					3.02515	2.09762e-07
			3.04856	-2.08988e-06					3.0252	2.30156e-07
			3.04854	-2.47664e-06					3.02539	2.79822e-07
			3.04882	-8.99781e-07					3.02539	2.51993e-07
			3.04883	-2.34138e-06					3.02539	2.36937e-07
			3.04895	-1.26067e-06					3.02539	2.19067e-07
			3.04907	-2.1343e-06					3.02539	2.04444e-07
			3.0491	-2.04928e-06					3.02542	1.91838e-07
			3.04943	-1.2663e-06					3.02539	1.80097e-07
			3.04941	-2.36415e-06					3.02539	1.68763e-07
			3.04939	-2.48638e-06					3.02539	1.56222e-07
			3.04941	-2.54921e-06					3.02554	2.07426e-07
			3.04946	-1.81655e-06					3.02576	2.29997e-07
			3.04968	-1.77613e-06					3.02576	2.08146e-07
			3.04968	-2.41974e-06					3.02576	1.93986e-07
			3.0499	-9.73415e-07					3.02576	1.81902e-07
			3.05004	-2.25413e-06					3.02588	2.38956e-07
			3.05012	-1.5047e-06					3.02603	2.44455e-07
			3.05029	-1.91129e-06					3.026	2.26303e-07
			3.05029	-2.42237e-06					3.026	2.09622e-07
			3.05057	-9.05727e-07					3.026	1.9494e-07
			3.05064	-2.27109e-06					3.02624	2.70388e-07
			3.05061	-2.46792e-06					3.02637	2.63454e-07
			3.0506	-2.51444e-06					3.02637	2.44247e-07
			3.05061	-2.53465e-06					3.02637	2.27231e-07
			3.0509	-1.06239e-06					3.02637	2.13081e-07
			3.0509	-2.36504e-06					3.02637	1.99133e-07
			3.05116	-1.12206e-06					3.02637	1.86336e-07
			3.05139	-2.0817e-06					3.02637	1.75431e-07
			3.05142	-1.9149e-06					3.02637	1.6261e-07
			3.05164	-1.4286e-06					3.02637	1.52431e-07
			3.05164	-2.34955e-06					3.02659	2.44557e-07
			3.05164	-2.47817e-06					3.02661	2.153e-07
			3.05164	-2.50529e-06					3.02661	1.98136e-07
			3.05172	-1.61431e-06					3.02661	1.85982e-07
			3.052	-1.72497e-06					3.02661	1.73783e-07
			3.05199	-2.38809e-06					3.02693	2.75372e-07
			3.05217	-1.11506e-06					3.02693	2.35334e-07
			3.05225	-2.26068e-06					3.02695	2.1914e-07
			3.05232	-1.33256e-06					3.02698	2.03919e-07
			3.05249	-1.80924e-06					3.027	2.14418e-07
			3.05249	-2.3645e-06					3.02725	2.81481e-07
			3.05277	-1.03131e-06					3.02725	2.53203e-07
			3.05281	-2.27139e-06					3.02722	2.34995e-07
			3.05278	-2.4411e-06					3.02727	2.19763e-07
			3.05277	-2.47676e-06					3.02732	2.43983e-07
			3.0528	-2.49169e-06					3.02759	2.86251e-07
			3.05314	-8.29899e-07					3.02759	2.60692e-07
			3.05311	-2.30253e-06					3.02759	2.43363e-07
			3.05331	-1.21852e-06					3.02759	2.29257e-07
			3.05347	-2.12087e-06					3.02759	2.15616e-07
			3.05349	-1.73751e-06					3.02759	2.00381e-07
			3.05372	-1.40021e-06					3.02759	1.90678e-07
			3.05371	-2.29705e-06					3.02759	1.77349e-07
			3.05394	-1.05189e-06					3.02759	1.66753e-07
			3.05408	-2.1528e-06					3.02773	2.15e-07
			3.05405	-2.39789e-06					3.02788	2.34462e-07
			3.05407	-2.44058e-06					3.02791	2.14059e-07
			3.05405	-2.47487e-06					3.02793	2.00582e-07
			3.05427	-9.21034e-07					3.02786	1.86496e-07
			3.05432	-2.19765e-06					3.02805	2.53698e-07
			3.05444	-1.39174e-06					3.0282	2.56058e-07
			3.05465	-1.89896e-06					3.0282	2.3547e-07
			3.05464	-2.34637e-06					3.0282	2.19701e-07
			3.05492	-7.95443e-07					3.0282	2.06154e-07
			3.05493	-2.21955e-06					3.02837	2.75411e-07
			3.05493	-2.37108e-06					3.02844	2.62787e-07
			3.05493	-2.42322e-06					3.02844	2.42497e-07
			3.05494	-2.22113e-06					3.02844	2.28714e-07
			3.05526	-1.1958e-06					3.02844	2.14323e-07
			3.05527	-2.29789e-06					3.02876	3.03102e-07
			3.05544	-9.79275e-07					3.02881	2.76387e-07
			3.05554	-2.06254e-06					3.02881	2.57974e-07
			3.05558	-1.6875e-06					3.02881	2.42419e-07
			3.05581	-1.5713e-06					3.02881	2.27333e-07
			3.05579	-2.29348e-06					3.02881	2.12727e-07
			3.05604	-8.97588e-07					3.02881	1.98225e-07
			3.05615	-2.09407e-06					3.02881	1.88021e-07
			3.05615	-2.35863e-06					3.02881	1.75535e-07
			3.05615	-2.40969e-06					3.02881	1.76468e-07
			3.05615	-2.43579e-06					3.02905	2.55751e-07
			3.05649	-9.82339e-07					3.02905	2.23782e-07
			3.05663	-2.18649e-06					3.02905	2.09389e-07
			3.05669	-1.21238e-06					3.02905	1.94463e-07
			3.05688	-1.84331e-06					3.0291	2.16125e-07
			3.05688	-2.31267e-06					3.02942	2.74822e-07
			3.0572	-9.46734e-07					3.02942	2.48943e-07
			3.05719	-2.22161e-06					3.02942	2.31192e-07
			3.05735	-1.00306e-06					3.02942	2.15844e-07
			3.05749	-1.94521e-06					3.02952	2.47611e-07
			3.05749	-2.31678e-06					3.02979	2.8502e-07
			3.05749	-2.38492e-06					3.02974	2.59982e-07
			3.05749	-2.40029e-06					3.02979	2.42886e-07
			3.05767	-1.13023e-06					3.02976	2.28472e-07
			3.05774	-2.0972e-06					3.02976	2.14414e-07
			3.0578	-1.5924e-06					3.02976	2.00617e-07
			3.0581	-1.42998e-06					3.02971	1.88577e-07
			3.0581	-2.25119e-06					3.02971	1.77041e-07
			3.05829	-1.02932e-06					3.02976	1.6594e-07
			3.05835	-2.11721e-06					3.02991	2.26236e-07
			3.05835	-2.33121e-06					3.03003	2.39078e-07
			3.05835	-2.38523e-06					3.03003	2.2131e-07
			3.05835	-2.40929e-06					3.03003	2.0532e-07
			3.05865	-7.81585e-07					3.03003	1.91516e-07
			3.05872	-2.15002e-06					3.0303	2.56774e-07
			3.05881	-1.22809e-06					3.03044	2.52706e-07
			3.05896	-1.88634e-06					3.03044	2.34842e-07
			3.05896	-2.28564e-06					3.03047	2.19187e-07
			3.05931	-7.11199e-07					3.03049	2.06419e-07
			3.05931	-2.17019e-06					3.03071	2.90434e-07
			3.05944	-1.1181e-06					3.03076	2.73963e-07
			3.05957	-1.98958e-06					3.03076	2.513e-07
			3.05957	-2.2877e-06					3.03076	2.37492e-07
			3.05955	-2.36158e-06					3.03076	2.21652e-07
			3.05956	-2.38131e-06					3.03108	3.0915e-07
			3.05972	-9.26973e-07					3.03108	2.77624e-07
			3.05981	-2.01911e-06					3.03108	2.59827e-07
			3.05986	-1.54743e-06					3.03108	2.44036e-07
			3.06006	-1.57161e-06					3.03108	2.29299e-07
			3.06006	-2.22905e-06					3.03105	2.15622e-07
			3.06033	-7.81412e-07					3.0311	2.03703e-07
			3.06043	-2.06344e-06					3.0311	1.92237e-07
			3.0605	-1.33838e-06					3.03108	1.79731e-07
			3.06067	-1.76154e-06					3.03115	1.93452e-07
			3.06067	-2.24724e-06					3.03137	2.63832e-07
			3.06067	-2.3195e-06					3.03137	2.34883e-07
			3.06067	-2.35731e-06					3.03137	2.20287e-07
			3.06083	-1.07326e-06					3.03137	2.06189e-07
			3.06104	-1.84548e-06					3.03142	2.28957e-07
			3.06102	-2.26025e-06					3.03164	2.71873e-07
			3.06132	-8.09555e-07					3.03166	2.48096e-07
			3.06129	-2.15269e-06					3.03162	2.31659e-07
			3.06157	-9.05269e-07					3.03166	2.17395e-07
			3.06177	-1.93363e-06					3.03176	2.57615e-07
			3.06177	-2.25072e-06					3.03198	2.86431e-07
			3.06177	-2.31353e-06					3.03198	2.61704e-07
			3.06177	-2.33348e-06					3.03198	2.45718e-07
			3.06201	-1.04856e-06					3.03198	2.30498e-07
			3.06212	-2.04644e-06					3.03208	2.7934e-07
			3.0622	-1.35484e-06					3.03223	2.92403e-07
			3.06243	-1.50891e-06					3.03223	2.71905e-07
			3.0624	-2.19273e-06					3.03225	2.53954e-07
			3.06262	-9.14857e-07					3.03225	2.38558e-07
			3.06267	-2.061e-06					3.03223	2.23079e-07
			3.06277	-1.1298e-06					3.03227	2.10405e-07
			3.06299	-1.69334e-06					3.03223	1.99242e-07
			3.06299	-2.18975e-06					3.03223	1.86596e-07
			3.06299	-2.29463e-06					3.03223	1.7596e-07
			3.06299	-2.3209e-06					3.03247	2.55955e-07
			3.0631	-1.20905e-06					3.03259	2.46661e-07
			3.06323	-1.92668e-06					3.03259	2.28267e-07
			3.06325	-1.99434e-06					3.03259	2.15346e-07
			3.06355	-8.49026e-07					3.03259	2.0064e-07
			3.06351	-2.13094e-06					3.03284	2.82306e-07
			3.06371	-9.68631e-07					3.03286	2.5797e-07
			3.06384	-1.95025e-06					3.03296	2.42454e-07
			3.06384	-2.23735e-06					3.03291	2.26793e-07
			3.06384	-2.29205e-06					3.03289	2.14104e-07
			3.06384	-2.3189e-06					3.03318	3.15785e-07
			3.0641	-8.08919e-07					3.0332	2.77109e-07
			3.06421	-2.02807e-06					3.0332	2.59993e-07
			3.06427	-1.37565e-06					3.0332	2.42562e-07
			3.06445	-1.62484e-06					3.0332	2.27752e-07
			3.06445	-2.19711e-06					3.0332	2.16061e-07
			3.06475	-6.99422e-07					3.0332	2.02429e-07
			3.06482	-2.0229e-06					3.0332	1.91138e-07
			3.06492	-1.17644e-06					3.0332	1.80255e-07
			3.06506	-1.75821e-06					3.03325	2.00128e-07
			3.06506	-2.19853e-06					3.03357	2.52292e-07
			3.06506	-2.26589e-06					3.03347	2.30323e-07
			3.06506	-2.2904e-06					3.03347	2.14342e-07
			3.06525	-9.47958e-07					3.03357	2.02334e-07
			3.06541	-1.85191e-06					3.03362	2.3616e-07
			3.06543	-1.84317e-06					3.03381	2.75933e-07
			3.06567	-1.17121e-06					3.03381	2.52653e-07
			3.06567	-2.12908e-06					3.03381	2.35645e-07
			3.06588	-7.6131e-07					3.03381	2.2137e-07
			3.06597	-1.9028e-06					3.03396	2.65027e-07
			3.06604	-1.42638e-06					3.03411	2.82834e-07
			3.06628	-1.45827e-06					3.03418	2.62694e-07
			3.06628	-2.14012e-06					3.03413	2.46332e-07
			3.06628	-2.22598e-06					3.03413	2.31071e-07
			3.06627	-2.27966e-06					3.0343	2.89695e-07
			3.06638	-1.24646e-06					3.0345	2.99449e-07
			3.06657	-1.58347e-06					3.03452	2.77636e-07
			3.06653	-2.15494e-06					3.03455	2.60645e-07
			3.06696	-8.1743e-07					3.0345	2.44813e-07
			3.06702	-2.05318e-06					3.03447	2.31303e-07
			3.06716	-9.90524e-07					3.0345	2.16847e-07
			3.06735	-1.72083e-06					3.03445	2.04539e-07
			3.06735	-2.14805e-06					3.03452	1.93524e-07
			3.06736	-2.2258e-06					3.0345	1.83486e-07
			3.06735	-2.26885e-06					3.03472	2.6253e-07
			3.06747	-1.04659e-06					3.03479	2.46456e-07
			3.06763	-1.89737e-06					3.03479	2.30398e-07
			3.06766	-1.64297e-06					3.03479	2.15856e-07
			3.06793	-1.11567e-06					3.03481	2.02291e-07
			3.06792	-2.08868e-06					3.03511	2.96216e-07
			3.06815	-9.27276e-07					3.03516	2.6724e-07
			3.06824	-1.93848e-06					3.03516	2.4912e-07
			3.0683	-1.33918e-06					3.03516	2.3373e-07
			3.06849	-1.34358e-06					3.03516	2.22662e-07
			3.06852	-2.09372e-06					3.03538	3.10663e-07
			3.06848	-2.21374e-06					3.0354	2.73084e-07
			3.06848	-2.23669e-06					3.0354	2.55046e-07
			3.0686	-1.25422e-06					3.0354	2.40641e-07
			3.06885	-1.65899e-06					3.03545	2.4957e-07
			3.06885	-2.14431e-06					3.03577	3.15529e-07
			3.06915	-6.14099e-07					3.03577	2.85555e-07
			3.06914	-2.00386e-06					3.03577	2.65957e-07
			3.06931	-1.05074e-06					3.03577	2.5187e-07
			3.06946	-1.77291e-06					3.03577	2.36648e-07
			3.06946	-2.14694e-06					3.03577	2.22951e-07
			3.06979	-5.59079e-07					3.03577	2.1033e-07
			3.06973	-2.03069e-06					3.03577	1.98728e-07
			3.06973	-2.17065e-06					3.03577	1.87631e-07
			3.06971	-2.21824e-06					3.03589	2.25841e-07
			3.06976	-1.63697e-06					3.03613	2.5582e-07
			3.07004	-1.31682e-06					3.03611	2.35613e-07
			3.07004	-2.09296e-06					3.03613	2.2036e-07
			3.07023	-7.19933e-07					3.03606	2.07395e-07
			3.07031	-1.8788e-06					3.03623	2.59274e-07
			3.07041	-1.35379e-06					3.03638	2.77869e-07
			3.07063	-1.47988e-06					3.03638	2.56213e-07
			3.07065	-2.09181e-06					3.03638	2.40067e-07
			3.07065	-2.18099e-06					3.03638	2.26339e-07
			3.07063	-2.22744e-06					3.03657	2.84062e-07
			3.07074	-1.08173e-06					3.03672	2.85249e-07
			3.07092	-1.6092e-06					3.03669	2.65747e-07
			3.07092	-2.1076e-06					3.03667	2.49606e-07
			3.07124	-7.01597e-07					3.03669	2.34984e-07
			3.07125	-2.00235e-06					3.03667	2.22817e-07
			3.07137	-8.64485e-07					3.03669	2.0944e-07
			3.07153	-1.71605e-06					3.03672	1.9728e-07
			3.07155	-1.88017e-06					3.03672	1.86687e-07
			3.07202	-8.96768e-07					3.03669	1.76932e-07
			3.07197	-2.02622e-06					3.03694	2.68451e-07
			3.07197	-2.15281e-06					3.03699	2.46603e-07
			3.07202	-2.19133e-06					3.03699	2.27991e-07
			3.07201	-1.54848e-06					3.03699	2.14434e-07
			3.07234	-1.18739e-06					3.03699	2.02577e-07
			3.07232	-2.04352e-06					3.03726	2.94266e-07
			3.07253	-8.21467e-07					3.03728	2.60255e-07
			3.07263	-1.89326e-06					3.03728	2.43691e-07
			3.07272	-1.15156e-06					3.0373	2.30122e-07
			3.07297	-1.42285e-06					3.03726	2.27925e-07
			3.07293	-2.04859e-06					3.0376	3.11719e-07
			3.07319	-7.6157e-07					3.0376	2.78596e-07
			3.07323	-1.94492e-06					3.0376	2.61227e-07
			3.07324	-2.124e-06					3.0376	2.45127e-07
			3.07324	-2.17756e-06					3.03765	2.60299e-07
			3.07324	-2.19443e-06					3.03796	3.09499e-07
			3.07347	-5.5162e-07					3.03794	2.83532e-07
			3.07349	-1.98524e-06					3.03791	2.66236e-07
			3.07367	-9.02241e-07					3.03791	2.52077e-07
			3.07374	-1.76144e-06					3.03794	2.37537e-07
			3.07377	-1.66628e-06					3.03796	2.24943e-07
			3.0741	-9.07967e-07					3.03794	2.13082e-07
			3.0741	-1.9837e-06					3.03794	2.01345e-07
			3.0741	-2.12916e-06					3.03791	1.89642e-07
			3.0741	-2.16572e-06					3.03806	2.33907e-07
			3.07416	-1.5052e-06					3.03823	2.62816e-07
			3.07444	-1.33619e-06					3.03823	2.42751e-07
			3.07438	-2.04719e-06					3.03823	2.28806e-07
			3.07461	-6.27812e-07					3.03821	2.14382e-07
			3.07471	-1.86295e-06					3.0384	2.68733e-07
			3.07481	-1.15246e-06					3.03857	2.77048e-07
			3.07502	-1.52945e-06					3.03857	2.56786e-07
			3.07499	-2.04912e-06					3.03857	2.41298e-07
			3.07532	-5.26331e-07					3.03857	2.27237e-07
			3.07532	-1.88718e-06					3.03872	2.97879e-07
			3.07532	-2.08624e-06					3.03882	2.92377e-07
			3.07532	-2.13948e-06					3.03882	2.71364e-07
			3.07532	-2.15813e-06					3.03882	2.56195e-07
			3.07567	-7.11685e-07					3.03882	2.39782e-07
			3.07568	-1.9914e-06					3.03901	3.12725e-07
			3.07588	-7.28066e-07					3.03909	2.9509e-07
			3.07605	-1.71604e-06					3.03906	2.75875e-07
			3.07604	-1.6751e-06					3.03906	2.60075e-07
			3.07631	-9.49778e-07					3.03909	2.45447e-07
			3.07629	-1.97735e-06					3.03906	2.32346e-07
			3.07653	-6.6283e-07					3.03906	2.18849e-07
			3.0766	-1.77975e-06					3.03906	2.05566e-07
			3.07658	-2.06374e-06					3.03906	1.95707e-07
			3.0766	-2.10772e-06					3.03906	1.85188e-07
			3.07655	-2.1459e-06					3.0394	2.90974e-07
			3.07683	-7.82769e-07					3.03943	2.52377e-07
			3.07689	-1.91089e-06					3.03943	2.35786e-07
			3.077	-9.98776e-07					3.03943	2.23389e-07
			3.07727	-1.48675e-06					3.03945	2.33823e-07
			3.07727	-2.02093e-06					3.0397	2.97397e-07
			3.07752	-6.72738e-07					3.03975	2.70468e-07
			3.07754	-1.93109e-06					3.0397	2.52813e-07
			3.07752	-2.0979e-06					3.0397	2.38394e-07
			3.07753	-2.12207e-06					3.03979	2.65292e-07
			3.07752	-2.16652e-06					3.04004	3.1041e-07
			3.07788	-4.92981e-07					3.04004	2.85916e-07
			3.07788	-1.9412e-06					3.04004	2.67904e-07
			3.07806	-8.91053e-07					3.04004	2.52578e-07
			3.07821	-1.75256e-06					3.04004	2.37372e-07
			3.07826	-1.49707e-06					3.04004	2.25558e-07
			3.07849	-9.61294e-07					3.04004	2.11979e-07
			3.07849	-1.95233e-06					3.04004	2.02512e-07
			3.07872	-7.17434e-07					3.04004	1.9086e-07
			3.07886	-1.81104e-06					3.04019	2.37995e-07
			3.07883	-2.05919e-06					3.0404	2.55962e-07
			3.07884	-2.10585e-06					3.04036	2.36512e-07
			3.07883	-2.12345e-06					3.04038	2.21799e-07
			3.07905	-6.00325e-07					3.0404	2.09967e-07
			3.0791	-1.85248e-06					3.04062	2.73671e-07
			3.0792	-1.03395e-06					3.04077	2.79766e-07
			3.07942	-1.55867e-06					3.04077	2.59027e-07
			3.07941	-2.0032e-06					3.04077	2.43356e-07
			3.07969	-4.78017e-07					3.04077	2.30709e-07
			3.07971	-1.88083e-06					3.04102	2.99515e-07
			3.07988	-8.65403e-07					3.04109	2.8777e-07
			3.08003	-1.66145e-06					3.04111	2.69845e-07
			3.07998	-2.01078e-06					3.04111	2.54289e-07
			3.07999	-2.08053e-06					3.04114	2.40565e-07
			3.07999	-2.10817e-06					3.04136	3.25449e-07
			3.08019	-7.14674e-07					3.04141	3.06361e-07
			3.08032	-1.70965e-06					3.04138	2.86225e-07
			3.08036	-1.4437e-06					3.04143	2.69222e-07
			3.08059	-1.17712e-06					3.04143	2.5453e-07
			3.08058	-1.95585e-06					3.04141	2.42474e-07
			3.08082	-5.61084e-07					3.04143	2.27532e-07
			3.08093	-1.75944e-06					3.04146	2.16879e-07
			3.08093	-2.0185e-06					3.04141	2.04287e-07
			3.08093	-2.06605e-06					3.04146	2.05422e-07
			3.08093	-2.0996e-06					3.04175	2.82071e-07
			3.08115	-6.53407e-07					3.04175	2.5208e-07
			3.0812	-1.86588e-06					3.04175	2.37521e-07
			3.08131	-8.76605e-07					3.04175	2.23079e-07
			3.08154	-1.49932e-06					3.0418	2.42209e-07
			3.08154	-1.98411e-06					3.04209	2.98943e-07
			3.08177	-6.17286e-07					3.04211	2.71882e-07
			3.08179	-1.8841e-06					3.04209	2.57485e-07
			3.08196	-7.1134e-07					3.04209	2.41508e-07
			3.08215	-1.58807e-06					3.04216	2.67664e-07
			3.08215	-1.97224e-06					3.04236	3.05474e-07
			3.08215	-2.05688e-06					3.04236	2.81585e-07
			3.08215	-2.07699e-06					3.04236	2.64752e-07
			3.08237	-8.24968e-07					3.04236	2.49519e-07
			3.08252	-1.75909e-06					3.04246	2.91155e-07
			3.08258	-1.24e-06					3.04263	3.16102e-07
			3.08289	-1.10407e-06					3.0426	2.91172e-07
			3.08289	-1.8996e-06					3.0426	2.74516e-07
			3.08307	-7.03207e-07					3.04265	2.5958e-07
			3.08313	-1.78675e-06					3.04268	2.46415e-07
			3.08324	-9.41163e-07					3.0426	2.31979e-07
			3.0835	-1.32958e-06					3.04263	2.1982e-07
			3.0835	-1.92873e-06					3.0426	2.07389e-07
			3.0835	-2.02386e-06					3.04263	1.95914e-07
			3.0835	-2.05324e-06					3.04285	2.62432e-07
			3.08362	-9.36043e-07					3.04297	2.58957e-07
			3.08374	-1.59232e-06					3.04297	2.41189e-07
			3.08375	-1.95738e-06					3.04297	2.26697e-07
			3.08409	-4.01812e-07					3.04297	2.13941e-07
			3.08411	-1.84266e-06					3.04319	2.94062e-07
			3.08423	-8.24712e-07					3.04331	2.81562e-07
			3.08435	-1.65075e-06					3.04321	2.6382e-07
			3.08435	-1.97179e-06					3.04321	2.48523e-07
			3.08435	-2.03017e-06					3.04326	2.35e-07
			3.08435	-2.06657e-06					3.04353	3.18408e-07
			3.08458	-6.09177e-07					3.04358	2.92086e-07
			3.08468	-1.70665e-06					3.04358	2.74426e-07
			3.08473	-1.24642e-06					3.04358	2.58299e-07
			3.08496	-1.25689e-06					3.04358	2.43724e-07
			3.08496	-1.9162e-06					3.04358	2.30399e-07
			3.08523	-4.71436e-07					3.04358	2.17938e-07
			3.08533	-1.74482e-06					3.04358	2.07793e-07
			3.0854	-1.01687e-06					3.04358	1.95082e-07
			3.08557	-1.44146e-06					3.0436	2.09021e-07
			3.08557	-1.92727e-06					3.04382	2.82109e-07
			3.08557	-2.00674e-06					3.04382	2.53704e-07
			3.08557	-2.04669e-06					3.04382	2.36678e-07
			3.08573	-7.67555e-07					3.04382	2.2402e-07
			3.08593	-1.53657e-06					3.04387	2.43411e-07
			3.08594	-1.95113e-06					3.04407	2.8995e-07
			3.08618	-5.0255e-07					3.04407	2.65535e-07
			3.08618	-1.84861e-06					3.04407	2.50261e-07
			3.08638	-6.18212e-07					3.04407	2.37784e-07
			3.08655	-1.60153e-06					3.04414	2.74002e-07
			3.08657	-1.45062e-06					3.04439	3.06283e-07
			3.08679	-9.77184e-07					3.04436	2.83067e-07
			3.08679	-1.87584e-06					3.04439	2.66946e-07
			3.08679	-1.99372e-06					3.04439	2.52383e-07
			3.08679	-2.01807e-06					3.04448	2.98636e-07
			3.08688	-1.11832e-06					3.04468	3.15168e-07
			3.08711	-1.22666e-06					3.04468	2.92729e-07
			3.08705	-1.90492e-06					3.04468	2.75546e-07
			3.08731	-5.96778e-07					3.04468	2.60776e-07
			3.08737	-1.77931e-06					3.04468	2.46856e-07
			3.0875	-8.01827e-07					3.04468	2.32976e-07
			3.08777	-1.39097e-06					3.04468	2.21084e-07
			3.08777	-1.89014e-06					3.04468	2.0812e-07
			3.08777	-1.98475e-06					3.04468	1.98865e-07
			3.08777	-2.01293e-06					3.04492	2.72681e-07
			3.0879	-9.08282e-07					3.04497	2.66719e-07
			3.08806	-1.5954e-06					3.045	2.50162e-07
			3.0881	-1.94747e-06					3.045	2.35323e-07
			3.08845	-3.13672e-07					3.045	2.23891e-07
			3.08838	-1.8255e-06					3.04521	2.97686e-07
			3.0886	-6.84836e-07					3.04529	2.80805e-07
			3.08874	-1.63089e-06					3.04529	2.62624e-07
			3.08879	-1.26084e-06					3.04529	2.46879e-07
			3.08909	-9.53773e-07					3.04529	2.33545e-07
			3.08904	-1.82483e-06					3.04558	3.29889e-07
			3.08904	-1.95212e-06					3.04563	2.96716e-07
			3.08906	-2.00416e-06					3.04565	2.80331e-07
			3.08914	-1.15676e-06					3.04565	2.6201e-07
			3.08935	-1.36033e-06					3.04565	2.61186e-07
			3.08935	-1.90836e-06					3.04602	3.33035e-07
			3.0896	-4.00033e-07					3.04602	3.01964e-07
			3.08967	-1.73995e-06					3.04602	2.83233e-07
			3.08978	-8.65553e-07					3.04602	2.67066e-07
			3.08997	-1.47231e-06					3.04602	2.51766e-07
			3.08997	-1.88369e-06					3.04602	2.39405e-07
			3.09029	-3.43122e-07					3.04602	2.26796e-07
			3.09033	-1.76295e-06					3.04602	2.15252e-07
			3.09032	-1.93145e-06					3.04602	2.02989e-07
			3.09033	-1.98117e-06					3.04612	2.35776e-07
			3.09033	-1.77992e-06					3.04627	2.79988e-07
			3.09058	-7.51509e-07					3.04629	2.57193e-07
			3.09058	-1.83984e-06					3.04631	2.41653e-07
			3.09076	-5.1137e-07					3.04634	2.28979e-07
			3.09087	-1.61609e-06					3.04639	2.67402e-07
			3.09093	-1.19587e-06					3.04663	2.91166e-07
			3.09119	-1.10003e-06					3.04663	2.70049e-07
			3.09119	-1.85415e-06					3.04663	2.53046e-07
			3.09119	-1.94318e-06					3.04663	2.39714e-07
			3.09119	-1.98774e-06					3.0468	2.96834e-07
			3.09127	-9.48504e-07					3.047	3.09819e-07
			3.09143	-1.29768e-06					3.047	2.89016e-07
			3.09147	-1.85966e-06					3.04697	2.69661e-07
			3.09175	-5.09081e-07					3.04697	2.57266e-07
			3.0918	-1.75547e-06					3.04692	2.43574e-07
			3.09192	-7.47193e-07					3.047	2.30856e-07
			3.09204	-1.40341e-06					3.04692	2.19652e-07
			3.09208	-1.85737e-06					3.04695	2.09316e-07
			3.09238	-4.77613e-07					3.04692	1.98184e-07
			3.09241	-1.77198e-06					3.04717	2.74107e-07
			3.09241	-1.92641e-06					3.04724	2.61434e-07
			3.09241	-1.96636e-06					3.04724	2.44769e-07
			3.09242	-1.55682e-06					3.04724	2.31349e-07
			3.09268	-7.46066e-07					3.04724	2.19354e-07
			3.09265	-1.79989e-06					3.04749	3.09685e-07
			3.09296	-6.51498e-07					3.04753	2.84851e-07
			3.09312	-1.62898e-06					3.04756	2.67592e-07
			3.09316	-1.05312e-06					3.04758	2.5139e-07
			3.0934	-1.08028e-06					3.04753	2.36982e-07
			3.0934	-1.80029e-06					3.04783	3.26609e-07
			3.09368	-4.97016e-07					3.04785	2.90701e-07
			3.09375	-1.68329e-06					3.04785	2.71416e-07
			3.09375	-1.8913e-06					3.04785	2.57048e-07
			3.09375	-1.93894e-06					3.04788	2.62039e-07
			3.09375	-1.97152e-06					3.04819	3.37063e-07
			3.09404	-3.91346e-07					3.04822	3.05791e-07
			3.09403	-1.73097e-06					3.04822	2.87566e-07
			3.09416	-8.08044e-07					3.04817	2.72194e-07
			3.09436	-1.46273e-06					3.04814	2.57706e-07
			3.09436	-1.85475e-06					3.04814	2.43058e-07
			3.0946	-2.96812e-07					3.04817	2.31167e-07
			3.0946	-1.74557e-06					3.04822	2.18504e-07
			3.0946	-1.88286e-06					3.04819	2.08567e-07
			3.0946	-1.94833e-06					3.04829	2.44165e-07
			3.09463	-1.46849e-06					3.04846	2.73701e-07
			3.09492	-9.41928e-07					3.04849	2.55468e-07
			3.09487	-1.81562e-06					3.04846	2.40261e-07
			3.09509	-4.38524e-07					3.04849	2.27324e-07
			3.09522	-1.60332e-06					3.04866	2.77179e-07
			3.09526	-1.05683e-06					3.04883	2.94464e-07
			3.09546	-1.19816e-06					3.04883	2.75017e-07
			3.09546	-1.81916e-06					3.04883	2.58727e-07
			3.09567	-3.43453e-07					3.04883	2.44325e-07
			3.09576	-1.64243e-06					3.04898	2.97678e-07
			3.09574	-1.86361e-06					3.04907	2.99164e-07
			3.09576	-1.92305e-06					3.04907	2.77648e-07
			3.09572	-1.94043e-06					3.04907	2.63521e-07
			3.09602	-4.72221e-07					3.04907	2.48282e-07
			3.09607	-1.73725e-06					3.04927	3.18135e-07
			3.0962	-6.28005e-07					3.04936	3.09251e-07
			3.09631	-1.41861e-06					3.04934	2.90823e-07
			3.09631	-1.81969e-06					3.04936	2.74592e-07
			3.09668	-3.96499e-07					3.04936	2.58634e-07
			3.09668	-1.74142e-06					3.04934	2.44584e-07
			3.09687	-4.96952e-07					3.04934	2.31501e-07
			3.09697	-1.51428e-06					3.04936	2.19868e-07
			3.09699	-1.82777e-06					3.04934	2.07064e-07
			3.09696	-1.8978e-06					3.04936	1.9647e-07
			3.09695	-1.91763e-06					3.04966	2.88026e-07
			3.09719	-5.75176e-07					3.04968	2.57234e-07
			3.09729	-1.64312e-06					3.04968	2.39389e-07
			3.09738	-8.83779e-07					3.04968	2.24999e-07
			3.09757	-1.16344e-06					3.04968	2.26063e-07
			3.09755	-1.78987e-06					3.04995	3.08442e-07
			3.0978	-4.90438e-07					3.04993	2.77191e-07
			3.09784	-1.65578e-06					3.04993	2.61085e-07
			3.09782	-1.85688e-06					3.04993	2.44804e-07
			3.09785	-1.90351e-06					3.04998	2.56137e-07
			3.0978	-1.92206e-06					3.05029	3.13157e-07
			3.09823	-3.15393e-07					3.05029	2.88439e-07
			3.09827	-1.7048e-06					3.05029	2.68448e-07
			3.09844	-6.5255e-07					3.05029	2.55552e-07
			3.09862	-1.45105e-06					3.05029	2.3938e-07
			3.09861	-1.59034e-06					3.05029	2.26875e-07
			3.09893	-4.90296e-07					3.05027	2.14622e-07
			3.09889	-1.72203e-06					3.05029	2.0352e-07
			3.0991	-5.97451e-07					3.05029	1.91451e-07
			3.09924	-1.55464e-06					3.05042	2.38264e-07
			3.09924	-1.82836e-06					3.05054	2.67671e-07
			3.09924	-1.88315e-06					3.05054	2.4708e-07
			3.09924	-1.90221e-06					3.05054	2.3293e-07
			3.0995	-4.07943e-07					3.05054	2.19459e-07
			3.09957	-1.61593e-06					3.05071	2.71831e-07
			3.09961	-9.53951e-07					3.0509	2.81815e-07
			3.09985	-1.22353e-06					3.05088	2.63037e-07
			3.09985	-1.7668e-06					3.05085	2.47287e-07
			3.10009	-2.95645e-07					3.05088	2.33397e-07
			3.10012	-1.63547e-06					3.05112	2.96799e-07
			3.10023	-7.6718e-07					3.05127	2.98786e-07
			3.10046	-1.35711e-06					3.05129	2.79004e-07
			3.10046	-1.78509e-06					3.05127	2.61748e-07
			3.10045	-1.86372e-06					3.05127	2.48212e-07
			3.10045	-1.88991e-06					3.05154	3.18419e-07
			3.10059	-5.51865e-07					3.05164	3.03483e-07
			3.10073	-1.45869e-06					3.05164	2.84138e-07
			3.10073	-1.41315e-06					3.05164	2.67258e-07
			3.10107	-6.90769e-07					3.05164	2.53014e-07
			3.10106	-1.72364e-06					3.05164	2.40217e-07
			3.10122	-4.10661e-07					3.05164	2.26719e-07
			3.10132	-1.51984e-06					3.05164	2.16271e-07
			3.10132	-1.79875e-06					3.05164	2.04548e-07
			3.10132	-1.86142e-06					3.05164	1.92311e-07
			3.10132	-1.8846e-06					3.05195	2.97371e-07
			3.10149	-5.85131e-07					3.052	2.61294e-07
			3.10156	-1.63104e-06					3.052	2.44071e-07
			3.10167	-7.69446e-07					3.052	2.29864e-07
			3.10193	-1.16056e-06					3.05203	2.35393e-07
			3.10193	-1.74479e-06					3.05225	3.05273e-07
			3.10215	-4.47022e-07					3.05225	2.76216e-07
			3.10219	-1.62881e-06					3.05225	2.60302e-07
			3.10232	-5.73738e-07					3.05225	2.44912e-07
			3.10254	-1.25883e-06					3.0523	2.67265e-07
			3.10254	-1.75001e-06					3.05256	3.17534e-07
			3.10254	-1.83439e-06					3.05259	2.91859e-07
			3.10254	-1.87336e-06					3.05261	2.75343e-07
			3.10267	-6.99954e-07					3.05261	2.60683e-07
			3.10278	-1.47887e-06					3.05264	2.90715e-07
			3.10281	-1.383e-06					3.05286	3.18102e-07
			3.10315	-5.6338e-07					3.05286	2.98035e-07
			3.10315	-1.68686e-06					3.05286	2.79798e-07
			3.10341	-5.13838e-07					3.05286	2.62406e-07
			3.10352	-1.53122e-06					3.05286	2.49164e-07
			3.10352	-1.77819e-06					3.05286	2.37195e-07
			3.10354	-1.83406e-06					3.05286	2.23628e-07
			3.10352	-1.85936e-06					3.05286	2.13397e-07
			3.10387	-3.11658e-07					3.05286	2.00848e-07
			3.10388	-1.58444e-06					3.053	2.60517e-07
			3.104	-7.8862e-07					3.0531	2.71978e-07
			3.10425	-1.2418e-06					3.05313	2.54082e-07
			3.10425	-1.72218e-06					3.0531	2.38571e-07
			3.10455	-2.54532e-07					3.0531	2.2693e-07
			3.10459	-1.6186e-06					3.05335	2.88479e-07
			3.1047	-6.48337e-07					3.05347	2.85893e-07
			3.10485	-1.37628e-06					3.05347	2.66664e-07
			3.10486	-1.76918e-06					3.05347	2.51969e-07
			3.10483	-1.82531e-06					3.05347	2.38267e-07
			3.10486	-1.85174e-06					3.05369	3.20286e-07
			3.10499	-4.39706e-07					3.05378	3.05416e-07
			3.1051	-1.47045e-06					3.05376	2.85706e-07
			3.10515	-1.18068e-06					3.05378	2.68855e-07
			3.1054	-9.05206e-07					3.05371	2.53099e-07
			3.10536	-1.71015e-06					3.05381	2.41399e-07
			3.10558	-3.58693e-07					3.05376	2.28715e-07
			3.10571	-1.49091e-06					3.05378	2.18055e-07
			3.10577	-9.98285e-07					3.05376	2.05176e-07
			3.10598	-1.01663e-06					3.05374	1.95591e-07
			3.10597	-1.6972e-06					3.05408	2.88422e-07
			3.10596	-1.8161e-06					3.05408	2.52703e-07
			3.10596	-1.84188e-06					3.05408	2.37433e-07
			3.10608	-7.50614e-07					3.05408	2.23028e-07
			3.10632	-1.20774e-06					3.05413	2.3835e-07
			3.10632	-1.731e-06					3.05439	3.03029e-07
			3.10654	-3.68928e-07					3.05437	2.75884e-07
			3.10657	-1.61622e-06					3.05442	2.59286e-07
			3.10673	-5.27938e-07					3.05442	2.46687e-07
			3.10693	-1.31902e-06					3.05444	2.72645e-07
			3.10693	-1.72821e-06					3.05469	3.108e-07
			3.10693	-1.80438e-06					3.05469	2.87351e-07
			3.10693	-1.8311e-06					3.05469	2.69947e-07
			3.10708	-6.00326e-07					3.05469	2.56541e-07
			3.10718	-1.49074e-06					3.05478	2.98236e-07
			3.10723	-1.0853e-06					3.05498	3.24546e-07
			3.10754	-7.32705e-07					3.05501	3.02531e-07
			3.10754	-1.66647e-06					3.05496	2.84467e-07
			3.10778	-4.55533e-07					3.05493	2.68692e-07
			3.10785	-1.51709e-06					3.05498	2.54833e-07
			3.10795	-7.60236e-07					3.05503	2.42345e-07
			3.10815	-1.04231e-06					3.05498	2.28126e-07
			3.10815	-1.68288e-06					3.05498	2.17305e-07
			3.10815	-1.78185e-06					3.05505	2.05466e-07
			3.10815	-1.80187e-06					3.05518	2.63343e-07
			3.1083	-7.60787e-07					3.0553	2.68227e-07
			3.10852	-1.32601e-06					3.0553	2.5171e-07
			3.10852	-1.72986e-06					3.0553	2.37212e-07
			3.10886	-1.44786e-07					3.0553	2.25171e-07
			3.10889	-1.60036e-06					3.05554	3.01215e-07
			3.10901	-5.30168e-07					3.05566	2.9169e-07
			3.10913	-1.38763e-06					3.05566	2.73858e-07
			3.10915	-1.31151e-06					3.05566	2.5809e-07
			3.1095	-5.44995e-07					3.05566	2.44266e-07
			3.1095	-1.626e-06					3.05586	3.21967e-07
			3.1095	-1.76594e-06					3.05591	2.99406e-07
			3.10948	-1.79327e-06					3.05591	2.81419e-07
			3.10952	-1.21038e-06					3.05591	2.65223e-07
			3.10974	-8.97517e-07					3.05591	2.51137e-07
			3.10974	-1.68802e-06					3.05635	3.48713e-07
			3.10999	-2.39109e-07					3.05625	3.1135e-07
			3.11011	-1.47167e-06					3.0562	2.93736e-07
			3.11017	-8.46185e-07					3.0563	2.75642e-07
			3.1104	-1.09847e-06					3.05615	2.61943e-07
			3.11036	-1.67252e-06					3.0562	2.49123e-07
			3.11035	-1.76731e-06					3.05625	2.35588e-07
			3.11035	-1.79537e-06					3.05625	2.22921e-07
			3.1105	-6.13986e-07					3.05625	2.09986e-07
			3.11073	-1.23636e-06					3.05635	2.30996e-07
			3.11072	-1.68084e-06					3.05664	2.76483e-07
			3.11106	-2.9154e-07					3.05664	2.54414e-07
			3.11108	-1.60185e-06					3.05664	2.3992e-07
			3.11127	-3.88253e-07					3.05664	2.27598e-07
			3.11137	-1.33451e-06					3.05671	2.65251e-07
			3.11141	-1.31605e-06					3.05698	2.99761e-07
			3.11169	-6.19712e-07					3.05701	2.78646e-07
			3.11167	-1.6215e-06					3.05698	2.62255e-07
			3.11166	-1.7544e-06					3.05701	2.50465e-07
			3.11165	-1.78844e-06					3.05708	2.87937e-07
			3.11173	-9.54565e-07					3.05725	3.11763e-07
			3.11194	-9.2976e-07					3.05725	2.91059e-07
			3.11194	-1.65443e-06					3.05725	2.72895e-07
			3.11216	-4.04908e-07					3.05725	2.57319e-07
			3.11218	-1.52572e-06					3.05725	2.45226e-07
			3.11231	-5.83282e-07					3.05725	2.33058e-07
			3.11255	-1.09109e-06					3.05725	2.21498e-07
			3.11255	-1.64707e-06					3.05725	2.0958e-07
			3.11284	-3.37114e-07					3.05725	1.97958e-07
			3.11285	-1.55966e-06					3.05749	2.68458e-07
			3.11287	-1.72669e-06					3.05762	2.68457e-07
			3.11287	-1.77369e-06					3.05762	2.51655e-07
			3.11288	-1.78974e-06					3.05762	2.37644e-07
			3.11317	-9.95264e-08					3.05762	2.24901e-07
			3.11316	-1.59885e-06					3.05781	2.9771e-07
			3.11337	-4.90135e-07					3.05786	2.81871e-07
			3.11348	-1.40774e-06					3.05786	2.63663e-07
			3.11348	-1.2738e-06					3.05786	2.50299e-07
			3.1139	-4.5983e-07					3.05786	2.37749e-07
			3.11389	-1.59148e-06					3.05818	3.30439e-07
			3.11389	-1.72471e-06					3.0582	3.00675e-07
			3.11389	-1.76356e-06					3.05823	2.81955e-07
			3.11394	-1.01185e-06					3.05823	2.67054e-07
			3.1142	-9.74871e-07					3.05823	2.53457e-07
			3.1142	-1.64707e-06					3.05847	3.46865e-07
			3.11443	-2.2311e-07					3.05847	3.05724e-07
			3.1145	-1.47365e-06					3.05847	2.88722e-07
			3.11461	-7.26717e-07					3.05847	2.72869e-07
			3.1148	-1.166e-06					3.05847	2.58765e-07
			3.11477	-1.64618e-06					3.0585	2.45951e-07
			3.11508	-7.52228e-08					3.0585	2.33192e-07
			3.11511	-1.50633e-06					3.05847	2.18769e-07
			3.11511	-1.69124e-06					3.05847	2.09914e-07
			3.11511	-1.74478e-06					3.05857	2.41179e-07
			3.11511	-1.76559e-06					3.05884	2.87322e-07
			3.11537	-3.02135e-07					3.05884	2.66184e-07
			3.11536	-1.5997e-06					3.05884	2.50654e-07
			3.11556	-3.1338e-07					3.05884	2.37903e-07
			3.11572	-1.33646e-06					3.05894	2.6623e-07
			3.11576	-1.07194e-06					3.05908	2.97453e-07
			3.11604	-7.86281e-07					3.05908	2.75805e-07
			3.11604	-1.60237e-06					3.05908	2.605e-07
			3.11625	-1.94291e-07					3.05911	2.47679e-07
			3.11633	-1.41586e-06					3.05925	2.96597e-07
			3.11633	-1.67043e-06					3.05945	3.17176e-07
			3.11633	-1.72898e-06					3.05945	2.94889e-07
			3.11633	-1.75622e-06					3.05945	2.77176e-07
			3.1166	-3.44542e-07					3.05945	2.63035e-07
			3.1167	-1.52488e-06					3.05945	2.49495e-07
			3.11679	-5.28483e-07					3.05945	2.36579e-07
			3.11694	-1.16917e-06					3.05945	2.2616e-07
			3.11694	-1.62473e-06					3.05945	2.13008e-07
			3.11725	-2.81227e-07					3.05945	2.02644e-07
			3.1172	-1.54717e-06					3.05964	2.73454e-07
			3.1172	-1.69373e-06					3.05969	2.64807e-07
			3.11722	-1.735e-06					3.05969	2.4935e-07
			3.11724	-1.75299e-06					3.05969	2.34593e-07
			3.1176	-2.67231e-08					3.05969	2.22554e-07
			3.11757	-1.54798e-06					3.05999	3.09979e-07
			3.11779	-4.60321e-07					3.06003	2.87185e-07
			3.11792	-1.37867e-06					3.06006	2.69985e-07
			3.11796	-9.82167e-07					3.06006	2.55686e-07
			3.11829	-6.56531e-07					3.06006	2.41552e-07
			3.11829	-1.56625e-06					3.06028	3.29068e-07
			3.11846	-3.44367e-07					3.0603	2.9536e-07
			3.11853	-1.44366e-06					3.0603	2.7864e-07
			3.11853	-1.67228e-06					3.0603	2.62511e-07
			3.11853	-1.72277e-06					3.06033	2.67808e-07
			3.11853	-1.73788e-06					3.06067	3.43469e-07
			3.11875	-1.38347e-07					3.06067	3.12991e-07
			3.1188	-1.49443e-06					3.06067	2.95573e-07
			3.11898	-5.96397e-07					3.06067	2.79103e-07
			3.11924	-1.19688e-06					3.06067	2.63727e-07
			3.1192	-1.64372e-06					3.06065	2.51274e-07
			3.11948	-8.49475e-08					3.06067	2.38577e-07
			3.11951	-1.50112e-06					3.06065	2.27473e-07
			3.11967	-4.85478e-07					3.06067	2.15313e-07
			3.11979	-1.31401e-06					3.06072	2.42522e-07
			3.11978	-1.6489e-06					3.06091	2.83241e-07
			3.1198	-1.71263e-06					3.06091	2.61646e-07
			3.11978	-1.73568e-06					3.06091	2.46521e-07
			3.11998	-2.28091e-07					3.06091	2.33525e-07
			3.12012	-1.36868e-06					3.06106	2.77537e-07
			3.12018	-9.06805e-07					3.06128	3.0573e-07
			3.1204	-9.38228e-07					3.06128	2.82744e-07
			3.12036	-1.59119e-06					3.06128	2.6784e-07
			3.12065	-1.19578e-07					3.06128	2.54108e-07
			3.12073	-1.41598e-06					3.06145	3.02313e-07
			3.12073	-1.65267e-06					3.06165	3.09583e-07
			3.12073	-1.7062e-06					3.06165	2.90127e-07
			3.12073	-1.72993e-06					3.06165	2.73544e-07
			3.12105	-2.84677e-07					3.06165	2.58759e-07
			3.12109	-1.51603e-06					3.06187	3.28448e-07
			3.12124	-3.87835e-07					3.06201	3.24767e-07
			3.12144	-1.19352e-06					3.06201	3.04551e-07
			3.12141	-1.6037e-06					3.06201	2.87304e-07
			3.12169	-1.75762e-07					3.06201	2.73372e-07
			3.1217	-1.50568e-06					3.06201	2.58628e-07
			3.12189	-3.33092e-07					3.06201	2.47473e-07
			3.12203	-1.26205e-06					3.06201	2.33637e-07
			3.12201	-1.59858e-06					3.06201	2.21682e-07
			3.12201	-1.68341e-06					3.06201	2.10524e-07
			3.122	-1.70828e-06					3.06233	3.00622e-07
			3.12218	-4.12237e-07					3.06238	2.75445e-07
			3.12229	-1.40382e-06					3.06238	2.57537e-07
			3.12233	-7.76746e-07					3.06238	2.43785e-07
			3.12257	-7.80611e-07					3.06238	2.32599e-07
			3.12256	-1.561e-06					3.0627	3.35381e-07
			3.12283	-2.89815e-07					3.06274	2.95439e-07
			3.12291	-1.44452e-06					3.06274	2.77616e-07
			3.12303	-5.15979e-07					3.06272	2.63771e-07
			3.12324	-1.0259e-06					3.06272	2.73433e-07
			3.12325	-1.55702e-06					3.06299	3.25602e-07
			3.12325	-1.65214e-06					3.06299	3.0048e-07
			3.12323	-1.68763e-06					3.06299	2.83064e-07
			3.12335	-5.5981e-07					3.06299	2.69295e-07
			3.12354	-1.2552e-06					3.06299	2.55069e-07
			3.12354	-1.61641e-06					3.06299	2.4177e-07
			3.12389	9.07239e-09					3.06299	2.29564e-07
			3.12386	-1.49704e-06					3.06299	2.18408e-07
			3.12406	-3.49036e-07					3.06299	2.07694e-07
			3.12427	-1.31021e-06					3.06306	2.45524e-07
			3.12427	-1.61129e-06					3.06323	2.83346e-07
			3.12427	-1.67121e-06					3.06323	2.62648e-07
			3.12427	-1.69359e-06					3.06323	2.46079e-07
			3.1245	-2.18163e-07					3.06323	2.34316e-07
			3.12456	-1.38452e-06					3.06335	2.74926e-07
			3.12467	-7.48804e-07					3.06348	2.92194e-07
			3.12488	-1.00556e-06					3.06348	2.71222e-07
			3.12488	-1.55483e-06					3.06348	2.57639e-07
			3.12517	-7.66158e-09					3.06348	2.43407e-07
			3.12522	-1.40846e-06					3.06367	3.05922e-07
			3.12534	-5.415e-07					3.06384	3.10477e-07
			3.12549	-1.15307e-06					3.06384	2.9082e-07
			3.12549	-1.56613e-06					3.06384	2.75494e-07
			3.12549	-1.646e-06					3.06384	2.60898e-07
			3.12549	-1.6654e-06					3.06401	3.23655e-07
			3.12567	-3.29258e-07					3.06411	3.1516e-07
			3.12578	-1.23774e-06					3.06409	2.94388e-07
			3.12582	-1.21649e-06					3.06409	2.79205e-07
			3.1261	-5.20337e-07					3.06409	2.66396e-07
			3.1261	-1.51307e-06					3.06409	2.52033e-07
			3.12632	-1.55676e-07					3.06409	2.39677e-07
			3.12644	-1.30262e-06					3.06409	2.26799e-07
			3.12649	-8.21613e-07					3.06409	2.15757e-07
			3.12671	-8.47394e-07					3.06409	2.04978e-07
			3.12671	-1.52889e-06					3.06443	3.07124e-07
			3.12671	-1.63833e-06					3.06445	2.74164e-07
			3.12671	-1.66131e-06					3.06445	2.57141e-07
			3.12681	-6.97473e-07					3.06445	2.43797e-07
			3.12708	-9.36135e-07					3.06448	2.49127e-07
			3.12708	-1.53739e-06					3.06472	3.14243e-07
			3.12727	-2.36864e-07					3.06472	2.88934e-07
			3.12732	-1.42131e-06					3.06477	2.71373e-07
			3.12745	-3.76556e-07					3.0648	2.5779e-07
			3.12761	-1.05639e-06					3.06482	2.80069e-07
			3.12769	-1.52922e-06					3.06506	3.30794e-07
			3.12767	-1.62744e-06					3.06506	3.05061e-07
			3.12765	-1.6617e-06					3.06506	2.88335e-07
			3.12777	-4.59668e-07					3.06506	2.73099e-07
			3.12793	-1.26817e-06					3.06514	3.00127e-07
			3.12795	-1.16474e-06					3.06531	3.30008e-07
			3.12828	-3.51198e-07					3.06533	3.07974e-07
			3.12824	-1.47637e-06					3.06531	2.90593e-07
			3.12844	-2.91491e-07					3.06531	2.75552e-07
			3.12854	-1.32195e-06					3.06531	2.61495e-07
			3.12861	-7.18143e-07					3.06531	2.46574e-07
			3.12891	-7.40221e-07					3.06531	2.36716e-07
			3.12889	-1.48681e-06					3.06531	2.23464e-07
			3.12891	-1.60679e-06					3.06531	2.14358e-07
			3.12891	-1.6437e-06					3.06548	2.72955e-07
			3.12898	-6.52569e-07					3.06567	2.88335e-07
			3.12915	-1.05294e-06					3.06567	2.69027e-07
			3.12915	-1.55719e-06					3.06567	2.5217e-07
			3.12958	-5.03352e-08					3.06567	2.39641e-07
			3.12963	-1.40812e-06					3.06582	3.01354e-07
			3.12975	-4.59892e-07					3.06592	2.98268e-07
			3.12988	-1.17697e-06					3.06592	2.78905e-07
			3.12988	-1.55168e-06					3.06592	2.63576e-07
			3.13025	1.15666e-07					3.06592	2.50872e-07
			3.13022	-1.42189e-06					3.06619	3.30048e-07
			3.13019	-1.58893e-06					3.06628	3.14909e-07
			3.13024	-1.62262e-06					3.06628	2.96743e-07
			3.13025	-1.06059e-06					3.06628	2.81853e-07
			3.13049	-7.14467e-07					3.06628	2.663e-07
			3.13049	-1.51235e-06					3.06628	2.55721e-07
			3.13071	-1.29812e-07					3.06628	2.4231e-07
			3.13085	-1.26625e-06					3.06628	2.28558e-07
			3.1309	-7.95978e-07					3.06628	2.17173e-07
			3.1311	-8.16236e-07					3.06628	2.07391e-07
			3.1311	-1.50108e-06					3.06653	2.98099e-07
			3.1311	-1.59288e-06					3.06653	2.63742e-07
			3.1311	-1.63566e-06					3.06653	2.50188e-07
			3.13121	-5.30294e-07					3.06653	2.35676e-07
			3.13147	-9.7224e-07					3.0666	2.5124e-07
			3.13147	-1.51614e-06					3.06697	3.1204e-07
			3.13178	-1.42905e-07					3.06697	2.86638e-07
			3.13182	-1.40415e-06					3.06694	2.71e-07
			3.13198	-3.1283e-07					3.06699	2.58643e-07
			3.13217	-1.12937e-06					3.06706	2.8247e-07
			3.13215	-1.51525e-06					3.06726	3.21891e-07
			3.13245	-1.15586e-07					3.06726	2.97042e-07
			3.13245	-1.46013e-06					3.06726	2.82383e-07
			3.13245	-1.57841e-06					3.06726	2.65762e-07
			3.13245	-1.62238e-06					3.06741	3.09537e-07
			3.13247	-9.52322e-07					3.06763	3.35113e-07
			3.13269	-5.5348e-07					3.06763	3.13972e-07
			3.13269	-1.47867e-06					3.06763	2.9573e-07
			3.13286	-2.68892e-07					3.06763	2.81632e-07
			3.13293	-1.3462e-06					3.06763	2.66769e-07
			3.133	-5.80691e-07					3.06763	2.53029e-07
			3.13319	-8.5175e-07					3.06763	2.39983e-07
			3.13318	-1.49202e-06					3.06763	2.28653e-07
			3.13348	-1.79245e-07					3.06763	2.17269e-07
			3.13353	-1.37929e-06					3.06782	2.74458e-07
			3.13347	-1.5868e-06					3.06794	2.80936e-07
			3.13348	-1.61829e-06					3.06792	2.64464e-07
			3.1335	-1.63962e-06					3.0679	2.51338e-07
			3.13379	2.93803e-08					3.06794	2.38746e-07
			3.13379	-1.42689e-06					3.06814	3.13863e-07
			3.13397	-3.59343e-07					3.06824	3.07057e-07
			3.13415	-1.20962e-06					3.06824	2.87464e-07
			3.13418	-1.12543e-06					3.06824	2.71253e-07
			3.1346	-3.49038e-07					3.06824	2.58457e-07
			3.13445	-1.43932e-06					3.06846	3.35992e-07
			3.13447	-1.57947e-06					3.06848	3.12013e-07
			3.13442	-1.60739e-06					3.06848	2.94313e-07
			3.13452	-1.04252e-06					3.06848	2.79563e-07
			3.13489	-7.18954e-07					3.06851	2.66571e-07
			3.13489	-1.49444e-06					3.06882	3.63798e-07
			3.13511	-3.5697e-08					3.06885	3.27951e-07
			3.13519	-1.28088e-06					3.06885	3.10288e-07
			3.13525	-6.66294e-07					3.06885	2.93626e-07
			3.1355	-9.22209e-07					3.06885	2.79065e-07
			3.1355	-1.4945e-06					3.06885	2.63809e-07
			3.13577	2.23368e-08					3.06885	2.52045e-07
			3.1358	-1.34014e-06					3.06885	2.3874e-07
			3.13582	-1.54232e-06					3.06885	2.27276e-07
			3.13583	-1.59151e-06					3.0689	2.45514e-07
			3.13579	-1.6201e-06					3.06921	2.93649e-07
			3.13608	-1.50448e-07					3.06919	2.73049e-07
			3.13611	-1.43493e-06					3.06921	2.56763e-07
			3.13623	-2.22671e-07					3.06919	2.43384e-07
			3.13635	-1.14811e-06					3.06931	2.81309e-07
			3.13638	-1.13407e-06					3.06951	3.19147e-07
			3.13672	-4.24953e-07					3.06948	2.96914e-07
			3.13672	-1.4432e-06					3.06948	2.81338e-07
			3.13694	-1.11788e-07					3.06953	2.64996e-07
			3.13701	-1.23281e-06					3.06963	3.05776e-07
			3.13704	-1.51303e-06					3.06982	3.27601e-07
			3.13701	-1.59266e-06					3.06982	3.05558e-07
			3.13699	-1.58548e-06					3.06982	2.88698e-07
			3.13724	-2.49441e-07					3.06982	2.74563e-07
			3.13733	-1.3596e-06					3.06982	2.60645e-07
			3.13744	-3.9577e-07					3.06982	2.49158e-07
			3.13765	-9.08532e-07					3.06982	2.35511e-07
			3.13766	-1.46497e-06					3.06982	2.2468e-07
			3.1379	-1.52155e-07					3.06982	2.14878e-07
			3.13794	-1.3745e-06					3.06997	2.83806e-07
			3.13794	-1.54151e-06					3.07012	2.84149e-07
			3.13794	-1.5902e-06					3.07012	2.66923e-07
			3.13793	-1.60837e-06					3.07014	2.52121e-07
			3.13821	8.88831e-08					3.07012	2.39669e-07
			3.13818	-1.40296e-06					3.07036	3.07564e-07
			3.1384	-3.01926e-07					3.07043	2.94592e-07
			3.13855	-1.23193e-06					3.07043	2.76623e-07
			3.13857	-1.08966e-06					3.07043	2.61862e-07
			3.13892	-2.67732e-07					3.07043	2.4857e-07
			3.13887	-1.39973e-06					3.07065	3.40451e-07
			3.13906	-2.13967e-07					3.07068	3.12598e-07
			3.13916	-1.25851e-06					3.07068	2.9362e-07
			3.13916	-1.51764e-06					3.07068	2.79609e-07
			3.13916	-1.57127e-06					3.07068	2.65348e-07
			3.13916	-1.59504e-06					3.07097	3.58064e-07
			3.13943	-6.61308e-08					3.07097	3.17572e-07
			3.13951	-1.30939e-06					3.07097	3.0144e-07
			3.13961	-5.56398e-07					3.07097	2.8357e-07
			3.13989	-9.94567e-07					3.07097	2.68626e-07
			3.13989	-1.47685e-06					3.071	2.54542e-07
			3.1402	1.32934e-07					3.07097	2.43878e-07
			3.14026	-1.32798e-06					3.071	2.30696e-07
			3.14031	-3.86963e-07					3.07095	2.21364e-07
			3.1405	-1.10649e-06					3.07107	2.52623e-07
			3.1405	-1.49014e-06					3.07129	2.98704e-07
			3.1405	-1.55954e-06					3.07129	2.76219e-07
			3.1405	-1.57111e-06					3.07129	2.61501e-07
			3.14067	-1.61357e-07					3.07129	2.4894e-07
			3.14085	-1.18325e-06					3.07139	2.79513e-07
			3.14086	-8.99175e-07					3.07165	3.09769e-07
			3.14111	-6.19175e-07					3.07161	2.8896e-07
			3.14111	-1.42546e-06					3.07153	2.72589e-07
			3.14131	0					3.07158	2.59484e-07
			3.14139	-1.2358e-06					3.0718	3.08725e-07
			3.14136	-1.50241e-06					3.07202	3.29025e-07
			3.14136	-1.55809e-06					3.07202	3.08387e-07
			3.14136	-1.58343e-06					3.07202	2.9137e-07
			3.14166	-1.48715e-07					3.07202	2.76763e-07
			3.14171	-1.34658e-06					3.07222	3.31661e-07
			3.14185	-3.1574e-07					3.07239	3.33949e-07
			3.14202	-9.94875e-07					3.07236	3.13009e-07
			3.142	-1.46072e-06					3.07239	2.97409e-07
			3.14231	-7.83995e-08					3.07236	2.82307e-07
			3.14233	-1.37076e-06					3.07239	2.67496e-07
			3.14252	-9.02825e-08					3.07239	2.53847e-07
			3.1427	-1.08231e-06					3.07239	2.42202e-07
			3.1427	-1.4591e-06					3.07236	2.31036e-07
			3.1427	-1.52257e-06					3.07239	2.19475e-07
			3.1427	-1.55712e-06					3.07261	3.07438e-07
			3.14283	-3.45054e-07					3.07263	2.88864e-07
			3.14294	-1.21268e-06					3.07263	2.71812e-07
			3.14299	-8.03222e-07					3.07266	2.57933e-07
			3.14331	-4.76163e-07					3.07263	2.44449e-07
			3.14331	-1.3844e-06					3.07297	3.33675e-07
			3.14347	-1.72659e-07					3.073	3.0183e-07
			3.14356	-1.26349e-06					3.073	2.85154e-07
			3.14356	-1.48303e-06					3.073	2.70246e-07
			3.14356	-1.5504e-06					3.07302	2.73719e-07
			3.14354	-1.56724e-06					3.07336	3.47861e-07
			3.14381	5.12624e-08					3.07336	3.19569e-07
			3.14385	-1.29728e-06					3.07336	3.0222e-07
			3.14399	-4.07693e-07					3.07332	2.85584e-07
			3.14417	-1.01754e-06					3.07336	2.72831e-07
			3.14417	-1.45432e-06					3.07332	2.57383e-07
			3.14451	1.20026e-07					3.07332	2.44428e-07
			3.1445	-1.3197e-06					3.07334	2.32951e-07
			3.14464	-3.06527e-07					3.07332	2.21512e-07
			3.14478	-1.11689e-06					3.07336	2.50946e-07
			3.14478	-1.45955e-06					3.07361	2.89429e-07
			3.14478	-1.53374e-06					3.07361	2.70028e-07
			3.14478	-1.53531e-06					3.07361	2.546e-07
			3.14508	-3.06038e-08					3.07361	2.41912e-07
			3.14517	-1.19109e-06					3.07371	2.86354e-07
			3.14523	-7.21804e-07					3.07385	3.12325e-07
			3.14548	-7.44774e-07					3.07385	2.91364e-07
			3.14546	-1.41577e-06					3.07385	2.75657e-07
			3.14568	8.1797e-08					3.07385	2.61233e-07
			3.14575	-1.2314e-06					3.07397	3.09109e-07
			3.14586	-4.82833e-07					3.0741	3.18486e-07
			3.14601	-9.22844e-07					3.0741	2.99182e-07
			3.14601	-1.41672e-06					3.0741	2.84001e-07
			3.14603	-1.50599e-06					3.0741	2.70331e-07
			3.14602	-1.53083e-06					3.07434	3.38833e-07
			3.14618	-2.25291e-07					3.07446	3.36437e-07
			3.14636	-1.02631e-06					3.07446	3.16231e-07
			3.14636	-1.43193e-06					3.07446	3.00893e-07
			3.14659	-2.83391e-08					3.07446	2.84787e-07
			3.14661	-1.33751e-06					3.07446	2.70881e-07
			3.14679	-1.49436e-07					3.07446	2.57793e-07
			3.14695	-1.06602e-06					3.07446	2.46055e-07
			3.14692	-1.44104e-06					3.07446	2.33662e-07
			3.14694	-1.51283e-06					3.07444	2.22804e-07
			3.14696	-1.52194e-06					3.07468	3.11303e-07
			3.14711	-2.47535e-07					3.07471	2.85771e-07
			3.14722	-1.2386e-06					3.07471	2.68739e-07
			3.14729	-5.89306e-07					3.07471	2.55642e-07
			3.14757	-6.09426e-07					3.07471	2.42586e-07
			3.14757	-1.38066e-06					3.07507	3.45206e-07
			3.14777	-1.02362e-07					3.07505	3.03885e-07
			3.14783	-1.25829e-06					3.07507	2.86801e-07
			3.14794	-3.37152e-07					3.07507	2.72089e-07
			3.14819	-8.43846e-07					3.07507	2.81763e-07
			3.14819	-1.40165e-06					3.07532	3.38146e-07
			3.14819	-1.49271e-06					3.07532	3.12683e-07
			3.14819	-1.53185e-06					3.07532	2.94216e-07
			3.14832	-3.88558e-07					3.07532	2.80733e-07
			3.14844	-1.0792e-06					3.07537	3.00948e-07
			3.14844	-1.44255e-06					3.07566	3.51877e-07
			3.1488	1.93113e-07					3.07566	3.2699e-07
			3.1488	-1.32218e-06					3.07566	3.09997e-07
			3.14898	-1.8742e-07					3.07568	2.93596e-07
			3.14907	-1.14688e-06					3.07568	2.79798e-07
			3.14911	-7.73629e-07					3.07568	2.64528e-07
			3.14941	-4.43158e-07					3.07566	2.52877e-07
			3.14941	-1.34254e-06					3.07566	2.40287e-07
			3.14941	-1.47558e-06					3.07566	2.28717e-07
			3.14941	-1.50217e-06					3.07576	2.75607e-07
			3.14947	-6.43055e-07					3.07593	2.90811e-07
			3.14972	-8.55957e-07					3.07593	2.74016e-07
			3.14968	-1.4118e-06					3.07593	2.59592e-07
			3.14996	1.74437e-07					3.07593	2.47447e-07
			3.15002	-1.24045e-06					3.07612	3.10972e-07
			3.15018	-3.75683e-07					3.07629	3.16978e-07
			3.15043	-9.87116e-07					3.07629	2.9779e-07
			3.15039	-1.39657e-06					3.07629	2.81629e-07
			3.15042	-1.49036e-06					3.07629	2.68454e-07
			3.1504	-1.51959e-06					3.07646	3.30989e-07
			3.15056	-2.1103e-07					3.07654	3.21289e-07
			3.15076	-9.99702e-07					3.07654	3.0314e-07
			3.15076	-1.42685e-06					3.07654	2.87668e-07
			3.15106	-2.59097e-09					3.07654	2.73116e-07
			3.15103	-1.33149e-06					3.07654	2.58745e-07
			3.15121	-1.341e-08					3.07654	2.46783e-07
			3.15137	-1.0851e-06					3.07654	2.35846e-07
			3.15142	-7.8421e-07					3.07654	2.24393e-07
			3.15172	-5.04414e-07					3.07654	2.13299e-07
			3.15167	-1.3339e-06					3.07688	3.13539e-07
			3.15167	-1.44259e-06					3.0769	2.81446e-07
			3.15172	-1.49879e-06					3.0769	2.65409e-07
			3.15177	-5.51081e-07					3.0769	2.51178e-07
			3.15198	-7.80098e-07					3.0769	2.56629e-07
			3.15198	-1.38144e-06					3.07727	3.22875e-07
			3.1522	-4.93426e-08					3.07727	2.94417e-07
			3.15223	-1.24743e-06					3.07727	2.76693e-07
			3.15237	-2.0257e-07					3.07727	2.63064e-07
			3.15259	-8.86626e-07					3.07729	2.75328e-07
			3.15259	-1.36691e-06					3.07752	3.32794e-07
			3.15293	2.59017e-08					3.07752	3.08137e-07
			3.15295	-1.28928e-06					3.07752	2.89394e-07
			3.15295	-1.44206e-06					3.07752	2.77066e-07
			3.15295	-1.47542e-06					3.07759	2.98768e-07
			3.15298	-1.07454e-06					3.07776	3.36181e-07
			3.15332	-2.31587e-07					3.07786	3.127e-07
			3.15331	-1.31622e-06					3.07783	2.94464e-07
			3.15347	-1.19636e-07					3.07778	2.79181e-07
			3.15356	-1.15314e-06					3.07781	2.6412e-07
			3.15361	-5.74876e-07					3.07781	2.51809e-07
			3.15382	-5.77294e-07					3.07781	2.3975e-07
			3.15382	-1.33074e-06					3.07781	2.26198e-07
			3.15381	-1.44384e-06					3.07783	2.15822e-07
			3.15381	-1.47653e-06					3.07798	2.74846e-07
			3.15394	-4.87051e-07					3.07813	2.87162e-07
			3.15416	-8.89741e-07					3.07813	2.68509e-07
			3.15414	-1.38938e-06					3.07813	2.55287e-07
			3.15438	1.09184e-07					3.07813	2.42103e-07
			3.15442	-1.2094e-06					3.07835	3.04155e-07
			3.15455	-3.63093e-07					3.07849	3.01233e-07
			3.15479	-9.45851e-07					3.07849	2.82965e-07
			3.15477	-1.36532e-06					3.07847	2.69309e-07
			3.15505	2.57827e-07					3.07849	2.54886e-07
			3.15505	-1.24108e-06					3.07866	3.36472e-07
			3.15504	-1.41268e-06					3.07874	3.20745e-07
			3.15503	-1.45863e-06					3.07874	3.01626e-07
			3.15507	-1.11029e-06					3.07874	2.85666e-07
			3.15552	-3.48623e-07					3.07874	2.70709e-07
			3.15552	-1.32091e-06					3.07898	3.50393e-07
			3.15574	4.95554e-08					3.079	3.24141e-07
			3.15582	-1.10912e-06					3.07898	3.06137e-07
			3.15585	-6.40017e-07					3.07898	2.89991e-07
			3.15612	-6.57241e-07					3.079	2.7566e-07
			3.15613	-1.33729e-06					3.07905	2.6123e-07
			3.15635	1.45607e-07					3.07903	2.4726e-07
			3.15637	-1.16042e-06					3.07903	2.36133e-07
			3.15641	-1.3978e-06					3.079	2.23081e-07
			3.1564	-1.44409e-06					3.07903	2.30981e-07
			3.15641	-1.47739e-06					3.07935	3.06516e-07
			3.15669	2.43202e-08					3.07935	2.79592e-07
			3.15674	-1.2479e-06					3.07935	2.64106e-07
			3.15686	-1.68803e-07					3.07935	2.50884e-07
			3.15698	-9.56349e-07					3.07942	2.72371e-07
			3.15698	-1.35158e-06					3.07971	3.18937e-07
			3.1573	7.67353e-08					3.07971	2.97048e-07
			3.15726	-1.27452e-06					3.07971	2.79013e-07
			3.15725	-1.4079e-06					3.07971	2.65165e-07
			3.15725	-1.46023e-06					3.07981	3.00383e-07
			3.1573	-7.89479e-07					3.08	3.35634e-07
			3.15759	-3.98928e-07					3.08	3.12098e-07
			3.15759	-1.29403e-06					3.07998	2.96629e-07
			3.15779	-6.55871e-08					3.07998	2.8178e-07
			3.15789	-1.16301e-06					3.08003	2.66838e-07
			3.15794	-3.96202e-07					3.07996	2.53232e-07
			3.1582	-6.71207e-07					3.07996	2.41982e-07
			3.1582	-1.31273e-06					3.08003	2.28734e-07
			3.15851	3.54739e-09					3.08005	2.17998e-07
			3.15857	-1.21373e-06					3.08015	2.74745e-07
			3.15856	-1.37918e-06					3.08032	2.79606e-07
			3.15857	-1.44728e-06					3.08032	2.63637e-07
			3.15857	-1.45015e-06					3.08032	2.49525e-07
			3.15885	1.61862e-07					3.08032	2.36703e-07
			3.15885	-1.21961e-06					3.08049	3.13029e-07
			3.15898	-2.23374e-07					3.08059	3.03867e-07
			3.15918	-9.74184e-07					3.08057	2.85907e-07
			3.15918	-1.34821e-06					3.08057	2.69641e-07
			3.1595	2.29602e-07					3.08057	2.5596e-07
			3.15946	-1.24116e-06					3.08086	3.32142e-07
			3.15964	-1.25338e-07					3.08093	3.10049e-07
			3.15979	-1.06876e-06					3.08093	2.92074e-07
			3.15979	-1.35201e-06					3.08091	2.75762e-07
			3.15979	-1.42884e-06					3.08091	2.6199e-07
			3.15979	-1.44264e-06					3.08115	3.59683e-07
			3.16005	1.10133e-07					3.08118	3.25093e-07
			3.16016	-1.13791e-06					3.08118	3.07642e-07
			3.16022	-4.81692e-07					3.08118	2.90913e-07
			3.1604	-7.48818e-07					3.08118	2.75561e-07
			3.1604	-1.31551e-06					3.08118	2.63375e-07
			3.16075	1.88635e-07					3.08118	2.49487e-07
			3.16078	-1.16674e-06					3.08118	2.37688e-07
			3.16079	-1.37918e-06					3.08118	2.26614e-07
			3.16077	-1.4393e-06					3.0812	2.38149e-07
			3.1608	-1.43533e-06					3.08142	2.95253e-07
			3.1611	3.03742e-08					3.08145	2.71428e-07
			3.16113	-1.25441e-06					3.08147	2.56611e-07
			3.16127	-3.92713e-08					3.08145	2.42982e-07
			3.1614	-9.77761e-07					3.08152	2.7331e-07
			3.16141	-9.63698e-07					3.08179	3.18134e-07
			3.16174	-2.13525e-07					3.08179	2.94708e-07
			3.16174	-1.25757e-06					3.08179	2.79117e-07
			3.16195	3.32035e-08					3.08179	2.63235e-07
			3.16207	-1.05159e-06					3.08189	3.04543e-07
			3.16206	-1.35125e-06					3.08213	3.28213e-07
			3.1621	-1.4212e-06					3.08213	3.06213e-07
			3.16211	-1.44778e-06					3.08215	2.89304e-07
			3.16228	-5.42106e-08					3.08213	2.74711e-07
			3.16235	-1.18926e-06					3.08232	3.28917e-07
			3.16243	-3.67692e-07					3.08252	3.40713e-07
			3.16269	-6.49886e-07					3.08252	3.2032e-07
			3.16269	-1.28991e-06					3.08252	3.02138e-07
			3.1629	4.77281e-08					3.08252	2.86012e-07
			3.16296	-1.18517e-06					3.08252	2.71812e-07
			3.1631	-1.6316e-07					3.08252	2.59082e-07
			3.16333	-8.31162e-07					3.08252	2.47089e-07
			3.16333	-1.30939e-06					3.08252	2.34295e-07
			3.16331	-1.39265e-06					3.08252	2.24695e-07
			3.16332	-1.43083e-06					3.08276	2.9584e-07
			3.16348	-2.10319e-07					3.08289	2.83247e-07
			3.16357	-1.0289e-06					3.08289	2.67508e-07
			3.16361	-9.2978e-07					3.08281	2.5442e-07
			3.16394	-1.30686e-07					3.08289	2.40565e-07
			3.16394	-1.2436e-06					3.08318	3.32066e-07
			3.1641	-2.50169e-08					3.08318	3.06667e-07
			3.16418	-1.07606e-06					3.08323	2.90034e-07
			3.16418	-1.34245e-06					3.08318	2.73768e-07
			3.16418	-1.41532e-06					3.08313	2.60505e-07
			3.1642	-1.44263e-06					3.08347	3.48725e-07
			3.16446	8.48828e-08					3.0835	3.16917e-07
			3.16455	-1.1491e-06					3.0835	2.97773e-07
			3.1646	-3.69849e-07					3.0835	2.82351e-07
			3.16479	-8.09742e-07					3.0835	2.69242e-07
			3.16479	-1.31285e-06					3.0835	2.57115e-07
			3.16511	2.78105e-07					3.0835	2.43753e-07
			3.16515	-1.17727e-06					3.0835	2.32039e-07
			3.16527	-1.93888e-07					3.0835	2.21231e-07
			3.1654	-9.23558e-07					3.08357	2.45409e-07
			3.1654	-1.31964e-06					3.08386	2.9915e-07
			3.1654	-1.39333e-06					3.08386	2.77162e-07
			3.1654	-1.41788e-06					3.08386	2.61952e-07
			3.16567	-1.55815e-08					3.08386	2.48908e-07
			3.16589	-1.02189e-06					3.08393	2.79523e-07
			3.16592	-7.40627e-07					3.08411	3.1034e-07
			3.16615	-4.31856e-07					3.08411	2.87901e-07
			3.16614	-1.26232e-06					3.08411	2.72633e-07
			3.16639	1.47296e-07					3.08411	2.61012e-07
			3.1665	-1.07312e-06					3.0842	3.08268e-07
			3.16656	-5.52827e-07					3.08435	3.25896e-07
			3.16681	-5.57943e-07					3.0844	3.04726e-07
			3.16681	-1.2418e-06					3.08435	2.88937e-07
			3.16679	-1.3731e-06					3.08445	2.73375e-07
			3.16679	-1.39567e-06					3.08457	3.30209e-07
			3.16691	-3.24675e-07					3.08472	3.31993e-07
			3.16713	-7.64783e-07					3.08472	3.13533e-07
			3.16711	-1.29847e-06					3.08472	2.95264e-07
			3.16742	9.14597e-08					3.08472	2.80768e-07
			3.16747	-1.1849e-06					3.08472	2.66908e-07
			3.16753	-4.13814e-08					3.08472	2.53579e-07
			3.16772	-8.57499e-07					3.08472	2.406e-07
			3.16772	-1.30123e-06					3.08472	2.2903e-07
			3.16772	-1.38441e-06					3.08472	2.18028e-07
			3.16772	-1.39734e-06					3.08499	3.05366e-07
			3.1679	-1.37124e-07					3.08508	2.86964e-07
			3.16797	-1.06553e-06					3.08508	2.68954e-07
			3.16802	-6.65861e-07					3.08508	2.55139e-07
			3.16833	-3.36186e-07					3.08508	2.41898e-07
			3.16833	-1.24631e-06					3.0853	3.28239e-07
			3.16854	1.5411e-08					3.08533	2.98681e-07
			3.16859	-1.09332e-06					3.08533	2.81574e-07
			3.16868	-3.37756e-07					3.08533	2.68361e-07
			3.16896	-6.07678e-07					3.08533	2.55147e-07
			3.16894	-1.24524e-06					3.08569	3.58099e-07
			3.16894	-1.35757e-06					3.08569	3.18978e-07
			3.16894	-1.3994e-06					3.08569	3.00369e-07
			3.16908	-2.97957e-07					3.08569	2.8568e-07
			3.1693	-8.70494e-07					3.08572	2.96516e-07
			3.1693	-1.28713e-06					3.08594	3.50591e-07
			3.16956	2.52303e-07					3.08594	3.22453e-07
			3.16956	-1.17131e-06					3.08594	3.05488e-07
			3.16973	-1.18723e-07					3.08594	2.90351e-07
			3.16991	-9.5666e-07					3.08594	2.76513e-07
			3.1699	-8.66957e-07					3.08594	2.61358e-07
			3.17019	-5.13486e-08					3.08594	2.49184e-07
			3.17017	-1.19404e-06					3.08594	2.37056e-07
			3.17017	-1.3369e-06					3.08594	2.25319e-07
			3.17017	-1.37358e-06					3.08606	2.701e-07
			3.17021	-7.87516e-07					3.0863	2.99557e-07
			3.17053	-4.4773e-07					3.0863	2.78873e-07
			3.17053	-1.24593e-06					3.0863	2.64647e-07
			3.1707	1.68065e-07					3.08626	2.49909e-07
			3.17078	-1.04417e-06					3.08643	2.98896e-07
			3.17087	-4.09412e-07					3.08655	3.09397e-07
			3.17122	-6.75172e-07					3.08655	2.90762e-07
			3.17116	-1.25261e-06					3.08655	2.76198e-07
			3.17114	-1.35062e-06					3.08655	2.61434e-07
			3.17114	-1.38149e-06					3.08677	3.31111e-07
			3.17129	-1.83679e-07					3.08691	3.29208e-07
			3.17151	-7.99683e-07					3.08691	3.10273e-07
			3.17151	-1.2831e-06					3.08689	2.9364e-07
			3.17183	1.81446e-07					3.08691	2.79149e-07
			3.17178	-1.17957e-06					3.08689	2.66649e-07
			3.17196	-3.55794e-09					3.08691	2.5316e-07
			3.17212	-9.20886e-07					3.08691	2.42074e-07
			3.17214	-8.98284e-07					3.08691	2.29717e-07
			3.17249	-1.70837e-07					3.08691	2.17519e-07
			3.17249	-1.19946e-06					3.08713	3.05148e-07
			3.17249	-1.33672e-06					3.08716	2.7995e-07
			3.17249	-1.35743e-06					3.08716	2.64726e-07
			3.17255	-5.11942e-07					3.08716	2.50113e-07
			3.17278	-4.67541e-07					3.08716	2.38475e-07
			3.17275	-1.23805e-06					3.08748	3.36376e-07
			3.17304	6.6706e-08					3.08752	3.03949e-07
			3.1731	-1.09564e-06					3.08752	2.86402e-07
			3.17321	-1.90878e-07					3.08752	2.71408e-07
			3.17342	-6.85933e-07					3.08752	2.7325e-07
			3.17342	-1.23255e-06					3.08789	3.36792e-07
			3.17366	1.4207e-07					3.08789	3.08838e-07
			3.17371	-1.13995e-06					3.08789	2.91507e-07
			3.17371	-1.31665e-06					3.08789	2.76716e-07
			3.17371	-1.34948e-06					3.08796	2.9763e-07
			3.17371	-1.35911e-06					3.08826	3.48658e-07
			3.17407	3.12072e-07					3.08826	3.23498e-07
			3.17407	-1.18165e-06					3.08826	3.05095e-07
			3.17427	-9.81236e-09					3.08826	2.8846e-07
			3.1744	-9.78806e-07					3.08826	2.74385e-07
			3.1744	-8.73581e-07					3.08826	2.60212e-07
			3.17468	-6.73691e-08					3.08826	2.46597e-07
			3.17468	-1.18082e-06					3.08826	2.36424e-07
			3.17468	-1.34147e-06					3.08826	2.24172e-07
			3.17468	-1.36237e-06					3.08838	2.69922e-07
			3.17473	-6.07566e-07					3.08855	2.87592e-07
			3.17493	-5.67367e-07					3.0885	2.70217e-07
			3.17493	-1.23905e-06					3.08857	2.5715e-07
			3.1752	2.68615e-07					3.08855	2.44787e-07
			3.17527	-1.05982e-06					3.08872	3.06306e-07
			3.17533	-2.93138e-07					3.08887	3.13649e-07
			3.17554	-7.37426e-07					3.08887	2.94158e-07
			3.17554	-1.24241e-06					3.08887	2.77348e-07
			3.17583	3.02846e-07					3.08887	2.64833e-07
			3.17589	-1.10029e-06					3.08909	3.2798e-07
			3.17587	-1.30097e-06					3.08916	3.20069e-07
			3.17589	-1.33904e-06					3.08923	3.00072e-07
			3.17588	-1.36566e-06					3.08921	2.85482e-07
			3.17627	1.5035e-07					3.08916	2.70127e-07
			3.17627	-1.18361e-06					3.0894	3.56871e-07
			3.17648	1.02775e-07					3.08948	3.33527e-07
			3.17656	-9.43776e-07					3.08948	3.1509e-07
			3.17662	-6.61722e-07					3.08948	2.98163e-07
			3.17688	-3.3783e-07					3.08948	2.83631e-07
			3.17688	-1.19555e-06					3.08948	2.70424e-07
			3.17712	1.77044e-07					3.08948	2.57118e-07
			3.17725	-1.01114e-06					3.08948	2.43919e-07
			3.17722	-1.27071e-06					3.08948	2.3262e-07
			3.17722	-1.32285e-06					3.08948	2.21496e-07
			3.17722	-1.3742e-06					3.08977	3.19476e-07
			3.17744	8.55439e-08					3.0898	2.8034e-07
			3.17749	-1.11491e-06					3.0898	2.66431e-07
			3.17762	-7.51577e-08					3.08984	2.51448e-07
			3.17786	-7.35719e-07					3.08984	2.65264e-07
			3.17786	-1.22606e-06					3.09009	3.29004e-07
			3.17809	1.8363e-07					3.09009	3.0266e-07
			3.1781	-1.13778e-06					3.09009	2.8701e-07
			3.1781	-1.2903e-06					3.09009	2.71836e-07
			3.1781	-1.33799e-06					3.09019	2.93748e-07
			3.1781	-1.35985e-06					3.09045	3.32505e-07
			3.17847	3.16565e-07					3.09045	3.10672e-07
			3.17847	-1.15489e-06					3.09045	2.94275e-07
			3.1786	-8.56307e-09					3.09045	2.79758e-07
			3.17871	-9.64076e-07					3.09043	2.66568e-07
			3.17875	-5.9866e-07					3.09043	2.53387e-07
			3.17907	-2.62026e-07					3.09045	2.41368e-07
			3.17904	-1.18086e-06					3.09045	2.28878e-07
			3.17922	1.2157e-07					3.09038	2.17679e-07
			3.17932	-1.01567e-06					3.0906	2.76463e-07
			3.17932	-1.25067e-06					3.0907	2.9061e-07
			3.17932	-1.30697e-06					3.09077	2.72872e-07
			3.17932	-1.34039e-06					3.0907	2.58698e-07
			3.17961	2.13428e-07					3.09075	2.44503e-07
			3.17968	-1.07645e-06					3.09094	3.04548e-07
			3.17977	-1.77579e-07					3.09106	3.00811e-07
			3.17993	-7.91316e-07					3.09106	2.84985e-07
			3.17993	-1.22491e-06					3.09106	2.69432e-07
			3.18027	3.72858e-07					3.09106	2.56411e-07
			3.1803	-1.1017e-06					3.09124	3.35681e-07
			3.18046	-8.43938e-09					3.09131	3.19886e-07
			3.18062	-8.88924e-07					3.09131	3.00678e-07
			3.18063	-1.23798e-06					3.09131	2.8662e-07
			3.18058	-1.3048e-06					3.09131	2.70692e-07
			3.18058	-1.33399e-06					3.09153	3.45174e-07
			3.18081	1.12922e-07					3.09163	3.22564e-07
			3.18091	-9.74533e-07					3.0916	3.04042e-07
			3.18098	-4.42512e-07					3.09165	2.87913e-07
			3.18127	-4.52594e-07					3.0916	2.7385e-07
			3.18127	-1.17868e-06					3.09155	2.61521e-07
			3.18155	1.94639e-07					3.09158	2.46474e-07
			3.18164	-1.03181e-06					3.09158	2.34859e-07
			3.18164	-1.2596e-06					3.09158	2.23718e-07
			3.18164	-1.31106e-06					3.0916	2.31857e-07
			3.18164	-1.33935e-06					3.09192	3.091e-07
			3.18185	3.22998e-08					3.09192	2.81478e-07
			3.18188	-1.13437e-06					3.09192	2.66216e-07
			3.18204	0					3.09192	2.52997e-07
			3.18224	-7.97583e-07					3.09197	2.72977e-07
			3.18225	-1.21483e-06					3.09229	3.2075e-07
			3.18249	1.92951e-07					3.09226	2.95669e-07
			3.18249	-1.12568e-06					3.09229	2.8123e-07
			3.18267	6.54651e-08					3.09224	2.67962e-07
			3.18284	-8.57675e-07					3.09233	3.02555e-07
			3.18279	-1.21928e-06					3.09253	3.36164e-07
			3.18285	-1.28712e-06					3.09253	3.13992e-07
			3.18285	-1.31668e-06					3.09253	2.96312e-07
			3.183	-4.62227e-08					3.09253	2.81326e-07
			3.18309	-1.01386e-06					3.09253	2.68142e-07
			3.18314	-4.12576e-07					3.09255	2.52973e-07
			3.18335	-4.17639e-07					3.09253	2.41677e-07
			3.18335	-1.15993e-06					3.09253	2.31355e-07
			3.18353	1.45209e-07					3.09253	2.18589e-07
			3.18359	-1.02288e-06					3.0928	2.75928e-07
			3.18361	-1.24877e-06					3.09297	2.82499e-07
			3.18359	-1.30573e-06					3.09302	2.65209e-07
			3.18359	-1.31127e-06					3.09299	2.50922e-07
			3.18391	2.71929e-07					3.09299	2.38397e-07
			3.18395	-1.09957e-06					3.09319	3.11011e-07
			3.18407	-1.11809e-07					3.09326	3.03923e-07
			3.1842	-8.40383e-07					3.09326	2.86821e-07
			3.1842	-1.2164e-06					3.09329	2.71146e-07
			3.1842	-1.27737e-06					3.09326	2.57787e-07
			3.1842	-1.31325e-06					3.09353	3.29394e-07
			3.18441	7.54844e-08					3.09363	3.15651e-07
			3.18457	-9.20787e-07					3.09363	2.96693e-07
			3.18459	-6.28506e-07					3.09363	2.81763e-07
			3.18481	-3.25595e-07					3.09363	2.68204e-07
			3.18481	-1.16922e-06					3.09395	3.60969e-07
			3.18506	2.22581e-07					3.09397	3.31612e-07
			3.18517	-9.83145e-07					3.09395	3.13509e-07
			3.18516	-1.2412e-06					3.09397	2.96926e-07
			3.18516	-1.28532e-06					3.09399	2.81382e-07
			3.18514	-1.31605e-06					3.09397	2.69664e-07
			3.18538	9.85585e-08					3.09397	2.55401e-07
			3.18543	-1.09202e-06					3.09397	2.43049e-07
			3.18556	-7.92454e-08					3.09395	2.31661e-07
			3.18579	-7.21991e-07					3.09402	2.43295e-07
			3.18577	-1.189e-06					3.09424	3.01676e-07
			3.18604	2.59865e-07					3.09424	2.79921e-07
			3.18604	-1.07442e-06					3.09424	2.63003e-07
			3.18619	0					3.09424	2.50168e-07
			3.1864	-7.7562e-07					3.09434	2.79381e-07
			3.1864	-1.18428e-06					3.0946	3.22115e-07
			3.1864	-1.26486e-06					3.0946	3.00712e-07
			3.1864	-1.30365e-06					3.0946	2.85834e-07
			3.18661	-5.77304e-08					3.0946	2.7036e-07
			3.18677	-9.5109e-07					3.0947	3.0722e-07
			3.18682	-5.72737e-07					3.09485	3.31097e-07
			3.18713	-2.27539e-07					3.09485	3.11778e-07
			3.18713	-1.13443e-06					3.09485	2.93384e-07
			3.1873	9.80603e-08					3.09485	2.79688e-07
			3.18738	-9.82982e-07					3.09497	3.33734e-07
			3.18748	-2.50287e-07					3.09509	3.42637e-07
			3.18776	-5.04131e-07					3.09509	3.20619e-07
			3.18774	-1.14957e-06					3.09514	3.04039e-07
			3.18774	-1.24937e-06					3.09512	2.8972e-07
			3.18774	-1.27556e-06					3.09509	2.73026e-07
			3.18788	-2.42223e-07					3.09512	2.62266e-07
			3.18809	-7.80814e-07					3.09512	2.48375e-07
			3.18807	-1.19137e-06					3.09509	2.37359e-07
			3.1884	3.74935e-07					3.09512	2.25077e-07
			3.18838	-1.0688e-06					3.09539	2.93105e-07
			3.18854	0					3.09546	2.8697e-07
			3.18871	-8.45034e-07					3.09546	2.70788e-07
			3.18864	-1.19887e-06					3.09546	2.55302e-07
			3.18867	-1.27786e-06					3.09546	2.42678e-07
			3.18862	-1.29275e-06					3.0957	3.30168e-07
			3.18886	1.32946e-07					3.09575	3.09877e-07
			3.18897	-9.48281e-07					3.09573	2.90203e-07
			3.18901	-4.64608e-07					3.0957	2.77098e-07
			3.18921	-4.69696e-07					3.09573	2.62339e-07
			3.18921	-1.14972e-06					3.09605	3.49814e-07
			3.18948	2.71509e-07					3.09607	3.16658e-07
			3.18954	-9.83974e-07					3.09607	3.00203e-07
			3.18961	-2.16822e-07					3.09607	2.84117e-07
			3.18982	-6.60401e-07					3.09607	2.70415e-07
			3.18982	-1.16166e-06					3.09607	2.57505e-07
			3.18982	-1.24556e-06					3.09607	2.44041e-07
			3.18982	-1.28038e-06					3.09607	2.33436e-07
			3.18994	-1.30458e-07					3.09607	2.22061e-07
			3.19013	-7.32051e-07					3.09612	2.4621e-07
			3.19011	-1.18164e-06					3.09644	3.02604e-07
			3.19041	2.01525e-07					3.09641	2.80075e-07
			3.19043	-1.08079e-06					3.09639	2.63698e-07
			3.19061	1.11384e-07					3.09639	2.5148e-07
			3.19078	-8.23589e-07					3.09644	2.81379e-07
			3.19081	-8.10874e-07					3.09668	3.11673e-07
			3.19104	-5.29539e-08					3.09668	2.92796e-07
			3.19104	-1.0954e-06					3.09668	2.7603e-07
			3.19104	-1.23662e-06					3.09668	2.62269e-07
			3.19104	-1.27107e-06					3.09683	3.12785e-07
			3.19111	-4.56214e-07					3.09705	3.32645e-07
			3.19141	-4.16803e-07					3.09705	3.12907e-07
			3.19141	-1.13888e-06					3.09705	2.9619e-07
			3.19159	1.28469e-07					3.09705	2.80252e-07
			3.19165	-1.00007e-06					3.09719	3.36696e-07
			3.1918	-1.17577e-07					3.09729	3.40259e-07
			3.1921	-5.86264e-07					3.09729	3.20689e-07
			3.1921	-1.14712e-06					3.09729	3.04333e-07
			3.19211	-1.23695e-06					3.09729	2.8951e-07
			3.19214	-1.25981e-06					3.09729	2.74507e-07
			3.1922	-1.41902e-07					3.09729	2.58477e-07
			3.19238	-8.18385e-07					3.09729	2.47522e-07
			3.19238	-1.18945e-06					3.09729	2.35795e-07
			3.19263	4.11632e-07					3.09729	2.24552e-07
			3.19263	-1.07511e-06					3.09756	3.06764e-07
			3.19279	2.69116e-08					3.09766	2.94973e-07
			3.19291	-8.96788e-07					3.09766	2.76673e-07
			3.19292	-5.20432e-07					3.09766	2.6302e-07
			3.19324	-1.89665e-07					3.09766	2.50342e-07
			3.19324	-1.08592e-06					3.09788	3.3486e-07
			3.19324	-1.21217e-06					3.09805	3.07825e-07
			3.19324	-1.26587e-06					3.09805	2.9075e-07
			3.19332	-3.64333e-07					3.09795	2.76728e-07
			3.19359	-5.63027e-07					3.09805	2.62659e-07
			3.19355	-1.14472e-06					3.09839	3.6085e-07
			3.19379	3.29495e-07					3.09839	3.21181e-07
			3.19385	-9.84347e-07					3.09839	3.03917e-07
			3.19396	-2.01001e-07					3.09839	2.87616e-07
			3.19416	-6.34737e-07					3.09841	2.97392e-07
			3.19413	-1.1426e-06					3.09868	3.50818e-07
			3.19442	3.93423e-07					3.09866	3.23512e-07
			3.19446	-9.95988e-07					3.09866	3.05721e-07
			3.19446	-1.20532e-06					3.09866	2.91655e-07
			3.19446	-1.23748e-06					3.09863	2.76716e-07
			3.19446	-1.26567e-06					3.09868	2.63733e-07
			3.19482	2.4628e-07					3.09868	2.51495e-07
			3.1948	-1.09138e-06					3.09863	2.39334e-07
			3.19496	1.93412e-07					3.09866	2.28333e-07
			3.19508	-8.47859e-07					3.09878	2.71008e-07
			3.19513	-5.74463e-07					3.099	3.00529e-07
			3.19541	-2.97322e-07					3.099	2.81425e-07
			3.1954	-1.08707e-06					3.099	2.65904e-07
			3.19539	-1.21607e-06					3.099	2.51806e-07
			3.19535	-1.25265e-06					3.09917	3.02767e-07
			3.19546	-2.8658e-07					3.09937	3.12878e-07
			3.19568	-5.14146e-07					3.09932	2.94688e-07
			3.19568	-1.12329e-06					3.09932	2.78978e-07
			3.19594	2.54314e-07					3.09937	2.65965e-07
			3.19598	-9.99702e-07					3.09951	3.27482e-07
			3.19611	-1.87007e-08					3.09961	3.32983e-07
			3.19629	-6.5563e-07					3.09961	3.11667e-07
			3.19629	-1.12752e-06					3.09961	2.96865e-07
			3.19662	2.7103e-07					3.09961	2.81504e-07
			3.19663	-1.03628e-06					3.09961	2.6733e-07
			3.19663	-1.1891e-06					3.09961	2.56006e-07
			3.19661	-1.25599e-06					3.09961	2.43291e-07
			3.19665	-8.5124e-07					3.09961	2.31824e-07
			3.1969	1.00459e-08					3.09961	2.21297e-07
			3.1969	-1.07289e-06					3.09993	3.04988e-07
			3.1972	1.19784e-07					3.09998	2.85605e-07
			3.19735	-8.98133e-07					3.09998	2.70156e-07
			3.19739	-3.29968e-07					3.09998	2.56932e-07
			3.19763	-3.29596e-07					3.09998	2.44638e-07
			3.19763	-1.07596e-06					3.10022	3.3947e-07
			3.19781	1.71822e-07					3.10022	3.06236e-07
			3.19788	-9.56046e-07					3.10022	2.90788e-07
			3.19788	-1.17867e-06					3.10022	2.75881e-07
			3.19788	-1.21733e-06					3.10024	2.75864e-07
			3.19788	-1.24568e-06					3.10051	3.43897e-07
			3.19818	3.24596e-07					3.10059	3.16126e-07
			3.19824	-9.93593e-07					3.10056	2.98838e-07
			3.19838	-6.06349e-08					3.10056	2.83722e-07
			3.19852	-6.84431e-07					3.10061	3.04854e-07
			3.1985	-1.124e-06					3.10083	3.57092e-07
			3.19883	4.25852e-07					3.10083	3.31161e-07
			3.19885	-1.01129e-06					3.10083	3.13425e-07
			3.19885	-1.17191e-06					3.10083	2.95529e-07
			3.19885	-1.21463e-06					3.10083	2.83346e-07
			3.19887	-8.70967e-07					3.10083	2.66699e-07
			3.1991	-7.83446e-08					3.10083	2.56044e-07
			3.1991	-1.09089e-06					3.10083	2.44193e-07
			3.19933	2.56348e-07					3.10083	2.31304e-07
			3.19946	-8.62693e-07					3.10098	2.76738e-07
			3.19951	-3.91208e-07					3.1012	2.96781e-07
			3.19971	-3.94199e-07					3.1012	2.78946e-07
			3.19971	-1.07848e-06					3.1012	2.62514e-07
[truncated: 62,002 more rows]

## Sheet: Figure 5b
Figure 5b
			Voltage versus Li+/Li(V)	Current (mAh cm-2)					Voltage versus Li+/Li(V)	Current (mAh cm-2)
		2% LAF-LCO-1st	3.00098	-0.00157				2% LAF-LCO-50th	2.99973	-0.00208
			3.00096	-0.000327374					2.99976	-0.000570762
			3.00099	-0.000118508					2.99976	-0.000289874
			3.0011	-6.12389e-05					2.99976	-0.000197215
			3.00133	-4.04792e-05					2.99976	-0.000153028
			3.00134	-3.12967e-05					2.99976	-0.000127274
			3.00156	-2.39895e-05					2.99976	-0.000110036
			3.0016	-2.15121e-05					2.99995	-9.56751e-05
			3.00177	-1.8047e-05					3	-8.72798e-05
			3.00195	-1.6394e-05					3.00002	-8.0391e-05
			3.00195	-1.54162e-05					3.00007	-7.44484e-05
			3.00195	-1.42798e-05					3.00005	-6.94245e-05
			3.00195	-1.32694e-05					3.00029	-6.29611e-05
			3.00214	-1.10762e-05					3.00037	-6.08232e-05
			3.00227	-1.09092e-05					3.00037	-5.80348e-05
			3.00234	-1.03294e-05					3.00037	-5.53459e-05
			3.00256	-8.98214e-06					3.00037	-5.29215e-05
			3.00256	-9.48394e-06					3.00056	-4.80566e-05
			3.00281	-7.70308e-06					3.00061	-4.76066e-05
			3.00292	-8.25375e-06					3.00061	-4.61124e-05
			3.00299	-7.64562e-06					3.00061	-4.45679e-05
			3.00317	-7.05246e-06					3.00063	-4.29153e-05
			3.00317	-7.56397e-06					3.00098	-3.92266e-05
			3.00317	-7.47163e-06					3.00098	-3.98267e-05
			3.00317	-7.27733e-06					3.00098	-3.89293e-05
			3.00328	-6.06759e-06					3.00098	-3.79156e-05
			3.0035	-5.89683e-06					3.00098	-3.69474e-05
			3.00349	-6.39982e-06					3.00098	-3.60504e-05
			3.00376	-4.80376e-06					3.00098	-3.51802e-05
			3.00378	-5.82861e-06					3.00098	-3.43699e-05
			3.00392	-4.74363e-06					3.00098	-3.36293e-05
			3.00408	-5.05866e-06					3.00107	-3.18162e-05
			3.00408	-5.37469e-06					3.00127	-3.08126e-05
			3.00452	-4.01242e-06					3.00127	-3.11248e-05
			3.00452	-5.0935e-06					3.00134	-3.06711e-05
			3.00452	-5.21273e-06					3.00127	-3.00888e-05
			3.00452	-5.18567e-06					3.00142	-2.79898e-05
			3.00455	-4.5734e-06					3.00159	-2.77294e-05
			3.00485	-3.69437e-06					3.00159	-2.80794e-05
			3.00488	-4.5913e-06					3.00164	-2.77601e-05
			3.00504	-3.32987e-06					3.00159	-2.73356e-05
			3.00513	-4.14249e-06					3.00178	-2.52981e-05
			3.00522	-3.60349e-06					3.00195	-2.56015e-05
			3.00549	-3.3411e-06					3.00193	-2.58047e-05
			3.00549	-4.12308e-06					3.00195	-2.55317e-05
			3.00549	-4.22574e-06					3.00195	-2.51949e-05
			3.00549	-4.22031e-06					3.00212	-2.28005e-05
			3.00559	-3.22899e-06					3.0022	-2.36427e-05
			3.00574	-3.31239e-06					3.0022	-2.38489e-05
			3.00574	-3.85449e-06					3.0022	-2.36172e-05
			3.00609	-2.2193e-06					3.00222	-2.33501e-05
			3.0061	-3.50502e-06					3.0022	-2.30737e-05
			3.00625	-2.60044e-06					3.0022	-2.27753e-05
			3.00637	-3.07146e-06					3.0022	-2.25246e-05
			3.00637	-3.28259e-06					3.0022	-2.22357e-05
			3.00671	-2.08081e-06					3.0022	-2.19697e-05
			3.0067	-3.26607e-06					3.00251	-1.95753e-05
			3.00671	-3.45403e-06					3.00256	-2.08955e-05
			3.00671	-3.481e-06					3.00256	-2.09633e-05
			3.00676	-2.9074e-06					3.00256	-2.08264e-05
			3.00696	-2.27066e-06					3.00254	-2.06476e-05
			3.00697	-3.12724e-06					3.00283	-1.80099e-05
			3.00723	-1.78258e-06					3.00281	-1.97044e-05
			3.00732	-2.76178e-06					3.00281	-1.97774e-05
			3.0074	-2.29025e-06					3.00281	-1.9652e-05
			3.00757	-2.22675e-06					3.00283	-1.90822e-05
			3.00757	-2.9303e-06					3.00317	-1.74241e-05
			3.00789	-1.39453e-06					3.00317	-1.87145e-05
			3.00793	-2.60257e-06					3.00317	-1.87442e-05
			3.00793	-2.90134e-06					3.00317	-1.86116e-05
			3.00793	-2.95457e-06					3.00317	-1.84679e-05
			3.00793	-2.95963e-06					3.00317	-1.83322e-05
			3.0082	-1.38052e-06					3.00317	-1.81669e-05
			3.00819	-2.58007e-06					3.00315	-1.80073e-05
			3.00837	-1.53684e-06					3.00317	-1.7863e-05
			3.00854	-2.13309e-06					3.00322	-1.63247e-05
			3.00857	-2.33676e-06					3.00342	-1.62109e-05
			3.00879	-1.40053e-06					3.00342	-1.70451e-05
			3.00879	-2.43994e-06					3.00342	-1.70739e-05
			3.00879	-2.61223e-06					3.00342	-1.70052e-05
			3.00879	-2.66047e-06					3.00359	-1.53772e-05
			3.00887	-2.00895e-06					3.00378	-1.57771e-05
			3.00915	-1.514e-06					3.00376	-1.63602e-05
			3.00914	-2.37899e-06					3.00373	-1.63382e-05
			3.00945	-1.05444e-06					3.00373	-1.62661e-05
			3.00952	-2.0949e-06					3.00393	-1.42546e-05
			3.00964	-1.47599e-06					3.00403	-1.51659e-05
			3.00988	-1.54064e-06					3.00403	-1.56619e-05
			3.00989	-2.27145e-06					3.00403	-1.5647e-05
			3.01011	-8.5316e-07					3.00403	-1.55957e-05
			3.01013	-2.07428e-06					3.00435	-1.35908e-05
			3.01013	-2.30845e-06					3.00452	-1.47236e-05
			3.01013	-2.37375e-06					3.00452	-1.50504e-05
			3.01013	-2.34149e-06					3.00452	-1.50502e-05
			3.0105	-6.23792e-07					3.00452	-1.4975e-05
			3.0105	-2.00301e-06					3.00452	-1.49348e-05
			3.01064	-1.00625e-06					3.00452	-1.48469e-05
			3.01074	-1.68402e-06					3.00452	-1.47374e-05
			3.01079	-1.68057e-06					3.00452	-1.46641e-05
			3.01111	-8.44855e-07					3.00452	-1.45704e-05
			3.01111	-1.93795e-06					3.00479	-1.20668e-05
			3.01129	-7.62684e-07					3.00486	-1.38602e-05
			3.01137	-1.67036e-06					3.00483	-1.40988e-05
			3.01135	-2.05231e-06					3.00479	-1.40711e-05
			3.01135	-2.11205e-06					3.00483	-1.38952e-05
			3.01135	-2.15095e-06					3.00513	-1.17632e-05
			3.01165	-5.72934e-07					3.00513	-1.34418e-05
			3.01172	-1.68748e-06					3.00513	-1.3593e-05
			3.01182	-1.05627e-06					3.00513	-1.35765e-05
			3.01196	-1.21524e-06					3.00518	-1.28158e-05
			3.01196	-1.87428e-06					3.00542	-1.1714e-05
			3.01231	-3.51422e-07					3.0054	-1.30096e-05
			3.01233	-1.64225e-06					3.0054	-1.31385e-05
			3.01233	-1.91725e-06					3.0054	-1.31385e-05
			3.01233	-1.9818e-06					3.00547	-1.20385e-05
			3.01234	-1.8568e-06					3.00574	-1.17461e-05
			3.01263	-5.18773e-07					3.00574	-1.26649e-05
			3.01263	-1.68172e-06					3.00574	-1.27611e-05
			3.01282	-4.96736e-07					3.00574	-1.2742e-05
			3.01294	-1.2838e-06					3.00574	-1.27113e-05
			3.013	-1.27526e-06					3.00574	-1.26543e-05
			3.01331	-6.61064e-07					3.00574	-1.26055e-05
			3.01331	-1.62345e-06					3.00574	-1.25408e-05
			3.0135	-3.03417e-07					3.00574	-1.24933e-05
			3.01355	-1.33585e-06					3.00591	-1.06216e-05
			3.01355	-1.71621e-06					3.0061	-1.13915e-05
			3.01355	-1.80508e-06					3.0061	-1.20328e-05
			3.01355	-1.81065e-06					3.00608	-1.21025e-05
			3.01384	-3.31524e-07					3.00605	-1.20747e-05
			3.01384	-1.42434e-06					3.00625	-1.02378e-05
			3.01398	-6.66337e-07					3.00635	-1.12852e-05
			3.01416	-9.07555e-07					3.00637	-1.17276e-05
			3.01416	-1.57072e-06					3.00642	-1.17643e-05
			3.0144	-1.16292e-07					3.0064	-1.17512e-05
			3.0144	-1.3834e-06					3.00662	-9.58536e-06
			3.01465	-4.25529e-07					3.00671	-1.1033e-05
			3.01489	-9.90157e-07					3.00671	-1.1405e-05
			3.01489	-1.54139e-06					3.00671	-1.14433e-05
			3.01489	-1.64962e-06					3.00671	-1.14472e-05
			3.01489	-1.69662e-06					3.00671	-1.14135e-05
			3.01508	-4.08786e-07					3.00671	-1.13448e-05
			3.01516	-1.12993e-06					3.00671	-1.1332e-05
			3.01521	-9.36363e-07					3.00671	-1.12953e-05
			3.0155	-3.56923e-07					3.00671	-1.1262e-05
			3.0155	-1.36599e-06					3.00696	-9.06088e-06
			3.01576	-1.545e-07					3.00696	-1.07436e-05
			3.01576	-1.15365e-06					3.00696	-1.09389e-05
			3.01581	-1.48522e-06					3.00696	-1.09729e-05
			3.0158	-1.56768e-06					3.00698	-1.04927e-05
			3.01576	-1.59728e-06					3.00732	-8.85921e-06
			3.01606	1.77941e-08					3.00732	-1.04703e-05
			3.01611	-1.17525e-06					3.00732	-1.06718e-05
			3.01627	-4.60117e-07					3.00732	-1.06772e-05
			3.01644	-7.83881e-07					3.00737	-9.81716e-06
			3.01638	-1.37737e-06					3.00757	-9.1549e-06
			3.01671	2.13052e-07					3.00757	-1.02719e-05
			3.01672	-1.16988e-06					3.00757	-1.04222e-05
			3.01692	-2.08938e-07					3.00757	-1.04372e-05
			3.01704	-8.35079e-07					3.00769	-9.15965e-06
			3.01704	-1.3305e-06					3.00793	-9.1413e-06
			3.01702	-1.43956e-06					3.00793	-1.00643e-05
			3.01699	-1.46295e-06					3.00793	-1.01929e-05
			3.01721	-6.4648e-08					3.00793	-1.01937e-05
			3.01733	-9.29851e-07					3.00793	-1.02008e-05
			3.01738	-6.92162e-07					3.00793	-1.0194e-05
			3.01758	-3.52511e-07					3.00793	-1.01535e-05
			3.01758	-1.2046e-06					3.00791	-1.01432e-05
			3.01786	2.18189e-07					3.00793	-1.01117e-05
			3.01794	-9.27676e-07					3.00803	-8.37557e-06
			3.01804	-4.3348e-07					3.00818	-9.28026e-06
			3.0182	-4.89391e-07					3.00818	-9.75188e-06
			3.01819	-1.19857e-06					3.00818	-9.84855e-06
			3.0182	-1.33449e-06					3.00818	-9.83691e-06
			3.01819	-1.37563e-06					3.00842	-7.71559e-06
			3.01836	-2.22215e-07					3.00854	-9.08002e-06
			3.01856	-6.18785e-07					3.00854	-9.55975e-06
			3.01856	-1.20488e-06					3.00854	-9.62103e-06
			3.01892	2.72316e-07					3.00854	-9.60622e-06
			3.01891	-1.04938e-06					3.00874	-7.59778e-06
			3.01905	6.85504e-08					3.00879	-9.05227e-06
			3.01918	-6.85293e-07					3.00879	-9.35476e-06
			3.01917	-1.18405e-06					3.00879	-9.41968e-06
			3.01917	-1.26543e-06					3.00879	-9.41781e-06
			3.01917	-1.30225e-06					3.00879	-9.40366e-06
			3.01941	3.62361e-08					3.00879	-9.39807e-06
			3.01953	-8.21265e-07					3.00879	-9.35989e-06
			3.01964	-4.64008e-07					3.00879	-9.3529e-06
			3.01987	-1.77095e-07					3.00879	-9.22773e-06
			3.0198	-1.05652e-06					3.00915	-6.98655e-06
			3.02018	2.26128e-07					3.00911	-8.83918e-06
			3.02026	-8.48403e-07					3.00915	-9.05674e-06
			3.02039	-1.53596e-07					3.00913	-9.10098e-06
			3.02063	-2.99122e-07					3.00915	-8.47778e-06
			3.02062	-1.04293e-06					3.00952	-7.47619e-06
			3.02063	-1.1946e-06					3.00952	-8.73627e-06
			3.02062	-1.23529e-06					3.00952	-8.91331e-06
			3.02072	-1.53907e-07					3.00952	-8.94722e-06
			3.02087	-5.57876e-07					3.00962	-7.81473e-06
			3.02087	-9.67573e-07					3.00989	-7.49384e-06
			3.02112	4.1194e-07					3.00986	-8.57692e-06
			3.02112	-9.18246e-07					3.00984	-8.74288e-06
			3.02129	1.0064e-07					3.00989	-8.75667e-06
			3.0214	-6.38623e-07					3.00996	-7.42758e-06
			3.02142	-5.52778e-07					3.01013	-7.65906e-06
			3.02173	1.22993e-07					3.01013	-8.46246e-06
			3.02173	-9.30816e-07					3.01013	-8.57674e-06
			3.02173	-1.12549e-06					3.01013	-8.58679e-06
			3.02173	-1.18586e-06					3.01013	-8.62666e-06
			3.02179	-4.19113e-07					3.01013	-8.58968e-06
			3.02198	-2.04557e-07					3.01013	-8.58633e-06
			3.02197	-9.84521e-07					3.01013	-8.57338e-06
			3.02228	4.32724e-07					3.01013	-8.54004e-06
			3.02234	-7.49338e-07					3.01028	-6.66385e-06
			3.02244	-8.05681e-08					3.01038	-7.73994e-06
			3.02258	-3.51131e-07					3.01038	-8.25189e-06
			3.02258	-9.66311e-07					3.01038	-8.33077e-06
			3.02258	-1.09945e-06					3.01038	-8.35676e-06
			3.02258	-1.12825e-06					3.01055	-6.48322e-06
			3.02277	1.08618e-07					3.01062	-7.73822e-06
			3.02295	-4.42323e-07					3.01067	-8.13073e-06
			3.02296	-7.93525e-07					3.01062	-8.19638e-06
			3.02319	3.36751e-07					3.01062	-8.2165e-06
			3.02319	-8.36546e-07					3.01094	-5.99604e-06
			3.02341	3.36258e-07					3.01099	-7.63838e-06
			3.02356	-5.16489e-07					3.01099	-8.00239e-06
			3.02361	-4.24663e-07					3.01099	-8.07093e-06
			3.02388	8.7908e-08					3.01099	-8.07429e-06
			3.0238	-8.52704e-07					3.01125	-5.97704e-06
			3.0238	-1.03591e-06					3.01128	-7.62022e-06
			3.02383	-1.06859e-06					3.01128	-7.87629e-06
			3.02393	-2.30729e-07					3.01135	-7.91503e-06
			3.02417	-8.889e-08					3.01133	-7.95731e-06
			3.02417	-8.76066e-07					3.01128	-7.95079e-06
			3.02443	4.96983e-07					3.01128	-7.95545e-06
			3.02443	-6.72792e-07					3.01125	-7.95992e-06
			3.02456	9.40636e-08					3.01128	-7.94353e-06
			3.02478	-2.3354e-07					3.01135	-7.05158e-06
			3.02477	-8.65461e-07					3.0116	-6.32601e-06
			3.02512	5.87865e-07					3.0116	-7.56076e-06
			3.02515	-7.11337e-07					3.01162	-7.70204e-06
			3.02515	-9.55063e-07					3.01162	-7.7405e-06
			3.02515	-1.00517e-06					3.01172	-6.60257e-06
			3.02517	-7.00349e-07					3.01196	-6.59055e-06
			3.02551	4.13172e-07					3.01196	-7.46832e-06
			3.02551	-7.50844e-07					3.01196	-7.5975e-06
			3.0257	3.68398e-07					3.01196	-7.63754e-06
			3.02576	-4.81191e-07					3.01211	-6.0336e-06
			3.02583	-2.28366e-07					3.01226	-6.58827e-06
			3.02612	1.60451e-07					3.01226	-7.34311e-06
			3.02612	-7.46173e-07					3.01228	-7.48355e-06
			3.02612	-9.33142e-07					3.01223	-7.49556e-06
			3.02612	-9.72903e-07					3.01231	-7.50748e-06
			3.02623	-8.692e-08					3.01228	-7.50013e-06
			3.02648	-7.5802e-08					3.01226	-7.50627e-06
			3.02643	-8.02695e-07					3.01228	-7.50879e-06
			3.0267	5.91364e-07					3.01226	-7.47782e-06
			3.02673	-5.93434e-07					3.01245	-5.62377e-06
			3.02687	1.44876e-07					3.01257	-6.80797e-06
			3.02701	-2.38817e-07					3.01257	-7.25212e-06
			3.02698	-8.01278e-07					3.01257	-7.31344e-06
			3.02734	7.90606e-07					3.01257	-7.34972e-06
			3.02734	-6.14421e-07					3.01279	-5.23715e-06
			3.02734	-8.67003e-07					3.01282	-6.75586e-06
			3.02734	-9.25269e-07					3.01289	-7.12662e-06
			3.02737	-5.87385e-07					3.01287	-7.20145e-06
			3.02764	2.86138e-07					3.01282	-7.2265e-06
			3.02761	-7.12817e-07					3.01316	-5.15918e-06
			3.02783	5.45911e-07					3.01318	-6.78385e-06
			3.02793	-3.93159e-07					3.01318	-7.04662e-06
			3.028	-1.82998e-07					3.01318	-7.08848e-06
			3.0282	1.1584e-07					3.01318	-7.13053e-06
			3.0282	-7.08408e-07					3.0135	-4.70772e-06
			3.02847	6.80708e-07					3.01353	-6.6834e-06
			3.02848	-4.49987e-07					3.01355	-6.94706e-06
			3.02849	-8.02812e-07					3.01348	-6.98809e-06
			3.02846	-8.79372e-07					3.01355	-7.04373e-06
			3.02847	-9.11471e-07					3.0135	-7.01789e-06
			3.02877	6.11754e-07					3.01355	-7.03838e-06
			3.02881	-5.7601e-07					3.01355	-7.03563e-06
			3.02897	3.32069e-07					3.01355	-7.04755e-06
			3.02916	-1.35003e-07					3.0136	-6.041e-06
			3.02914	-6.74802e-07					3.01379	-5.6983e-06
			3.02942	6.5755e-07					3.01379	-6.70608e-06
			3.02942	-5.87903e-07					3.01379	-6.86096e-06
			3.02942	-8.07847e-07					3.01379	-6.87987e-06
			3.02942	-8.60996e-07					3.01389	-5.4627e-06
			3.02946	-3.93967e-07					3.01406	-5.75222e-06
			3.02966	4.03718e-07					3.01411	-6.60578e-06
			3.02966	-6.36526e-07					3.01411	-6.74557e-06
			3.02985	5.15011e-07					3.01404	-6.78022e-06
			3.02992	-3.91668e-07					3.01421	-5.27096e-06
			3.03002	1.27911e-08					3.0144	-5.9369e-06
			3.0304	2.24054e-07					3.01438	-6.55833e-06
			3.03037	-6.28878e-07					3.0144	-6.66361e-06
			3.03059	6.28242e-07					3.0144	-6.70506e-06
			3.03064	-4.46243e-07					3.01467	-4.78241e-06
			3.03064	-7.41391e-07					3.01482	-5.95194e-06
			3.03064	-8.07617e-07					3.01479	-6.45327e-06
			3.03064	-8.41051e-07					3.01484	-6.56852e-06
			3.03091	8.10666e-07					3.01487	-6.61798e-06
			3.03092	-5.07959e-07					3.01484	-6.60997e-06
			3.03108	3.69933e-07					3.01487	-6.6116e-06
			3.03125	-1.40277e-07					3.01484	-6.6245e-06
			3.03126	-4.96177e-07					3.01482	-6.59414e-06
			3.03158	7.5037e-07					3.01489	-6.59726e-06
			3.03157	-5.20975e-07					3.01509	-4.56707e-06
			3.03174	4.85314e-07					3.01514	-6.09858e-06
			3.03186	-2.79945e-07					3.01514	-6.41435e-06
			3.03186	-6.83186e-07					3.01514	-6.46985e-06
			3.03186	-7.7009e-07					3.01514	-6.51227e-06
			3.03186	-7.99712e-07					3.01548	-4.25421e-06
			3.03212	6.78927e-07					3.01548	-6.02785e-06
			3.03218	-3.27865e-07					3.0155	-6.32275e-06
			3.03226	7.79197e-08					3.0155	-6.38193e-06
			3.03247	1.27238e-07					3.0155	-6.10733e-06
			3.03247	-5.94789e-07					3.01575	-4.54355e-06
			3.03273	8.61167e-07					3.01575	-6.05569e-06
			3.03278	-3.64284e-07					3.01575	-6.27092e-06
			3.03273	-6.64176e-07					3.01575	-6.31316e-06
			3.03273	-7.43545e-07					3.01575	-6.32247e-06
			3.03273	-7.70355e-07					3.01575	-6.33709e-06
			3.03306	7.28292e-07					3.01575	-6.31944e-06
			3.03307	-4.92408e-07					3.01575	-6.34957e-06
			3.0332	5.52196e-07					3.01575	-6.33541e-06
			3.03333	-8.07862e-08					3.01587	-5.0622e-06
			3.03335	-3.26586e-07					3.01611	-4.99357e-06
			3.03367	6.27019e-07					3.01611	-6.02612e-06
			3.03367	-4.77379e-07					3.01611	-6.18161e-06
			3.03385	7.19167e-07					3.01611	-6.21285e-06
			3.03394	-1.81719e-07					3.01621	-4.81377e-06
			3.03396	-6.18651e-07					3.01636	-5.30561e-06
			3.03394	-6.98702e-07					3.01636	-5.96917e-06
			3.03394	-7.29089e-07					3.01636	-6.10221e-06
			3.03422	6.28884e-07					3.01636	-6.1281e-06
			3.0343	-3.36214e-07					3.01655	-4.38441e-06
			3.03441	2.6215e-07					3.01672	-5.288e-06
			3.03467	2.35716e-07					3.01672	-5.89211e-06
			3.03467	-5.3308e-07					3.01672	-6.01378e-06
			3.03488	7.9869e-07					3.01672	-6.05476e-06
			3.03491	-3.78101e-07					3.01689	-4.30371e-06
			3.03502	4.9631e-07					3.01697	-5.44572e-06
			3.03516	6.08559e-08					3.01697	-5.87911e-06
			3.03516	-5.48162e-07					3.01697	-5.95804e-06
			3.03516	-6.76629e-07					3.01697	-5.99967e-06
			3.03516	-7.08457e-07					3.01697	-6.00521e-06
			3.03539	4.28251e-07					3.01697	-6.02473e-06
			3.0356	-1.58169e-07					3.01697	-6.00582e-06
			3.0356	-2.04823e-07					3.01697	-6.02049e-06
			3.03589	6.88577e-07					3.01697	-6.00824e-06
			3.03589	-4.38282e-07					3.01731	-3.76778e-06
			3.03611	6.97737e-07					3.01733	-5.50682e-06
			3.03623	-2.01123e-07					3.01733	-5.81271e-06
			3.03623	-5.85429e-07					3.01733	-5.89318e-06
			3.03618	-6.73046e-07					3.01733	-5.9098e-06
			3.03622	-6.96353e-07					3.01758	-3.77533e-06
			3.03643	8.19273e-07					3.01758	-5.52451e-06
			3.0365	-2.72343e-07					3.01758	-5.75585e-06
			3.03661	2.66498e-07					3.01758	-5.83036e-06
			3.03674	1.36589e-07					3.01763	-5.23089e-06
			3.03674	-5.2338e-07					3.01794	-4.09519e-06
			3.03708	1.01447e-06					3.01794	-5.49187e-06
			3.03711	-3.15956e-07					3.01794	-5.70174e-06
			3.03722	4.73214e-07					3.01794	-5.74021e-06
			3.03739	2.09658e-08					3.01799	-4.86444e-06
			3.03737	-5.14255e-07					3.01819	-4.48001e-06
			3.03737	-6.39411e-07					3.01819	-5.47953e-06
			3.03737	-6.67677e-07					3.01819	-5.66295e-06
			3.03759	6.52671e-07					3.01819	-5.70957e-06
			3.03772	-6.97097e-08					3.01819	-5.70775e-06
			3.03776	-1.04681e-07					3.01819	-5.72084e-06
			3.03805	5.15258e-07					3.01821	-5.71506e-06
			3.03799	-4.28654e-07					3.01819	-5.70831e-06
			3.03822	8.615e-07					3.01819	-5.71869e-06
			3.03833	-1.3132e-07					3.01836	-4.04898e-06
			3.03839	1.90591e-07					3.01856	-4.73051e-06
			3.03857	3.58278e-07					3.01856	-5.44689e-06
			3.03857	-4.36425e-07					3.01856	-5.57913e-06
			3.03857	-5.95231e-07					3.01856	-5.60605e-06
			3.03857	-6.30168e-07					3.0187	-3.98049e-06
			3.03871	3.59421e-07					3.0188	-4.89242e-06
			3.03894	1.92487e-07					3.0188	-5.41829e-06
			3.03894	-4.75929e-07					3.0188	-5.49518e-06
			3.03918	8.7968e-07					3.0188	-5.51329e-06
			3.03918	-3.1794e-07					3.01907	-3.60194e-06
			3.03937	6.50744e-07					3.01917	-4.85177e-06
			3.03955	1.02182e-07					3.01917	-5.32093e-06
			3.03955	-4.60203e-07					3.01917	-5.42095e-06
			3.03955	-5.9458e-07					3.01917	-5.46407e-06
			3.03955	-6.22263e-07					3.01917	-5.47054e-06
			3.03977	6.13529e-07					3.01917	-5.50286e-06
			3.03989	-1.13937e-07					3.01917	-5.51394e-06
			3.03992	1.05298e-08					3.01917	-5.51278e-06
			3.04016	6.54759e-07					3.01917	-5.52875e-06
			3.04016	-3.60195e-07					3.01939	-3.59938e-06
			3.04034	7.81579e-07					3.01941	-5.06462e-06
			3.04044	-1.58555e-07					3.01941	-5.35306e-06
			3.04056	3.47472e-07					3.01941	-5.40661e-06
			3.04089	4.3428e-07					3.01943	-5.14961e-06
			3.04089	-3.86997e-07					3.01978	-3.45826e-06
			3.04089	-5.36352e-07					3.01978	-5.02141e-06
			3.04089	-5.83459e-07					3.01978	-5.27934e-06
			3.041	3.74828e-07					3.01978	-5.33527e-06
			3.04123	1.56406e-07					3.01985	-4.68961e-06
			3.04117	-4.44292e-07					3.02019	-3.87272e-06
			3.04149	1.1042e-06					3.02026	-5.03729e-06
			3.0415	-2.50059e-07					3.02024	-5.21322e-06
			3.04163	6.13379e-07					3.02026	-5.28134e-06
			3.04175	3.38989e-08					3.02031	-4.22425e-06
			3.04177	-1.55115e-07					3.02051	-4.03526e-06
			3.04209	8.99615e-07					3.02051	-4.96707e-06
			3.04208	-2.93082e-07					3.02051	-5.17159e-06
			3.04208	-5.00116e-07					3.02051	-5.23212e-06
			3.04209	-5.56558e-07					3.02051	-5.26081e-06
			3.04216	-2.62895e-08					3.02051	-5.26309e-06
			3.04236	4.84381e-07					3.02051	-5.26858e-06
			3.04236	-3.74579e-07					3.02051	-5.30398e-06
			3.04262	9.82742e-07					3.02051	-5.3341e-06
			3.04266	-1.11391e-07					3.02065	-3.87102e-06
			3.04276	3.34819e-07					3.02075	-4.48399e-06
			3.04297	3.0413e-07					3.02075	-5.07864e-06
			3.04297	-3.72178e-07					3.02075	-5.21131e-06
			3.04297	-5.22398e-07					3.02075	-5.25229e-06
			3.04297	-5.57592e-07					3.02092	-3.39102e-06
			3.04311	5.33201e-07					3.02107	-4.50434e-06
			3.04331	2.08817e-07					3.02102	-4.9924e-06
			3.04333	-3.92242e-07					3.021	-5.11538e-06
			3.04358	1.04875e-06					3.021	-5.16279e-06
			3.04358	-2.59878e-07					3.02127	-3.37721e-06
			3.04374	8.02014e-07					3.02131	-4.61056e-06
			3.04388	9.71839e-08					3.02134	-4.99114e-06
			3.0439	-9.76666e-08					3.02134	-5.09801e-06
			3.04419	7.59424e-07					3.02134	-5.11375e-06
			3.04419	-2.84324e-07					3.02156	-3.02811e-06
			3.04418	-4.82057e-07					3.02161	-4.56385e-06
			3.04419	-5.3095e-07					3.02161	-4.9205e-06
			3.04425	1.44142e-07					3.02161	-5.00148e-06
			3.04453	5.72345e-07					3.02161	-5.02756e-06
			3.04453	-3.05639e-07					3.02161	-5.05196e-06
			3.04475	9.13194e-07					3.02161	-5.05578e-06
			3.04481	-1.22549e-07					3.02161	-5.04274e-06
			3.04492	4.94947e-07					3.02161	-5.04637e-06
			3.04517	4.09167e-07					3.02163	-4.63915e-06
			3.04517	-3.25417e-07					3.02195	-3.42629e-06
			3.04539	9.86033e-07					3.02192	-4.56627e-06
			3.04541	-1.85472e-07					3.02197	-4.85308e-06
			3.04541	-4.41165e-07					3.02195	-4.93648e-06
			3.04541	-5.06543e-07					3.02202	-4.24858e-06
			3.04541	-4.55776e-07					3.02222	-3.60985e-06
			3.04576	1.11185e-06					3.02222	-4.54038e-06
			3.04574	-2.22911e-07					3.02222	-4.81508e-06
			3.04597	7.78541e-07					3.02222	-4.92563e-06
			3.04614	7.57118e-08					3.02236	-4.02254e-06
			3.04617	6.34871e-08					3.02258	-3.83321e-06
			3.0465	8.34981e-07					3.02258	-4.63887e-06
			3.04651	-2.32545e-07					3.02258	-4.85177e-06
			3.04651	-4.44899e-07					3.02258	-4.94667e-06
			3.04651	-4.87707e-07					3.02258	-4.98532e-06
			3.04657	1.69134e-07					3.02258	-4.97848e-06
			3.04675	4.25544e-07					3.02258	-4.97312e-06
			3.04675	-3.23285e-07					3.02258	-4.97713e-06
			3.047	1.09678e-06					3.02258	-4.96749e-06
			3.04711	-6.42212e-08					3.02278	-3.43847e-06
			3.0472	4.93904e-07					3.0229	-4.05142e-06
			3.04736	3.10315e-07					3.02292	-4.59515e-06
			3.04736	-3.3171e-07					3.02285	-4.69312e-06
			3.04762	1.21358e-06					3.02288	-4.72865e-06
			3.04766	-1.28156e-07					3.0231	-3.29157e-06
			3.04763	-4.00331e-07					3.02319	-4.00494e-06
			3.04764	-4.69202e-07					3.02319	-4.4907e-06
			3.04764	-3.75031e-07					3.02319	-4.61638e-06
			3.04797	9.24464e-07					3.02319	-4.69545e-06
			3.04797	-2.32322e-07					3.02346	-3.09304e-06
			3.04819	9.28377e-07					3.02356	-4.01232e-06
			3.04834	1.15571e-07					3.02349	-4.46672e-06
			3.04838	1.34972e-07					3.02353	-4.6357e-06
			3.04858	7.09476e-07					3.02349	-4.70565e-06
			3.04858	-2.44131e-07					3.02378	-3.1793e-06
			3.04882	1.06365e-06					3.0238	-4.15118e-06
			3.04893	1.0619e-08					3.0238	-4.5103e-06
			3.04889	-3.63437e-07					3.0238	-4.63533e-06
			3.04894	-4.41326e-07					3.0238	-4.70839e-06
			3.0489	-4.71796e-07					3.0238	-4.76795e-06
			3.04913	9.32081e-07					3.0238	-4.8155e-06
			3.04918	-1.17823e-07					3.0238	-4.88237e-06
			3.04928	6.44085e-07					3.0238	-4.91752e-06
			3.04944	3.55192e-07					3.02385	-4.34606e-06
			3.04944	-3.08183e-07					3.02407	-3.36093e-06
			3.04976	1.082e-06					3.0241	-4.33996e-06
			3.04978	-1.56482e-07					3.02407	-4.58765e-06
			3.04976	-4.1125e-07					3.0241	-4.68325e-06
			3.04972	-4.60817e-07					3.02419	-3.94578e-06
			3.04974	-2.42103e-07					3.02441	-3.52981e-06
			3.05005	1.00884e-06					3.02441	-4.37885e-06
			3.05005	-1.97826e-07					3.02441	-4.55598e-06
			3.05023	8.31609e-07					3.02441	-4.61657e-06
			3.05038	3.64906e-08					3.02451	-3.508e-06
			3.05044	2.59218e-07					3.02468	-3.55144e-06
			3.05066	7.56539e-07					3.02466	-4.29065e-06
			3.05066	-2.14816e-07					3.02466	-4.51086e-06
			3.05094	1.02411e-06					3.02466	-4.57396e-06
			3.05103	-2.21642e-08					3.0249	-3.45456e-06
			3.05103	-3.5055e-07					3.025	-3.7584e-06
			3.05103	-4.34433e-07					3.02505	-4.31677e-06
			3.05103	-4.54589e-07					3.025	-4.49144e-06
			3.05139	1.13519e-06					3.0251	-4.56674e-06
			3.05143	-8.91819e-08					3.0251	-4.62164e-06
			3.05155	6.05603e-07					3.02495	-4.62732e-06
			3.05176	2.67811e-07					3.025	-4.64339e-06
			3.05176	-3.0086e-07					3.025	-4.6209e-06
			3.05203	1.30922e-06					3.02505	-4.64334e-06
			3.052	-1.09807e-07					3.02529	-2.83085e-06
			3.05221	7.79086e-07					3.02539	-3.84629e-06
			3.05237	1.55875e-07					3.02539	-4.32259e-06
			3.05237	-3.1212e-07					3.02539	-4.45009e-06
			3.05234	-4.03223e-07					3.02539	-4.52478e-06
			3.05236	-4.30948e-07					3.02568	-2.91243e-06
			3.05253	9.80309e-07					3.02576	-3.95712e-06
			3.05261	8.23831e-08					3.02576	-4.332e-06
			3.0527	2.9854e-07					3.02573	-4.45922e-06
			3.05289	5.71945e-07					3.02576	-4.51938e-06
			3.05289	-2.31856e-07					3.026	-2.54289e-06
			3.05316	1.14325e-06					3.026	-3.93379e-06
			3.05323	5.10428e-08					3.026	-4.28744e-06
			3.05322	-3.15243e-07					3.026	-4.39589e-06
			3.05322	-3.98105e-07					3.026	-4.42914e-06
			3.05322	-4.31306e-07					3.026	-4.46891e-06
			3.05354	1.05067e-06					3.026	-4.49847e-06
			3.05359	-9.46442e-08					3.026	-4.49424e-06
			3.0537	7.80431e-07					3.026	-4.47351e-06
			3.05383	3.4247e-07					3.0261	-3.86842e-06
			3.05383	-2.51413e-07					3.02629	-3.23972e-06
			3.05419	1.14339e-06					3.02634	-4.12189e-06
			3.05417	-1.25621e-07					3.02632	-4.36367e-06
			3.05431	9.79043e-07					3.02634	-4.44371e-06
			3.05444	2.32293e-07					3.02642	-3.42337e-06
			3.05444	-2.66354e-07					3.02661	-3.22636e-06
			3.05444	-3.66304e-07					3.02661	-4.08031e-06
			3.05444	-3.9999e-07					3.02661	-4.30592e-06
			3.05468	8.99274e-07					3.02661	-4.37726e-06
			3.05477	3.34589e-08					3.02676	-3.25353e-06
			3.05481	3.87356e-07					3.0269	-3.44531e-06
			3.05505	7.38136e-07					3.02695	-4.13018e-06
			3.05505	-1.82691e-07					3.02693	-4.29871e-06
			3.05526	1.03694e-06					3.0269	-4.3327e-06
			3.05535	3.03587e-09					3.02708	-2.86027e-06
			3.05546	6.75331e-07					3.02722	-3.47649e-06
			3.05566	5.29622e-07					3.02722	-4.09731e-06
			3.05566	-1.99384e-07					3.02722	-4.25051e-06
			3.05566	-3.46784e-07					3.02722	-4.29153e-06
			3.05566	-3.77718e-07					3.02722	-4.31547e-06
			3.0558	6.99954e-07					3.02722	-4.32003e-06
			3.05593	2.59506e-07					3.02722	-4.31589e-06
			3.05593	-1.34521e-07					3.02722	-4.3333e-06
			3.0564	1.20092e-06					3.02725	-4.33386e-06
			3.0564	-1.04291e-07					3.02752	-2.67071e-06
			3.05654	8.74164e-07					3.02759	-3.75563e-06
			3.05664	1.45873e-07					3.02759	-4.11798e-06
			3.05665	-2.67311e-07					3.02759	-4.22792e-06
			3.05664	-3.58463e-07					3.02759	-4.25223e-06
			3.05664	-3.75736e-07					3.02781	-2.35114e-06
			3.0569	1.07621e-06					3.02783	-3.69467e-06
			3.05701	1.06062e-07					3.02783	-4.07295e-06
			3.05707	4.14026e-07					3.02786	-4.20106e-06
			3.05731	5.76583e-07					3.02783	-4.12085e-06
			3.05729	-1.82248e-07					3.02815	-2.53329e-06
			3.05757	1.25884e-06					3.02815	-3.79866e-06
			3.05762	5.52262e-08					3.0282	-4.09819e-06
			3.05772	6.27124e-07					3.02817	-4.19612e-06
			3.05786	3.93739e-07					3.02817	-3.68756e-06
			3.05786	-2.08625e-07					3.02844	-2.6704e-06
			3.05786	-3.2735e-07					3.02844	-3.7631e-06
			3.05787	-3.59249e-07					3.02844	-3.98718e-06
			3.05804	8.64701e-07					3.02844	-4.06662e-06
			3.05823	3.02081e-07					3.02844	-4.09181e-06
			3.05825	-7.96936e-09					3.02844	-4.13535e-06
			3.05859	1.02871e-06					3.02844	-4.19477e-06
			3.05858	-1.10868e-07					3.02844	-4.23119e-06
			3.05873	1.08097e-06					3.02844	-4.24641e-06
			3.05884	2.07343e-07					3.02854	-3.33097e-06
			3.05891	2.46379e-07					3.02869	-3.21381e-06
			3.05919	7.8863e-07					3.02869	-3.91856e-06
			3.0592	-1.26854e-07					3.02869	-4.10583e-06
			3.05918	-3.01912e-07					3.02869	-4.13023e-06
			3.05919	-3.51429e-07					3.02888	-2.85634e-06
			3.05928	4.7939e-07					3.02905	-3.17486e-06
			3.05945	6.39737e-07					3.02905	-3.81081e-06
			3.05945	-1.6562e-07					3.02905	-3.97959e-06
			3.05968	1.10258e-06					3.02905	-4.03435e-06
			3.05971	3.79796e-09					3.0292	-2.73059e-06
			3.05986	8.173e-07					3.0293	-3.33125e-06
			3.06006	4.7943e-07					3.0293	-3.91547e-06
			3.06006	-1.81619e-07					3.0293	-4.08278e-06
			3.06006	-3.04042e-07					3.0293	-4.16017e-06
			3.06006	-3.51849e-07					3.0293	-4.1862e-06
			3.0602	7.64434e-07					3.0293	-4.22266e-06
			3.06032	2.00932e-07					3.0293	-4.22723e-06
			3.06034	1.18648e-07					3.0293	-4.21698e-06
			3.06067	1.08909e-06					3.0293	-4.22359e-06
			3.06067	-7.09268e-08					3.02961	-2.2316e-06
			3.06086	1.00521e-06					3.02966	-3.6462e-06
			3.06096	1.83019e-07					3.02966	-4.00231e-06
			3.06101	3.89603e-07					3.02966	-4.05214e-06
			3.06128	8.74193e-07					3.02966	-4.0907e-06
			3.06128	-9.86249e-08					3.02991	-2.20551e-06
			3.06128	-2.82255e-07					3.02991	-3.68943e-06
			3.06128	-3.20714e-07					3.02991	-3.95146e-06
			3.0614	4.54489e-07					3.02991	-4.02369e-06
			3.06172	4.81864e-07					3.02993	-3.62005e-06
			3.06168	-1.77772e-07					3.0304	-2.23435e-06
			3.062	1.34991e-06					3.0304	-3.65588e-06
			3.06202	6.24036e-08					3.0304	-3.91821e-06
			3.06218	7.69166e-07					3.0304	-3.96613e-06
			3.06238	3.73536e-07					3.0304	-3.21753e-06
			3.06238	-1.76707e-07					3.03064	-2.71995e-06
			3.0627	1.44585e-06					3.03064	-3.73847e-06
			3.06267	-4.24461e-09					3.03064	-3.92157e-06
			3.06265	-2.4137e-07					3.03066	-3.96227e-06
			3.06266	-3.03041e-07					3.03064	-3.97554e-06
			3.06267	-3.03029e-08					3.03064	-3.98522e-06
			3.06298	8.8685e-07					3.03064	-4.00571e-06
			3.06295	-1.04554e-07					3.03064	-4.00073e-06
			3.06312	1.16906e-06					3.03064	-4.0133e-06
			3.06323	2.21608e-07					3.03081	-2.57083e-06
			3.06328	4.32436e-07					3.03101	-3.02249e-06
			3.06348	7.18281e-07					3.03101	-3.77477e-06
			3.06348	-1.14083e-07					3.03101	-3.90755e-06
			3.06348	-2.66822e-07					3.03101	-3.96413e-06
			3.06348	-3.13346e-07					3.03115	-2.4741e-06
			3.0636	6.45776e-07					3.03125	-3.24885e-06
			3.06384	5.65811e-07					3.03125	-3.78047e-06
			3.06384	-1.48143e-07					3.03125	-3.88138e-06
			3.06406	1.16956e-06					3.03125	-3.90164e-06
			3.06409	-5.96242e-09					3.03149	-2.07997e-06
			3.06426	9.59563e-07					3.03162	-3.24436e-06
			3.06445	4.26791e-07					3.03159	-3.72632e-06
			3.06447	-3.47745e-08					3.03162	-3.84206e-06
			3.06471	1.1312e-06					3.03162	-3.87197e-06
			3.0647	-3.26546e-08					3.03181	-2.06829e-06
			3.0647	-2.39668e-07					3.03186	-3.36974e-06
			3.0647	-2.95922e-07					3.03186	-3.72678e-06
			3.06477	2.27109e-07					3.03186	-3.82112e-06
			3.06506	9.37133e-07					3.03186	-3.85782e-06
			3.06506	-7.362e-08					3.03186	-3.87891e-06
			3.06526	1.05245e-06					3.03186	-3.88203e-06
			3.06532	1.24961e-07					3.03186	-3.88962e-06
			3.06542	5.81303e-07					3.03186	-3.89479e-06
			3.06567	7.87988e-07					3.03186	-3.78762e-06
			3.06567	-8.3444e-08					3.0322	-1.91426e-06
			3.06588	1.193e-06					3.03213	-3.48571e-06
			3.06596	9.83966e-08					3.0322	-3.75053e-06
			3.06594	-2.08063e-07					3.0322	-3.81544e-06
			3.06594	-2.79954e-07					3.03227	-3.25943e-06
			3.06596	-2.90773e-07					3.03247	-2.4e-06
			3.06626	1.36175e-06					3.03247	-3.5224e-06
			3.06628	3.41005e-08					3.03247	-3.72932e-06
			3.06641	8.47459e-07					3.03247	-3.79812e-06
			3.06654	3.22646e-07					3.03257	-2.79918e-06
			3.06657	8.10722e-08					3.03284	-2.5322e-06
			3.06702	1.25449e-06					3.03284	-3.50575e-06
			3.06702	-5.09624e-09					3.03284	-3.6987e-06
			3.06702	-2.26922e-07					3.03284	-3.75644e-06
			3.06702	-2.81622e-07					3.03284	-3.78273e-06
			3.06706	2.54874e-07					3.03284	-3.79481e-06
			3.06733	7.40888e-07					3.03284	-3.81633e-06
			3.06732	-9.29344e-08					3.03284	-3.82732e-06
			3.06755	1.25906e-06					3.03284	-3.82029e-06
			3.06763	1.98899e-07					3.03296	-2.46728e-06
			3.06772	5.61992e-07					3.03308	-2.97769e-06
			3.06794	6.10562e-07					3.03308	-3.57898e-06
			3.06794	-9.73076e-08					3.03308	-3.71186e-06
			3.06819	1.39591e-06					3.03308	-3.74627e-06
			3.06824	1.30764e-07					3.0333	-2.08921e-06
			3.06824	-1.68804e-07					3.03345	-3.02128e-06
			3.06824	-2.50698e-07					3.03342	-3.55335e-06
			3.06824	-2.67499e-07					3.03345	-3.67409e-06
			3.06855	1.24238e-06					3.03345	-3.70531e-06
			3.06852	4.76648e-09					3.03364	-2.10404e-06
			3.06869	1.06643e-06					3.03369	-3.16754e-06
			3.06885	3.86585e-07					3.03369	-3.556e-06
			3.06887	1.81073e-07					3.03369	-3.66326e-06
			3.06914	1.01455e-06					3.03369	-3.6994e-06
			3.06918	-1.81431e-08					3.03401	-1.74254e-06
			3.06937	1.23698e-06					3.03403	-3.15332e-06
			3.06946	2.82873e-07					3.03401	-3.53574e-06
			3.06947	-1.32695e-07					3.03406	-3.6282e-06
			3.06946	-2.26589e-07					3.03406	-3.67048e-06
			3.06946	-2.49166e-07					3.03406	-3.69628e-06
			3.06967	1.06833e-06					3.03403	-3.71602e-06
			3.06974	1.27733e-07					3.03406	-3.72413e-06
			3.06989	7.43972e-07					3.03406	-3.72157e-06
			3.07007	7.00633e-07					3.03406	-3.37299e-06
			3.07007	-6.63039e-08					3.0343	-2.08227e-06
			3.07029	1.19945e-06					3.0343	-3.34484e-06
			3.07031	7.57884e-08					3.0343	-3.58892e-06
			3.07031	-1.75933e-07					3.0343	-3.65153e-06
			3.07031	-2.5025e-07					3.03437	-2.86637e-06
			3.07031	-2.59376e-07					3.03467	-2.27978e-06
			3.07068	1.46214e-06					3.03467	-3.32333e-06
			3.07068	2.87764e-08					3.03467	-3.56243e-06
			3.07081	9.96462e-07					3.03467	-3.61917e-06
			3.07092	3.12826e-07					3.03474	-2.61074e-06
			3.07097	3.18328e-07					3.03491	-2.61597e-06
			3.07129	1.10304e-06					3.03491	-3.38496e-06
			3.07129	1.52697e-08					3.03491	-3.55672e-06
			3.07145	1.0843e-06					3.03491	-3.6031e-06
			3.07153	2.28011e-07					3.03491	-3.62995e-06
			3.07153	-1.40171e-07					3.03491	-3.64769e-06
			3.07153	-2.23174e-07					3.03491	-3.6594e-06
			3.07153	-2.49578e-07					3.03491	-3.65826e-06
			3.0719	1.29465e-06					3.03491	-3.659e-06
			3.07202	1.68404e-07					3.03506	-2.09218e-06
			3.07211	7.08495e-07					3.03516	-2.83367e-06
			3.07227	5.77283e-07					3.03516	-3.4509e-06
			3.07227	-7.51954e-08					3.03516	-3.57931e-06
			3.0726	1.45241e-06					3.03516	-3.6078e-06
			3.07263	1.24618e-07					3.03547	-2.01379e-06
			3.07263	-1.5379e-07					3.03565	-3.00556e-06
			3.07262	-2.1921e-07					3.03565	-3.44096e-06
			3.07263	-1.33182e-07					3.03555	-3.55192e-06
			3.07288	1.15241e-06					3.03565	-3.58315e-06
			3.07288	0					3.03584	-1.66673e-06
			3.07304	1.18826e-06					3.03589	-3.03104e-06
			3.07318	3.60888e-07					3.03591	-3.41993e-06
			3.07321	3.06658e-07					3.03589	-3.5136e-06
			3.07349	1.00704e-06					3.03589	-3.54145e-06
			3.07349	8.7341e-09					3.03623	-1.78462e-06
			3.07366	1.27031e-06					3.03626	-3.12878e-06
			3.07373	2.82163e-07					3.03623	-3.45237e-06
			3.07373	-1.20886e-07					3.03626	-3.49872e-06
			3.07373	-2.02857e-07					3.03623	-3.54359e-06
			3.07373	-2.25915e-07					3.03626	-3.5607e-06
			3.07396	1.15107e-06					3.03626	-3.56722e-06
			3.07404	1.19902e-07					3.03626	-3.55837e-06
			3.07412	8.86933e-07					3.03626	-3.57714e-06
			3.07434	6.37422e-07					3.0363	-2.93076e-06
			3.07434	-6.06315e-08					3.0365	-1.98946e-06
			3.07466	1.31044e-06					3.0365	-3.21579e-06
			3.07467	8.60016e-08					3.0365	-3.42973e-06
			3.07483	1.09907e-06					3.0365	-3.50168e-06
			3.07496	4.87609e-07					3.03662	-2.57661e-06
			3.07495	-6.4477e-08					3.03687	-2.35044e-06
			3.07495	-1.79832e-07					3.03687	-3.24713e-06
			3.07495	-2.11003e-07					3.03687	-3.43046e-06
			3.07513	9.70425e-07					3.03687	-3.48555e-06
			3.07529	2.65044e-07					3.03696	-2.24594e-06
			3.07533	4.24826e-07					3.03711	-2.42807e-06
			3.07559	1.06634e-06					3.03711	-3.23246e-06
			3.0756	3.45243e-08					3.03711	-3.39979e-06
			3.07583	1.20701e-06					3.03711	-3.45355e-06
			3.07593	2.40161e-07					3.0373	-2.11609e-06
			3.07593	-1.09075e-07					3.03743	-2.68111e-06
			3.07593	-1.84731e-07					3.03745	-3.28601e-06
			3.07593	-2.2306e-07					3.03745	-3.42221e-06
			3.07623	1.36821e-06					3.03745	-3.44419e-06
			3.07629	1.62302e-07					3.03745	-3.47039e-06
			3.07639	8.40263e-07					3.03745	-3.48319e-06
			3.07654	5.18381e-07					3.03743	-3.50145e-06
			3.07654	-5.83929e-08					3.03743	-3.49993e-06
			3.07678	1.50103e-06					3.03748	-3.5075e-06
			3.07678	1.07608e-07					3.03772	-1.56323e-06
			3.07692	9.95982e-07					3.03772	-2.92547e-06
			3.07705	3.51836e-07					3.03772	-3.30557e-06
			3.07705	-8.91367e-08					3.03772	-3.42133e-06
			3.07703	-2.01208e-07					3.03772	-3.4478e-06
			3.07703	-2.22375e-07					3.03801	-1.5936e-06
			3.07734	1.16228e-06					3.03809	-2.99141e-06
			3.07752	3.12543e-07					3.03804	-3.32927e-06
			3.07756	4.39592e-07					3.03799	-3.37914e-06
			3.07777	8.42626e-07					3.03804	-3.40974e-06
			3.07776	-1.91134e-08					3.03833	-1.27255e-06
			3.07804	1.35723e-06					3.03833	-3.00554e-06
			3.07813	2.49785e-07					3.03833	-3.29772e-06
			3.07823	7.28555e-07					3.03833	-3.36193e-06
			3.07847	6.72187e-07					3.03833	-3.40154e-06
			3.07845	-3.47677e-08					3.03833	-3.39886e-06
			3.07847	-1.69568e-07					3.03833	-3.40079e-06
			3.07843	-2.13704e-07					3.03833	-3.4079e-06
			3.07856	9.12484e-07					3.03833	-3.42436e-06
			3.07874	5.30338e-07					3.0384	-2.63551e-06
			3.07874	-6.11619e-08					3.0387	-2.16894e-06
			3.079	1.33352e-06					3.03857	-3.15539e-06
			3.07899	6.28144e-08					3.03862	-3.34289e-06
			3.07921	1.13363e-06					3.03857	-3.37709e-06
			3.07935	4.67141e-07					3.0387	-2.23017e-06
			3.07935	-6.52622e-08					3.03894	-2.1925e-06
			3.07935	-1.67701e-07					3.03894	-3.11935e-06
			3.07935	-2.03022e-07					3.03894	-3.27718e-06
			3.07955	1.0615e-06					3.03894	-3.35618e-06
			3.07963	2.40054e-07					3.03911	-2.01963e-06
			3.07969	5.9713e-07					3.03931	-2.45557e-06
			3.07996	9.32677e-07					3.03928	-3.13227e-06
			3.07996	2.56327e-08					3.03926	-3.28445e-06
			3.08018	1.20934e-06					3.03928	-3.32538e-06
			3.08021	1.87564e-07					3.03945	-1.68146e-06
			3.08035	8.77201e-07					3.03955	-2.57352e-06
			3.08057	7.33906e-07					3.03955	-3.12834e-06
			3.08057	-1.17379e-08					3.03955	-3.25253e-06
			3.08057	-1.51453e-07					3.03955	-3.30061e-06
			3.08057	-1.89978e-07					3.03955	-3.30319e-06
			3.08068	8.78555e-07					3.03955	-3.33041e-06
			3.08082	4.50907e-07					3.03955	-3.32145e-06
			3.08081	-7.64805e-08					3.03955	-3.339e-06
			3.08118	1.53405e-06					3.03955	-3.35153e-06
			3.08118	1.10396e-07					3.03979	-1.59416e-06
			3.08131	1.05654e-06					3.03982	-2.84521e-06
			3.08142	3.7062e-07					3.03979	-3.19867e-06
			3.08149	3.80857e-07					3.03979	-3.27861e-06
			3.08179	1.17449e-06					3.03979	-3.2956e-06
			3.08179	7.48155e-08					3.04014	-1.23592e-06
			3.08179	-1.25849e-07					3.04016	-2.84687e-06
			3.08179	-1.80826e-07					3.04016	-3.1712e-06
			3.08185	5.12216e-07					3.04016	-3.23886e-06
			3.08203	7.34933e-07					3.04016	-3.1322e-06
			3.08204	-6.58083e-09					3.04045	-1.43867e-06
			3.08242	1.42402e-06					3.0404	-2.91672e-06
			3.08252	2.26232e-07					3.0404	-3.16368e-06
			3.08262	8.09875e-07					3.0404	-3.24131e-06
			3.08276	5.79548e-07					3.04048	-2.55778e-06
			3.08276	-2.54752e-08					3.04089	-1.68767e-06
			3.08276	-1.42924e-07					3.04089	-2.92244e-06
			3.08276	-1.78695e-07					3.04089	-3.13716e-06
			3.08295	1.00878e-06					3.04089	-3.21334e-06
			3.08313	5.28061e-07					3.04089	-3.22391e-06
			3.08314	7.93567e-08					3.04089	-3.25434e-06
			3.08348	1.30036e-06					3.04089	-3.25458e-06
			3.0835	9.33144e-08					3.04089	-3.2512e-06
			3.08364	1.23459e-06					3.04089	-3.26061e-06
			3.08375	4.19412e-07					3.04102	-2.09412e-06
			3.0838	4.26463e-07					3.04123	-2.32036e-06
			3.08403	9.63766e-07					3.04123	-3.05488e-06
			3.08406	3.97784e-08					3.04121	-3.17702e-06
			3.08406	-1.23869e-07					3.04119	-3.21332e-06
			3.08405	-1.62693e-07					3.04138	-1.64837e-06
			3.08414	6.7124e-07					3.0415	-2.3703e-06
			3.08435	8.04986e-07					3.0415	-3.02952e-06
			3.08435	6.59015e-09					3.0415	-3.13185e-06
			3.08456	1.28748e-06					3.0415	-3.21469e-06
			3.08461	1.74704e-07					3.04172	-1.52432e-06
			3.08474	9.85854e-07					3.04185	-2.58484e-06
			3.08496	6.50338e-07					3.0418	-3.04666e-06
			3.08496	-4.15475e-09					3.04185	-3.12442e-06
			3.08523	1.35437e-06					3.04182	-3.18103e-06
			3.08521	1.17167e-07					3.04182	-3.19104e-06
			3.08522	-9.89872e-08					3.04182	-3.20531e-06
			3.08521	-1.5941e-07					3.04185	-3.19644e-06
			3.08525	7.55514e-08					3.04187	-3.21981e-06
			3.08557	1.32761e-06					3.0418	-3.22287e-06
			3.08557	8.47733e-08					3.04207	-1.18552e-06
			3.08577	1.16463e-06					3.04211	-2.75425e-06
			3.08585	3.48147e-07					3.04211	-3.0892e-06
			3.08593	5.72006e-07					3.04211	-3.1556e-06
			3.08618	1.03387e-06					3.04211	-3.17146e-06
			3.08618	6.61115e-08					3.04241	-1.22613e-06
			3.08618	-1.06499e-07					3.04236	-2.8335e-06
			3.08618	-1.61232e-07					3.04236	-3.05162e-06
			3.08627	6.33809e-07					3.04236	-3.12347e-06
			3.08648	6.48612e-07					3.04238	-2.69689e-06
			3.08646	-1.01358e-08					3.04272	-1.36337e-06
			3.08674	1.49702e-06					3.04272	-2.82989e-06
			3.08679	2.12666e-07					3.04272	-3.05499e-06
			3.0869	9.28122e-07					3.04272	-3.11474e-06
			3.08704	5.33072e-07					3.04277	-2.38396e-06
			3.08704	-2.79542e-08					3.04297	-1.78567e-06
			3.08739	1.58144e-06					3.04297	-2.87264e-06
			3.0874	1.73145e-07					3.04297	-3.05229e-06
			3.0874	-7.61982e-08					3.04297	-3.0891e-06
			3.0874	-1.39448e-07					3.04297	-3.13656e-06
			3.08743	1.35974e-07					3.04297	-3.12983e-06
			3.08777	1.06927e-06					3.04297	-3.14312e-06
			3.08777	5.99967e-08					3.04297	-3.14356e-06
			3.088	1.33608e-06					3.04297	-3.15104e-06
			3.08813	3.82824e-07					3.04314	-1.66783e-06
			3.08818	6.03502e-07					3.04333	-2.24186e-06
			3.08838	8.87169e-07					3.04333	-2.92829e-06
			3.08838	4.61744e-08					3.04331	-3.06058e-06
			3.08867	1.4409e-06					3.04333	-3.09516e-06
			3.08874	2.93196e-07					3.04348	-1.55331e-06
			3.08874	-4.57622e-08					3.04358	-2.47338e-06
			3.08874	-1.24738e-07					3.04358	-2.95753e-06
			3.08874	-1.55673e-07					3.04358	-3.04715e-06
			3.08898	1.30321e-06					3.04358	-3.07588e-06
			3.089	1.47393e-07					3.04382	-1.21339e-06
			3.08916	1.05903e-06					3.04394	-2.47292e-06
			3.08935	6.25477e-07					3.04394	-2.91485e-06
			3.08935	7.38716e-09					3.04394	-3.04675e-06
			3.08964	1.40831e-06					3.04394	-3.05618e-06
			3.08962	1.44771e-07					3.04412	-1.14688e-06
			3.08966	-6.73986e-08					3.04419	-2.60861e-06
			3.08965	-1.3216e-07					3.04419	-2.93083e-06
			3.08966	3.04158e-07					3.04419	-2.99967e-06
			3.08997	1.18147e-06					3.04419	-3.04494e-06
			3.08997	1.00465e-07					3.04419	-3.06403e-06
			3.09021	1.19587e-06					3.04419	-3.04813e-06
			3.09033	3.08975e-07					3.04419	-3.06764e-06
			3.09039	7.50394e-07					3.04419	-3.08096e-06
			3.09058	9.59105e-07					3.04421	-2.9153e-06
			3.09058	9.08736e-08					3.04456	-1.02465e-06
			3.09077	1.35935e-06					3.04456	-2.73329e-06
			3.09082	2.44246e-07					3.04456	-2.9613e-06
			3.09082	-5.3756e-08					3.04456	-3.01786e-06
			3.09082	-1.31459e-07					3.04458	-2.49539e-06
			3.09084	-1.47895e-07					3.04482	-1.54365e-06
			3.09115	1.48092e-06					3.0448	-2.77413e-06
			3.09119	1.95352e-07					3.0448	-2.95639e-06
			3.0913	9.83532e-07					3.0448	-2.98405e-06
			3.09143	5.07264e-07					3.0449	-1.93109e-06
			3.09144	1.21642e-07					3.04517	-1.71582e-06
			3.0918	1.4819e-06					3.04517	-2.76349e-06
			3.09178	1.6145e-07					3.04517	-2.90039e-06
			3.09194	1.14123e-06					3.04517	-2.96675e-06
			3.09204	3.99413e-07					3.04517	-2.98703e-06
			3.09204	-2.22869e-08					3.04517	-2.99683e-06
			3.09204	-1.00301e-07					3.04517	-3.00589e-06
			3.09204	-1.34259e-07					3.04517	-3.01606e-06
			3.09231	1.35613e-06					3.04517	-3.02319e-06
			3.09241	3.20152e-07					3.04529	-1.52902e-06
			3.09248	7.02104e-07					3.04541	-2.3048e-06
			3.09265	7.56875e-07					3.04541	-2.83308e-06
			3.09265	3.54111e-08					3.04541	-2.95562e-06
			3.09305	1.52225e-06					3.04541	-2.98789e-06
			3.09314	2.69731e-07					3.04561	-1.16088e-06
			3.09314	-3.99773e-08					3.04578	-2.3104e-06
			3.09314	-1.12125e-07					3.04573	-2.81863e-06
			3.09314	-1.43165e-07					3.04573	-2.90356e-06
			3.09337	1.37488e-06					3.04575	-2.95711e-06
			3.09338	1.53892e-07					3.04602	-1.21556e-06
			3.09357	1.15888e-06					3.04612	-2.46135e-06
			3.09375	5.54018e-07					3.04614	-2.82216e-06
			3.09376	2.37312e-07					3.04614	-2.91008e-06
			3.09403	1.22526e-06					3.04614	-2.92635e-06
			3.09407	1.25961e-07					3.04636	-8.4748e-07
			3.09424	1.33632e-06					3.04639	-2.47762e-06
			3.09436	4.52704e-07					3.04639	-2.79956e-06
			3.09436	0					3.04639	-2.88473e-06
			3.09436	-9.39857e-08					3.04639	-2.91248e-06
			3.09436	-1.1875e-07					3.04639	-2.92792e-06
			3.09454	1.21608e-06					3.04639	-2.93474e-06
			3.09462	2.4815e-07					3.04639	-2.94936e-06
			3.09473	8.76928e-07					3.04641	-2.95641e-06
			3.09497	8.45296e-07					3.04641	-2.66049e-06
			3.09496	6.4183e-08					3.04675	-1.17283e-06
			3.09518	1.32976e-06					3.04675	-2.62298e-06
			3.09522	2.3856e-07					3.04675	-2.86996e-06
			3.09536	1.06792e-06					3.0467	-2.89688e-06
			3.09558	7.14191e-07					3.04675	-2.08564e-06
			3.09558	6.46021e-08					3.047	-1.43645e-06
			3.09558	-7.43126e-08					3.047	-2.63767e-06
			3.09558	-1.32817e-07					3.047	-2.82845e-06
			3.09572	1.03327e-06					3.047	-2.85439e-06
			3.09583	4.51406e-07					3.0471	-1.82515e-06
			3.09587	3.41457e-07					3.04727	-1.85114e-06
			3.09619	1.31144e-06					3.04724	-2.68342e-06
			3.09619	1.46953e-07					3.04724	-2.83315e-06
			3.09635	1.24359e-06					3.04724	-2.85262e-06
			3.09644	3.71386e-07					3.04741	-1.38091e-06
			3.09644	-5.64456e-09					3.04761	-1.96713e-06
			3.09644	-8.68611e-08					3.04761	-2.66745e-06
			3.09644	-1.28019e-07					3.04761	-2.79467e-06
			3.09673	1.40384e-06					3.04761	-2.84347e-06
			3.0968	3.01363e-07					3.04761	-2.8715e-06
			3.09691	7.96901e-07					3.04761	-2.87944e-06
			3.09716	7.60201e-07					3.04761	-2.88163e-06
			3.09717	6.77687e-08					3.04761	-2.88954e-06
			3.0974	1.55065e-06					3.04761	-2.89681e-06
			3.09742	2.63047e-07					3.04778	-1.2191e-06
			3.09756	1.00502e-06					3.04785	-2.31679e-06
			3.09773	5.84343e-07					3.04785	-2.73429e-06
			3.0977	4.28798e-08					3.04785	-2.82161e-06
			3.09769	-6.29195e-08					3.04785	-2.85409e-06
			3.09772	-1.07256e-07					3.04814	-8.7129e-07
			3.09793	1.18435e-06					3.04822	-2.35026e-06
			3.09815	4.96044e-07					3.04822	-2.70419e-06
			3.09817	4.36945e-07					3.04822	-2.78931e-06
			3.09839	1.14138e-06					3.04822	-2.83613e-06
			3.09839	1.24511e-07					3.04844	-9.44728e-07
			3.09864	1.40364e-06					3.04846	-2.46996e-06
			3.09876	4.0618e-07					3.04846	-2.7345e-06
			3.09884	6.98378e-07					3.04846	-2.79436e-06
			3.09908	8.58771e-07					3.04846	-2.82223e-06
			3.09907	9.98819e-08					3.04846	-2.82384e-06
			3.09907	-6.12597e-08					3.04846	-2.85665e-06
			3.09907	-9.97294e-08					3.04846	-2.84654e-06
			3.09918	8.50572e-07					3.04846	-2.86391e-06
			3.09939	7.60212e-07					3.04851	-2.25722e-06
			3.0994	5.91172e-08					3.04883	-1.19161e-06
			3.0997	1.41844e-06					3.0488	-2.55897e-06
			3.09973	2.30735e-07					3.04883	-2.74016e-06
			3.09984	1.15699e-06					3.04883	-2.80503e-06
			3.09998	6.35508e-07					3.04888	-1.85712e-06
			3.09999	5.84509e-08					3.04907	-1.62149e-06
			3.09999	-4.70293e-08					3.04907	-2.61217e-06
			3.09998	-9.78467e-08					3.04907	-2.75702e-06
			3.10018	1.09127e-06					3.04907	-2.7935e-06
			3.10034	4.02272e-07					3.04919	-1.44003e-06
			3.10035	5.52705e-07					3.04939	-1.81184e-06
			3.10059	1.18678e-06					3.04936	-2.61518e-06
			3.10061	1.68141e-07					3.04941	-2.73315e-06
			3.10085	1.33895e-06					3.04941	-2.78088e-06
			3.10095	3.59122e-07					3.04954	-1.33892e-06
			3.10101	7.91303e-07					3.04968	-2.09304e-06
			3.10121	9.84955e-07					3.04968	-2.62365e-06
			3.1012	1.36658e-07					3.04968	-2.73953e-06
			3.1012	-3.26506e-08					3.04968	-2.76647e-06
			3.1012	-7.32551e-08					3.04968	-2.78121e-06
			3.10129	8.4807e-07					3.04968	-2.79481e-06
			3.10145	6.68345e-07					3.04968	-2.79879e-06
			3.10144	4.81041e-08					3.04968	-2.80882e-06
			3.10178	1.57601e-06					3.04968	-2.81839e-06
			3.10181	2.39648e-07					3.04995	-8.35075e-07
			3.10198	1.11243e-06					3.05005	-2.26414e-06
			3.10212	5.38358e-07					3.05005	-2.64826e-06
			3.10212	3.05738e-07					3.05005	-2.73758e-06
			3.10242	1.44227e-06					3.05005	-2.76833e-06
			3.10242	2.11001e-07					3.05024	-9.00432e-07
			3.10242	-1.75527e-08					3.05029	-2.37138e-06
			3.10242	-7.45715e-08					3.05029	-2.64642e-06
			3.10248	4.60883e-07					3.05029	-2.72393e-06
			3.10278	9.68263e-07					3.05029	-2.74736e-06
			3.10278	9.90951e-08					3.05064	-5.36867e-07
			3.10295	1.43652e-06					3.05061	-2.38612e-06
			3.10303	3.96243e-07					3.05059	-2.62549e-06
			3.10316	8.22547e-07					3.05056	-2.70633e-06
			3.10345	8.67248e-07					3.05056	-2.43847e-06
			3.10343	1.12071e-07					3.0509	-1.04577e-06
			3.10342	-3.34689e-08					3.0509	-2.44041e-06
			3.10347	-7.64179e-08					3.0509	-2.64149e-06
			3.10355	9.21253e-07					3.0509	-2.68703e-06
			3.10376	7.34084e-07					3.05088	-2.72915e-06
			3.10376	8.82833e-08					3.0509	-2.72854e-06
			3.10399	1.45051e-06					3.0509	-2.74954e-06
			3.104	2.24906e-07					3.0509	-2.73495e-06
			3.10419	1.20638e-06					3.0509	-2.77504e-06
			3.10437	6.11612e-07					3.051	-1.54385e-06
			3.10438	2.87308e-07					3.05132	-1.57165e-06
			3.10461	1.32005e-06					3.05129	-2.48705e-06
			3.10461	1.80669e-07					3.05127	-2.64596e-06
			3.10461	-2.30255e-08					3.05129	-2.69539e-06
			3.10461	-7.11778e-08					3.05146	-1.34555e-06
			3.10466	5.25342e-07					3.05164	-1.86643e-06
			3.1049	1.07417e-06					3.05164	-2.49709e-06
			3.10487	1.33232e-07					3.05164	-2.62847e-06
			3.10512	1.33336e-06					3.05164	-2.6824e-06
			3.10522	3.26712e-07					3.05181	-1.09864e-06
			3.10532	9.0792e-07					3.05195	-1.86245e-06
			3.10551	8.71041e-07					3.052	-2.50379e-06
			3.10551	1.05181e-07					3.05195	-2.61141e-06
			3.10579	1.51943e-06					3.052	-2.65348e-06
			3.10583	2.85022e-07					3.052	-2.6685e-06
			3.10583	9.39608e-09					3.05198	-2.68877e-06
			3.10583	-6.34425e-08					3.05195	-2.68857e-06
			3.10583	-8.40611e-08					3.05198	-2.71867e-06
			3.10609	1.52867e-06					3.052	-2.70696e-06
			3.10613	1.92896e-07					3.05215	-9.70337e-07
			3.10631	1.1338e-06					3.05225	-2.19395e-06
			3.10643	4.66502e-07					3.05225	-2.56691e-06
			3.10647	4.59776e-07					3.05225	-2.64947e-06
			3.10669	1.22608e-06					3.05225	-2.67751e-06
			3.10669	1.76889e-07					3.05247	-6.08809e-07
			3.10669	-1.911e-08					3.05249	-2.21724e-06
			3.10669	-5.94759e-08					3.05249	-2.55515e-06
			3.10674	4.77073e-07					3.05249	-2.627e-06
			3.10697	9.47797e-07					3.05252	-2.64945e-06
			3.10704	1.07812e-07					3.05286	-6.76923e-07
			3.10724	1.4819e-06					3.05283	-2.31478e-06
			3.10731	3.86216e-07					3.05283	-2.56386e-06
			3.1074	8.25545e-07					3.05286	-2.61795e-06
			3.10767	7.78948e-07					3.05286	-2.0379e-06
			3.10767	1.08176e-07					3.0531	-9.73011e-07
			3.10789	1.56307e-06					3.0531	-2.33371e-06
			3.10796	3.05979e-07					3.0531	-2.52517e-06
			3.10795	1.41728e-08					3.0531	-2.59031e-06
			3.10795	-3.77393e-08					3.0531	-2.62295e-06
			3.10795	-6.78414e-08					3.0531	-2.62735e-06
			3.10828	1.4603e-06					3.0531	-2.66109e-06
			3.10828	1.88262e-07					3.0531	-2.6485e-06
			3.10848	1.26701e-06					3.0531	-2.67329e-06
			3.10864	5.39389e-07					3.05322	-1.46102e-06
			3.10868	4.72295e-07					3.05339	-1.74126e-06
			3.10897	1.17804e-06					3.05337	-2.46267e-06
			3.10898	1.72986e-07					3.05335	-2.57278e-06
			3.10918	1.37114e-06					3.05337	-2.6081e-06
			3.10925	4.21807e-07					3.05352	-1.12954e-06
			3.10925	5.57819e-08					3.05371	-1.69992e-06
			3.10925	-3.68932e-08					3.05371	-2.41487e-06
			3.10925	-5.8638e-08					3.05371	-2.54279e-06
			3.10953	1.34417e-06					3.05371	-2.58272e-06
			3.10958	2.90435e-07					3.05386	-1.00216e-06
			3.10967	1.02614e-06					3.05398	-1.92376e-06
			3.10986	7.84043e-07					3.05396	-2.43734e-06
			3.10986	1.07166e-07					3.05403	-2.52093e-06
			3.11013	1.48444e-06					3.05398	-2.57546e-06
			3.11017	2.52868e-07					3.05425	-7.04543e-07
			3.11016	6.95866e-09					3.05432	-2.00088e-06
			3.11014	-4.18739e-08					3.05432	-2.4349e-06
			3.11018	1.72781e-07					3.05432	-2.53271e-06
			3.11047	1.3644e-06					3.05432	-2.54642e-06
			3.11047	1.90902e-07					3.05432	-2.57376e-06
			3.11071	1.26217e-06					3.05432	-2.58484e-06
			3.11084	4.61909e-07					3.05432	-2.60619e-06
			3.11086	4.94479e-07					3.05432	-2.585e-06
			3.11111	1.25277e-06					3.05432	-2.60561e-06
			3.11112	1.89077e-07					3.05464	-7.02932e-07
			3.11135	1.32581e-06					3.05461	-2.25357e-06
			3.11145	4.25246e-07					3.05461	-2.49059e-06
			3.11145	4.2042e-08					3.05461	-2.55255e-06
			3.11145	-3.2905e-08					3.05461	-2.23023e-06
			3.11145	-5.28664e-08					3.05496	-6.15718e-07
			3.11165	1.44742e-06					3.05493	-2.24186e-06
			3.11169	3.28249e-07					3.05493	-2.45206e-06
			3.11179	9.57856e-07					3.05493	-2.51725e-06
			3.11194	7.06538e-07					3.05501	-1.78136e-06
			3.11194	9.98052e-08					3.0553	-1.23938e-06
			3.11228	1.64899e-06					3.0553	-2.29259e-06
			3.11231	2.93363e-07					3.05527	-2.49341e-06
			3.11243	1.11169e-06					3.0553	-2.50437e-06
			3.11255	5.72165e-07					3.0553	-2.53683e-06
			3.11256	8.05663e-08					3.05523	-2.54223e-06
			3.11255	-1.0696e-08					3.0553	-2.55702e-06
			3.11256	-4.16736e-08					3.0553	-2.55748e-06
			3.11278	1.29868e-06					3.0553	-2.58302e-06
			3.11292	4.76762e-07					3.0554	-1.16254e-06
			3.11298	6.24474e-07					3.05559	-1.53957e-06
			3.11323	1.04498e-06					3.05554	-2.33434e-06
			3.11316	1.58946e-07					3.05559	-2.47967e-06
			3.11345	1.50174e-06					3.05557	-2.49725e-06
			3.11353	4.1138e-07					3.05571	-1.11146e-06
			3.11353	5.89836e-08					3.05581	-1.83403e-06
			3.11353	-1.89085e-08					3.05586	-2.37788e-06
			3.11353	-4.314e-08					3.05584	-2.47881e-06
			3.11387	1.43111e-06					3.05584	-2.50628e-06
			3.11389	2.81604e-07					3.05606	-6.29929e-07
			3.11405	1.10497e-06					3.05615	-1.86981e-06
			3.11426	6.89454e-07					3.05615	-2.3592e-06
			3.11426	1.05457e-07					3.05615	-2.44516e-06
			3.1145	1.52905e-06					3.05615	-2.47389e-06
			3.1145	2.52305e-07					3.05647	-6.7653e-07
			3.11471	1.33278e-06					3.05654	-2.02694e-06
			3.11487	5.91855e-07					3.05652	-2.36826e-06
			3.11487	1.02741e-07					3.05654	-2.44645e-06
			3.11487	5.95408e-09					3.05652	-2.47303e-06
			3.11487	-2.79158e-08					3.05652	-2.50589e-06
			3.11502	1.19375e-06					3.05657	-2.50698e-06
			3.11511	4.43638e-07					3.05652	-2.50645e-06
			3.11518	6.59338e-07					3.05652	-2.51078e-06
			3.11548	1.13384e-06					3.05652	-2.53308e-06
			3.11548	1.86867e-07					3.05688	-3.11754e-07
			3.11566	1.3912e-06					3.05688	-2.16237e-06
			3.11572	3.88441e-07					3.05688	-2.38861e-06
			3.11583	9.44445e-07					3.05688	-2.46849e-06
			3.11609	9.08987e-07					3.05693	-1.94091e-06
			3.11609	1.64258e-07					3.05725	-9.97286e-07
			3.11609	2.17828e-08					3.0572	-2.23538e-06
			3.11609	-2.19757e-08					3.05718	-2.41515e-06
			3.11621	9.76914e-07					3.0572	-2.43241e-06
			3.11639	6.34231e-07					3.05725	-1.37543e-06
			3.11637	1.00916e-07					3.05749	-1.17957e-06
			3.1167	1.65344e-06					3.05749	-2.21976e-06
			3.1167	2.69205e-07					3.05749	-2.37476e-06
			3.11683	1.20753e-06					3.05749	-2.43068e-06
			3.11694	5.27268e-07					3.05759	-1.31197e-06
			3.11694	9.41023e-08					3.05779	-1.42798e-06
			3.11694	-6.84934e-09					3.05779	-2.25173e-06
			3.11697	-2.75606e-08					3.05774	-2.39802e-06
			3.11719	1.43315e-06					3.05776	-2.41813e-06
			3.11731	4.642e-07					3.05779	-2.43955e-06
			3.11737	7.59481e-07					3.05779	-2.44523e-06
			3.11757	9.08361e-07					3.05776	-2.44395e-06
			3.11755	1.69534e-07					3.05779	-2.46633e-06
			3.11786	1.5808e-06					3.05776	-2.47755e-06
			3.11792	3.87195e-07					3.05796	-6.90605e-07
			3.11805	9.96135e-07					3.0581	-1.76339e-06
			3.11827	7.65418e-07					3.0581	-2.28998e-06
			3.11826	1.31532e-07					3.0581	-2.38973e-06
			3.11826	2.5069e-08					3.0581	-2.41667e-06
			3.11826	-1.95182e-08					3.0583	-7.55349e-07
			3.11838	1.18913e-06					3.05835	-1.93346e-06
			3.11853	6.34455e-07					3.05835	-2.31073e-06
			3.11853	9.61446e-08					3.05835	-2.39394e-06
			3.1188	1.55248e-06					3.05835	-2.40104e-06
			3.11882	2.45552e-07					3.05864	-3.19321e-07
			3.11905	1.30275e-06					3.05872	-1.94416e-06
			3.11925	5.75467e-07					3.05872	-2.29271e-06
			3.11929	5.11349e-07					3.05872	-2.34903e-06
			3.11951	1.17759e-06					3.05872	-2.37755e-06
			3.11951	2.12279e-07					3.05872	-2.41178e-06
			3.11951	2.78466e-08					3.05872	-2.40477e-06
			3.11951	-1.68927e-08					3.05872	-2.43839e-06
			3.11958	7.57738e-07					3.05872	-2.42905e-06
			3.11986	1.02403e-06					3.05874	-2.12347e-06
			3.11985	1.77034e-07					3.05906	-6.44295e-07
			3.12007	1.40857e-06					3.05898	-2.15063e-06
			3.12012	3.54386e-07					3.05896	-2.31126e-06
			3.12024	1.08493e-06					3.05896	-2.36889e-06
			3.12044	8.43957e-07					3.05903	-1.54031e-06
			3.12045	1.6607e-07					3.05933	-9.51657e-07
			3.12046	3.20823e-08					3.05933	-2.14789e-06
			3.12044	-1.50223e-08					3.05933	-2.31245e-06
			3.12058	1.07908e-06					3.05933	-2.36433e-06
			3.12073	5.80182e-07					3.05938	-1.43515e-06
			3.12075	3.33785e-07					3.05957	-1.24725e-06
			3.12109	1.47216e-06					3.05957	-2.18104e-06
			3.12109	2.56431e-07					3.05957	-2.30677e-06
			3.12124	1.30096e-06					3.05957	-2.34912e-06
			3.12134	5.07654e-07					3.05969	-9.32074e-07
			3.1214	6.94659e-07					3.05994	-1.3422e-06
			3.1217	1.1485e-06					3.05994	-2.15324e-06
			3.1217	2.1775e-07					3.05994	-2.30118e-06
			3.1217	4.06089e-08					3.05994	-2.33552e-06
			3.1217	-3.34996e-09					3.05994	-2.34353e-06
			3.12178	7.90971e-07					3.05994	-2.36705e-06
			3.12195	8.14507e-07					3.05994	-2.37171e-06
			3.12195	1.40042e-07					3.05994	-2.37103e-06
			3.12227	1.66148e-06					3.05994	-2.40093e-06
			3.12231	3.65998e-07					3.06008	-7.25512e-07
			3.1224	1.0707e-06					3.06018	-1.8282e-06
			3.12256	6.673e-07					3.06018	-2.23615e-06
			3.12256	1.40547e-07					3.06018	-2.32533e-06
			3.1228	1.67474e-06					3.06018	-2.35594e-06
			3.1228	3.38272e-07					3.06045	-3.27718e-07
			3.12283	7.88048e-08					3.06055	-1.83781e-06
			3.12282	3.28632e-09					3.06055	-2.23639e-06
			3.12284	2.1558e-07					3.06055	-2.27839e-06
			3.12317	1.30847e-06					3.06055	-2.32924e-06
			3.12317	2.23895e-07					3.06077	-4.9891e-07
			3.12335	1.42172e-06					3.06079	-1.9777e-06
			3.1235	5.44132e-07					3.06079	-2.23396e-06
			3.12355	6.76755e-07					3.06079	-2.29783e-06
			3.12378	1.0964e-06					3.06079	-2.31944e-06
			3.12378	2.06769e-07					3.06116	-3.5204e-08
			3.12378	4.82172e-08					3.06116	-1.96465e-06
			3.12378	0					3.06116	-2.22297e-06
			3.12394	8.62038e-07					3.06116	-2.28256e-06
			3.12423	8.93125e-07					3.06116	-2.29208e-06
			3.12425	1.70955e-07					3.06116	-2.31513e-06
			3.12447	1.45657e-06					3.06116	-2.31643e-06
			3.12451	3.2731e-07					3.06116	-2.32926e-06
			3.12467	1.21846e-06					3.06116	-2.34372e-06
			3.12488	7.7954e-07					3.06121	-1.53989e-06
			3.12488	1.68351e-07					3.0614	-1.02167e-06
			3.12512	1.54529e-06					3.0614	-2.10484e-06
			3.12512	2.72979e-07					3.0614	-2.23434e-06
			3.12512	7.01908e-08					3.0614	-2.28344e-06
			3.12512	2.48069e-08					3.06157	-1.0331e-06
			3.12517	4.43621e-07					3.06189	-1.17747e-06
			3.12548	1.30296e-06					3.06189	-2.08865e-06
			3.12549	2.35255e-07					3.06189	-2.22158e-06
			3.12566	1.35218e-06					3.06189	-2.28183e-06
			3.12573	4.44093e-07					3.06206	-9.1805e-07
			3.12579	8.65487e-07					3.06221	-1.51998e-06
			3.12599	1.07191e-06					3.06218	-2.12172e-06
			3.12599	2.15807e-07					3.06223	-2.21946e-06
			3.12628	1.47978e-06					3.06218	-2.27273e-06
			3.12634	3.79245e-07					3.06218	-2.26966e-06
			3.12634	9.39668e-08					3.06221	-2.28155e-06
			3.12634	2.00674e-08					3.06221	-2.28174e-06
			3.12634	-1.0869e-08					3.06216	-2.3246e-06
			3.12664	1.59322e-06					3.06218	-2.30535e-06
			3.12664	3.16483e-07					3.06245	-3.2455e-07
			3.12679	1.15444e-06					3.0625	-1.74593e-06
			3.12695	6.24612e-07					3.06252	-2.16225e-06
			3.12698	3.76785e-07					3.0625	-2.23902e-06
			3.12725	1.55406e-06					3.0625	-2.25846e-06
			3.12722	2.94062e-07					3.06279	-4.21553e-07
			3.12726	8.17841e-08					3.06279	-1.8856e-06
			3.12723	3.32373e-08					3.06284	-2.17257e-06
			3.12731	5.59105e-07					3.06287	-2.23287e-06
			3.12756	1.03584e-06					3.06282	-2.24982e-06
			3.12756	1.97081e-07					3.06309	-6.92846e-08
			3.12773	1.48516e-06					3.06311	-1.90751e-06
			3.12781	5.02325e-07					3.06311	-2.16086e-06
			3.12788	8.12102e-07					3.06311	-2.21713e-06
			3.12815	9.81845e-07					3.06313	-1.95804e-06
			3.12817	2.07872e-07					3.06335	-5.89342e-07
			3.12837	1.61132e-06					3.06335	-1.99232e-06
			3.12842	4.44833e-07					3.06335	-2.17226e-06
			3.12842	1.11647e-07					3.06335	-2.23212e-06
			3.12842	4.28025e-08					3.06335	-2.25031e-06
			3.12842	1.14829e-08					3.06335	-2.26097e-06
			3.12876	1.52309e-06					3.06335	-2.28267e-06
			3.12878	3.07916e-07					3.06335	-2.27033e-06
			3.12891	1.2658e-06					3.06335	-2.27955e-06
			3.12903	6.88461e-07					3.06348	-9.91963e-07
			3.12909	3.72019e-07					3.06372	-1.12737e-06
			3.1295	1.3801e-06					3.06372	-2.05792e-06
			3.1295	2.61861e-07					3.06372	-2.19094e-06
			3.12966	1.48527e-06					3.06372	-2.22207e-06
			3.12976	5.94898e-07					3.06382	-8.18576e-07
			3.12976	1.48078e-07					3.06397	-1.44403e-06
			3.12976	3.74553e-08					3.06397	-2.05755e-06
			3.12976	2.24446e-08					3.06397	-2.17466e-06
			3.13001	1.34793e-06					3.06397	-2.22484e-06
			3.13012	4.03569e-07					3.06416	-5.6541e-07
			3.13019	9.98218e-07					3.06433	-1.4634e-06
			3.13037	9.61147e-07					3.06433	-2.05189e-06
			3.13037	2.12918e-07					3.06433	-2.16358e-06
			3.13069	1.51139e-06					3.06433	-2.20465e-06
			3.13073	3.68933e-07					3.06433	-2.20428e-06
			3.13073	9.79242e-08					3.06433	-2.22181e-06
			3.13074	2.94522e-08					3.06433	-2.22246e-06
			3.13073	6.77969e-09					3.06433	-2.24153e-06
			3.13098	1.70452e-06					3.06433	-2.23853e-06
			3.13098	3.01294e-07					3.06448	-4.6583e-07
			3.13119	1.28424e-06					3.06458	-1.80595e-06
			3.13134	5.91554e-07					3.06458	-2.12209e-06
			3.13136	5.77067e-07					3.06458	-2.17829e-06
			3.13169	1.32863e-06					3.06458	-2.17941e-06
			3.1317	2.787e-07					3.06489	-5.482e-08
			3.13185	1.31034e-06					3.06494	-1.79948e-06
			3.13196	5.36643e-07					3.06494	-2.09643e-06
			3.13197	1.26963e-07					3.06494	-2.15904e-06
			3.13196	3.75982e-08					3.06494	-2.18376e-06
			3.13196	1.84988e-08					3.06519	-2.21585e-07
			3.13223	1.54469e-06					3.06519	-1.90268e-06
			3.13232	4.62159e-07					3.06519	-2.11606e-06
			3.1324	9.1475e-07					3.06519	-2.16952e-06
			3.13257	8.70446e-07					3.06523	-1.53021e-06
			3.13257	1.82619e-07					3.06555	-4.93693e-07
			3.13279	1.6399e-06					3.06555	-1.90181e-06
			3.13281	3.72145e-07					3.06555	-2.07098e-06
			3.13292	1.1169e-06					3.06555	-2.14169e-06
			3.13306	6.92879e-07					3.06553	-2.16204e-06
			3.13306	1.48907e-07					3.06555	-2.17988e-06
			3.13306	4.53125e-08					3.06555	-2.17885e-06
			3.13306	4.14799e-09					3.06555	-2.18719e-06
			3.1332	1.28586e-06					3.06555	-2.18961e-06
			3.13335	5.92656e-07					3.06565	-9.66032e-07
			3.13336	5.28509e-07					3.0658	-1.3345e-06
			3.13367	1.23708e-06					3.0658	-2.01571e-06
			3.13367	2.29934e-07					3.0658	-2.12418e-06
			3.13384	1.45063e-06					3.06582	-2.15436e-06
			3.13392	5.03383e-07					3.06597	-5.81538e-07
			3.13391	1.1917e-07					3.06616	-1.27895e-06
			3.13396	4.4242e-08					3.06616	-1.99071e-06
			3.13394	-9.30419e-09					3.06616	-2.09142e-06
			3.1342	1.38905e-06					3.06616	-2.11755e-06
			3.13428	3.56749e-07					3.06631	-5.23104e-07
			3.13444	1.11337e-06					3.06641	-1.53225e-06
			3.13469	8.73495e-07					3.06641	-2.00043e-06
			3.13464	1.76975e-07					3.06641	-2.09322e-06
			3.13498	1.53705e-06					3.06641	-2.1317e-06
			3.13501	3.12221e-07					3.06672	-1.96648e-07
			3.13513	1.27966e-06					3.06685	-1.57991e-06
			3.13525	7.01231e-07					3.06675	-2.00158e-06
			3.13525	1.5968e-07					3.06685	-2.09641e-06
			3.13527	5.51674e-08					3.06675	-2.11243e-06
			3.13529	1.34994e-08					3.06675	-2.13673e-06
			3.13549	1.23871e-06					3.0667	-2.14232e-06
			3.13562	4.90094e-07					3.0667	-2.15841e-06
			3.13564	5.44857e-07					3.06675	-2.14153e-06
			3.13588	1.34754e-06					3.06685	-2.16549e-06
			3.13586	2.64458e-07					3.06711	-2.13215e-07
			3.13611	1.39529e-06					3.06714	-1.83285e-06
			3.13623	4.83808e-07					3.06711	-2.07117e-06
			3.13625	8.7277e-07					3.06714	-2.09948e-06
			3.13647	1.06638e-06					3.06716	-1.78199e-06
			3.13647	2.15845e-07					3.06751	-1.9978e-07
			3.13647	6.15917e-08					3.06751	-1.82217e-06
			3.13647	6.73423e-09					3.06751	-2.02076e-06
			3.13657	9.19481e-07					3.06751	-2.09443e-06
			3.13672	7.47702e-07					3.06755	-1.31616e-06
			3.13673	1.3952e-07					3.06775	-8.10478e-07
			3.13706	1.72496e-06					3.06775	-1.89375e-06
			3.13708	3.64907e-07					3.06775	-2.03131e-06
			3.13722	1.18971e-06					3.06775	-2.07962e-06
			3.1374	6.44142e-07					3.06775	-2.10519e-06
			3.1374	1.54725e-07					3.06775	-2.1013e-06
			3.13741	5.54606e-08					3.06775	-2.1212e-06
			3.13741	1.79333e-08					3.06775	-2.12663e-06
			3.1376	1.37503e-06					3.06775	-2.11941e-06
			3.13774	5.44766e-07					3.0679	-6.81938e-07
			3.13778	6.77112e-07					3.06812	-1.12817e-06
			3.13806	1.09598e-06					3.06812	-1.92531e-06
			3.13806	2.29925e-07					3.06812	-2.0402e-06
			3.13825	1.58022e-06					3.06812	-2.08654e-06
			3.13831	4.7651e-07					3.06824	-6.24022e-07
			3.13842	9.51828e-07					3.06836	-1.4227e-06
			3.13867	9.23398e-07					3.06836	-1.95858e-06
			3.13867	2.03014e-07					3.06836	-2.04875e-06
			3.13866	6.59695e-08					3.06836	-2.06791e-06
			3.13866	3.00669e-08					3.06858	-1.72298e-07
			3.13877	1.12261e-06					3.06873	-1.4554e-06
			3.13892	7.43335e-07					3.06873	-1.93474e-06
			3.13892	1.68695e-07					3.0687	-2.02286e-06
			3.13916	1.56151e-06					3.06868	-2.05727e-06
			3.13916	2.99305e-07					3.06892	-2.08645e-07
			3.13937	1.42383e-06					3.06897	-1.62001e-06
			3.13953	6.70635e-07					3.06897	-1.94525e-06
			3.13955	3.79114e-07					3.06897	-2.01939e-06
			3.13989	1.39421e-06					3.06897	-2.05375e-06
			3.13989	2.875e-07					3.06897	-2.04973e-06
			3.13989	8.48489e-08					3.06897	-2.0744e-06
			3.13989	4.97788e-08					3.06897	-2.08511e-06
			3.13995	6.40561e-07					3.06897	-2.07587e-06
			3.14015	1.17445e-06					3.06897	-2.089e-06
			3.14015	2.41869e-07					3.06934	1.58459e-07
			3.1404	1.43004e-06					3.06934	-1.75399e-06
			3.1405	4.35526e-07					3.06934	-1.98288e-06
			3.14056	1.01597e-06					3.06934	-2.05436e-06
			3.14076	9.88333e-07					3.06936	-1.4795e-06
			3.14075	2.19957e-07					3.06958	-5.64805e-07
			3.14075	7.70347e-08					3.06958	-1.82532e-06
			3.14075	4.23012e-08					3.06958	-1.98102e-06
			3.14091	1.04979e-06					3.06958	-2.02428e-06
			3.1411	6.97156e-07					3.06968	-9.40578e-07
			3.1411	1.52993e-07					3.06995	-7.61336e-07
			3.14136	1.71509e-06					3.06995	-1.82956e-06
			3.14136	3.28918e-07					3.06992	-1.97128e-06
			3.1415	1.25286e-06					3.06995	-2.00535e-06
			3.14165	5.83737e-07					3.07002	-8.78953e-07
			3.14169	6.06915e-07					3.07019	-1.04488e-06
			3.14197	1.41169e-06					3.07019	-1.85415e-06
			3.14197	2.97494e-07					3.07019	-1.96833e-06
			3.14197	1.0482e-07					3.07019	-2.00365e-06
			3.14197	4.36599e-08					3.07019	-2.05375e-06
			3.14203	7.11872e-07					3.07019	-2.04751e-06
			3.14226	9.53473e-07					3.07019	-2.04335e-06
			3.14227	2.10182e-07					3.07019	-2.05559e-06
			3.14253	1.63308e-06					3.07019	-2.05585e-06
			3.14258	4.40983e-07					3.07039	-2.65504e-07
			3.14271	1.04767e-06					3.07056	-1.36408e-06
			3.14293	8.121e-07					3.07056	-1.90355e-06
			3.14294	1.96487e-07					3.07056	-1.98949e-06
			3.14292	7.26944e-08					3.07056	-2.00593e-06
			3.14294	4.56081e-08					3.07073	-3.17648e-07
			3.14307	1.26079e-06					3.0708	-1.55845e-06
			3.14319	7.0947e-07					3.0708	-1.90656e-06
			3.14319	1.69171e-07					3.0708	-1.97974e-06
			3.14344	1.6056e-06					3.0708	-2.02386e-06
			3.14348	3.2105e-07					3.07109	1.05491e-07
			3.14364	1.374e-06					3.07117	-1.56218e-06
			3.1438	6.55407e-07					3.07114	-1.90637e-06
			3.14382	5.67926e-07					3.07117	-1.95634e-06
			3.14404	1.24447e-06					3.07117	-1.98421e-06
			3.14404	2.76023e-07					3.07117	-2.01049e-06
			3.14405	9.05897e-08					3.07114	-2.0131e-06
			3.14404	4.48862e-08					3.07117	-2.01634e-06
			3.14415	8.27937e-07					3.07117	-2.02903e-06
			3.14441	1.10071e-06					3.07117	-1.72033e-06
			3.14441	2.4883e-07					3.07141	-2.57787e-07
			3.14462	1.48003e-06					3.07141	-1.74968e-06
			3.14468	4.06549e-07					3.07141	-1.94211e-06
			3.14485	1.16266e-06					3.07141	-1.9836e-06
			3.14514	8.96245e-07					3.07146	-1.12071e-06
			3.14514	2.19855e-07					3.07178	-5.61327e-07
			3.14545	1.57121e-06					3.07175	-1.77263e-06
			3.14544	3.68573e-07					3.07178	-1.91593e-06
			3.14547	1.20414e-07					3.07173	-1.96595e-06
			3.14544	6.97191e-08					3.07185	-9.94833e-07
			3.14546	2.83431e-07					3.07214	-8.69697e-07
			3.14575	1.52463e-06					3.07214	-1.7843e-06
			3.14575	3.10885e-07					3.07214	-1.93533e-06
			3.14598	1.36972e-06					3.07214	-1.94691e-06
			3.14609	5.56601e-07					3.07227	-5.19119e-07
			3.14617	7.72415e-07					3.07248	-1.00348e-06
			3.14636	1.22898e-06					3.07248	-1.77781e-06
			3.14637	2.87047e-07					3.07251	-1.8965e-06
			3.14636	1.07261e-07					3.07248	-1.93091e-06
			3.14636	6.61088e-08					3.07251	-1.96956e-06
			3.14643	8.4721e-07					3.07251	-1.97024e-06
			3.14662	8.57304e-07					3.07246	-1.98588e-06
			3.14661	2.03466e-07					3.07248	-1.97624e-06
			3.14692	1.73617e-06					3.07248	-2.01503e-06
			3.14697	4.37827e-07					3.07266	-3.05034e-07
			3.14708	1.13428e-06					3.07275	-1.44221e-06
			3.14722	7.4264e-07					3.07275	-1.87056e-06
			3.14722	1.93131e-07					3.07275	-1.9305e-06
			3.14753	1.74561e-06					3.07275	-1.9585e-06
			3.14756	4.0427e-07					3.07302	7.56561e-08
			3.14757	1.34782e-07					3.07312	-1.47483e-06
			3.14755	6.82983e-08					3.07312	-1.84785e-06
			3.14756	2.67583e-07					3.07312	-1.91529e-06
			3.14783	1.3656e-06					3.07312	-1.94046e-06
			3.14783	2.76096e-07					3.07332	-6.63509e-08
			3.14806	1.49316e-06					3.07336	-1.60232e-06
			3.14819	6.04385e-07					3.07336	-1.86649e-06
			3.14824	7.36349e-07					3.07336	-1.93494e-06
			3.14845	1.14664e-06					3.07336	-1.93573e-06
			3.14844	2.62265e-07					3.07361	3.38121e-07
			3.14872	1.59179e-06					3.07361	-1.62745e-06
			3.1488	5.12792e-07					3.07361	-1.8541e-06
			3.1488	1.6127e-07					3.07361	-1.90724e-06
			3.1488	8.31185e-08					3.07361	-1.94181e-06
			3.1488	5.6319e-08					3.07361	-1.93722e-06
			3.14902	1.46385e-06					3.07361	-1.9388e-06
			3.14905	3.68791e-07					3.07361	-1.98265e-06
			3.14921	1.28029e-06					3.07361	-1.98425e-06
			3.14941	8.49026e-07					3.07366	-1.12865e-06
			3.14941	2.27042e-07					3.07385	-6.28314e-07
			3.14967	1.61765e-06					3.07385	-1.73636e-06
			3.14966	3.36882e-07					3.07385	-1.88887e-06
			3.14967	1.29868e-07					3.07385	-1.93089e-06
			3.14968	6.87803e-08					3.07397	-6.51204e-07
			3.14972	4.95755e-07					3.07422	-8.29538e-07
			3.15002	1.36287e-06					3.07422	-1.72032e-06
			3.15002	3.02996e-07					3.07422	-1.87309e-06
			3.15028	1.39777e-06					3.07422	-1.89232e-06
			3.15039	5.10136e-07					3.07432	-5.03872e-07
			3.15048	9.28698e-07					3.07446	-1.15177e-06
			3.1507	1.13942e-06					3.07446	-1.74154e-06
			3.15066	2.75024e-07					3.07446	-1.86079e-06
			3.15095	1.56348e-06					3.07446	-1.88776e-06
			3.151	4.56482e-07					3.07446	-1.9029e-06
			3.151	1.49351e-07					3.07446	-1.9304e-06
			3.151	8.54845e-08					3.07446	-1.91147e-06
			3.151	5.41518e-08					3.07446	-1.93424e-06
			3.15132	1.62055e-06					3.07446	-1.9318e-06
			3.15136	4.09997e-07					3.07471	3.02156e-08
			3.15148	1.146e-06					3.07478	-1.39679e-06
			3.15161	7.56423e-07					3.07481	-1.78724e-06
			3.15161	2.03495e-07					3.07478	-1.86528e-06
			3.15198	1.82172e-06					3.07483	-1.89483e-06
			3.15198	3.92537e-07					3.07502	-1.06258e-08
			3.15211	1.32612e-06					3.07507	-1.5168e-06
			3.15222	6.39023e-07					3.07507	-1.80432e-06
			3.15223	1.90227e-07					3.07507	-1.85116e-06
			3.15222	1.04159e-07					3.07507	-1.87326e-06
			3.15223	7.41571e-08					3.07542	2.85936e-07
			3.15247	1.49404e-06					3.07544	-1.54729e-06
			3.15259	5.44412e-07					3.07544	-1.79163e-06
			3.15265	8.60204e-07					3.07544	-1.83423e-06
			3.15287	1.04039e-06					3.07542	-1.56159e-06
			3.15286	2.58186e-07					3.07568	-1.88779e-07
			3.15315	1.68645e-06					3.07568	-1.60477e-06
			3.15322	4.84374e-07					3.07568	-1.79348e-06
			3.1532	1.7105e-07					3.07568	-1.83376e-06
			3.1532	8.62239e-08					3.07568	-1.86551e-06
			3.15321	7.27401e-08					3.07568	-1.85709e-06
			3.15354	1.57068e-06					3.07568	-1.90104e-06
			3.15356	3.6303e-07					3.07568	-1.88527e-06
			3.15369	1.3385e-06					3.07568	-1.8875e-06
			3.15381	7.47373e-07					3.07578	-7.78201e-07
			3.15382	4.2914e-07					3.07605	-6.14167e-07
			3.15405	1.4271e-06					3.07605	-1.66261e-06
			3.15405	3.15446e-07					3.07605	-1.81751e-06
			3.15428	1.56668e-06					3.07605	-1.84725e-06
			3.15442	6.52084e-07					3.0762	-5.02355e-07
			3.15442	2.04341e-07					3.07642	-9.85134e-07
			3.15442	1.0236e-07					3.07642	-1.69037e-06
			3.15442	7.01924e-08					3.07637	-1.80905e-06
			3.15461	1.40243e-06					3.07637	-1.82672e-06
			3.15466	4.52118e-07					3.07651	-1.70138e-07
			3.15479	1.06798e-06					3.07666	-1.10681e-06
			3.15503	1.03152e-06					3.07666	-1.69975e-06
			3.15503	2.66736e-07					3.07666	-1.80113e-06
			3.15523	1.51559e-06					3.07666	-1.84089e-06
			3.15527	4.55162e-07					3.07681	-1.75042e-07
			3.15546	1.19609e-06					3.0769	-1.33254e-06
			3.15576	9.38661e-07					3.0769	-1.73353e-06
			3.15576	2.57405e-07					3.0769	-1.81986e-06
			3.15576	1.36222e-07					3.0769	-1.84008e-06
			3.15576	8.55314e-08					3.0769	-1.8606e-06
			3.15588	1.20293e-06					3.0769	-1.87495e-06
			3.15601	6.97687e-07					3.0769	-1.8614e-06
			3.15603	4.33681e-07					3.0769	-1.86834e-06
			3.15637	1.55771e-06					3.0769	-1.88458e-06
			3.15637	3.59662e-07					3.07722	2.6936e-07
			3.15652	1.39199e-06					3.07727	-1.49313e-06
			3.15665	5.98632e-07					3.07727	-1.78912e-06
			3.15662	1.92964e-07					3.07727	-1.82552e-06
			3.15664	1.04981e-07					3.07727	-1.85485e-06
			3.15669	8.27766e-08					3.07754	1.40202e-07
			3.1569	1.60169e-06					3.07754	-1.58496e-06
			3.15698	5.24003e-07					3.07754	-1.7683e-06
			3.15707	9.95146e-07					3.07759	-1.82885e-06
			3.15723	9.47721e-07					3.07756	-1.49533e-06
			3.15724	2.5651e-07					3.07788	8.90286e-08
			3.15754	1.71788e-06					3.07788	-1.56652e-06
			3.15759	4.61658e-07					3.07788	-1.74595e-06
			3.1577	1.20046e-06					3.07788	-1.82872e-06
			3.15784	7.99575e-07					3.07788	-1.83609e-06
			3.15784	2.40981e-07					3.07788	-1.84344e-06
			3.15784	1.21165e-07					3.07788	-1.87164e-06
			3.15784	9.00676e-08					3.07788	-1.85417e-06
			3.15804	1.37234e-06					3.07788	-1.87124e-06
			3.1582	6.73615e-07					3.07798	-7.53876e-07
			3.15823	6.12714e-07					3.07815	-8.99165e-07
			3.15845	1.30408e-06					3.07815	-1.68985e-06
			3.15845	3.2586e-07					3.0782	-1.78686e-06
			3.15872	1.57378e-06					3.07815	-1.82175e-06
			3.15881	5.95646e-07					3.07835	-2.37714e-07
			3.15889	8.99044e-07					3.07849	-9.70779e-07
			3.15909	1.0589e-06					3.07849	-1.65217e-06
			3.15913	2.88521e-07					3.07849	-1.77791e-06
			3.15909	1.32583e-07					3.07849	-1.8002e-06
			3.15911	1.01531e-07					3.07864	-1.47052e-07
			3.1592	1.00815e-06					3.07886	-1.21028e-06
			3.15942	1.03333e-06					3.07883	-1.67709e-06
			3.15944	2.72933e-07					3.07881	-1.77925e-06
			3.15972	1.57863e-06					3.07883	-1.792e-06
			3.15973	4.28609e-07					3.07903	1.47728e-07
			3.15991	1.30157e-06					3.0791	-1.27679e-06
			3.16006	8.79246e-07					3.0791	-1.69076e-06
			3.16006	2.64664e-07					3.0791	-1.76328e-06
			3.16005	1.34953e-07					3.0791	-1.78798e-06
			3.16011	9.5601e-08					3.0791	-1.8133e-06
			3.16024	1.25952e-06					3.0791	-1.80645e-06
			3.1604	6.35382e-07					3.0791	-1.84545e-06
			3.16044	6.48973e-07					3.0791	-1.8345e-06
			3.16077	1.4182e-06					3.0791	-1.83353e-06
			3.16077	3.45254e-07					3.07942	1.21441e-07
			3.16094	1.49537e-06					3.07939	-1.51397e-06
			3.16101	5.55898e-07					3.07942	-1.73848e-06
			3.1611	9.47903e-07					3.07947	-1.79135e-06
			3.16138	1.12952e-06					3.07944	-1.79339e-06
			3.16138	2.95405e-07					3.07971	4.30865e-07
			3.16138	1.40065e-07					3.07971	-1.49142e-06
			3.16138	9.37338e-08					3.07971	-1.7071e-06
			3.16146	1.00034e-06					3.07971	-1.75013e-06
			3.16162	8.26573e-07					3.07976	-1.19456e-06
			3.16162	2.33935e-07					3.08	-2.81847e-07
			3.16196	1.79038e-06					3.07998	-1.55012e-06
			3.16199	4.25197e-07					3.08	-1.72234e-06
			3.16211	1.27942e-06					3.07996	-1.757e-06
			3.16223	7.28048e-07					3.08005	-6.68105e-07
			3.16228	4.61163e-07					3.08032	-5.29144e-07
			3.1626	1.58588e-06					3.08032	-1.55431e-06
			3.1626	3.79101e-07					3.08032	-1.6999e-06
			3.1626	1.5219e-07					3.08032	-1.73607e-06
			3.1626	1.08421e-07					3.08032	-1.77021e-06
			3.16265	6.55479e-07					3.08032	-1.77118e-06
			3.16284	1.14378e-06					3.08032	-1.77549e-06
			3.16284	2.76785e-07					3.08032	-1.79295e-06
			3.16312	1.6326e-06					3.08032	-1.81808e-06
			3.16321	5.46065e-07					3.08044	-3.08347e-07
			3.16327	9.01339e-07					3.08057	-1.14023e-06
			3.16345	1.09111e-06					3.08057	-1.66283e-06
			3.16345	2.93025e-07					3.08057	-1.73735e-06
			3.16346	1.45847e-07					3.08057	-1.76721e-06
			3.16345	1.07089e-07					3.08081	1.35152e-07
			3.16359	1.07135e-06					3.08093	-1.17468e-06
			3.16382	8.99604e-07					3.08093	-1.65141e-06
			3.16382	2.58561e-07					3.08093	-1.71278e-06
			3.16405	1.61471e-06					3.08093	-1.75618e-06
			3.16406	4.05531e-07					3.0812	1.36474e-07
			3.16423	1.40965e-06					3.0813	-1.3029e-06
			3.1644	8.04124e-07					3.0813	-1.64886e-06
			3.16443	4.59921e-07					3.0813	-1.71954e-06
			3.16467	1.47657e-06					3.08128	-1.74692e-06
			3.16467	3.60695e-07					3.0813	-1.73821e-06
			3.16467	1.5896e-07					3.08125	-1.76242e-06
			3.16467	1.05365e-07					3.0813	-1.76809e-06
			3.16475	6.98745e-07					3.0813	-1.78403e-06
			3.16503	1.23831e-06					3.0813	-1.78224e-06
			3.16504	3.07241e-07					3.08154	4.24229e-07
			3.16522	1.51997e-06					3.08154	-1.42738e-06
			3.16528	5.13652e-07					3.08154	-1.66302e-06
			3.16539	1.09821e-06					3.08157	-1.72777e-06
			3.16565	1.06212e-06					3.08157	-1.43289e-06
			3.16565	2.95795e-07					3.08189	-3.18891e-08
			3.16599	1.66069e-06					3.08186	-1.50038e-06
			3.16603	4.6519e-07					3.08181	-1.68092e-06
			3.16603	1.89818e-07					3.08186	-1.7049e-06
			3.16603	1.17511e-07					3.08186	-8.2606e-07
			3.16602	1.03448e-07					3.08215	-2.91318e-07
			3.16638	1.73497e-06					3.08215	-1.49462e-06
			3.16638	3.94855e-07					3.08215	-1.65711e-06
			3.16653	1.35946e-06					3.08215	-1.6993e-06
			3.16664	6.85974e-07					3.08225	-5.54032e-07
			3.16668	6.78215e-07					3.08252	-7.34563e-07
			3.16699	1.47053e-06					3.08252	-1.54643e-06
			3.16699	3.78612e-07					3.08252	-1.67631e-06
			3.16699	1.76603e-07					3.08252	-1.70252e-06
			3.16699	1.24665e-07					3.08254	-1.70963e-06
			3.16705	6.63286e-07					3.08254	-1.73106e-06
			3.16736	1.1603e-06					3.08254	-1.73965e-06
			3.16736	3.02126e-07					3.08252	-1.74701e-06
			3.16754	1.6367e-06					3.08252	-1.75335e-06
			3.1676	5.6127e-07					3.08274	8.58199e-08
			3.16768	1.03463e-06					3.08289	-1.07217e-06
			3.16786	9.89425e-07					3.08289	-1.58416e-06
			3.16787	2.92227e-07					3.08289	-1.67687e-06
			3.16816	1.74998e-06					3.08289	-1.7067e-06
			3.16821	4.80426e-07					3.08306	2.2928e-08
			3.16821	1.94636e-07					3.08313	-1.25299e-06
			3.16821	1.48275e-07					3.08315	-1.61635e-06
			3.16821	1.09545e-07					3.08313	-1.67397e-06
			3.16846	1.66321e-06					3.08313	-1.68927e-06
			3.16846	3.75894e-07					3.08342	4.36135e-07
			3.16866	1.44113e-06					3.0835	-1.29324e-06
			3.16882	6.92334e-07					3.0835	-1.60806e-06
			3.16885	6.36691e-07					3.0835	-1.65263e-06
			3.16907	1.33222e-06					3.0835	-1.67629e-06
			3.16907	3.42823e-07					3.08377	3.50489e-07
			3.16931	1.63447e-06					3.08381	-1.38774e-06
			3.16943	6.39315e-07					3.08377	-1.59389e-06
			3.16943	2.33531e-07					3.08377	-1.65209e-06
			3.16943	1.36478e-07					3.08377	-1.67249e-06
			3.16943	1.08883e-07					3.08374	-1.6947e-06
			3.16964	1.51616e-06					3.08374	-1.69169e-06
			3.16969	4.68365e-07					3.08377	-1.71521e-06
			3.16984	1.20391e-06					3.08381	-1.73494e-06
			3.17004	9.68608e-07					3.08386	-1.05668e-06
			3.17004	2.89053e-07					3.08411	-7.01315e-08
			3.17036	1.66239e-06					3.08411	-1.44691e-06
			3.1704	4.28692e-07					3.08411	-1.63663e-06
			3.1704	1.83588e-07					3.08411	-1.66756e-06
			3.17041	1.30364e-07					3.08418	-7.10404e-07
			3.17039	3.46818e-07					3.08435	-5.81282e-07
			3.17065	1.57315e-06					3.08435	-1.50474e-06
			3.17067	3.75347e-07					3.08435	-1.6306e-06
			3.17094	1.45849e-06					3.08435	-1.6633e-06
			3.17109	6.38027e-07					3.08447	-2.12586e-07
			3.17114	6.54019e-07					3.08472	-7.13175e-07
			3.17139	1.43345e-06					3.08472	-1.50416e-06
			3.17139	3.76586e-07					3.08472	-1.6091e-06
			3.17156	1.49257e-06					3.08472	-1.64986e-06
			3.17163	5.73628e-07					3.08472	-1.66644e-06
			3.17163	2.16909e-07					3.08472	-1.68759e-06
			3.17164	1.49169e-07					3.08472	-1.68619e-06
			3.17163	1.13695e-07					3.08472	-1.70043e-06
			3.17194	1.67942e-06					3.08472	-1.70228e-06
			3.172	5.11554e-07					3.08486	-4.65225e-09
			3.17213	1.11037e-06					3.08496	-1.18043e-06
			3.17234	8.98147e-07					3.08496	-1.57433e-06
			3.17231	2.79921e-07					3.08496	-1.65061e-06
			3.17258	1.80243e-06					3.08496	-1.64738e-06
			3.17263	4.62547e-07					3.08523	3.92983e-07
			3.17279	1.31345e-06					3.08533	-1.20152e-06
			3.17297	7.5728e-07					3.08533	-1.55156e-06
			3.17297	2.62059e-07					3.08533	-1.6137e-06
			3.17297	1.46212e-07					3.08533	-1.64999e-06
			3.17296	1.283e-07					3.08555	2.34695e-07
			3.17312	1.48617e-06					3.08557	-1.3042e-06
			3.17322	6.62262e-07					3.08557	-1.56321e-06
			3.17328	8.04118e-07					3.08557	-1.61547e-06
			3.17358	1.24295e-06					3.08557	-1.6507e-06
			3.17358	3.35883e-07					3.08591	6.00205e-07
			3.17383	1.65229e-06					3.08594	-1.29983e-06
			3.17393	5.80413e-07					3.08594	-1.53938e-06
			3.1739	2.42045e-07					3.08594	-1.59727e-06
			3.17389	1.47679e-07					3.08594	-1.63433e-06
			3.17387	1.24676e-07					3.08594	-1.62999e-06
			3.17415	1.5852e-06					3.08594	-1.65581e-06
			3.17419	4.48307e-07					3.08594	-1.65893e-06
			3.17435	1.3263e-06					3.08594	-1.66023e-06
			3.17452	9.04173e-07					3.08599	-8.40717e-07
			3.17452	2.78973e-07					3.08623	-3.37623e-07
			3.17481	1.70578e-06					3.08623	-1.45041e-06
			3.17481	4.07967e-07					3.08623	-1.58526e-06
			3.17495	1.49304e-06					3.08626	-1.62778e-06
			3.17507	7.3603e-07					3.0863	-3.29106e-07
			3.17507	2.52213e-07					3.08655	-5.28124e-07
			3.17509	1.58845e-07					3.08655	-1.44104e-06
			3.17507	1.23938e-07					3.08655	-1.57018e-06
			3.17529	1.3596e-06					3.08655	-1.61476e-06
			3.17542	5.99577e-07					3.08669	-2.21207e-07
			3.17546	8.37285e-07					3.08691	-8.68096e-07
			3.17577	1.30645e-06					3.08689	-1.47023e-06
			3.17576	3.57482e-07					3.08691	-1.57753e-06
			3.17595	1.5884e-06					3.08687	-1.61389e-06
			3.17603	5.56404e-07					3.08704	2.23733e-07
			3.17616	1.10362e-06					3.08716	-9.53709e-07
			3.17648	1.07185e-06					3.08716	-1.46797e-06
			3.17646	3.14782e-07					3.08716	-1.56432e-06
			3.17649	1.7659e-07					3.08716	-1.59376e-06
			3.17649	1.32354e-07					3.08716	-1.61295e-06
			3.1766	1.15132e-06					3.08716	-1.61399e-06
			3.17676	8.03339e-07					3.08716	-1.62976e-06
			3.17676	2.53596e-07					3.08716	-1.64129e-06
			3.17705	1.87459e-06					3.08716	-1.63976e-06
			3.17703	4.46133e-07					3.08735	2.15883e-07
			3.17725	1.39371e-06					3.0874	-1.26074e-06
			3.17737	7.07053e-07					3.0874	-1.52196e-06
			3.17737	2.51991e-07					3.0874	-1.59354e-06
			3.17737	1.55124e-07					3.0874	-1.6127e-06
			3.17737	1.2294e-07					3.08782	5.74569e-07
			3.17756	1.55812e-06					3.08789	-1.23529e-06
			3.17766	6.13822e-07					3.08787	-1.52863e-06
			3.17771	9.30544e-07					3.08789	-1.57652e-06
			3.17798	1.11213e-06					3.08789	-1.58598e-06
			3.17798	3.25793e-07					3.08813	3.60474e-07
			3.17819	1.72934e-06					3.08813	-1.33941e-06
			3.17825	5.49424e-07					3.08813	-1.5279e-06
			3.17836	1.18026e-06					3.08813	-1.57016e-06
			3.17859	9.33357e-07					3.08813	-1.59261e-06
			3.17859	3.03501e-07					3.08813	-1.60299e-06
			3.17858	1.74258e-07					3.08813	-1.61214e-06
			3.17858	1.38147e-07					3.08813	-1.61344e-06
			3.17871	1.32227e-06					3.08813	-1.62085e-06
			3.17883	7.95189e-07					3.08823	-4.78686e-07
			3.17884	2.6171e-07					3.0885	-3.30368e-07
			3.1792	1.70605e-06					3.08845	-1.39301e-06
			3.17919	4.09274e-07					3.0885	-1.53483e-06
			3.17935	1.5294e-06					3.0885	-1.56641e-06
			3.17947	7.73778e-07					3.0886	-2.49862e-07
			3.1795	6.82518e-07					3.08874	-7.08334e-07
			3.17981	1.37904e-06					3.08874	-1.41887e-06
			3.17981	3.96439e-07					3.08874	-1.53898e-06
			3.17981	1.97469e-07					3.08874	-1.56201e-06
			3.1798	1.39394e-07					3.08892	1.4687e-07
			3.17988	8.96444e-07					3.08911	-8.37994e-07
			3.18014	1.17657e-06					3.08911	-1.40893e-06
			3.1801	3.31704e-07					3.08911	-1.51275e-06
			3.18037	1.61059e-06					3.08911	-1.57385e-06
			3.18042	5.22492e-07					3.08926	1.39284e-07
			3.18055	1.2413e-06					3.08935	-1.04712e-06
			3.18079	9.99653e-07					3.08935	-1.44477e-06
			3.18079	3.27777e-07					3.08935	-1.52774e-06
			3.18079	1.77539e-07					3.08938	-1.5582e-06
			3.18079	1.57041e-07					3.08935	-1.55879e-06
			3.18092	1.29498e-06					3.08935	-1.58191e-06
			3.18109	7.66963e-07					3.08938	-1.58096e-06
			3.18112	5.14367e-07					3.08935	-1.57961e-06
			3.18152	1.64171e-06					3.08935	-1.5974e-06
			3.18152	4.29191e-07					3.08965	5.17498e-07
			3.18167	1.47883e-06					3.08972	-1.16846e-06
			3.18176	6.63396e-07					3.08972	-1.45289e-06
			3.18181	8.84155e-07					3.08972	-1.53261e-06
			3.18201	1.36844e-06					3.08972	-1.57877e-06
			3.18201	3.92699e-07					3.08999	4.197e-07
			3.18201	2.10611e-07					3.08997	-1.25247e-06
			3.18201	1.50847e-07					3.08997	-1.47715e-06
			3.18208	9.64467e-07					3.08997	-1.53712e-06
			3.18225	9.86151e-07					3.08999	-1.17669e-06
			3.18225	2.99723e-07					3.09033	4.01973e-07
			3.18254	1.77188e-06					3.09033	-1.26725e-06
			3.18258	5.14118e-07					3.09033	-1.46944e-06
			3.18269	1.27077e-06					3.09033	-1.50757e-06
			3.18286	8.66878e-07					3.09033	-1.5292e-06
			3.18286	2.91473e-07					3.09033	-1.52474e-06
			3.18323	1.85538e-06					3.09033	-1.54967e-06
			3.18323	4.57163e-07					3.09033	-1.56096e-06
			3.18323	2.17541e-07					3.09033	-1.57003e-06
			3.18323	1.51891e-07					3.09041	-4.23146e-07
			3.18323	3.71843e-07					3.09058	-6.11349e-07
			3.18347	1.53027e-06					3.09058	-1.3728e-06
			3.18347	3.87357e-07					3.09058	-1.491e-06
			3.1837	1.54196e-06					3.09058	-1.53452e-06
			3.18384	6.93715e-07					3.09075	8.82574e-08
			3.18389	8.46629e-07					3.09094	-6.86255e-07
			3.18408	1.26436e-06					3.09094	-1.37801e-06
			3.18409	3.60643e-07					3.09094	-1.49952e-06
			3.18408	1.98164e-07					3.09094	-1.52062e-06
			3.18408	1.67138e-07					3.09109	1.40555e-07
			3.18419	1.04905e-06					3.09119	-9.44498e-07
			3.18445	1.07467e-06					3.09119	-1.42639e-06
			3.18445	3.32088e-07					3.09119	-1.5023e-06
			3.18468	1.69399e-06					3.09119	-1.5271e-06
			3.18471	5.05551e-07					3.09143	4.42173e-07
			3.18486	1.33371e-06					3.09155	-1.01462e-06
			3.18506	9.0025e-07					3.09155	-1.39596e-06
			3.18506	3.06257e-07					3.09155	-1.48665e-06
			3.18534	1.84331e-06					3.09155	-1.51294e-06
			3.18536	4.74865e-07					3.09155	-1.53126e-06
			3.18533	2.2072e-07					3.09155	-1.53043e-06
			3.18533	1.60478e-07					3.09155	-1.55581e-06
			3.18535	5.68476e-07					3.09155	-1.55109e-06
			3.18567	1.37991e-06					3.09155	-1.56269e-06
			3.18567	3.86202e-07					3.0918	3.46112e-07
			3.18586	1.48745e-06					3.0918	-1.21562e-06
			3.18594	6.09149e-07					3.0918	-1.45563e-06
			3.18601	1.02143e-06					3.0918	-1.50881e-06
			3.18628	1.2134e-06					3.0918	-1.52096e-06
			3.18628	3.68436e-07					3.09216	7.43751e-07
			3.1865	1.62621e-06					3.09216	-1.21763e-06
			3.18662	5.3664e-07					3.09216	-1.43537e-06
			3.18657	2.5335e-07					3.09216	-1.49458e-06
			3.18662	1.72375e-07					3.09221	-9.19204e-07
			3.1866	1.51506e-07					3.09241	-3.83123e-08
			3.18699	1.7789e-06					3.09241	-1.27584e-06
			3.18701	4.84438e-07					3.09241	-1.44148e-06
			3.18712	1.2348e-06					3.09241	-1.4991e-06
			3.18726	8.55398e-07					3.09253	-3.64546e-07
			3.18726	3.06308e-07					3.0929	-2.23942e-07
			3.18762	1.87532e-06					3.0929	-1.28567e-06
			3.18761	4.84279e-07					3.0929	-1.43697e-06
			3.18762	2.37575e-07					3.0929	-1.46349e-06
			3.18762	1.74694e-07					3.0929	-1.49253e-06
			3.18767	5.67484e-07					3.0929	-1.49956e-06
			3.18791	1.35344e-06					3.0929	-1.50783e-06
			3.18791	3.71366e-07					3.0929	-1.53692e-06
			3.18813	1.63987e-06					3.0929	-1.51214e-06
			3.18823	6.63304e-07					3.09302	-4.38129e-08
			3.18833	9.6908e-07					3.09314	-8.65597e-07
			3.18857	1.13392e-06					3.09314	-1.38597e-06
			3.18859	3.59915e-07					3.09314	-1.46891e-06
			3.18879	1.75529e-06					3.09314	-1.49192e-06
			3.18884	5.77801e-07					3.09336	4.36226e-07
			3.18884	2.55382e-07					3.09351	-9.04818e-07
			3.18884	1.82609e-07					3.09351	-1.36633e-06
			3.18884	1.51864e-07					3.09351	-1.43605e-06
			3.18907	1.62312e-06					3.09351	-1.48134e-06
			3.18909	4.26921e-07					3.09368	3.47996e-07
			3.18927	1.41947e-06					3.09375	-1.01018e-06
			3.18944	8.42039e-07					3.09375	-1.36193e-06
			3.18947	5.15949e-07					3.09375	-1.44547e-06
			3.1897	1.51354e-06					3.09375	-1.46917e-06
			3.1897	4.13204e-07					3.09375	-1.48068e-06
			3.18989	1.58172e-06					3.09375	-1.49899e-06
			3.19004	7.18255e-07					3.09375	-1.50928e-06
			3.19001	2.76525e-07					3.09375	-1.5055e-06
			3.19003	1.86526e-07					3.09375	-1.5109e-06
			3.19004	1.57799e-07					3.09409	7.4045e-07
			3.19025	1.54886e-06					3.09409	-1.16703e-06
			3.19031	5.55661e-07					3.09409	-1.40201e-06
			3.19038	1.11873e-06					3.09404	-1.44457e-06
			3.19055	1.09602e-06					3.09407	-1.13876e-06
			3.19055	3.55799e-07					3.09436	2.75438e-07
			3.19083	1.63799e-06					3.09436	-1.22392e-06
			3.19088	4.90995e-07					3.09436	-1.39662e-06
			3.19087	2.39727e-07					3.09436	-1.44967e-06
			3.19089	1.68225e-07					3.09441	-5.3941e-07
			3.19091	1.45115e-07					3.0946	-5.36762e-08
			3.19115	1.79802e-06					3.0946	-1.25049e-06
			3.19116	4.82949e-07					3.0946	-1.38326e-06
			3.19135	1.31997e-06					3.0946	-1.43654e-06
			3.19153	7.86556e-07					3.09468	-2.62528e-07
			3.19157	5.32879e-07					3.09485	-4.66353e-07
			3.19193	1.66853e-06					3.09485	-1.27932e-06
			3.19194	4.39808e-07					3.09485	-1.38632e-06
			3.19214	1.45602e-06					3.09485	-1.44219e-06
			3.19226	6.70801e-07					3.09485	-1.44667e-06
			3.19226	2.69296e-07					3.09485	-1.46188e-06
			3.19226	1.86962e-07					3.09485	-1.47234e-06
			3.19226	1.63224e-07					3.09485	-1.48482e-06
			3.19244	1.65654e-06					3.09485	-1.48939e-06
			3.19251	5.85412e-07					3.09504	3.26155e-07
			3.19263	1.08744e-06					3.09522	-8.34599e-07
			3.19281	1.04227e-06					3.09522	-1.32833e-06
			3.19285	3.37572e-07					3.09522	-1.4223e-06
			3.19308	1.80794e-06					3.09522	-1.44041e-06
			3.19312	5.46582e-07					3.09536	2.59924e-07
			3.19327	1.27216e-06					3.09546	-9.41235e-07
			3.19345	8.74847e-07					3.09546	-1.32223e-06
			3.19347	3.27991e-07					3.09546	-1.40121e-06
			3.19348	2.05291e-07					3.09546	-1.43794e-06
			3.19348	1.68462e-07					3.09573	6.18084e-07
			3.19358	1.45892e-06					3.09583	-9.8297e-07
			3.19374	7.70418e-07					3.09583	-1.32705e-06
			3.19377	6.93425e-07					3.09583	-1.38918e-06
			3.19408	1.38042e-06					3.09583	-1.42304e-06
			3.19408	3.9584e-07					3.09605	5.93589e-07
			3.19426	1.65871e-06					3.09607	-1.07017e-06
			3.19434	6.80912e-07					3.09607	-1.33568e-06
			3.19434	2.7909e-07					3.09607	-1.38802e-06
			3.19434	1.96265e-07					3.09607	-1.41017e-06
			3.19436	1.70472e-07					3.09607	-1.43735e-06
			3.19464	1.54652e-06					3.09607	-1.44158e-06
			3.19469	5.27395e-07					3.09607	-1.44211e-06
			3.19477	1.15265e-06					3.09607	-1.43847e-06
			3.19495	1.11762e-06					3.09612	-8.18609e-07
			3.19495	3.72318e-07					3.09644	1.96284e-07
			3.19526	1.7126e-06					3.09644	-1.2084e-06
			3.19529	5.22142e-07					3.09644	-1.3537e-06
			3.19542	1.36456e-06					3.09644	-1.40511e-06
			3.19556	9.45129e-07					3.09651	-4.29092e-07
			3.19556	3.38518e-07					3.09668	-3.11311e-07
			3.19556	2.22134e-07					3.0967	-1.2372e-06
			3.19556	1.90279e-07					3.0967	-1.36432e-06
			3.19569	1.32959e-06					3.09668	-1.40571e-06
			3.19583	7.03754e-07					3.09683	4.62402e-08
			3.19585	7.24902e-07					3.09705	-4.67735e-07
			3.19617	1.51213e-06					3.09705	-1.23393e-06
			3.19617	4.25456e-07					3.09705	-1.33218e-06
			3.19634	1.53824e-06					3.09705	-1.38244e-06
			3.19641	6.31971e-07					3.09705	-1.39822e-06
			3.1965	1.05209e-06					3.09705	-1.41767e-06
			3.19678	1.24719e-06					3.09705	-1.4176e-06
			3.19678	3.93682e-07					3.09705	-1.43462e-06
			3.19678	2.3441e-07					3.09705	-1.4373e-06
			3.19678	1.94144e-07					3.09722	1.99221e-07
			3.19692	1.08487e-06					3.09734	-8.44445e-07
			3.1972	9.07131e-07					3.09736	-1.29193e-06
			3.19722	3.21536e-07					3.09739	-1.38062e-06
			3.19748	1.8626e-06					3.09734	-1.40403e-06
			3.19751	5.18393e-07					3.09756	5.86755e-07
			3.19764	1.39215e-06					3.09766	-8.7627e-07
			3.19783	8.24584e-07					3.09766	-1.28952e-06
			3.1978	3.10897e-07					3.09766	-1.34965e-06
			3.19781	2.00318e-07					3.09766	-1.37944e-06
			3.1978	1.76984e-07					3.09785	4.52271e-07
			3.198	1.53592e-06					3.0979	-1.02937e-06
			3.19812	7.18396e-07					3.0979	-1.31235e-06
			3.19817	8.40404e-07					3.0979	-1.37563e-06
			3.19839	1.26763e-06					3.0979	-1.36592e-06
			3.19838	4.04134e-07					3.09831	8.30942e-07
			3.19865	1.75691e-06					3.09829	-1.04471e-06
			3.19873	6.62588e-07					3.09829	-1.29537e-06
			3.1988	9.91146e-07					3.09829	-1.35625e-06
			3.19899	1.15431e-06					3.09836	-1.37081e-06
			3.199	3.88385e-07					3.09829	-1.39116e-06
			3.19899	2.23945e-07					3.09829	-1.3951e-06
			3.19904	2.07857e-07					3.09831	-1.40725e-06
			3.19913	1.19847e-06					3.09829	-1.41959e-06
			3.19934	1.01307e-06					3.09839	-5.89632e-07
			3.19934	3.48773e-07					3.09863	-8.22794e-08
			3.19957	1.69495e-06					3.09863	-1.19852e-06
			3.19958	4.92355e-07					3.09863	-1.33719e-06
			3.19977	1.47651e-06					3.09863	-1.36914e-06
			3.19995	8.9427e-07					3.09871	-1.00979e-07
			3.19996	5.55808e-07					3.09897	-2.93262e-07
			3.20021	1.60396e-06					3.09895	-1.17997e-06
			3.20019	4.54081e-07					3.09897	-1.33226e-06
			3.20021	2.60979e-07					3.09893	-1.35532e-06
			3.20019	2.04323e-07					3.09907	7.66508e-08
			3.20028	8.11688e-07					3.09924	-5.88423e-07
			3.20056	1.34545e-06					3.09924	-1.22417e-06
			3.20056	4.03504e-07					3.09924	-1.31124e-06
[truncated: 62,002 more rows]
