# Supplementary material for: Electrochemical surface passivation of LiCoO2 particles at ultrahigh voltage and its applications in lithium-based batteries
Source: Nat Commun. 2018 Nov 21;9:4918. doi: 10.1038/s41467-018-07296-6 (PMC6249257; doi:10.1038/s41467-018-07296-6)
Supplement: Supplementary file 6 — Source Data Figure 6 [file 41467_2018_7296_MOESM6_ESM.xlsx]

## Sheet: Figure 6a
Figure 6a
		Cycle number	Discharge capacity (mAh g-1)	Coulombic effciency(%)				Cycle number	Discharge capacity (mAh g-1)	Coulombic effciency(%)
	SAG/Bare LCO	1	204.2	80.24			SAG/2% LAF-LCO	1	178.316	67.2
		2	202.4	95.59				2	169.589	94.123
		3	198.4	97.18				3	157.747	96.205
		4	196	97.76				4	153.905	97.471
		5	191.2	98.33				5	151.958	98.196
		6	188.9	98.52				6	149.774	97.867
		7	188.5	99.12				7	147.18	98.318
		8	183.6	99.25				8	144.563	97.928
		9	184.7	99.81				9	141.528	98.434
		10	184.3	98.83				10	140.41	98.28
		11	183.9	98.59				11	136.376	98.175
		12	182.7	98.7				12	137.351	99.198
		13	178.6	98.95				13	135.784	98.385
		14	178.5	98.88				14	135.541	99.104
		15	175.3	99.23				15	134.567	98.36
		16	176.4	98.98				16	132.795	98.582
		17	175.4	99.09				17	131.981	98.35
		18	174.8	98.94				18	127.469	97.537
		19	174.3	99.12				19	128.025	99.961
		20	171.5	98.92				20	125.228	97.555
		21	172.1	99.28				21	123.193	99.066
		22	169.4	99.17				22	125.575	99.741
		23	171.3	99.3				23	122.251	97.329
		24	168.1	99.23				24	120.589	99.695
		25	170.2	99.66				25	121.437	98.409
		26	168.8	99.06				26	117.078	97.51
		27	167.1	99.42				27	119.04	101.045
		28	168.1	99.2				28	119.033	98.465
		29	166.8	99.29				29	116.23	98.028
		30	166.1	100.18				30	117.321	100.337
		31	165.9	99.37				31	117.937	98.953
		32	165	99.29				32	116.635	98.376
		33	164.4	99.27				33	116.583	99.442
		34	161.9	99.13				34	115.363	98.427
		35	161.4	99.51				35	114.862	99.192
		36	155.8	98.96				36	116.241	99.778
		37	158.7	100.02				37	115.389	98.417
		38	155.7	99				38	114.157	98.847
		39	158.1	100.06				39	111.916	97.972
		40	155.1	98.97				40	108.934	97.641
		41	157.7	100.13				41	109.06	99.902
		42	156	98.87				42	108.231	97.868
		43	157.1	100.1				43	102.557	96.628
		44	156.2	98.99				44	103.388	101.244
		45	157.2	100.24				45	105.754	98.971
		46	159.7	99.13				46	101.164	97.013
		47	160.5	99.63				47	101.262	101.435
		48	161.4	99.21				48	104.26	99.653
		49	162.7	99.37				49	100.345	96.825
		50	161	98.98				50	98.2011	98.914
		51	159.4	99.61				51	103.252	102.437
		52	157.2	98.92				52	101.377	97.278
		53	156.1	99.82				53	96.1528	96.412
		54	156.4	99.01				54	100.779	103.241
		55	155	99.72				55	100.332	98.154
		56	156.5	99.25				56	99.1282	98.85
		57	155.7	99.38				57	102.206	103.137
		58	156.3	99.33				58	105.598	98.91
		59	155.6	99.37				59	104.335	99.147
		60	155.8	99.32				60	104.86	99.509
		61	156.2	99.53				61	106.42	99.886
		62	160.7	99.89				62	106.481	99.637
		63	159.8	98.84				63	107.074	99.491
		64	159.5	99.05				64	107.394	98.905
		65	157.8	98.88				65	104.51	97.786
		66	157.7	98.81				66	101.559	98.415
		67	157	98.83				67	103.362	99.582
		68	156.6	98.81				68	100.745	97.857
		69	155.8	98.73				69	97.9448	98.417
		70	155.6	98.71				70	98.44	100.928

## Sheet: Figure 6b
Figure 6b
			Cycle number	Working voltage(V)							Cycle number	Working voltage(V)
		Bare LCO	1	4.0107						2% LAF-LCO	1	4.0641
			10	3.8464							10	3.9678
			20	3.5664							20	3.9139
			30	3.4309							30	3.8982
			40	3.3609							40	3.8718
			50	3.2952							50	3.8768
			60	3.2384							60	3.8698
			70	3.1953							70	3.8999

## Sheet: Figure 6c
Figure 6c
			Cycle number	Specific energy(Wh kg-1)					Cycle number	Specific energy(Wh kg-1)
		Bare LCO	1	715.173				2% LAF-LCO	1	829.483
			10	540.072					10	731.266
			20	456.588					20	671.234
			30	402.517					30	647.491
			40	366.117					40	612.132
			50	323.592					50	624.165
			60	339.58					60	602.915
			70	319.868					70	602.925
