# Supplementary material for: Electrochemical surface passivation of LiCoO2 particles at ultrahigh voltage and its applications in lithium-based batteries
Source: Nat Commun. 2018 Nov 21;9:4918. doi: 10.1038/s41467-018-07296-6 (PMC6249257; doi:10.1038/s41467-018-07296-6)
Supplement: Supplementary file 7 — Source Data Supplementary Figure 4 [file 41467_2018_7296_MOESM7_ESM.xlsx]

## Sheet: Supplementary Figure 4
Supplementary Figure 4
				2θ（degree）	Intensity(a.u.)				2θ（degree）	Intensity(a.u.)			2θ（degree）	Intensity(a.u.)			2θ（degree）	Intensity(a.u.)			2θ（degree）	Intensity(a.u.)			2θ（degree）	Intensity(a.u.)			2θ（degree）	Intensity(a.u.)
			0.5% LAF-LCO	10.04	16804.9			1% LAF-LCO	10.04	14435.6		2% LAF-LCO	10.04	12656.1		5% LAF-LCO	10.04	10978.7		2% AF-LCO	10.04	8416		2% LF-LCO	10.04	6659.8		Standard LCO	18.958	17400
				10.06	16841.3				10.06	14476.2			10.06	12740.8			10.06	10971.3			10.06	8375.4			10.06	6665.7			37.438	9600
				10.08	16826.3				10.08	14517.1			10.08	12741.4			10.08	10998.6			10.08	8383.5			10.08	6595.1			38.437	3600
				10.1	16823.3				10.1	14540.7			10.1	12595.9			10.1	10905			10.1	8532.7			10.1	6618.7			39.098	4500
				10.12	16787.9				10.12	14468.6			10.12	12647.4			10.12	10994.5			10.12	8496.7			10.12	6618.9			45.259	20000
				10.14	16772				10.14	14435.9			10.14	12738.7			10.14	11006.1			10.14	8436.6			10.14	6637.4			49.462	3200
				10.16	16786.4				10.16	14450.4			10.16	12780.1			10.16	10958.4			10.16	8405			10.16	6679.4			59.637	3800
				10.18	16838.2				10.18	14498.3			10.18	12658.2			10.18	10931			10.18	8455.3			10.18	6745.7			65.458	5000
				10.2	16856.9				10.2	14509.6			10.2	12601.1			10.2	10991			10.2	8385			10.2	6626.7			66.36	6000
				10.22	16826.2				10.22	14491.1			10.22	12729			10.22	10977.7			10.22	8403.7			10.22	6628.7			69.698	4000
				10.24	16806.6				10.24	14463.6			10.24	12826.1			10.24	10962.9			10.24	8451.1			10.24	6653.6			78.517	600
				10.26	16857.3				10.26	14446.9			10.26	12675.1			10.26	11021.6			10.26	8456			10.26	6592.8			78.735	1400
				10.28	16867.2				10.28	14405			10.28	12601.2			10.28	10966.7			10.28	8417.9			10.28	6621.7			79.358	1000
				10.3	16891.2				10.3	14413.1			10.3	12691.4			10.3	10977.1			10.3	8401.6			10.3	6771.2			79.778	600
				10.32	16891				10.32	14444.9			10.32	12809.7			10.32	10988.3			10.32	8431.1			10.32	6819.3			82.276	800
				10.34	16853.1				10.34	14480.4			10.34	12853.6			10.34	10969.7			10.34	8507.2			10.34	6662.2			83.957	2800
				10.36	16888.9				10.36	14496.4			10.36	12711.2			10.36	11035.2			10.36	8486.6			10.36	6710.2			85.798	1400
				10.38	16857.5				10.38	14442.2			10.38	12704.9			10.38	10988.1			10.38	8452.5			10.38	6738.1			87.077	600
				10.4	16826.5				10.4	14459.9			10.4	12706.8			10.4	10955.2			10.4	8439.4			10.4	6732.4
				10.42	16824.8				10.42	14551.3			10.42	12683			10.42	10984.1			10.42	8453.3			10.42	6677.1
				10.44	16857.6				10.44	14445.5			10.44	12723.3			10.44	11052.7			10.44	8455.6			10.44	6522.5
				10.46	16939.3				10.46	14446.4			10.46	12746.5			10.46	11029.7			10.46	8464.3			10.46	6572
				10.48	16942.1				10.48	14447.5			10.48	12706.7			10.48	11010.4			10.48	8485.3			10.48	6612.6
				10.5	16878.1				10.5	14454.8			10.5	12650.5			10.5	10993			10.5	8500.3			10.5	6616.8
				10.52	16869				10.52	14559.1			10.52	12738.8			10.52	10907			10.52	8453.8			10.52	6654.1
				10.54	16889.2				10.54	14533.2			10.54	12707.1			10.54	10918.5			10.54	8385.5			10.54	6679.2
				10.56	16939.4				10.56	14482.3			10.56	12621			10.56	10948			10.56	8379.1			10.56	6644.2
				10.58	16956.7				10.58	14431.6			10.58	12590.9			10.58	10973.8			10.58	8423.6			10.58	6622.1
				10.6	16833.3				10.6	14400.3			10.6	12790.4			10.6	10976.9			10.6	8481.5			10.6	6748.5
				10.62	16882.7				10.62	14399.7			10.62	12758.9			10.62	11117.6			10.62	8502.2			10.62	6721.9
				10.64	16946.2				10.64	14418.1			10.64	12709.2			10.64	11079.3			10.64	8503.1			10.64	6716.9
				10.66	16972.6				10.66	14445.1			10.66	12699.5			10.66	11028.8			10.66	8501.3			10.66	6710.9
				10.68	16917.5				10.68	14468.2			10.68	12778			10.68	11156.4			10.68	8514.5			10.68	6671.1
				10.7	16891.6				10.7	14421.7			10.7	12780.3			10.7	11011.7			10.7	8544.2			10.7	6622.4
				10.72	16909.8				10.72	14437			10.72	12798.2			10.72	11002.8			10.72	8465			10.72	6658.5
				10.74	16925.1				10.74	14459			10.74	12793			10.74	10978.6			10.74	8444.5			10.74	6694.5
				10.76	16918.1				10.76	14452			10.76	12740.6			10.76	10870.7			10.76	8562.1			10.76	6683.7
				10.78	17033.9				10.78	14452			10.78	12672.1			10.78	11096.2			10.78	8398.4			10.78	6768.2
				10.8	17011.4				10.8	14436.8			10.8	12785.5			10.8	11037.6			10.8	8444.6			10.8	6768.2
				10.82	17006.7				10.82	14449.1			10.82	12884.5			10.82	11000.7			10.82	8533.6			10.82	6724
				10.84	17052.3				10.84	14487.7			10.84	12890.1			10.84	11070.7			10.84	8582.5			10.84	6674.4
				10.86	16961.7				10.86	14449.6			10.86	12840.6			10.86	10990			10.86	8542.9			10.86	6727.8
				10.88	16910.1				10.88	14432.9			10.88	12842.1			10.88	11036.4			10.88	8507			10.88	6709.9
				10.9	16902.7				10.9	14430.1			10.9	12869.5			10.9	11050.9			10.9	8450.1			10.9	6685.4
				10.92	16943.7				10.92	14428.9			10.92	12880.9			10.92	11012.7			10.92	8398.7			10.92	6686.4
				10.94	17041.9				10.94	14398.4			10.94	12770.4			10.94	10986			10.94	8452			10.94	6757.9
				10.96	17005				10.96	14467.3			10.96	12811.4			10.96	11027.6			10.96	8411.4			10.96	6761.3
				10.98	17020.1				10.98	14478.8			10.98	12840.9			10.98	11051.2			10.98	8366.7			10.98	6735.4
				11	17043.9				11	14462.9			11	12834.1			11	11067.1			11	8365.9			11	6689.9
				11.02	16948				11.02	14516.2			11.02	12788.4			11.02	11117.4			11.02	8472.5			11.02	6632
				11.04	16912.7				11.04	14407.8			11.04	12752.8			11.04	11051.4			11.04	8459.2			11.04	6574.8
				11.06	16952.3				11.06	14417.7			11.06	12830			11.06	11000.3			11.06	8498.9			11.06	6630
				11.08	16975.6				11.08	14462.5			11.08	12904.6			11.08	10988.5			11.08	8539.4			11.08	6733.8
				11.1	16880				11.1	14426.7			11.1	12838.8			11.1	11034.1			11.1	8509.7			11.1	6803.4
				11.12	16984.3				11.12	14394.7			11.12	12812.1			11.12	11149.1			11.12	8477.7			11.12	6740.2
				11.14	16964				11.14	14456.1			11.14	12800.8			11.14	11079			11.14	8498.8			11.14	6718.3
				11.16	16950.1				11.16	14479.6			11.16	12800			11.16	11030.7			11.16	8513.7			11.16	6728
				11.18	17022.1				11.18	14384.6			11.18	12803.7			11.18	11136			11.18	8485.1			11.18	6758.3
				11.2	16938.3				11.2	14393			11.2	12785.4			11.2	11092.5			11.2	8501.1			11.2	6777.4
				11.22	16950.3				11.22	14358.7			11.22	12849.6			11.22	11042.8			11.22	8418.5			11.22	6782.6
				11.24	16990.6				11.24	14378.7			11.24	12917.9			11.24	11046.8			11.24	8390.5			11.24	6746.8
				11.26	17018.4				11.26	14459			11.26	12944.3			11.26	11118.8			11.26	8462.2			11.26	6691.4
				11.28	16983.4				11.28	14375.2			11.28	12878.1			11.28	11178.2			11.28	8479			11.28	6808.7
				11.3	17028.7				11.3	14512.7			11.3	12940.1			11.3	11110.5			11.3	8546.8			11.3	6769.6
				11.32	17043.8				11.32	14570.4			11.32	12932.7			11.32	11084.5			11.32	8576			11.32	6775.7
				11.34	17005.3				11.34	14512.4			11.34	12854.6			11.34	11097.6			11.34	8542.3			11.34	6859.2
				11.36	16939				11.36	14498.7			11.36	12883.5			11.36	10986.4			11.36	8450.1			11.36	6938.4
				11.38	16912.9				11.38	14435.4			11.38	12868.3			11.38	11040.6			11.38	8400.8			11.38	6818.8
				11.4	16912.2				11.4	14442.9			11.4	12933.1			11.4	11081.8			11.4	8416.5			11.4	6783.5
				11.42	16934.8				11.42	14468.9			11.42	13011			11.42	11114			11.42	8446.6			11.42	6809.1
				11.44	16981.2				11.44	14373.7			11.44	12931.8			11.44	11200.8			11.44	8385.7			11.44	6761.8
				11.46	16943.9				11.46	14416			11.46	12935.6			11.46	11097.2			11.46	8522.3			11.46	6828.4
				11.48	16936.6				11.48	14471.8			11.48	12922.3			11.48	11081.2			11.48	8515.9			11.48	6803.5
				11.5	16955.1				11.5	14534.5			11.5	12911.7			11.5	11108.1			11.5	8479.8			11.5	6762
				11.52	16984				11.52	14605.8			11.52	12936			11.52	11099.1			11.52	8580.9			11.52	6813
				11.54	16972.6				11.54	14416.2			11.54	12992.4			11.54	11175.2			11.54	8484.2			11.54	6795.5
				11.56	16992.6				11.56	14424.6			11.56	12940.3			11.56	11185.4			11.56	8404.8			11.56	6787.4
				11.58	17025.7				11.58	14480.6			11.58	12896.4			11.58	11147			11.58	8390.8			11.58	6772.7
				11.6	17051.4				11.6	14473.7			11.6	12945			11.6	11082.6			11.6	8465.2			11.6	6746.9
				11.62	16993.5				11.62	14581.8			11.62	12945			11.62	11091.7			11.62	8419.5			11.62	6826.1
				11.64	16969.3				11.64	14497.8			11.64	13012.3			11.64	11175.5			11.64	8447.3			11.64	6898.5
				11.66	16972.6				11.66	14430.3			11.66	13056.4			11.66	11198.8			11.66	8413			11.66	6927
				11.68	16993.2				11.68	14464.7			11.68	13043.8			11.68	11132			11.68	8303.3			11.68	6892.4
				11.7	16986.3				11.7	14478.4			11.7	13050.7			11.7	11213.5			11.7	8461			11.7	6789.6
				11.72	17151.5				11.72	14544.5			11.72	12930.5			11.72	11118.6			11.72	8423.8			11.72	6839.1
				11.74	17248.9				11.74	14543.9			11.74	12910.6			11.74	11093.9			11.74	8381.2			11.74	6897.5
				11.76	17201.9				11.76	14460.7			11.76	13024.9			11.76	11169.8			11.76	8392.2			11.76	6898.4
				11.78	17000.1				11.78	14366.2			11.78	13149.8			11.78	11190.3			11.78	8458.4			11.78	6764.3
				11.8	17030.4				11.8	14435.6			11.8	12990.3			11.8	11156.5			11.8	8392.7			11.8	6830.5
				11.82	17067.5				11.82	14492.7			11.82	12882.3			11.82	11156.7			11.82	8451.4			11.82	6879.4
				11.84	17103.2				11.84	14499.7			11.84	12894.4			11.84	11176.4			11.84	8550.3			11.84	6896.2
				11.86	17202.2				11.86	14441			11.86	13047.5			11.86	11153.6			11.86	8420.9			11.86	6929.7
				11.88	17259.4				11.88	14478.1			11.88	13031			11.88	11083.9			11.88	8468.8			11.88	6874.5
				11.9	17232.4				11.9	14543			11.9	13017.6			11.9	11114.9			11.9	8446.3			11.9	6843
				11.92	17170.2				11.92	14573.7			11.92	12990.6			11.92	11203.8			11.92	8413.6			11.92	6831.2
				11.94	17141.2				11.94	14497.6			11.94	12910.6			11.94	11278.4			11.94	8474.5			11.94	6822.1
				11.96	17183.3				11.96	14542.3			11.96	12926.6			11.96	11269.2			11.96	8531.7			11.96	6846.9
				11.98	17142.7				11.98	14577.2			11.98	12967.7			11.98	11237.5			11.98	8501.9			11.98	6857.6
				12	17065.5				12	14536.6			12	13040.9			12	11264.6			12	8439.4			12	6867
				12.02	17005.4				12.02	14391			12.02	13143.1			12.02	11393.3			12.02	8394.9			12.02	6885
				12.04	17162.3				12.04	14540.2			12.04	13125.5			12.04	11210.5			12.04	8412.5			12.04	6885.8
				12.06	17179.3				12.06	14550.8			12.06	13033			12.06	11183.9			12.06	8503.3			12.06	6813.3
				12.08	17171.4				12.08	14508.2			12.08	13038.5			12.08	11215			12.08	8541.4			12.08	6791.2
				12.1	17196.5				12.1	14453.3			12.1	13169.9			12.1	11246.3			12.1	8486.8			12.1	6863.5
				12.12	17226.9				12.12	14350.4			12.12	12985.6			12.12	11248.5			12.12	8528.7			12.12	6876.4
				12.14	17154.3				12.14	14411.2			12.14	13017.3			12.14	11181.9			12.14	8531.5			12.14	6886.9
				12.16	17096.2				12.16	14473.8			12.16	13062.1			12.16	11188.8			12.16	8513.5			12.16	6869.3
				12.18	17092.7				12.18	14492.7			12.18	13078.4			12.18	11266.1			12.18	8485.3			12.18	6852.7
				12.2	17148.3				12.2	14496.5			12.2	13160.7			12.2	11226.5			12.2	8463.9			12.2	6976.9
				12.22	17127.1				12.22	14520.6			12.22	13129.3			12.22	11211.2			12.22	8474.1			12.22	6930.3
				12.24	17118.3				12.24	14502.1			12.24	13063.5			12.24	11186.3			12.24	8498.1			12.24	6917.1
				12.26	17116.9				12.26	14446.8			12.26	13022.4			12.26	11178.1			12.26	8509.6			12.26	6960.1
				12.28	17074.3				12.28	14395			12.28	13104.7			12.28	11258.8			12.28	8457			12.28	7024.1
				12.3	17181.4				12.3	14452.2			12.3	13130			12.3	11310.7			12.3	8442.5			12.3	6938.3
				12.32	17169.5				12.32	14504.9			12.32	13081.8			12.32	11249.6			12.32	8435.7			12.32	6921.4
				12.34	17109				12.34	14556.4			12.34	13058.6			12.34	11143.4			12.34	8453.8			12.34	6928.8
				12.36	17132.6				12.36	14624.9			12.36	13198.8			12.36	11097.7			12.36	8523.9			12.36	6870.9
				12.38	17094				12.38	14452.9			12.38	13229.5			12.38	11146.5			12.38	8468.8			12.38	6845.3
				12.4	17142.3				12.4	14437.9			12.4	13176.1			12.4	11122.6			12.4	8486.3			12.4	6928
				12.42	17184.6				12.42	14507.3			12.42	13120.6			12.42	11150.5			12.42	8482			12.42	6971.4
				12.44	17146.6				12.44	14581.3			12.44	13131.1			12.44	11327.2			12.44	8380.3			12.44	6856.5
				12.46	17271.5				12.46	14543.2			12.46	13088.4			12.46	11310.5			12.46	8431.3			12.46	6890
				12.48	17193				12.48	14510.1			12.48	13186.8			12.48	11214.6			12.48	8447.8			12.48	6921.3
				12.5	17143.2				12.5	14495.5			12.5	13267.3			12.5	11172.9			12.5	8494			12.5	6913.5
				12.52	17223.2				12.52	14500.9			12.52	13247.5			12.52	11245			12.52	8582.8			12.52	6861.1
				12.54	17187.4				12.54	14481.1			12.54	13195.7			12.54	11302.2			12.54	8534.1			12.54	6880.9
				12.56	17222.9				12.56	14536.8			12.56	13126.4			12.56	11204.1			12.56	8537.9			12.56	6909.2
				12.58	17235.3				12.58	14542			12.58	13117.6			12.58	11136.7			12.58	8506.4			12.58	6926.5
				12.6	17191.6				12.6	14484.8			12.6	13176.2			12.6	11155.7			12.6	8445.1			12.6	6923.8
				12.62	17093.4				12.62	14495.4			12.62	13219.6			12.62	11219.6			12.62	8500			12.62	6892.6
				12.64	17181.1				12.64	14543.8			12.64	13176.6			12.64	11287.5			12.64	8515.2			12.64	6927.7
				12.66	17255.4				12.66	14555			12.66	13162.4			12.66	11253.5			12.66	8498.4			12.66	6988.9
				12.68	17268.1				12.68	14524.3			12.68	13188			12.68	11163.3			12.68	8476.6			12.68	7023.5
				12.7	17202.6				12.7	14477			12.7	13223			12.7	11177.8			12.7	8510.1			12.7	6924.5
				12.72	17178.2				12.72	14548.2			12.72	13206.5			12.72	11261.2			12.72	8464.9			12.72	6949.4
				12.74	17189.2				12.74	14625.9			12.74	13260.3			12.74	11248			12.74	8479.7			12.74	6965.4
				12.76	17210.7				12.76	14656.4			12.76	13313.6			12.76	11188.5			12.76	8520.7			12.76	6963.7
				12.78	17206.1				12.78	14577.9			12.78	13242.7			12.78	11183.1			12.78	8516.1			12.78	6952.3
				12.8	17275.8				12.8	14595.3			12.8	13293			12.8	11238.7			12.8	8633.4			12.8	7067.9
				12.82	17265.2				12.82	14615.6			12.82	13354.9			12.82	11363.5			12.82	8594.8			12.82	7116.6
				12.84	17267.5				12.84	14599.7			12.84	13358.3			12.84	11400.5			12.84	8508			12.84	7139.1
				12.86	17366.6				12.86	14521.3			12.86	13249.1			12.86	11217.7			12.86	8485.1			12.86	7172.8
				12.88	17327				12.88	14583.7			12.88	13250.6			12.88	11236.7			12.88	8542.2			12.88	7029.6
				12.9	17341.9				12.9	14537.6			12.9	13199.8			12.9	11250.8			12.9	8555.8			12.9	6954.2
				12.92	17316.4				12.92	14495.1			12.92	13208			12.92	11254.9			12.92	8546.5			12.92	6911.2
				12.94	17219.9				12.94	14521.6			12.94	13318			12.94	11251			12.94	8534			12.94	6888.1
				12.96	17280.9				12.96	14589.4			12.96	13318			12.96	11282.3			12.96	8575.1			12.96	6961.2
				12.98	17224.7				12.98	14557.4			12.98	13291.7			12.98	11229.9			12.98	8573.8			12.98	7038.5
				13	17169				13	14530.7			13	13279.7			13	11193.2			13	8569.2			13	7076.8
				13.02	17175.5				13.02	14548.6			13.02	13298			13.02	11212.6			13.02	8567.7			13.02	7061.4
				13.04	17318				13.04	14609.6			13.04	13348.2			13.04	11298.7			13.04	8534.2			13.04	7000.4
				13.06	17258.2				13.06	14561.7			13.06	13257.5			13.06	11320.4			13.06	8605.6			13.06	6958.2
				13.08	17229.6				13.08	14585.5			13.08	13312.8			13.08	11311.6			13.08	8606.7			13.08	6952.2
				13.1	17257.5				13.1	14654			13.1	13465.5			13.1	11284.7			13.1	8540.2			13.1	6965.8
				13.12	17273.5				13.12	14594.6			13.12	13426.6			13.12	11251.1			13.12	8513.5			13.12	6946.8
				13.14	17236.4				13.14	14607.6			13.14	13338.1			13.14	11314.9			13.14	8615.9			13.14	7027.8
				13.16	17315.7				13.16	14576.7			13.16	13336.1			13.16	11351.3			13.16	8591.6			13.16	7107.9
				13.18	17399.3				13.18	14568.7			13.18	13376.8			13.18	11366			13.18	8521.6			13.18	7147.2
				13.2	17279				13.2	14710.3			13.2	13365.4			13.2	11391.2			13.2	8581			13.2	7101.5
				13.22	17335.4				13.22	14651.7			13.22	13228.7			13.22	11387.6			13.22	8573.4			13.22	7027.8
				13.24	17424.2				13.24	14666.4			13.24	13239.8			13.24	11349.1			13.24	8610.8			13.24	7053.8
				13.26	17464.2				13.26	14658.6			13.26	13331.2			13.26	11311.7			13.26	8620.1			13.26	7101.6
				13.28	17385.6				13.28	14530.2			13.28	13419.3			13.28	11309.1			13.28	8527.6			13.28	7087.5
				13.3	17405.4				13.3	14572.1			13.3	13392.6			13.3	11242.9			13.3	8478.9			13.3	7032.6
				13.32	17371.8				13.32	14628.1			13.32	13325.1			13.32	11222.4			13.32	8529.8			13.32	7006.1
				13.34	17350.9				13.34	14612.7			13.34	13307.1			13.34	11252.2			13.34	8551.6			13.34	7042.9
				13.36	17369.3				13.36	14503.9			13.36	13375.2			13.36	11329.3			13.36	8484.8			13.36	7139.9
				13.38	17271.8				13.38	14615.1			13.38	13321.1			13.38	11400.1			13.38	8560.9			13.38	7059.9
				13.4	17356.4				13.4	14596.9			13.4	13335			13.4	11348.6			13.4	8582.1			13.4	7033.1
				13.42	17422.2				13.42	14582.9			13.42	13377			13.42	11292.8			13.42	8566.3			13.42	7055.6
				13.44	17406.1				13.44	14610.6			13.44	13433.7			13.44	11283.1			13.44	8542.4			13.44	7097.3
				13.46	17393.1				13.46	14601.5			13.46	13518.2			13.46	11330.3			13.46	8611.7			13.46	7025.7
				13.48	17350.9				13.48	14656.1			13.48	13436.4			13.48	11389.6			13.48	8616.6			13.48	7051.6
				13.5	17378.7				13.5	14659.3			13.5	13428.3			13.5	11401			13.5	8586.3			13.5	7085.8
				13.52	17430.9				13.52	14608.1			13.52	13487.9			13.52	11368.9			13.52	8557.2			13.52	7095
				13.54	17316.7				13.54	14570.8			13.54	13439.9			13.54	11344.5			13.54	8610.5			13.54	7047.8
				13.56	17415.1				13.56	14584.8			13.56	13388.5			13.56	11340.6			13.56	8637.2			13.56	7089.5
				13.58	17434.8				13.58	14624.6			13.58	13387.5			13.58	11331.5			13.58	8672.4			13.58	7144.4
				13.6	17403.7				13.6	14648.7			13.6	13395.6			13.6	11316.2			13.6	8676.9			13.6	7169.4
				13.62	17431.8				13.62	14592.3			13.62	13331.6			13.62	11298.7			13.62	8577.1			13.62	7108.5
				13.64	17417.7				13.64	14638.9			13.64	13453.8			13.64	11418.5			13.64	8583.2			13.64	7046.9
				13.66	17392.3				13.66	14639.3			13.66	13440.5			13.66	11392.7			13.66	8631.7			13.66	7026.5
				13.68	17347.4				13.68	14609.9			13.68	13392.9			13.68	11339			13.68	8661.8			13.68	7020.4
				13.7	17276.1				13.7	14578			13.7	13432			13.7	11394.8			13.7	8614.3			13.7	6998.2
				13.72	17334.8				13.72	14630.6			13.72	13330.7			13.72	11383.4			13.72	8628.8			13.72	7009.6
				13.74	17365.5				13.74	14676.7			13.74	13395.2			13.74	11347.2			13.74	8657.2			13.74	7116.8
				13.76	17407.6				13.76	14679			13.76	13463.1			13.76	11350.8			13.76	8663.3			13.76	7180.5
				13.78	17475.3				13.78	14628.1			13.78	13440.7			13.78	11419.3			13.78	8626.2			13.78	7126.5
				13.8	17428.8				13.8	14692.1			13.8	13535.9			13.8	11348.5			13.8	8592			13.8	7195.1
				13.82	17484				13.82	14654.4			13.82	13518.3			13.82	11409.7			13.82	8570			13.82	7252.5
				13.84	17494.3				13.84	14670.6			13.84	13484.8			13.84	11430.4			13.84	8628.2			13.84	7215.2
				13.86	17434.4				13.86	14753.4			13.86	13480.6			13.86	11367.4			13.86	8757.1			13.86	7102.9
				13.88	17500.6				13.88	14621.6			13.88	13520.2			13.88	11384.1			13.88	8757.9			13.88	7201.1
				13.9	17406				13.9	14682.3			13.9	13576.2			13.9	11317			13.9	8784.5			13.9	7250.2
				13.92	17365.2				13.92	14686.3			13.92	13650.9			13.92	11343.5			13.92	8759.6			13.92	7195.6
				13.94	17402.9				13.94	14620.9			13.94	13688.6			13.94	11437.5			13.94	8673.3			13.94	7092.3
				13.96	17427.3				13.96	14639.9			13.96	13523.3			13.96	11385.7			13.96	8556			13.96	7143.3
				13.98	17540.4				13.98	14635.9			13.98	13559.9			13.98	11295.3			13.98	8637.8			13.98	7205.2
				14	17516.6				14	14621.2			14	13608.4			14	11304.6			14	8645.7			14	7207.9
				14.02	17446.9				14.02	14605			14.02	13647.4			14.02	11378.2			14.02	8593			14.02	7172
				14.04	17552.7				14.04	14601.2			14.04	13687			14.04	11417.1			14.04	8573.9			14.04	7152.9
				14.06	17531.9				14.06	14637.2			14.06	13616.6			14.06	11424.8			14.06	8641.7			14.06	7144.8
				14.08	17556.9				14.08	14630.6			14.08	13558.4			14.08	11362.9			14.08	8671.4			14.08	7127.4
				14.1	17588.6				14.1	14647			14.1	13500.3			14.1	11303.1			14.1	8653.3			14.1	7100.2
				14.12	17571.6				14.12	14762			14.12	13423.2			14.12	11327.4			14.12	8587.7			14.12	7065.8
				14.14	17536.6				14.14	14670.6			14.14	13532.9			14.14	11275.6			14.14	8647.8			14.14	7231.1
				14.16	17544.6				14.16	14714.2			14.16	13542.1			14.16	11367.4			14.16	8671.8			14.16	7182.6
				14.18	17521.4				14.18	14764.7			14.18	13560.6			14.18	11451.7			14.18	8670.8			14.18	7123
				14.2	17432.6				14.2	14728.8			14.2	13650.5			14.2	11427.4			14.2	8658.4			14.2	7194.4
				14.22	17524.8				14.22	14642.7			14.22	13574.4			14.22	11433.5			14.22	8691.1			14.22	7283.5
				14.24	17504.8				14.24	14702.9			14.24	13572.8			14.24	11392.2			14.24	8658			14.24	7185.9
				14.26	17495.7				14.26	14751.5			14.26	13585.3			14.26	11404.1			14.26	8637.8			14.26	7147.6
				14.28	17530.9				14.28	14735.6			14.28	13592.8			14.28	11476.8			14.28	8663.6			14.28	7235.7
				14.3	17477.6				14.3	14769.8			14.3	13643.8			14.3	11392.2			14.3	8713.1			14.3	7188.5
				14.32	17507.3				14.32	14741			14.32	13601.8			14.32	11405.1			14.32	8682.7			14.32	7295.5
				14.34	17549.5				14.34	14704.2			14.34	13562.5			14.34	11440.9			14.34	8660.2			14.34	7282
				14.36	17587.6				14.36	14671			14.36	13555.2			14.36	11472.3			14.36	8655.9			14.36	7164.9
				14.38	17631.7				14.38	14629.9			14.38	13587.2			14.38	11479.2			14.38	8624.7			14.38	7241.8
				14.4	17565.9				14.4	14692.8			14.4	13683.6			14.4	11450.5			14.4	8674.7			14.4	7153.7
				14.42	17500.7				14.42	14756.7			14.42	13711.7			14.42	11389.7			14.42	8754.6			14.42	7175.6
				14.44	17494.2				14.44	14785.7			14.44	13682.8			14.44	11370.1			14.44	8805.8			14.44	7235
				14.46	17624.4				14.46	14741.6			14.46	13658.4			14.46	11531.6			14.46	8730.4			14.46	7109.3
				14.48	17554.5				14.48	14726.1			14.48	13536.5			14.48	11363.9			14.48	8791.3			14.48	7174.4
				14.5	17513				14.5	14748.8			14.5	13576.6			14.5	11303.6			14.5	8799.3			14.5	7168.5
				14.52	17486.8				14.52	14766.7			14.52	13686.7			14.52	11350.5			14.52	8773.5			14.52	7108.9
				14.54	17442.3				14.54	14728			14.54	13733			14.54	11465.8			14.54	8752.9			14.54	7039.5
				14.56	17555.8				14.56	14712.7			14.56	13723.8			14.56	11388.9			14.56	8719.4			14.56	7245.2
				14.58	17560.5				14.58	14703.8			14.58	13654.3			14.58	11392.8			14.58	8757.8			14.58	7223.4
				14.6	17534.1				14.6	14734.4			14.6	13612.6			14.6	11420.6			14.6	8769.3			14.6	7152
				14.62	17541.6				14.62	14814.5			14.62	13657.9			14.62	11423.1			14.62	8689.8			14.62	7165.7
				14.64	17614.8				14.64	14727.7			14.64	13640.4			14.64	11361.4			14.64	8718			14.64	7145.9
				14.66	17554.1				14.66	14631.7			14.66	13656.6			14.66	11367.1			14.66	8728.4			14.66	7226.2
				14.68	17516.7				14.68	14632.3			14.68	13632.7			14.68	11438.6			14.68	8702.7			14.68	7296.3
				14.7	17567.7				14.7	14747.6			14.7	13573.2			14.7	11532.7			14.7	8657.3			14.7	7294
				14.72	17629.4				14.72	14768.1			14.72	13727.8			14.72	11394.1			14.72	8747.9			14.72	7173.7
				14.74	17545.2				14.74	14795.5			14.74	13717.4			14.74	11467.5			14.74	8820.6			14.74	7254.8
				14.76	17507.3				14.76	14829.7			14.76	13664.9			14.76	11441.7			14.76	8828.8			14.76	7281.4
				14.78	17545.4				14.78	14863.8			14.78	13622.1			14.78	11313.7			14.78	8778.1			14.78	7223
				14.8	17563.7				14.8	14873.7			14.8	13638.9			14.8	11392.9			14.8	8735.4			14.8	7239
				14.82	17573.3				14.82	14801.3			14.82	13803.8			14.82	11442.2			14.82	8727.3			14.82	7178.5
				14.84	17625.6				14.84	14715			14.84	13842.1			14.84	11390.9			14.84	8728.6			14.84	7124.4
				14.86	17680.3				14.86	14668.9			14.86	13762.2			14.86	11342.6			14.86	8740.8			14.86	7115
				14.88	17636.9				14.88	14749.6			14.88	13677.6			14.88	11536.1			14.88	8776.6			14.88	7200.3
				14.9	17688.7				14.9	14805.5			14.9	13718.9			14.9	11380.5			14.9	8752			14.9	7230.2
				14.92	17619.4				14.92	14794.4			14.92	13754.1			14.92	11303			14.92	8741			14.92	7209.3
				14.94	17519.3				14.94	14767.4			14.94	13765.4			14.94	11344.5			14.94	8744.3			14.94	7192.3
				14.96	17527				14.96	14794.8			14.96	13744.1			14.96	11512			14.96	8754.9			14.96	7248.7
				14.98	17744.3				14.98	14737.5			14.98	13823.5			14.98	11400.2			14.98	8786.8			14.98	7198.3
				15	17683.3				15	14764.7			15	13808.5			15	11439.2			15	8784.5			15	7244.8
				15.02	17559.2				15.02	14798.3			15.02	13757.8			15.02	11455.2			15.02	8794.3			15.02	7287.3
				15.04	17560.6				15.04	14778.6			15.04	13729.3			15.04	11323.3			15.04	8846.9			15.04	7244.9
				15.06	17716.7				15.06	14825.8			15.06	13825.2			15.06	11437.5			15.06	8808			15.06	7206.8
				15.08	17643.4				15.08	14856.7			15.08	13846.6			15.08	11480			15.08	8752.8			15.08	7230.3
				15.1	17598.8				15.1	14880.8			15.1	13829.9			15.1	11467.1			15.1	8772.9			15.1	7247.5
				15.12	17679.8				15.12	14894.5			15.12	13796.3			15.12	11431.7			15.12	8879.6			15.12	7231.3
				15.14	17617.3				15.14	14838.1			15.14	13756			15.14	11532.2			15.14	8824.8			15.14	7242.7
				15.16	17644.8				15.16	14790.3			15.16	13842.2			15.16	11479.2			15.16	8803			15.16	7298.2
				15.18	17607.7				15.18	14825.6			15.18	13831.1			15.18	11433.7			15.18	8813.5			15.18	7327.5
				15.2	17533.7				15.2	14905.9			15.2	13727.8			15.2	11454			15.2	8843.5			15.2	7312.1
				15.22	17707.4				15.22	14803.9			15.22	13816.9			15.22	11561.4			15.22	8846.6			15.22	7267.1
				15.24	17717.2				15.24	14778.8			15.24	13782.9			15.24	11555.6			15.24	8810.8			15.24	7263
				15.26	17711.3				15.26	14803.6			15.26	13743.9			15.26	11524.9			15.26	8835.6			15.26	7280.4
				15.28	17704.7				15.28	14833.7			15.28	13765.7			15.28	11489.9			15.28	8897.4			15.28	7299.9
				15.3	17669.6				15.3	14781.9			15.3	13945.5			15.3	11460.2			15.3	8903.5			15.3	7287
				15.32	17536.7				15.32	14822.4			15.32	13886.5			15.32	11444.6			15.32	8903.3			15.32	7268.4
				15.34	17518.8				15.34	14818.6			15.34	13869			15.34	11450.6			15.34	8854.1			15.34	7323
				15.36	17626.1				15.36	14776.8			15.36	13836.4			15.36	11457.2			15.36	8826.4			15.36	7381.7
				15.38	17843.9				15.38	14722.8			15.38	13677.3			15.38	11434.3			15.38	8921.6			15.38	7340.6
				15.4	17691.6				15.4	14815.1			15.4	13822.9			15.4	11546.6			15.4	8952.3			15.4	7386.5
				15.42	17693.3				15.42	14834.2			15.42	13935			15.42	11551.2			15.42	8876.4			15.42	7353.3
				15.44	17739.9				15.44	14825.5			15.44	13961.3			15.44	11480.6			15.44	8802.4			15.44	7288.1
				15.46	17725.9				15.46	14835.6			15.46	13871.2			15.46	11381.8			15.46	8818.9			15.46	7239.7
				15.48	17660.4				15.48	14913.3			15.48	13853.7			15.48	11506.7			15.48	8753.4			15.48	7276.3
				15.5	17644.1				15.5	14891			15.5	13878.1			15.5	11617.7			15.5	8814.2			15.5	7334
				15.52	17691.4				15.52	14883.6			15.52	13881.8			15.52	11624.5			15.52	8848.1			15.52	7332.9
				15.54	17779.6				15.54	14934.8			15.54	13856.1			15.54	11504.4			15.54	8792.4			15.54	7252.5
				15.56	17682.9				15.56	14886.9			15.56	13996.2			15.56	11461.8			15.56	8824.4			15.56	7275.3
				15.58	17676.9				15.58	14879.4			15.58	13980.8			15.58	11446.9			15.58	8747.5			15.58	7326.6
				15.6	17675				15.6	14863			15.6	13964.1			15.6	11477.5			15.6	8717.2			15.6	7372.4
				15.62	17664.9				15.62	14842.3			15.62	13988.6			15.62	11527.8			15.62	8772.5			15.62	7398
				15.64	17717.4				15.64	14903.2			15.64	14009.9			15.64	11472.9			15.64	8852.4			15.64	7391.9
				15.66	17796.7				15.66	14871			15.66	13972			15.66	11467			15.66	8894.6			15.66	7295.9
				15.68	17804.8				15.68	14841.2			15.68	13934.7			15.68	11481.2			15.68	8923			15.68	7228.9
				15.7	17774.6				15.7	14836.6			15.7	13895.5			15.7	11518.5			15.7	8925.7			15.7	7226.1
				15.72	17829.4				15.72	14865.6			15.72	13819.4			15.72	11599.2			15.72	8863.2			15.72	7313.7
				15.74	17651.2				15.74	14819.1			15.74	13928.2			15.74	11536.9			15.74	8867.1			15.74	7262.4
				15.76	17635.4				15.76	14832.9			15.76	14008.8			15.76	11551.1			15.76	8871			15.76	7273.3
				15.78	17709.3				15.78	14882			15.78	14011			15.78	11590.6			15.78	8863.3			15.78	7331.9
				15.8	17707.1				15.8	14909.4			15.8	13893.7			15.8	11548			15.8	8836.6			15.8	7386.8
				15.82	17763.6				15.82	14909.3			15.82	13889.5			15.82	11578.3			15.82	8833			15.82	7367.2
				15.84	17766.8				15.84	14961.1			15.84	13920.9			15.84	11522.2			15.84	8898.3			15.84	7311.4
				15.86	17741.6				15.86	14966			15.86	13951.2			15.86	11454.9			15.86	8976.6			15.86	7266.7
				15.88	17716.9				15.88	14844.9			15.88	13948			15.88	11450.3			15.88	9011.5			15.88	7277.8
				15.9	17741.3				15.9	14972			15.9	13920.5			15.9	11485.4			15.9	8946.8			15.9	7378.4
				15.92	17762.4				15.92	14981			15.92	13985.9			15.92	11528.7			15.92	8885.4			15.92	7375.6
				15.94	17748.9				15.94	14953.4			15.94	14014.6			15.94	11508.9			15.94	8868.2			15.94	7379.9
				15.96	17697.3				15.96	14944.7			15.96	13952.3			15.96	11414.6			15.96	8904			15.96	7433.1
				15.98	17730.8				15.98	15001.8			15.98	13995.7			15.98	11501.4			15.98	8863.6			15.98	7333.3
				16	17744				16	14948.1			16	13955.3			16	11543.3			16	8879.5			16	7344.3
				16.02	17746.9				16.02	14893.6			16.02	13905.4			16.02	11556.1			16.02	8859.6			16.02	7351.9
				16.04	17734.8				16.04	14883.4			16.04	13885			16.04	11529.7			16.04	8794.4			16.04	7323
				16.06	17670.8				16.06	14936			16.06	13941.4			16.06	11396.4			16.06	8790.6			16.06	7297.8
				16.08	17813.9				16.08	14916.3			16.08	14077.1			16.08	11431.5			16.08	8857.7			16.08	7325.6
				16.1	17854.1				16.1	14942.1			16.1	14074.2			16.1	11488.8			16.1	8953.2			16.1	7342.6
				16.12	17795				16.12	14986			16.12	13992.9			16.12	11553.2			16.12	9024			16.12	7356
				16.14	17817.9				16.14	14913.7			16.14	14105.6			16.14	11667.5			16.14	8960.8			16.14	7419.2
				16.16	17831.8				16.16	15000.3			16.16	14062.8			16.16	11558.4			16.16	8944.6			16.16	7448.5
				16.18	17848.8				16.18	15008.9			16.18	14072.5			16.18	11504.1			16.18	8968.5			16.18	7411.9
				16.2	17839.8				16.2	14983.2			16.2	14092.8			16.2	11533.7			16.2	9029.2			16.2	7370.2
				16.22	17757.6				16.22	15033.4			16.22	14021.2			16.22	11642.6			16.22	9122.1			16.22	7424.3
				16.24	17763.9				16.24	14980.4			16.24	14038.9			16.24	11514.7			16.24	9025.4			16.24	7302.8
				16.26	17827.9				16.26	14967			16.26	14012			16.26	11520.4			16.26	9008.5			16.26	7312.9
				16.28	17886.7				16.28	14946.1			16.28	14024.2			16.28	11566.5			16.28	9004.8			16.28	7393.4
				16.3	17876.4				16.3	14872.2			16.3	14153.6			16.3	11545.6			16.3	8940.3			16.3	7466.7
				16.32	17754.5				16.32	14945.3			16.32	14105.6			16.32	11463.3			16.32	8883.2			16.32	7423.3
				16.34	17863				16.34	14978			16.34	14011.2			16.34	11488.6			16.34	8927			16.34	7324.2
				16.36	17960.8				16.36	15023			16.36	13981.5			16.36	11498.9			16.36	9002.5			16.36	7330.1
				16.38	17908.2				16.38	15090.3			16.38	14061.4			16.38	11439.5			16.38	9043.8			16.38	7491.8
				16.4	17854.9				16.4	14960.8			16.4	14011.2			16.4	11533.2			16.4	8865.6			16.4	7334.9
				16.42	17856				16.42	14927.9			16.42	14081.7			16.42	11577.1			16.42	8886.4			16.42	7393.6
				16.44	17846.2				16.44	14905.5			16.44	14145.1			16.44	11600.8			16.44	8975.8			16.44	7402.4
				16.46	17825.5				16.46	14896.7			16.46	14152.5			16.46	11620.5			16.46	9059.5			16.46	7297.5
				16.48	17914.6				16.48	15072.6			16.48	14115.9			16.48	11657.1			16.48	9036.7			16.48	7274.7
				16.5	17895.2				16.5	15074.2			16.5	14077.4			16.5	11535.3			16.5	9032.4			16.5	7387.2
				16.52	17853.2				16.52	15013			16.52	14068.6			16.52	11473.8			16.52	9004			16.52	7364.6
				16.54	17830.8				16.54	14951			16.54	14079.3			16.54	11507.3			16.54	8976.2			16.54	7258.4
				16.56	17886.4				16.56	14983.7			16.56	14061.8			16.56	11588.8			16.56	9043.3			16.56	7382.5
				16.58	17845.4				16.58	14955.5			16.58	14066.9			16.58	11611.4			16.58	8927.4			16.58	7440.2
				16.6	17790.5				16.6	14935.2			16.6	14099			16.6	11573.8			16.6	8896.9			16.6	7476.6
				16.62	17783.1				16.62	14960.7			16.62	14111.1			16.62	11539.6			16.62	8934.4			16.62	7484.3
				16.64	17908				16.64	15080.3			16.64	14023.5			16.64	11615			16.64	8954.2			16.64	7441.7
				16.66	17959.1				16.66	15100.4			16.66	14161.9			16.66	11517.1			16.66	8988.6			16.66	7358.8
				16.68	17952.3				16.68	15038.5			16.68	14162.2			16.68	11517.5			16.68	8943.8			16.68	7371.9
				16.7	17877.8				16.7	14976.6			16.7	14083			16.7	11561.3			16.7	8935.2			16.7	7437.4
				16.72	17732.6				16.72	15000.6			16.72	14007.6			16.72	11578.3			16.72	9080.5			16.72	7497.5
				16.74	17806.4				16.74	15076.8			16.74	14038.1			16.74	11640			16.74	9008.9			16.74	7377.9
				16.76	17869				16.76	15055.8			16.76	14096.6			16.76	11657.5			16.76	9059.2			16.76	7382.9
				16.78	17907				16.78	15008.2			16.78	14111.6			16.78	11622.1			16.78	9072.1			16.78	7445.9
				16.8	17919.7				16.8	14988.9			16.8	14050			16.8	11540.2			16.8	8961.6			16.8	7507.6
				16.82	17989				16.82	15060.5			16.82	14074.4			16.82	11530.3			16.82	8969.2			16.82	7442.1
				16.84	17850.9				16.84	14995			16.84	14097			16.84	11513.4			16.84	9005.6			16.84	7479.7
				16.86	17763.5				16.86	14951.9			16.86	14106.2			16.86	11524.5			16.86	9007.8			16.86	7485
				16.88	17813.3				16.88	14987.7			16.88	14099.3			16.88	11575.4			16.88	8969.2			16.88	7440.2
				16.9	17878				16.9	15041.8			16.9	14087.1			16.9	11647.7			16.9	8991.2			16.9	7546
				16.92	17851.1				16.92	15068.7			16.92	14132.4			16.92	11654.3			16.92	9031.7			16.92	7494.5
				16.94	17819.9				16.94	15049.9			16.94	14154.5			16.94	11599			16.94	9061.3			16.94	7409.9
				16.96	17827.9				16.96	15013.5			16.96	14155.5			16.96	11524.6			16.96	9066.1			16.96	7389.5
				16.98	17935.3				16.98	15055.4			16.98	14201.9			16.98	11552			16.98	9027.2			16.98	7622.6
				17	17927.3				17	14992.8			17	14090.3			17	11556.4			17	9107.8			17	7499.4
				17.02	17915.8				17.02	15009			17.02	14131.8			17.02	11562.3			17.02	9126.4			17.02	7447.5
				17.04	17901.3				17.04	15066.4			17.04	14229.8			17.04	11585.3			17.04	9086.9			17.04	7484.5
				17.06	17857.1				17.06	15052.7			17.06	14134.6			17.06	11647			17.06	9041.2			17.06	7535.5
				17.08	17967.4				17.08	15046.2			17.08	14185.8			17.08	11646.4			17.08	9023.8			17.08	7607.6
				17.1	17961.3				17.1	15061.5			17.1	14226.9			17.1	11634.3			17.1	9014.6			17.1	7526
				17.12	17927.9				17.12	15089.2			17.12	14208			17.12	11651.3			17.12	9054.9			17.12	7411.8
				17.14	17980.6				17.14	15116.7			17.14	14087.6			17.14	11735.2			17.14	9187.5			17.14	7412.1
				17.16	17868.6				17.16	15092.3			17.16	14137.9			17.16	11593.5			17.16	9148.7			17.16	7501.3
				17.18	17901.6				17.18	15091.9			17.18	14134.9			17.18	11628.3			17.18	9094.4			17.18	7429.9
				17.2	17965.6				17.2	15090.6			17.2	14141.7			17.2	11724.6			17.2	9049			17.2	7365.2
				17.22	17984.3				17.22	15068.3			17.22	14197.6			17.22	11778.3			17.22	9029.7			17.22	7422.7
				17.24	18056.7				17.24	15005.1			17.24	14219.7			17.24	11579.6			17.24	9025.9			17.24	7514.1
				17.26	17992.9				17.26	14998.7			17.26	14185.6			17.26	11517.5			17.26	9078.9			17.26	7530.2
				17.28	17882.2				17.28	15045.9			17.28	14153.6			17.28	11556.8			17.28	9102			17.28	7477.9
				17.3	17794				17.3	15114.9			17.3	14155			17.3	11646.9			17.3	9060.1			17.3	7393.9
				17.32	17883.1				17.32	15040.3			17.32	14214.4			17.32	11602			17.32	8979.4			17.32	7460.2
				17.34	17838.9				17.34	15022			17.34	14246.3			17.34	11541.4			17.34	9098.9			17.34	7468.9
				17.36	17823.1				17.36	15034.1			17.36	14268.3			17.36	11541.4			17.36	9175.5			17.36	7475.9
				17.38	17868.6				17.38	15059.6			17.38	14279.3			17.38	11592.3			17.38	9145			17.38	7501.6
				17.4	17937.9				17.4	15068			17.4	14260.2			17.4	11599.2			17.4	9017			17.4	7561
				17.42	18008.5				17.42	15035.4			17.42	14216.3			17.42	11531.4			17.42	9053.1			17.42	7592.9
				17.44	17991.3				17.44	15014.7			17.44	14167.8			17.44	11513.6			17.44	9111.4			17.44	7582
				17.46	17889.5				17.46	15012.9			17.46	14113			17.46	11521.3			17.46	9171.8			17.46	7527
				17.48	17735.7				17.48	15028.1			17.48	14043			17.48	11471.8			17.48	9237.3			17.48	7429.5
				17.5	17895.9				17.5	15080			17.5	14143.2			17.5	11520			17.5	9172			17.5	7493
				17.52	17979.3				17.52	15113.9			17.52	14168.2			17.52	11578.9			17.52	9150.8			17.52	7494.6
				17.54	17994.9				17.54	15128.5			17.54	14166.7			17.54	11598			17.54	9151.2			17.54	7489.2
				17.56	17985.2				17.56	15126.7			17.56	14216.3			17.56	11526.1			17.56	9132.7			17.56	7558.8
				17.58	18034				17.58	15053.6			17.58	14284.8			17.58	11552			17.58	9074.1			17.58	7511.6
				17.6	17950				17.6	15054.7			17.6	14207.5			17.6	11609.5			17.6	9129.7			17.6	7431.2
				17.62	17894.1				17.62	15087.5			17.62	14137.2			17.62	11650.5			17.62	9164			17.62	7410.9
				17.64	17969.3				17.64	15117.2			17.64	14175.7			17.64	11636.3			17.64	9084.6			17.64	7506.2
				17.66	17866.5				17.66	15135.5			17.66	14079.8			17.66	11549.5			17.66	9077.7			17.66	7494
				17.68	17886.3				17.68	15144.6			17.68	14143.7			17.68	11584.1			17.68	9154.5			17.68	7496.2
				17.7	17936.7				17.7	15125.6			17.7	14189.9			17.7	11609.9			17.7	9155.5			17.7	7544.2
				17.72	17960.7				17.72	15082.4			17.72	14149.3			17.72	11589			17.72	9048.6			17.72	7608.5
				17.74	17886.8				17.74	15093.9			17.74	14128			17.74	11675.8			17.74	9108.8			17.74	7421.9
				17.76	17917				17.76	15130.7			17.76	14091.2			17.76	11578			17.76	9025.9			17.76	7399.4
				17.78	17946.3				17.78	15144.4			17.78	14160.1			17.78	11549.5			17.78	9033.9			17.78	7408.9
				17.8	17954				17.8	15133.9			17.8	14302.7			17.8	11627.8			17.8	9135			17.8	7410.7
				17.82	17975.3				17.82	15143.8			17.82	14290.5			17.82	11685.7			17.82	9103			17.82	7403.9
				17.84	17915.4				17.84	15095.1			17.84	14175.2			17.84	11639.7			17.84	9097			17.84	7494.2
				17.86	17908.4				17.86	15048.2			17.86	14127.4			17.86	11595.9			17.86	9110.5			17.86	7528.5
				17.88	17939.9				17.88	15045.3			17.88	14173.2			17.88	11593.6			17.88	9135.3			17.88	7517.2
				17.9	17935.3				17.9	15151.1			17.9	14307.3			17.9	11676.6			17.9	9156.6			17.9	7533.9
				17.92	17979.2				17.92	15174.4			17.92	14286.1			17.92	11682.7			17.92	9116.7			17.92	7524.3
				17.94	17958.2				17.94	15179.6			17.94	14232.3			17.94	11627.6			17.94	9139.8			17.94	7509.6
				17.96	17939.5				17.96	15163.6			17.96	14193.8			17.96	11637.8			17.96	9186.6			17.96	7497.5
				17.98	18018.7				17.98	15117.2			17.98	14218.9			17.98	11870.1			17.98	9195			17.98	7496
				18	17994.7				18	15162.5			18	14279.7			18	11741.3			18	9142.7			18	7437.6
				18.02	18022.9				18.02	15117.2			18.02	14325.5			18.02	11712.5			18.02	9145.2			18.02	7483
				18.04	18038.8				18.04	15080.9			18.04	14308.9			18.04	11708.8			18.04	9182.4			18.04	7472.1
				18.06	17992				18.06	15128.9			18.06	14206.9			18.06	11670.1			18.06	9232.3			18.06	7302
				18.08	17938.7				18.08	15126.6			18.08	14257.1			18.08	11671.6			18.08	9236.8			18.08	7442.9
				18.1	17950.5				18.1	15160			18.1	14238.8			18.1	11608			18.1	9200.6			18.1	7447.8
				18.12	17961.8				18.12	15147.3			18.12	14216.3			18.12	11564.6			18.12	9185.1			18.12	7469.6
				18.14	17946.6				18.14	15078.2			18.14	14219.2			18.14	11574.6			18.14	9199.8			18.14	7559
				18.16	17960.3				18.16	15165			18.16	14220.7			18.16	11562.4			18.16	9096.2			18.16	7524.7
				18.18	17919.5				18.18	15164.8			18.18	14288.4			18.18	11594.3			18.18	9180.8			18.18	7532.7
				18.2	17932.8				18.2	15198.9			18.2	14251.6			18.2	11595.4			18.2	9269.1			18.2	7581.3
				18.22	17986.8				18.22	15252.5			18.22	14140.5			18.22	11567.5			18.22	9296.9			18.22	7651.5
				18.24	17907.6				18.24	15132.2			18.24	14260.8			18.24	11604.1			18.24	9245.9			18.24	7676.6
				18.26	17966.9				18.26	15169.4			18.26	14247.3			18.26	11661.7			18.26	9235			18.26	7624
				18.28	17955.9				18.28	15181			18.28	14303.5			18.28	11700.8			18.28	9235.9			18.28	7613.9
				18.3	17929.3				18.3	15176.7			18.3	14415.3			18.3	11700.4			18.3	9241.5			18.3	7608.4
				18.32	18089.3				18.32	15250.6			18.32	14470.9			18.32	11631.1			18.32	9247.6			18.32	7476.7
				18.34	18025.5				18.34	15247.5			18.34	14346.6			18.34	11669.8			18.34	9245.9			18.34	7627.9
				18.36	17997.7				18.36	15252.4			18.36	14271			18.36	11690.8			18.36	9252.5			18.36	7755.7
				18.38	18013.2				18.38	15240.3			18.38	14246.9			18.38	11721.7			18.38	9266			18.38	7772.6
				18.4	18050.5				18.4	15167.9			18.4	14250			18.4	11813.8			18.4	9282.8			18.4	7598.2
				18.42	18002.9				18.42	15246.7			18.42	14353			18.42	11675.9			18.42	9282.2			18.42	7670.5
				18.44	18025				18.44	15210.3			18.44	14392.1			18.44	11724			18.44	9291.8			18.44	7687.8
				18.46	18100.6				18.46	15186			18.46	14350.2			18.46	11800.1			18.46	9301			18.46	7704.7
				18.48	18198.8				18.48	15279.9			18.48	14231.7			18.48	11764.8			18.48	9298			18.48	7763.1
				18.5	18071.7				18.5	15318.7			18.5	14329.2			18.5	11739.7			18.5	9235.5			18.5	7682.4
				18.52	18021.2				18.52	15342.4			18.52	14365.1			18.52	11677.6			18.52	9305.8			18.52	7612.3
				18.54	18007.7				18.54	15322.1			18.54	14365.6			18.54	11693.2			18.54	9374.6			18.54	7583
				18.56	18014.4				18.56	15253.6			18.56	14362.6			18.56	11819.5			18.56	9378.2			18.56	7606
				18.58	18082.2				18.58	15222.4			18.58	14477.6			18.58	11833.2			18.58	9398.8			18.58	7642.6
				18.6	18166.3				18.6	15251.2			18.6	14577.4			18.6	11934.2			18.6	9376.9			18.6	7740.4
				18.62	18204.6				18.62	15338.4			18.62	14595.3			18.62	11961.9			18.62	9409.3			18.62	7804.9
				18.64	18228				18.64	15430.9			18.64	14566.7			18.64	11893.5			18.64	9490.1			18.64	7826.8
				18.66	18439.8				18.66	15324.2			18.66	14717.5			18.66	11855.4			18.66	9467.3			18.66	7896.1
				18.68	18419.1				18.68	15414.1			18.68	14812.1			18.68	12043.2			18.68	9740.1			18.68	7911.2
				18.7	18472.4				18.7	15512.3			18.7	14979.9			18.7	12135.6			18.7	9863			18.7	8034.2
				18.72	18643.2				18.72	15617.1			18.72	15193.3			18.72	12143.5			18.72	9844.1			18.72	8236.2
				18.74	18890.7				18.74	15812			18.74	15328.9			18.74	12241			18.74	9909.6			18.74	8375.6
				18.76	19095.6				18.76	15850.4			18.76	15719.7			18.76	12429.4			18.76	10167.4			18.76	8540.1
				18.78	19411.4				18.78	16037.4			18.78	16155.3			18.78	12625.4			18.78	10408.3			18.78	8870.5
				18.8	19871.5				18.8	16324.9			18.8	16610.6			18.8	12812.5			18.8	10652.6			18.8	9317.2
				18.82	20499.8				18.82	16598.3			18.82	17078.2			18.82	12978.5			18.82	10959.6			18.82	9787.1
				18.84	21085.6				18.84	16965.6			18.84	17972.3			18.84	13755.2			18.84	11381.3			18.84	10661.2
				18.86	22262				18.86	17638.3			18.86	19165.2			18.86	14397.4			18.86	12087.5			18.86	11800.5
				18.88	24099.1				18.88	18626.6			18.88	20697.7			18.88	15187			18.88	13103.7			18.88	13381.2
				18.9	26606.8				18.9	19953.9			18.9	22610.6			18.9	16417.5			18.9	14438			18.9	15529.6
				18.92	29181.8				18.92	22228.7			18.92	25104.8			18.92	18482.2			18.92	15989.3			18.92	17547.8
				18.94	28836.5				18.94	22826.7			18.94	25443.9			18.94	20700.7			18.94	15507.3			18.94	17105.8
				18.96	26756.9				18.96	21800.6			18.96	23720.9			18.96	21699			18.96	14105.9			18.96	15170.6
				18.98	23819.7				18.98	19470.4			18.98	20364.7			18.98	20712.8			18.98	12497.1			18.98	12488
				19	21278.2				19	18066			19	18259.6			19	18172.9			19	11000.5			19	10326.6
				19.02	19472.4				19.02	16504.4			19.02	16253.6			19.02	15778.8			19.02	10047			19.02	8799.4
				19.04	18512.3				19.04	15595.5			19.04	14965.6			19.04	13829.6			19.04	9547.8			19.04	7985.4
				19.06	18289.5				19.06	15471.8			19.06	14539.6			19.06	12509.4			19.06	9410.1			19.06	7803.2
				19.08	18175.3				19.08	15433.8			19.08	14617.2			19.08	12122.5			19.08	9379.6			19.08	7785.6
				19.1	18081.1				19.1	15417			19.1	14519.1			19.1	11890.1			19.1	9419			19.1	7726.1
				19.12	18103.5				19.12	15412.2			19.12	14417.4			19.12	11899.9			19.12	9406.3			19.12	7647.7
				19.14	18203.3				19.14	15400.4			19.14	14348.2			19.14	12018.4			19.14	9360.8			19.14	7588
				19.16	18231.5				19.16	15339.5			19.16	14308.6			19.16	11867.6			19.16	9395.8			19.16	7628.4
				19.18	18215.3				19.18	15280			19.18	14375.7			19.18	11821.4			19.18	9411.5			19.18	7645.2
				19.2	18187.5				19.2	15303.7			19.2	14360.7			19.2	11817.9			19.2	9332			19.2	7674.2
				19.22	18180.4				19.22	15349.1			19.22	14322.5			19.22	11809.4			19.22	9225.9			19.22	7673.7
				19.24	18238.3				19.24	15307.2			19.24	14384.2			19.24	11733.2			19.24	9211.4			19.24	7573.9
				19.26	18095.9				19.26	15333.3			19.26	14347.6			19.26	11787.9			19.26	9352.2			19.26	7562.1
				19.28	18058				19.28	15362			19.28	14339.5			19.28	11742.9			19.28	9365.9			19.28	7614.6
				19.3	18034.3				19.3	15327.7			19.3	14367.3			19.3	11671.2			19.3	9342.1			19.3	7644.8
				19.32	17936				19.32	15184.1			19.32	14425.1			19.32	11657.5			19.32	9377.3			19.32	7573.2
				19.34	18095.2				19.34	15378.3			19.34	14269			19.34	11831.9			19.34	9420			19.34	7548.9
				19.36	18139.5				19.36	15364.6			19.36	14315.8			19.36	11777.6			19.36	9394.2			19.36	7596.7
				19.38	18099.2				19.38	15298.1			19.38	14390.1			19.38	11695.7			19.38	9387.7			19.38	7612.4
				19.4	18004.3				19.4	15276.1			19.4	14381.2			19.4	11708.8			19.4	9439.6			19.4	7545.3
				19.42	17942.6				19.42	15276.8			19.42	14307.3			19.42	11760.6			19.42	9402.2			19.42	7537.7
				19.44	18041.8				19.44	15313.2			19.44	14334.9			19.44	11788.6			19.44	9440.9			19.44	7587
				19.46	18095.6				19.46	15340.1			19.46	14299.3			19.46	11732.9			19.46	9437.8			19.46	7650.4
				19.48	18043.9				19.48	15338			19.48	14186.4			19.48	11625.5			19.48	9366.2			19.48	7691.1
				19.5	17984.5				19.5	15299.2			19.5	14228.3			19.5	11719.9			19.5	9315.1			19.5	7620.3
				19.52	17925.1				19.52	15326.9			19.52	14261.2			19.52	11687			19.52	9340.3			19.52	7643.6
				19.54	17995				19.54	15293			19.54	14225			19.54	11677.7			19.54	9322.5			19.54	7593.9
				19.56	18130.9				19.56	15242.9			19.56	14159.4			19.56	11693.6			19.56	9283.7			19.56	7501.1
				19.58	18083.7				19.58	15377.7			19.58	14208.2			19.58	11644.8			19.58	9356.8			19.58	7548.3
				19.6	18022				19.6	15337.5			19.6	14289.9			19.6	11672.9			19.6	9337.9			19.6	7602.4
				19.62	17991.5				19.62	15300.9			19.62	14350.5			19.62	11680.4			19.62	9355.1			19.62	7574.4
				19.64	18001.7				19.64	15283.9			19.64	14358.1			19.64	11696.1			19.64	9399.6			19.64	7564.2
				19.66	18058.8				19.66	15276.3			19.66	14271.3			19.66	11787.5			19.66	9430.8			19.66	7753.8
				19.68	18101.3				19.68	15302.4			19.68	14263.6			19.68	11848.9			19.68	9497.2			19.68	7648.9
				19.7	18064.6				19.7	15281.8			19.7	14262.5			19.7	11804.7			19.7	9418.7			19.7	7587.7
				19.72	18038.1				19.72	15293.2			19.72	14293.7			19.72	11756.2			19.72	9361.3			19.72	7586.5
				19.74	18113.5				19.74	15415.6			19.74	14382.5			19.74	11807.9			19.74	9497.9			19.74	7642.5
				19.76	18093.7				19.76	15398.1			19.76	14361.2			19.76	11758.4			19.76	9450.7			19.76	7621.2
				19.78	18147.5				19.78	15411.4			19.78	14343.1			19.78	11854.9			19.78	9419.2			19.78	7660.4
				19.8	18173.8				19.8	15433.3			19.8	14356			19.8	11925.1			19.8	9427.6			19.8	7725.6
				19.82	18127.2				19.82	15447.3			19.82	14414.6			19.82	11864.6			19.82	9478.5			19.82	7788
				19.84	18236.9				19.84	15438.9			19.84	14480.8			19.84	11800.7			19.84	9437.4			19.84	7799.4
				19.86	18146.9				19.86	15415.9			19.86	14362.1			19.86	11852.9			19.86	9504.9			19.86	7829
				19.88	18125.6				19.88	15391.6			19.88	14307.8			19.88	11926.2			19.88	9535.3			19.88	7781.7
				19.9	18217				19.9	15387.1			19.9	14381			19.9	11965.1			19.9	9500.3			19.9	7648.7
				19.92	18079.2				19.92	15477.8			19.92	14374.2			19.92	11896.5			19.92	9564.2			19.92	7584.8
				19.94	18162.4				19.94	15520.2			19.94	14380.6			19.94	11881.8			19.94	9482.5			19.94	7581
				19.96	18223.6				19.96	15442.4			19.96	14426.5			19.96	11927.4			19.96	9440.1			19.96	7596.5
				19.98	18244				19.98	15326.7			19.98	14495.5			19.98	11981			19.98	9455.4			19.98	7623.6
				20	18346.1				20	15461.5			20	14522.1			20	11888.9			20	9447.8			20	7670
				20.02	18221				20.02	15393.7			20.02	14483.5			20.02	11896			20.02	9532			20.02	7748.4
				20.04	18221				20.04	15340			20.04	14408.8			20.04	11907.1			20.04	9561			20.04	7770.2
				20.06	18283.1				20.06	15340.1			20.06	14353.6			20.06	11922.4			20.06	9551.5			20.06	7744.7
				20.08	18212.3				20.08	15411.7			20.08	14408.5			20.08	11965			20.08	9568.2			20.08	7709.6
				20.1	18150.9				20.1	15412.1			20.1	14325.3			20.1	11959.7			20.1	9508			20.1	7718.2
				20.12	18113.4				20.12	15378.3			20.12	14334			20.12	11971.1			20.12	9471.8			20.12	7700
				20.14	18144.4				20.14	15380.4			20.14	14389.5			20.14	11962.5			20.14	9485.9			20.14	7660.5
				20.16	18284.5				20.16	15489.5			20.16	14425.1			20.16	11890.7			20.16	9568.9			20.16	7611.6
				20.18	18113.1				20.18	15456			20.18	14292.5			20.18	11800			20.18	9496.6			20.18	7654.3
				20.2	18057.2				20.2	15468.4			20.2	14336.9			20.2	11783.7			20.2	9508.1			20.2	7727.4
				20.22	18078.4				20.22	15486.2			20.22	14391.4			20.22	11768.1			20.22	9538.2			20.22	7732.4
				20.24	18143.3				20.24	15482			20.24	14334.2			20.24	11708.2			20.24	9538.8			20.24	7621.5
				20.26	18200.4				20.26	15482			20.26	14165.2			20.26	11697.5			20.26	9509.9			20.26	7654.2
				20.28	18185				20.28	15479.7			20.28	14198.2			20.28	11883.1			20.28	9504.7			20.28	7763.6
				20.3	18158.5				20.3	15448.9			20.3	14293.1			20.3	11964.6			20.3	9475.2			20.3	7785
				20.32	18135.6				20.32	15406.5			20.32	14388.3			20.32	11868.6			20.32	9426.8			20.32	7697.4
				20.34	18045				20.34	15505.5			20.34	14493.4			20.34	11931.8			20.34	9506			20.34	7788
				20.36	18018.3				20.36	15501.7			20.36	14389.1			20.36	11860.2			20.36	9523.8			20.36	7717.5
				20.38	18055.1				20.38	15503			20.38	14344			20.38	11870.5			20.38	9525.6			20.38	7705.6
				20.4	18139.5				20.4	15519.7			20.4	14384.8			20.4	11937.2			20.4	9533.7			20.4	7770.3
				20.42	18223.3				20.42	15493.1			20.42	14368.9			20.42	11801.7			20.42	9577.9			20.42	7781.7
				20.44	18218.2				20.44	15492			20.44	14330.6			20.44	11815.6			20.44	9552			20.44	7658.4
				20.46	18227.5				20.46	15474.3			20.46	14262.1			20.46	11850			20.46	9553.5			20.46	7617.6
				20.48	18220.3				20.48	15451.6			20.48	14243.4			20.48	11873.6			20.48	9577			20.48	7664.8
				20.5	18109.1				20.5	15457.7			20.5	14426.9			20.5	11864.5			20.5	9584.6			20.5	7749.4
				20.52	18182.9				20.52	15537.9			20.52	14362.1			20.52	11913			20.52	9506.5			20.52	7574
				20.54	18168.7				20.54	15496.3			20.54	14317.1			20.54	11870.9			20.54	9481.3			20.54	7582
				20.56	18121				20.56	15428.5			20.56	14313.4			20.56	11818.1			20.56	9471.4			20.56	7678.6
				20.58	18124.4				20.58	15460.7			20.58	14355.1			20.58	11859.1			20.58	9424.1			20.58	7717.7
				20.6	18187.6				20.6	15405.8			20.6	14371.1			20.6	11870.5			20.6	9595.4			20.6	7662.8
				20.62	18238.7				20.62	15420.7			20.62	14346.4			20.62	11861.9			20.62	9625.3			20.62	7598.5
				20.64	18249.6				20.64	15427.6			20.64	14286.1			20.64	11828.1			20.64	9603.8			20.64	7579.7
				20.66	18198.7				20.66	15379.8			20.66	14208.6			20.66	11773.5			20.66	9595.1			20.66	7633.5
				20.68	18075.3				20.68	15451.4			20.68	14292.4			20.68	11795.6			20.68	9507.5			20.68	7565.7
				20.7	18145.5				20.7	15458.7			20.7	14348			20.7	11886.6			20.7	9506.7			20.7	7563.4
				20.72	18198.5				20.72	15460.4			20.72	14362.2			20.72	11928.8			20.72	9480			20.72	7577
				20.74	18154				20.74	15476.5			20.74	14352.7			20.74	11884.4			20.74	9404.7			20.74	7588.9
				20.76	18138				20.76	15456.7			20.76	14460.1			20.76	11863.8			20.76	9464.9			20.76	7635.4
				20.78	18061.1				20.78	15423.2			20.78	14330.4			20.78	11858.8			20.78	9492.8			20.78	7585
				20.8	18090.2				20.8	15427.6			20.8	14287.2			20.8	11893.9			20.8	9555.4			20.8	7579.6
				20.82	18174.2				20.82	15460.5			20.82	14346			20.82	11915.5			20.82	9629.4			20.82	7644.8
				20.84	17984.5				20.84	15442.3			20.84	14245.5			20.84	11722			20.84	9573			20.84	7728.6
				20.86	18069.7				20.86	15506.7			20.86	14225.7			20.86	11851.4			20.86	9548.7			20.86	7715.7
				20.88	18121				20.88	15519.9			20.88	14261			20.88	11868.4			20.88	9485.6			20.88	7708.3
				20.9	18096.5				20.9	15511.1			20.9	14348			20.9	11789			20.9	9433.9			20.9	7678.8
				20.92	18014.2				20.92	15583.4			20.92	14488.1			20.92	11789			20.92	9517.7			20.92	7537.9
				20.94	18061.8				20.94	15527.4			20.94	14326.5			20.94	11863.2			20.94	9567.9			20.94	7587.5
				20.96	18101.1				20.96	15485.4			20.96	14267.5			20.96	11801.8			20.96	9561.3			20.96	7612
				20.98	18148.4				20.98	15462.9			20.98	14303.6			20.98	11753.5			20.98	9517.9			20.98	7619.2
				21	18236.8				21	15453			21	14385.8			21	11922.6			21	9466.1			21	7639
				21.02	18091.9				21.02	15459.1			21.02	14262.9			21.02	11900.2			21.02	9541.2			21.02	7640.5
				21.04	18060.1				21.04	15501.7			21.04	14267.3			21.04	11838.8			21.04	9603.6			21.04	7694.2
				21.06	18085.7				21.06	15542.7			21.06	14305.6			21.06	11752.8			21.06	9618.6			21.06	7680.7
				21.08	18119.9				21.08	15547.4			21.08	14300.2			21.08	11668.9			21.08	9568			21.08	7529.4
				21.1	18151.9				21.1	15469.8			21.1	14269.8			21.1	11804.5			21.1	9584.7			21.1	7638.3
				21.12	18153.8				21.12	15493.2			21.12	14331.3			21.12	11762.3			21.12	9541.9			21.12	7591
				21.14	18111.4				21.14	15535.6			21.14	14379.1			21.14	11772.8			21.14	9523.1			21.14	7555.1
				21.16	18041.6				21.16	15554.8			21.16	14347.3			21.16	11919.3			21.16	9568.3			21.16	7591.7
				21.18	18096.4				21.18	15553.3			21.18	14166.1			21.18	11971.8			21.18	9654.3			21.18	7539.2
				21.2	18200.4				21.2	15529			21.2	14231.7			21.2	11846.9			21.2	9637.2			21.2	7662.9
				21.22	18210.5				21.22	15505.7			21.22	14259.3			21.22	11763.1			21.22	9604.7			21.22	7761.7
				21.24	18137				21.24	15499.7			21.24	14210.3			21.24	11778.3			21.24	9583.1			21.24	7785
				21.26	18175.8				21.26	15542.3			21.26	14267.4			21.26	11852.2			21.26	9567.1			21.26	7779.7
				21.28	18063.4				21.28	15550			21.28	14296.1			21.28	11838.2			21.28	9518.8			21.28	7642.9
				21.3	18041				21.3	15512.2			21.3	14352.2			21.3	11841.6			21.3	9527.9			21.3	7597.1
				21.32	18066.3				21.32	15485.3			21.32	14419.1			21.32	11846.1			21.32	9575.8			21.32	7609.2
				21.34	17955.9				21.34	15594.2			21.34	14440.5			21.34	11776			21.34	9587.2			21.34	7523.2
				21.36	18058.3				21.36	15499.5			21.36	14310.5			21.36	11874.2			21.36	9624.1			21.36	7647.8
				21.38	18177.1				21.38	15439.2			21.38	14292.6			21.38	11872			21.38	9602			21.38	7673.9
				21.4	18179.4				21.4	15441.6			21.4	14315.4			21.4	11823.8			21.4	9553.3			21.4	7648.4
				21.42	17912.9				21.42	15516.2			21.42	14253.7			21.42	11832.9			21.42	9531.2			21.42	7669.8
				21.44	18050.9				21.44	15530.6			21.44	14345.7			21.44	11885.7			21.44	9490.3			21.44	7648.2
				21.46	18111.4				21.46	15501			21.46	14410			21.46	11858.7			21.46	9598.5			21.46	7617.8
				21.48	18136.9				21.48	15490.9			21.48	14428.7			21.48	11836.9			21.48	9704.4			21.48	7589.9
				21.5	18165.9				21.5	15543.4			21.5	14386.4			21.5	11888.1			21.5	9678.1			21.5	7575.9
				21.52	18124				21.52	15452			21.52	14234.8			21.52	11870.6			21.52	9599.6			21.52	7613.2
				21.54	18051.2				21.54	15492			21.54	14291.6			21.54	11847.5			21.54	9532.4			21.54	7611.2
				21.56	18035.6				21.56	15547.2			21.56	14363.4			21.56	11786.8			21.56	9533.1			21.56	7578.7
				21.58	18097.1				21.58	15549.7			21.58	14347.3			21.58	11704.5			21.58	9608.7			21.58	7537
				21.6	18034.6				21.6	15475.1			21.6	14268.8			21.6	11834.7			21.6	9588.2			21.6	7600.2
				21.62	18048.1				21.62	15483.7			21.62	14281.6			21.62	11775.3			21.62	9565.2			21.62	7631.2
				21.64	18064.6				21.64	15550.3			21.64	14271.9			21.64	11779.8			21.64	9588.5			21.64	7602.4
				21.66	18074.1				21.66	15616.5			21.66	14231.7			21.66	11882.9			21.66	9645.7			21.66	7552.8
				21.68	18132.7				21.68	15491.6			21.68	14276.7			21.68	11888.2			21.68	9626.7			21.68	7667.8
				21.7	18238.5				21.7	15477.9			21.7	14333.4			21.7	11823.6			21.7	9535.7			21.7	7669.6
				21.72	18198.5				21.72	15433			21.72	14360.8			21.72	11778.6			21.72	9541.8			21.72	7660.3
				21.74	18031.5				21.74	15391.7			21.74	14340.5			21.74	11770			21.74	9617.2			21.74	7675.9
				21.76	17866.2				21.76	15497.5			21.76	14248.4			21.76	11795.9			21.76	9622.6			21.76	7752.8
				21.78	17937.8				21.78	15475.2			21.78	14351			21.78	11814.8			21.78	9572.6			21.78	7707.9
				21.8	17972.2				21.8	15485.6			21.8	14361.5			21.8	11770.7			21.8	9537.1			21.8	7627.3
				21.82	18022.6				21.82	15515.2			21.82	14339.1			21.82	11735.6			21.82	9525.7			21.82	7539.1
				21.84	18201.6				21.84	15522.9			21.84	14407.7			21.84	11819.4			21.84	9541.7			21.84	7471.3
				21.86	18052.6				21.86	15505.8			21.86	14326.1			21.86	11854.6			21.86	9587.6			21.86	7501.4
				21.88	18093.6				21.88	15489.3			21.88	14257.3			21.88	11836.5			21.88	9564.9			21.88	7512
				21.9	18122.2				21.9	15484.4			21.9	14194.5			21.9	11804.8			21.9	9540.2			21.9	7542
				21.92	17960.7				21.92	15500.9			21.92	14135.8			21.92	11800.5			21.92	9575.4			21.92	7622.9
				21.94	18024.6				21.94	15545.8			21.94	14250.8			21.94	11907.9			21.94	9634.1			21.94	7620.6
				21.96	18078.6				21.96	15513.6			21.96	14312.5			21.96	11863.2			21.96	9635			21.96	7621.7
				21.98	18134.3				21.98	15478.3			21.98	14273.1			21.98	11777.7			21.98	9599.3			21.98	7585.3
				22	18192.9				22	15480			22	14137.3			22	11720.6			22	9548.9			22	7509.9
				22.02	18211.2				22.02	15489.9			22.02	14159.4			22.02	11716.8			22.02	9557.2			22.02	7567
				22.04	18100.7				22.04	15525.7			22.04	14173			22.04	11787			22.04	9604.7			22.04	7514.7
				22.06	18030.4				22.06	15488.8			22.06	14199			22.06	11792.6			22.06	9574			22.06	7509.7
				22.08	18045.6				22.08	15410.2			22.08	14224.3			22.08	11726.8			22.08	9482.6			22.08	7571.6
				22.1	18079.9				22.1	15564			22.1	14164.9			22.1	11768.7			22.1	9577.8			22.1	7545
				22.12	18119.3				22.12	15563.7			22.12	14231.8			22.12	11704.4			22.12	9618.6			22.12	7496.3
				22.14	18140				22.14	15539.1			22.14	14293.9			22.14	11711.8			22.14	9611.7			22.14	7543.6
				22.16	18149				22.16	15547.1			22.16	14313.9			22.16	11780.2			22.16	9574.2			22.16	7643.6
				22.18	18175.6				22.18	15659.1			22.18	14269			22.18	11790.1			22.18	9543.7			22.18	7628.3
				22.2	18149.5				22.2	15637.1			22.2	14225.4			22.2	11861.1			22.2	9675.7			22.2	7562.4
				22.22	18117.9				22.22	15575.1			22.22	14249			22.22	11853.7			22.22	9660.7			22.22	7567.7
				22.24	18085				22.24	15553			22.24	14299.5			22.24	11795.6			22.24	9579.6			22.24	7600
				22.26	18050				22.26	15675.6			22.26	14304.9			22.26	11752.2			22.26	9606.3			22.26	7571.8
				22.28	18031.2				22.28	15602.7			22.28	14365			22.28	11804.3			22.28	9573.7			22.28	7550.3
				22.3	18044.1				22.3	15556.4			22.3	14285.1			22.3	11815.5			22.3	9567			22.3	7562.6
				22.32	18066.7				22.32	15549.4			22.32	14218.2			22.32	11794.6			22.32	9583.1			22.32	7567
				22.34	18078.9				22.34	15582.4			22.34	14308.1			22.34	11758.4			22.34	9612.6			22.34	7527.7
				22.36	18136.8				22.36	15535.2			22.36	14219.7			22.36	11801.1			22.36	9569.9			22.36	7610
				22.38	18070.2				22.38	15578.5			22.38	14230.7			22.38	11899.7			22.38	9572.3			22.38	7601.2
				22.4	18011.9				22.4	15644.2			22.4	14265.3			22.4	11916.1			22.4	9571.6			22.4	7528.8
				22.42	18032.1				22.42	15684.8			22.42	14274.6			22.42	11789.9			22.42	9543.8			22.42	7432.3
				22.44	18012.3				22.44	15662			22.44	14249.5			22.44	11746.5			22.44	9541.5			22.44	7499.3
				22.46	18062.7				22.46	15612.4			22.46	14270.2			22.46	11776.3			22.46	9527.9			22.46	7577.1
				22.48	18108.6				22.48	15590.6			22.48	14284.4			22.48	11823.3			22.48	9577.8			22.48	7621.8
				22.5	18114.3				22.5	15591.6			22.5	14260.5			22.5	11846.2			22.5	9669			22.5	7614.7
				22.52	18051.9				22.52	15498.7			22.52	14147.8			22.52	11757.1			22.52	9572.3			22.52	7548.5
				22.54	18081.8				22.54	15557.1			22.54	14122.3			22.54	11777.6			22.54	9596.1			22.54	7575.8
				22.56	18083				22.56	15547.2			22.56	14109.9			22.56	11823.2			22.56	9587.8			22.56	7613.1
				22.58	18076.7				22.58	15502.4			22.58	14091.1			22.58	11852.1			22.58	9572.9			22.58	7625
				22.6	18190.9				22.6	15643.3			22.6	14059.1			22.6	11806.4			22.6	9711.5			22.6	7569.4
				22.62	18124.3				22.62	15580.7			22.62	14137.8			22.62	11811.6			22.62	9691.3			22.62	7569.5
				22.64	18078.2				22.64	15531.2			22.64	14168.7			22.64	11729.7			22.64	9641.4			22.64	7511.3
				22.66	18064.8				22.66	15532.6			22.66	14200.4			22.66	11639.4			22.66	9602.6			22.66	7466.5
				22.68	18064				22.68	15603.4			22.68	14342.9			22.68	11695			22.68	9615.5			22.68	7573.1
				22.7	18149.9				22.7	15517.2			22.7	14323			22.7	11788.8			22.7	9510.3			22.7	7488.2
				22.72	18122				22.72	15551.4			22.72	14217.8			22.72	11801.2			22.72	9565.2			22.72	7532.3
				22.74	18057.1				22.74	15586.1			22.74	14153.4			22.74	11792.9			22.74	9624.5			22.74	7568.8
				22.76	18044.8				22.76	15495			22.76	14248			22.76	11827.6			22.76	9523.4			22.76	7452.7
				22.78	18117.9				22.78	15658			22.78	14166.5			22.78	11732.4			22.78	9581.3			22.78	7562.4
				22.8	17979.6				22.8	15606.9			22.8	14228.1			22.8	11720.7			22.8	9564.9			22.8	7540.3
				22.82	17900.3				22.82	15578.1			22.82	14225			22.82	11761			22.82	9548.5			22.82	7496.2
				22.84	18031.5				22.84	15698.9			22.84	14065.2			22.84	11815.7			22.84	9570.4			22.84	7503.1
				22.86	18084.1				22.86	15663.1			22.86	14207.6			22.86	11730.4			22.86	9516.3			22.86	7551.1
				22.88	18003				22.88	15575			22.88	14209.4			22.88	11732.8			22.88	9547			22.88	7611.4
				22.9	17971.3				22.9	15561.7			22.9	14132			22.9	11743.4			22.9	9602.9			22.9	7638.3
				22.92	18020.8				22.92	15640.9			22.92	14063			22.92	11724.5			22.92	9638.5			22.92	7607.7
				22.94	17937.8				22.94	15640.1			22.94	14301.3			22.94	11652.9			22.94	9553.2			22.94	7496.5
				22.96	17974.8				22.96	15671.1			22.96	14240.7			22.96	11766.7			22.96	9559.3			22.96	7452.6
				22.98	17972.7				22.98	15650.1			22.98	14173.5			22.98	11804.9			22.98	9632.8			22.98	7428.1
				23	17917.9				23	15576.1			23	14175.9			23	11751.4			23	9718			23	7431.2
				23.02	17883.6				23.02	15504.6			23.02	14257.4			23.02	11743.8			23.02	9674.6			23.02	7518.8
				23.04	18112.3				23.04	15546.1			23.04	14150.9			23.04	11828.2			23.04	9674.1			23.04	7543
				23.06	18170.1				23.06	15550.8			23.06	14113.8			23.06	11821.5			23.06	9639.7			23.06	7494.2
				23.08	18063.1				23.08	15535.2			23.08	14137.2			23.08	11757.9			23.08	9589.9			23.08	7426.2
				23.1	17903.1				23.1	15561.8			23.1	14145.6			23.1	11738.8			23.1	9574.7			23.1	7434.6
				23.12	17924.4				23.12	15616.1			23.12	14180.2			23.12	11753.3			23.12	9530.3			23.12	7528.1
				23.14	18005				23.14	15587.1			23.14	14238.5			23.14	11847.1			23.14	9582.5			23.14	7509.2
				23.16	18066				23.16	15547.5			23.16	14282.2			23.16	11900.6			23.16	9628.2			23.16	7498.9
				23.18	18028.5				23.18	15581.1			23.18	14270.3			23.18	11787.8			23.18	9552			23.18	7633.7
				23.2	17934.8				23.2	15527			23.2	14228.4			23.2	11897.5			23.2	9611.4			23.2	7492
				23.22	18009.8				23.22	15515.3			23.22	14271.7			23.22	11878.6			23.22	9583.5			23.22	7548
				23.24	18160.5				23.24	15535.3			23.24	14290			23.24	11838.2			23.24	9550.5			23.24	7605.1
				23.26	18286.6				23.26	15575.7			23.26	14223.9			23.26	11845.8			23.26	9567.2			23.26	7540.2
				23.28	18035.3				23.28	15597.8			23.28	14287.9			23.28	11816.8			23.28	9582.4			23.28	7556.2
				23.3	17953.9				23.3	15579.7			23.3	14286.1			23.3	11831.5			23.3	9745.5			23.3	7525.1
				23.32	17970.6				23.32	15598.4			23.32	14274			23.32	11796.1			23.32	9762.1			23.32	7521
				23.34	18030.6				23.34	15665.6			23.34	14247.9			23.34	11713.1			23.34	9585.2			23.34	7549.1
				23.36	18013.1				23.36	15662.5			23.36	14059			23.36	11815.2			23.36	9659.1			23.36	7463
				23.38	17914.5				23.38	15601			23.38	14090.1			23.38	11846.2			23.38	9649.4			23.38	7432.3
				23.4	17900.5				23.4	15567.7			23.4	14140.5			23.4	11871.6			23.4	9626.6			23.4	7458.1
				23.42	17969.3				23.42	15575.8			23.42	14155.1			23.42	11897.2			23.42	9626.6			23.42	7501
				23.44	17980.7				23.44	15594.8			23.44	14130.8			23.44	11888			23.44	9699.7			23.44	7440.9
				23.46	18023.2				23.46	15572			23.46	14248.8			23.46	11860.7			23.46	9637.1			23.46	7459
				23.48	18046.1				23.48	15550			23.48	14221.9			23.48	11827.9			23.48	9598.2			23.48	7477.1
				23.5	18050.2				23.5	15530.9			23.5	14120.7			23.5	11796.9			23.5	9599.7			23.5	7472.3
				23.52	18051				23.52	15507.3			23.52	14154.2			23.52	11777.1			23.52	9629.4			23.52	7423.6
				23.54	18034.4				23.54	15559.4			23.54	14190.6			23.54	11774.6			23.54	9628.8			23.54	7426.8
				23.56	17977.3				23.56	15553.4			23.56	14197.2			23.56	11840.1			23.56	9642			23.56	7443.5
				23.58	17951.1				23.58	15568.3			23.58	14188.3			23.58	11869.7			23.58	9643.1			23.58	7462.2
				23.6	18037.9				23.6	15701.2			23.6	14181.9			23.6	11742.4			23.6	9599.7			23.6	7472.2
				23.62	18022.6				23.62	15606			23.62	14042.5			23.62	11798			23.62	9567			23.62	7492
				23.64	17999.5				23.64	15597.6			23.64	14119.6			23.64	11833.5			23.64	9621.6			23.64	7446.1
				23.66	17967				23.66	15616			23.66	14220.5			23.66	11841			23.66	9643.5			23.66	7441.9
				23.68	17929.6				23.68	15616.3			23.68	14205.8			23.68	11820.5			23.68	9551.1			23.68	7543.1
				23.7	17953.2				23.7	15620.9			23.7	14188.3			23.7	11841.8			23.7	9465			23.7	7529.3
				23.72	18025.2				23.72	15656			23.72	14200.1			23.72	11834.9			23.72	9568.9			23.72	7478.8
				23.74	18054.4				23.74	15670.5			23.74	14203.9			23.74	11810.8			23.74	9663.7			23.74	7491.9
				23.76	18010.2				23.76	15648.2			23.76	14192.4			23.76	11787.2			23.76	9649.1			23.76	7583.2
				23.78	17965.2				23.78	15634.5			23.78	14226.7			23.78	11835.2			23.78	9496.1			23.78	7561.9
				23.8	17925.9				23.8	15666.8			23.8	14243			23.8	11722.7			23.8	9490.4			23.8	7579.1
				23.82	17942.3				23.82	15689.5			23.82	14224.5			23.82	11729.9			23.82	9574.6			23.82	7603.9
				23.84	17983				23.84	15687.5			23.84	14199.8			23.84	11857			23.84	9678.4			23.84	7602.1
				23.86	17899.3				23.86	15663.9			23.86	14277.5			23.86	11841			23.86	9628.2			23.86	7492.4
				23.88	17973.2				23.88	15698.4			23.88	14264.9			23.88	11789.5			23.88	9632.7			23.88	7499.7
				23.9	17970.3				23.9	15698.9			23.9	14228.6			23.9	11772.7			23.9	9638			23.9	7513
				23.92	17925.9				23.92	15638.2			23.92	14168.2			23.92	11801.8			23.92	9637.4			23.92	7495.2
				23.94	17985.3				23.94	15492			23.94	14061.6			23.94	11876.4			23.94	9635.1			23.94	7408.3
				23.96	18014				23.96	15576.6			23.96	14129.3			23.96	11827.4			23.96	9610.7			23.96	7433.7
				23.98	18041.1				23.98	15611.6			23.98	14161.9			23.98	11764.1			23.98	9589.6			23.98	7429.8
				24	18042.2				24	15611.1			24	14163.6			24	11705.1			24	9607.2			24	7427.2
				24.02	17985				24.02	15618			24.02	14159			24.02	11664			24.02	9703.9			24.02	7476
				24.04	17990.3				24.04	15610.4			24.04	14243.5			24.04	11811.7			24.04	9707.8			24.04	7529.3
				24.06	18025.5				24.06	15634.1			24.06	14269.5			24.06	11835			24.06	9669.3			24.06	7484.3
				24.08	17969.3				24.08	15669.1			24.08	14241.4			24.08	11772.2			24.08	9615.1			24.08	7436.2
				24.1	17760.2				24.1	15690.3			24.1	14169.5			24.1	11667.3			24.1	9575.7			24.1	7456.9
				24.12	17913.3				24.12	15579.9			24.12	14128.4			24.12	11672.7			24.12	9670.1			24.12	7455.4
				24.14	17907.6				24.14	15597			24.14	14197.7			24.14	11700.8			24.14	9660.4			24.14	7503.4
				24.16	17968.6				24.16	15665.7			24.16	14235.8			24.16	11828.8			24.16	9630.4			24.16	7539.7
				24.18	18166.8				24.18	15740			24.18	14197.9			24.18	12017.6			24.18	9616.4			24.18	7534.6
				24.2	18223.2				24.2	15772.7			24.2	14255			24.2	11775.4			24.2	9578.3			24.2	7498
				24.22	18088.7				24.22	15607.9			24.22	14184.1			24.22	11766.5			24.22	9583.3			24.22	7490.4
				24.24	17981.4				24.24	15529.3			24.24	14136.8			24.24	11811.9			24.24	9589.1			24.24	7475.3
				24.26	17950.5				24.26	15596.8			24.26	14147.7			24.26	11818			24.26	9599.9			24.26	7453.9
				24.28	17931.5				24.28	15711.1			24.28	14173.6			24.28	11653.5			24.28	9676			24.28	7469.9
				24.3	17985.3				24.3	15614.8			24.3	14094.3			24.3	11730			24.3	9601.3			24.3	7469.4
				24.32	17996.2				24.32	15619.8			24.32	14112.6			24.32	11793.1			24.32	9594.8			24.32	7465.9
				24.34	17966.8				24.34	15672.9			24.34	14196.9			24.34	11797.5			24.34	9654.3			24.34	7482.3
				24.36	17945.5				24.36	15544.9			24.36	14204.5			24.36	11741.9			24.36	9692.3			24.36	7561.5
				24.38	18058				24.38	15669.2			24.38	14146.2			24.38	11740.8			24.38	9700			24.38	7461.5
				24.4	18088.6				24.4	15715.1			24.4	14103.7			24.4	11764.6			24.4	9684.6			24.4	7406.7
				24.42	18097.3				24.42	15674.7			24.42	14065.4			24.42	11813.4			24.42	9677.5			24.42	7432
				24.44	18187.2				24.44	15574.9			24.44	14007.5			24.44	11890.3			24.44	9718.6			24.44	7556.9
				24.46	18028.8				24.46	15622.3			24.46	14241.7			24.46	11771.8			24.46	9609.6			24.46	7573.1
				24.48	17972.9				24.48	15660.2			24.48	14246.2			24.48	11747.5			24.48	9575.5			24.48	7580.1
				24.5	17983.5				24.5	15655.7			24.5	14103.1			24.5	11792.4			24.5	9618.4			24.5	7551.4
				24.52	18024.4				24.52	15595.8			24.52	13914.7			24.52	11869.3			24.52	9724.9			24.52	7468
				24.54	18089.1				24.54	15708.6			24.54	14083			24.54	11779.5			24.54	9704.4			24.54	7391.1
				24.56	18076.2				24.56	15677.8			24.56	14190.6			24.56	11727.9			24.56	9699.6			24.56	7429.5
				24.58	18002.4				24.58	15676.1			24.58	14194.6			24.58	11754.3			24.58	9695.8			24.58	7535
				24.6	17903.5				24.6	15770.4			24.6	14111			24.6	11851.6			24.6	9680.7			24.6	7639.3
				24.62	17961.4				24.62	15774.2			24.62	14208.5			24.62	11821.1			24.62	9625.1			24.62	7455.7
				24.64	17971.2				24.64	15715.3			24.64	14090.3			24.64	11762			24.64	9615.2			24.64	7416
				24.66	17985.9				24.66	15659.9			24.66	14032.8			24.66	11735.8			24.66	9651.2			24.66	7437
				24.68	18002				24.68	15638.3			24.68	14091.5			24.68	11752.2			24.68	9701.3			24.68	7473.2
				24.7	17938.8				24.7	15680.2			24.7	14128.8			24.7	11770.5			24.7	9645.7			24.7	7457.2
				24.72	17922.8				24.72	15657.8			24.72	14150.4			24.72	11756.6			24.72	9657.7			24.72	7491.7
				24.74	17962				24.74	15654.7			24.74	14155.7			24.74	11721.3			24.74	9666.7			24.74	7508.5
				24.76	18030.4				24.76	15665.5			24.76	14154.4			24.76	11697.8			24.76	9638.7			24.76	7487.3
				24.78	18066.2				24.78	15641.9			24.78	14168.9			24.78	11756.4			24.78	9526.8			24.78	7411.9
				24.8	17996.7				24.8	15651.9			24.8	14256.3			24.8	11774.3			24.8	9659.8			24.8	7432.7
				24.82	17951.6				24.82	15696.4			24.82	14230.9			24.82	11837.9			24.82	9743.2			24.82	7425.9
				24.84	17940.9				24.84	15731.9			24.84	14136			24.84	11849.9			24.84	9717.6			24.84	7422.3
				24.86	17960.7				24.86	15697.6			24.86	14058.4			24.86	11663.3			24.86	9540.1			24.86	7481
				24.88	18044.8				24.88	15798.8			24.88	14167.7			24.88	11737.8			24.88	9640.3			24.88	7604.7
				24.9	17977.1				24.9	15726.4			24.9	14211.1			24.9	11792.6			24.9	9640.8			24.9	7560.8
				24.92	17918.9				24.92	15643.3			24.92	14209.9			24.92	11826.8			24.92	9587.6			24.92	7499.4
				24.94	18013.7				24.94	15696.9			24.94	14188.5			24.94	11842.2			24.94	9537.8			24.94	7553.9
				24.96	18099.8				24.96	15741.1			24.96	14129.8			24.96	11776.7			24.96	9649			24.96	7552.4
				24.98	18021.8				24.98	15723			24.98	14135.1			24.98	11784.6			24.98	9627.8			24.98	7501.4
				25	17960.4				25	15706.6			25	14137.1			25	11815.5			25	9608.6			25	7467.4
				25.02	18001.4				25.02	15723.5			25.02	14111.8			25.02	11828.7			25.02	9654.5			25.02	7476.1
				25.04	17995.3				25.04	15728			25.04	14177.3			25.04	11739.6			25.04	9650			25.04	7428.9
				25.06	17929.5				25.06	15776.6			25.06	14149.4			25.06	11776.4			25.06	9644.2			25.06	7445.5
				25.08	17967.1				25.08	15792.3			25.08	14124.5			25.08	11806.8			25.08	9647.6			25.08	7526.4
				25.1	18100.7				25.1	15761.6			25.1	14155.6			25.1	11802.8			25.1	9660.6			25.1	7624.8
				25.12	18062.6				25.12	15741			25.12	14316.3			25.12	11843.9			25.12	9670.5			25.12	7550.9
				25.14	18045.3				25.14	15720.5			25.14	14201.1			25.14	11877.3			25.14	9640.2			25.14	7436.1
				25.16	18035.7				25.16	15704.4			25.16	14188.4			25.16	11755.7			25.16	9618.9			25.16	7444.5
				25.18	18017.6				25.18	15709.8			25.18	14268.4			25.18	11583.9			25.18	9607			25.18	7538.9
				25.2	17958.2				25.2	15775.3			25.2	14225.7			25.2	11689.8			25.2	9580.3			25.2	7547.3
				25.22	17962				25.22	15673.2			25.22	14123.2			25.22	11702.5			25.22	9648.9			25.22	7518.1
				25.24	17986.1				25.24	15698.7			25.24	14089.6			25.24	11688.5			25.24	9691.4			25.24	7467.1
				25.26	18018.7				25.26	15793.7			25.26	14094			25.26	11687.9			25.26	9682.9			25.26	7431.2
				25.28	18049.2				25.28	15824.2			25.28	14069.6			25.28	11750.4			25.28	9606			25.28	7463.2
				25.3	18031.5				25.3	15721.9			25.3	14132.8			25.3	11687.5			25.3	9736.8			25.3	7512.2
				25.32	17969.6				25.32	15744.9			25.32	14187.7			25.32	11722.4			25.32	9715			25.32	7471.1
				25.34	17898.8				25.34	15839.3			25.34	14181			25.34	11788.5			25.34	9632.1			25.34	7452.2
				25.36	17857.4				25.36	15936.5			25.36	14073.2			25.36	11813.6			25.36	9588.2			25.36	7555.8
				25.38	17954.1				25.38	15837.5			25.38	14080.1			25.38	11774			25.38	9592.7			25.38	7493.4
				25.4	17976.6				25.4	15729.7			25.4	14155.1			25.4	11748.7			25.4	9609.9			25.4	7446.9
				25.42	17999.5				25.42	15729.1			25.42	14165.2			25.42	11763.5			25.42	9595.6			25.42	7472.2
				25.44	18049.2				25.44	15866.3			25.44	14063.9			25.44	11811.5			25.44	9545.4			25.44	7560.2
				25.46	17957.8				25.46	15796.2			25.46	14156.8			25.46	11701.8			25.46	9654.4			25.46	7343.1
				25.48	17986.9				25.48	15740.5			25.48	14119.8			25.48	11747.2			25.48	9709			25.48	7446.3
				25.5	17997.1				25.5	15669.7			25.5	14128.2			25.5	11758.9			25.5	9700.3			25.5	7514
				25.52	17962.6				25.52	15598.3			25.52	14203.8			25.52	11699			25.52	9649.5			25.52	7460.6
				25.54	18004.5				25.54	15638.7			25.54	14145.2			25.54	11718			25.54	9665.5			25.54	7509.4
				25.56	18045.7				25.56	15730.5			25.56	14123.1			25.56	11693.4			25.56	9610.2			25.56	7608.9
				25.58	18035.1				25.58	15757.4			25.58	14162.5			25.58	11704.3			25.58	9688.4			25.58	7540.3
				25.6	17966.3				25.6	15736.9			25.6	14207.1			25.6	11758.6			25.6	9807.1			25.6	7351.7
				25.62	17852.8				25.62	15782.6			25.62	14097.5			25.62	11830.2			25.62	9605.2			25.62	7295.4
				25.64	18041.1				25.64	15650.6			25.64	14160.7			25.64	11772.2			25.64	9647.3			25.64	7367.9
				25.66	18055.7				25.66	15652.5			25.66	14156.6			25.66	11777.2			25.66	9692.6			25.66	7441.3
				25.68	17959.3				25.68	15714.9			25.68	14129.5			25.68	11826.2			25.68	9682.4			25.68	7477.2
				25.7	17942.6				25.7	15660.9			25.7	14195.7			25.7	11852.1			25.7	9568.9			25.7	7438.3
				25.72	17993.5				25.72	15821.5			25.72	14129.6			25.72	11777.3			25.72	9718.7			25.72	7378.2
				25.74	18053.3				25.74	15812.4			25.74	14073.7			25.74	11791.7			25.74	9737.7			25.74	7364.5
				25.76	18069.9				25.76	15751.5			25.76	14046.9			25.76	11792.6			25.76	9673.8			25.76	7414.4
				25.78	17996.6				25.78	15774.7			25.78	14061.6			25.78	11675.1			25.78	9595.3			25.78	7535.1
				25.8	17942.5				25.8	15838.7			25.8	14086			25.8	11717			25.8	9567.1			25.8	7502.4
				25.82	18033				25.82	15795.1			25.82	14193.5			25.82	11762.1			25.82	9607.4			25.82	7489.7
				25.84	18060.7				25.84	15759.5			25.84	14265.2			25.84	11770.5			25.84	9645.6			25.84	7478.2
				25.86	17922.1				25.86	15790.9			25.86	14240.8			25.86	11727.7			25.86	9640.3			25.86	7466.6
				25.88	17935.1				25.88	15721.6			25.88	14295.6			25.88	11747.5			25.88	9643.3			25.88	7564.8
				25.9	18022.3				25.9	15659.4			25.9	14269.1			25.9	11788			25.9	9691.8			25.9	7543.9
				25.92	18064.8				25.92	15674.8			25.92	14182.6			25.92	11815.5			25.92	9677.6			25.92	7515.8
				25.94	18007.3				25.94	15762.3			25.94	14094.4			25.94	11806.1			25.94	9613.4			25.94	7519.7
				25.96	17820.7				25.96	15757.8			25.96	14238.3			25.96	11712.4			25.96	9771			25.96	7524.2
				25.98	17870.2				25.98	15816.2			25.98	14172.9			25.98	11783.5			25.98	9630.3			25.98	7432.1
				26	17916.4				26	15838.1			26	14124.8			26	11818.3			26	9624.9			26	7406.8
				26.02	17928				26.02	15805.7			26.02	14156.1			26.02	11784.2			26.02	9736.9			26.02	7466.9
				26.04	17980.5				26.04	15737.1			26.04	14285.6			26.04	11727.8			26.04	9621.9			26.04	7552.2
				26.06	17986.7				26.06	15851.5			26.06	14079.2			26.06	11653.7			26.06	9627.7			26.06	7545.3
				26.08	17998.5				26.08	15800.1			26.08	14066.7			26.08	11769.5			26.08	9592.5			26.08	7570.9
				26.1	17986				26.1	15696.9			26.1	14188.3			26.1	11903			26.1	9572.2			26.1	7576.4
				26.12	17886.3				26.12	15814.9			26.12	14222.5			26.12	11714.1			26.12	9698.6			26.12	7444.6
				26.14	17939.6				26.14	15780.6			26.14	14189.7			26.14	11797.1			26.14	9661			26.14	7433.2
				26.16	17971.8				26.16	15864.6			26.16	14090.2			26.16	11804.5			26.16	9609.7			26.16	7456
				26.18	17978.7				26.18	15890.8			26.18	14027			26.18	11779.3			26.18	9608.1			26.18	7467.9
				26.2	17966.4				26.2	15667.3			26.2	14108.1			26.2	11785.6			26.2	9712.6			26.2	7426.7
				26.22	17987.7				26.22	15792.9			26.22	14168.3			26.22	11762.7			26.22	9744.6			26.22	7466.3
				26.24	17995.6				26.24	15767.2			26.24	14160.2			26.24	11754.9			26.24	9685.8			26.24	7466.7
				26.26	17980				26.26	15690.9			26.26	14172			26.26	11747.7			26.26	9632.4			26.26	7478.5
				26.28	17939.2				26.28	15648.7			26.28	14244.8			26.28	11738.5			26.28	9646.6			26.28	7521.4
				26.3	17928.5				26.3	15771.3			26.3	14154.2			26.3	11807.8			26.3	9667.2			26.3	7424.6
				26.32	17926.6				26.32	15833.3			26.32	14105.6			26.32	11812.9			26.32	9674.9			26.32	7357.1
				26.34	17947.7				26.34	15832.2			26.34	14110.5			26.34	11780.2			26.34	9635.3			26.34	7346.7
				26.36	17987.7				26.36	15789.4			26.36	14160.4			26.36	11743.9			26.36	9570.7			26.36	7385.9
				26.38	17993.1				26.38	15820.6			26.38	14184.8			26.38	11821.6			26.38	9675.8			26.38	7370.6
				26.4	17936.1				26.4	15769.3			26.4	14168.2			26.4	11821.8			26.4	9715.4			26.4	7403.3
				26.42	17925.1				26.42	15801			26.42	14133.7			26.42	11803			26.42	9722.1			26.42	7393.9
				26.44	17951.5				26.44	15874			26.44	14104.8			26.44	11792.1			26.44	9706.1			26.44	7353.4
				26.46	17904.3				26.46	15734.6			26.46	14133.8			26.46	11822.6			26.46	9671.8			26.46	7385.4
				26.48	18009.2				26.48	15756.9			26.48	14172.8			26.48	11760.4			26.48	9576.7			26.48	7449.2
				26.5	17979.7				26.5	15718.5			26.5	14244.3			26.5	11761.8			26.5	9660.8			26.5	7458.7
				26.52	17878.4				26.52	15665.9			26.52	14263			26.52	11803.4			26.52	9797.9			26.52	7467.7
				26.54	17895.1				26.54	15742.1			26.54	14068			26.54	11801.1			26.54	9694.3			26.54	7596.4
				26.56	18051.3				26.56	15714.9			26.56	14039.9			26.56	11795.9			26.56	9658.7			26.56	7466.4
				26.58	18061.6				26.58	15725.3			26.58	14030.1			26.58	11789.6			26.58	9665.9			26.58	7381.1
				26.6	18020.8				26.6	15765.5			26.6	14066.6			26.6	11774.9			26.6	9657			26.6	7395.6
				26.62	18056.4				26.62	15815.5			26.62	14188.4			26.62	11745.3			26.62	9568.4			26.62	7546.8
				26.64	17998.6				26.64	15767.6			26.64	14234.9			26.64	11879.3			26.64	9611.8			26.64	7422.7
				26.66	17951.3				26.66	15829.9			26.66	14200.7			26.66	11786.8			26.66	9643.6			26.66	7488.5
				26.68	17996.9				26.68	15897.1			26.68	14133.5			26.68	11712.2			26.68	9680.2			26.68	7514.6
				26.7	18157.9				26.7	15892.2			26.7	14085			26.7	11809.2			26.7	9726.8			26.7	7368.7
				26.72	17972.9				26.72	15852.6			26.72	14240.3			26.72	11698			26.72	9695.6			26.72	7548.4
				26.74	17892.8				26.74	15819.3			26.74	14204.2			26.74	11740.2			26.74	9617			26.74	7464.5
				26.76	17864				26.76	15817.6			26.76	14141.9			26.76	11741.2			26.76	9617.8			26.76	7392.3
				26.78	17865.5				26.78	15849			26.78	14131.7			26.78	11658.9			26.78	9714.3			26.78	7447.8
				26.8	17922.6				26.8	15856.6			26.8	14175.1			26.8	11772.4			26.8	9663.3			26.8	7552.9
				26.82	17913.7				26.82	15826.2			26.82	14146.2			26.82	11866.6			26.82	9577.3			26.82	7516.5
				26.84	17912				26.84	15789.3			26.84	14154			26.84	11845.2			26.84	9630.3			26.84	7514.6
				26.86	17912				26.86	15761.4			26.86	14159.8			26.86	11755.2			26.86	9770.7			26.86	7537.5
				26.88	17829				26.88	15763.7			26.88	13940.5			26.88	11834.4			26.88	9675.5			26.88	7394.3
				26.9	17830.4				26.9	15754.6			26.9	14030.5			26.9	11857.4			26.9	9704.9			26.9	7446.6
				26.92	17908.5				26.92	15764.2			26.92	14138.5			26.92	11782.9			26.92	9655.1			26.92	7459.4
				26.94	17977.4				26.94	15774.1			26.94	14176.8			26.94	11695.5			26.94	9593.7			26.94	7453.2
				26.96	17872.3				26.96	15739.1			26.96	14065.6			26.96	11772.4			26.96	9714.8			26.96	7540.8
				26.98	17909.7				26.98	15785.7			26.98	14160			26.98	11818.5			26.98	9719.9			26.98	7417.8
				27	17905.5				27	15774.9			27	14155.6			27	11792			27	9729.5			27	7497.9
				27.02	17929.1				27.02	15772.4			27.02	14112.7			27.02	11738.5			27.02	9704.9			27.02	7628.3
				27.04	18078.9				27.04	15869			27.04	14131			27.04	11717.9			27.04	9590.1			27.04	7587.9
				27.06	17985.2				27.06	15895.7			27.06	14166.1			27.06	11628			27.06	9692.9			27.06	7509.5
				27.08	18041.4				27.08	15857.9			27.08	14073.2			27.08	11670.8			27.08	9664.2			27.08	7541.1
				27.1	18097.6				27.1	15822.6			27.1	14025.9			27.1	11767.9			27.1	9633.9			27.1	7534.3
				27.12	18036.4				27.12	15836.1			27.12	14140.3			27.12	11846.5			27.12	9703.5			27.12	7397.9
				27.14	17914.6				27.14	15789.7			27.14	14096.9			27.14	11791			27.14	9823.8			27.14	7524.3
				27.16	17864.6				27.16	15818.5			27.16	14115.7			27.16	11869.4			27.16	9690.3			27.16	7470.4
				27.18	17876.6				27.18	15842			27.18	14143.3			27.18	11872.9			27.18	9589.2			27.18	7457.5
				27.2	17931.2				27.2	15819			27.2	14160.4			27.2	11730.7			27.2	9641.2			27.2	7555.7
				27.22	17941.1				27.22	15745.9			27.22	14212.2			27.22	11655.3			27.22	9699.9			27.22	7512.2
				27.24	18018.9				27.24	15734.5			27.24	14168.3			27.24	11713.8			27.24	9629			27.24	7457.7
				27.26	18044.4				27.26	15754.9			27.26	14133.5			27.26	11729.5			27.26	9606.4			27.26	7487.7
				27.28	18023.3				27.28	15799.3			27.28	14116.7			27.28	11691.9			27.28	9641			27.28	7574.6
				27.3	18101				27.3	15871.7			27.3	14039			27.3	11751.3			27.3	9575.5			27.3	7523.6
				27.32	17998.2				27.32	15909.5			27.32	14127.8			27.32	11791.5			27.32	9565.7			27.32	7515.7
				27.34	17943.1				27.34	15877.7			27.34	14096			27.34	11772.7			27.34	9587.5			27.34	7477.2
				27.36	17943.4				27.36	15814.6			27.36	13978.3			27.36	11713.1			27.36	9626.2			27.36	7411.1
				27.38	17932.7				27.38	15813.1			27.38	13950.9			27.38	11664.3			27.38	9659.7			27.38	7350.2
				27.4	17939.1				27.4	15830			27.4	14112.2			27.4	11710.7			27.4	9574			27.4	7540.4
				27.42	17911.4				27.42	15781.9			27.42	14151.2			27.42	11760.7			27.42	9640.7			27.42	7576.6
				27.44	17921.2				27.44	15708.4			27.44	14103.5			27.44	11783.8			27.44	9725.7			27.44	7527.5
				27.46	18065.9				27.46	15670.3			27.46	14049.4			27.46	11750.2			27.46	9626.7			27.46	7526
				27.48	17988.4				27.48	15761.5			27.48	14089.1			27.48	11748.5			27.48	9746.2			27.48	7449.6
				27.5	17975.4				27.5	15876.4			27.5	14164.6			27.5	11797.2			27.5	9796.4			27.5	7458.1
				27.52	17977.2				27.52	15925.3			27.52	14188.7			27.52	11889.6			27.52	9778			27.52	7487.3
				27.54	17954.4				27.54	15852.1			27.54	14100.2			27.54	11999.7			27.54	9699			27.54	7484.1
				27.56	17999.3				27.56	15965.6			27.56	14103.2			27.56	11807			27.56	9623.6			27.56	7504.7
				27.58	18025.1				27.58	15881.6			27.58	14076.4			27.58	11682.5			27.58	9565.6			27.58	7560.8
				27.6	18020				27.6	15779.7			27.6	14115.6			27.6	11684.9			27.6	9566.3			27.6	7603.9
				27.62	17984.6				27.62	15760.1			27.62	14232.5			27.62	11800.4			27.62	9626.2			27.62	7593.6
				27.64	17963.2				27.64	15848.5			27.64	14158.7			27.64	11725			27.64	9601.8			27.64	7432.9
				27.66	18039				27.66	15895.3			27.66	14039.6			27.66	11731.4			27.66	9630			27.66	7420.5
				27.68	18032.3				27.68	15870.8			27.68	14025.8			27.68	11744.6			27.68	9640.2			27.68	7506.3
				27.7	17947.8				27.7	15792.3			27.7	14114.2			27.7	11747.9			27.7	9642.2			27.7	7624
				27.72	18020.9				27.72	15759.5			27.72	14109.6			27.72	11770			27.72	9757.2			27.72	7589.7
				27.74	17976.5				27.74	15867.3			27.74	14089.3			27.74	11808.5			27.74	9731.6			27.74	7514.1
				27.76	17955.1				27.76	15880			27.76	14107			27.76	11786			27.76	9699.5			27.76	7499.2
				27.78	17967.3				27.78	15822.5			27.78	14150.9			27.78	11745.2			27.78	9673.3			27.78	7503.4
				27.8	17977.2				27.8	15849.9			27.8	14171.4			27.8	11813.7			27.8	9623.8			27.8	7390.6
				27.82	17915.4				27.82	15864			27.82	14094.9			27.82	11741.6			27.82	9677.7			27.82	7460.8
				27.84	17930.8				27.84	15872.3			27.84	14093.1			27.84	11701.1			27.84	9644.8			27.84	7387.6
				27.86	17968.6				27.86	15850.2			27.86	14129			27.86	11735.9			27.86	9579.5			27.86	7302.4
				27.88	17933.6				27.88	15763.4			27.88	14129			27.88	11883.7			27.88	9581			27.88	7428
				27.9	17987.7				27.9	15783.7			27.9	14068.3			27.9	11843.3			27.9	9688.9			27.9	7490.7
				27.92	17959.5				27.92	15837.5			27.92	14094			27.92	11806.5			27.92	9678			27.92	7522.2
				27.94	17937.9				27.94	15884.5			27.94	14136.4			27.94	11782.3			27.94	9655.1			27.94	7554.6
				27.96	17998.2				27.96	15892.4			27.96	14134.1			27.96	11778.3			27.96	9716.4			27.96	7606.3
				27.98	17980.7				27.98	15922.8			27.98	14181.4			27.98	11852.2			27.98	9768.9			27.98	7479.1
				28	17980.5				28	15893.6			28	14177.3			28	11918.3			28	9694.3			28	7475.7
				28.02	17964.8				28.02	15889.9			28.02	14141.3			28.02	11907.8			28.02	9675.1			28.02	7488.5
				28.04	17923.2				28.04	15942.1			28.04	14098.3			28.04	11796.2			28.04	9777.4			28.04	7464.6
				28.06	17915.6				28.06	15914.7			28.06	14148.6			28.06	11694.1			28.06	9714.9			28.06	7470.7
				28.08	17944.2				28.08	15887.9			28.08	14177.1			28.08	11771.5			28.08	9660.3			28.08	7520.3
				28.1	17971.7				28.1	15874			28.1	14138.9			28.1	11838.6			28.1	9619.8			28.1	7513.2
				28.12	17983.6				28.12	15879.5			28.12	14045.6			28.12	11835			28.12	9612.4			28.12	7452.6
				28.14	17975.2				28.14	15912.2			28.14	14007.6			28.14	11787			28.14	9704.5			28.14	7492.2
				28.16	17952.5				28.16	15906.6			28.16	14223.8			28.16	11739.7			28.16	9668.6			28.16	7550
				28.18	17977.3				28.18	15912.1			28.18	14244.1			28.18	11769.1			28.18	9670.4			28.18	7572.6
				28.2	18014.8				28.2	15931.6			28.2	14098.5			28.2	11834.2			28.2	9696.6			28.2	7581.1
				28.22	17952.3				28.22	15947.6			28.22	14078.7			28.22	11799.9			28.22	9633.4			28.22	7652
				28.24	17898.2				28.24	15918.3			28.24	14052.6			28.24	11821.4			28.24	9676.1			28.24	7474.7
				28.26	17874.7				28.26	15911.9			28.26	14087.8			28.26	11827			28.26	9663.1			28.26	7395.9
				28.28	17858.6				28.28	15907.9			28.28	14155			28.28	11834.9			28.28	9625.6			28.28	7426
				28.3	17812.1				28.3	15866			28.3	14199.9			28.3	11882.8			28.3	9634.8			28.3	7526.6
				28.32	17885.3				28.32	15837.5			28.32	14130.4			28.32	11727.9			28.32	9629.8			28.32	7527.5
				28.34	17895.4				28.34	15823.5			28.34	14143.9			28.34	11731			28.34	9650.7			28.34	7549.2
				28.36	17902.9				28.36	15819.8			28.36	14158.4			28.36	11799.5			28.36	9667.1			28.36	7535.6
				28.38	17967.3				28.38	15820.1			28.38	14095.3			28.38	11834.7			28.38	9652.9			28.38	7441.1
				28.4	18003.9				28.4	15769.1			28.4	14075.5			28.4	11854.5			28.4	9704.7			28.4	7524.9
				28.42	18006.3				28.42	15857.5			28.42	14046.3			28.42	11821.4			28.42	9595.5			28.42	7489
				28.44	17951.2				28.44	15944.1			28.44	14079.2			28.44	11807.2			28.44	9487.8			28.44	7467
				28.46	17846.2				28.46	15948.7			28.46	14193.2			28.46	11853.5			28.46	9483.3			28.46	7523.8
				28.48	17869.1				28.48	15925.1			28.48	14184.8			28.48	11940.3			28.48	9599.1			28.48	7521.5
				28.5	17888.9				28.5	15873.4			28.5	14139.4			28.5	11826.3			28.5	9633			28.5	7513.2
				28.52	17947.1				28.52	15847.7			28.52	14144.8			28.52	11686.4			28.52	9643			28.52	7499.7
				28.54	18031.6				28.54	15869.7			28.54	14203.9			28.54	11607.1			28.54	9654.3			28.54	7509.5
				28.56	18022.4				28.56	15943.6			28.56	14184.1			28.56	11677.2			28.56	9681.8			28.56	7664.1
				28.58	18028.1				28.58	15937			28.58	14184.2			28.58	11812.3			28.58	9585.5			28.58	7574.7
				28.6	18030				28.6	15868.6			28.6	14110.2			28.6	11807.6			28.6	9570.2			28.6	7450.4
				28.62	18027.7				28.62	15795.4			28.62	14005.9			28.62	11727.4			28.62	9626.2			28.62	7349.3
				28.64	18030.7				28.64	15851.7			28.64	14037.1			28.64	11852.3			28.64	9613.2			28.64	7300.6
				28.66	17975.1				28.66	15916.4			28.66	14126.3			28.66	11785.3			28.66	9646.5			28.66	7423.7
				28.68	18009.2				28.68	15899.2			28.68	14143.3			28.68	11727.9			28.68	9688.2			28.68	7477.8
				28.7	18056.2				28.7	15862			28.7	14106.5			28.7	11702.5			28.7	9704.8			28.7	7458
				28.72	17967.9				28.72	15919.1			28.72	14069.2			28.72	11707.8			28.72	9650.8			28.72	7400.9
				28.74	17965.7				28.74	15795.8			28.74	14075.4			28.74	11723.5			28.74	9667.4			28.74	7403.4
				28.76	17946.6				28.76	15821.3			28.76	14051.6			28.76	11690.6			28.76	9655.1			28.76	7472.3
				28.78	17947				28.78	15868.6			28.78	14046.8			28.78	11669.7			28.78	9600.4			28.78	7510.4
				28.8	18002				28.8	15805			28.8	14111.3			28.8	11719			28.8	9503.6			28.8	7427.5
				28.82	17932.7				28.82	15910.9			28.82	14191.2			28.82	11684			28.82	9665.8			28.82	7480.8
				28.84	17915.2				28.84	15912.1			28.84	14102.3			28.84	11674			28.84	9684.2			28.84	7427.9
				28.86	17925				28.86	15874.2			28.86	14036.3			28.86	11739.2			28.86	9663.8			28.86	7405.6
				28.88	17943				28.88	15850.2			28.88	14098.3			28.88	11894.2			28.88	9670.4			28.88	7486.9
				28.9	17943				28.9	15930.9			28.9	14101.3			28.9	11974.9			28.9	9675			28.9	7518.8
				28.92	17919.9				28.92	15879.8			28.92	14113.2			28.92	11848.2			28.92	9663.6			28.92	7533.7
				28.94	17932.9				28.94	15857.4			28.94	14087.8			28.94	11712			28.94	9641.9			28.94	7470.9
				28.96	17979.3				28.96	15904.7			28.96	14043.8			28.96	11665.7			28.96	9637.9			28.96	7362.9
				28.98	17934.3				28.98	15909.3			28.98	14155.8			28.98	11796.7			28.98	9770.4			28.98	7475.6
				29	17881.1				29	15945.1			29	14256.9			29	11837.8			29	9732.1			29	7459.6
				29.02	17915.3				29.02	15973			29.02	14252.5			29.02	11838.2			29.02	9724.7			29.02	7451.6
				29.04	18007.9				29.04	15964.3			29.04	14165.4			29.04	11825.9			29.04	9757			29.04	7474
				29.06	18017.1				29.06	15866			29.06	14119.7			29.06	11844.1			29.06	9718.9			29.06	7497.6
				29.08	17982.4				29.08	15935.3			29.08	14072.6			29.08	11813.9			29.08	9682.2			29.08	7436.4
				29.1	17943.3				29.1	15974.7			29.1	14143			29.1	11766.5			29.1	9652.3			29.1	7486.7
				29.12	17927.6				29.12	16000.6			29.12	14222.7			29.12	11743.8			29.12	9626.5			29.12	7575.2
				29.14	17974.1				29.14	16083.6			29.14	14103.9			29.14	11809.3			29.14	9599.1			29.14	7535.6
				29.16	17820.4				29.16	15965.8			29.16	14159.6			29.16	11718.5			29.16	9566.6			29.16	7439.1
				29.18	17867.3				29.18	15852.1			29.18	14151.5			29.18	11788.8			29.18	9620.9			29.18	7481.7
				29.2	17993				29.2	15810.2			29.2	14133.9			29.2	11851.6			29.2	9695.8			29.2	7537.7
				29.22	18044.9				29.22	15894.6			29.22	14173.8			29.22	11719.2			29.22	9714.7			29.22	7466.9
				29.24	17987				29.24	15822.2			29.24	14111.3			29.24	11780.1			29.24	9647.7			29.24	7514.2
				29.26	17915.1				29.26	15812.8			29.26	14070.4			29.26	11792.1			29.26	9627.5			29.26	7474.2
				29.28	17877				29.28	15880.9			29.28	14065.4			29.28	11786.7			29.28	9648.3			29.28	7446.6
				29.3	17903.4				29.3	16009.1			29.3	14097			29.3	11785			29.3	9691.4			29.3	7485
				29.32	17969.6				29.32	15923.8			29.32	14072.7			29.32	11772.8			29.32	9609.1			29.32	7422.5
				29.34	17925.9				29.34	15883.5			29.34	14107.9			29.34	11915			29.34	9626.8			29.34	7465.3
				29.36	17897.2				29.36	15877.3			29.36	14119.3			29.36	11933.2			29.36	9628.8			29.36	7538.6
				29.38	17919.2				29.38	15890.5			29.38	14085.5			29.38	11779.5			29.38	9581.4			29.38	7588.9
				29.4	17899.4				29.4	15873			29.4	14081.7			29.4	11825.2			29.4	9570			29.4	7510.4
				29.42	17892.8				29.42	15823.9			29.42	14130.2			29.42	11719.4			29.42	9607.1			29.42	7520.4
				29.44	17924.4				29.44	15877.9			29.44	14119.7			29.44	11664.8			29.44	9651.6			29.44	7474.3
				29.46	17989.4				29.46	15987.7			29.46	14077.7			29.46	11695.8			29.46	9675			29.46	7401.3
				29.48	18055.7				29.48	15912.3			29.48	14169.8			29.48	11759			29.48	9625.5			29.48	7496.5
				29.5	18045.4				29.5	15879.6			29.5	14190.8			29.5	11643.4			29.5	9594.3			29.5	7578.1
				29.52	18043.1				29.52	15923.3			29.52	14208.7			29.52	11653.5			29.52	9611.9			29.52	7512.3
				29.54	18052.6				29.54	15979.1			29.54	14170.8			29.54	11755.9			29.54	9654.4			29.54	7418.5
				29.56	18058.7				29.56	15922.8			29.56	13965.2			29.56	11812.2			29.56	9671.2			29.56	7545.7
				29.58	17983.7				29.58	15943.9			29.58	14199.7			29.58	11800.5			29.58	9619.9			29.58	7421.7
				29.6	17941.9				29.6	15955.4			29.6	14166.8			29.6	11758.1			29.6	9620.9			29.6	7415.7
				29.62	17924.3				29.62	15962.2			29.62	14041.2			29.62	11712.1			29.62	9622.2			29.62	7453.1
				29.64	17913.2				29.64	15974			29.64	14064.8			29.64	11692.4			29.64	9560			29.64	7427.2
				29.66	17934.6				29.66	15887.2			29.66	13960.5			29.66	11816.6			29.66	9646			29.66	7533.1
				29.68	17967.6				29.68	15896.1			29.68	14021			29.68	11856.1			29.68	9615.1			29.68	7512.3
				29.7	17974.3				29.7	15933.5			29.7	14148.1			29.7	11836.3			29.7	9582			29.7	7467.2
				29.72	17941.5				29.72	15945.6			29.72	14249			29.72	11777.7			29.72	9623.7			29.72	7473.1
				29.74	18045.9				29.74	15899.2			29.74	14110.4			29.74	11690.1			29.74	9632.8			29.74	7516.5
				29.76	18027.6				29.76	15837.7			29.76	14025			29.76	11724.5			29.76	9633.8			29.76	7442.6
				29.78	17998				29.78	15877.8			29.78	14031.5			29.78	11729.3			29.78	9638.4			29.78	7414
				29.8	17994.1				29.8	16011.9			29.8	14111.6			29.8	11676.4			29.8	9648.9			29.8	7481.4
				29.82	17934.7				29.82	15898.4			29.82	14063.6			29.82	11799.8			29.82	9648.1			29.82	7507.3
				29.84	18008.3				29.84	15887.4			29.84	14080.6			29.84	11775.8			29.84	9662.4			29.84	7533.9
				29.86	17994.1				29.86	15890.3			29.86	14018.8			29.86	11722.5			29.86	9626.6			29.86	7555.1
				29.88	17883.6				29.88	15858.9			29.88	13918.5			29.88	11697.4			29.88	9569.7			29.88	7567.4
				29.9	17845.5				29.9	15719.6			29.9	14034.2			29.9	11776.6			29.9	9640.6			29.9	7564.4
				29.92	17868.5				29.92	15823.1			29.92	14081.6			29.92	11870.6			29.92	9639.6			29.92	7523.1
				29.94	17888.9				29.94	15875.1			29.94	14133.9			29.94	11893.4			29.94	9603			29.94	7461
				29.96	17904.6				29.96	15878			29.96	14179.4			29.96	11852.9			29.96	9557.1			29.96	7424.5
				29.98	17930.5				29.98	15925.3			29.98	14173.4			29.98	11789.7			29.98	9541.9			29.98	7496.8
				30	18006.6				30	15847.6			30	14118.5			30	11822.6			30	9612.7			30	7524.7
				30.02	17985.7				30.02	15878.3			30.02	14034.2			30.02	11800.1			30.02	9554.8			30.02	7536.4
				30.04	17987.5				30.04	15925.5			30.04	13999.9			30.04	11742.7			30.04	9521.6			30.04	7519.5
				30.06	18164.9				30.06	15861.1			30.06	14107			30.06	11688.4			30.06	9712.7			30.06	7458.3
				30.08	17803.9				30.08	15912.2			30.08	14091			30.08	11821.7			30.08	9603			30.08	7545.1
				30.1	17789.7				30.1	15877.6			30.1	14042.4			30.1	11827.8			30.1	9553.8			30.1	7550.5
				30.12	17917.3				30.12	15832.6			30.12	13988.1			30.12	11855.1			30.12	9536.8			30.12	7504.9
				30.14	18009.5				30.14	15834.7			30.14	13959.3			30.14	11993.7			30.14	9529			30.14	7444.7
				30.16	17923.4				30.16	15845.3			30.16	14088.7			30.16	11864.3			30.16	9529			30.16	7518.6
				30.18	17933.5				30.18	15841.1			30.18	14053			30.18	11849.7			30.18	9557.6			30.18	7579.3
				30.2	17962.7				30.2	15859			30.2	14056			30.2	11844			30.2	9604			30.2	7586.7
				30.22	17959.1				30.22	15915.4			30.22	14162			30.22	11799.8			30.22	9637.5			30.22	7536.1
				30.24	17839.5				30.24	15998.4			30.24	14146			30.24	11750.3			30.24	9504.9			30.24	7520.9
				30.26	17894.9				30.26	16001			30.26	14127.5			30.26	11705.8			30.26	9572.7			30.26	7558.2
				30.28	17944.5				30.28	15974.8			30.28	14149.1			30.28	11700			30.28	9640.6			30.28	7496.8
				30.3	17938.7				30.3	15954.9			30.3	14175.5			30.3	11732.8			30.3	9672			30.3	7357
				30.32	17893.7				30.32	16008.2			30.32	14043.8			30.32	11769.3			30.32	9747.4			30.32	7362.3
				30.34	17947.2				30.34	16019			30.34	14022.3			30.34	11775.3			30.34	9723.8			30.34	7534.5
				30.36	17930.5				30.36	15989.9			30.36	14023.4			30.36	11781.1			30.36	9701.9			30.36	7554.9
				30.38	17883.2				30.38	15935.2			30.38	14040.6			30.38	11790.3			30.38	9687.1			30.38	7465.1
				30.4	17944.9				30.4	15883.4			30.4	14091.6			30.4	11799.4			30.4	9655.1			30.4	7461.3
				30.42	17980.3				30.42	15942.6			30.42	14139.1			30.42	11809.2			30.42	9618.9			30.42	7461.7
				30.44	17950.9				30.44	15963.3			30.44	14104.1			30.44	11778.5			30.44	9654.2			30.44	7411.4
				30.46	17930.5				30.46	15962			30.46	14037.5			30.46	11736			30.46	9684.4			30.46	7377
				30.48	18016.5				30.48	15974.9			30.48	14013.1			30.48	11723.1			30.48	9604.4			30.48	7448.6
				30.5	18017.8				30.5	15997.7			30.5	14110.7			30.5	11685.9			30.5	9552.5			30.5	7513.4
				30.52	18032.5				30.52	16000.3			30.52	14020.6			30.52	11706.2			30.52	9596.2			30.52	7516.4
				30.54	18035.1				30.54	15972.1			30.54	13993.6			30.54	11724.8			30.54	9616.4			30.54	7453.7
				30.56	18002.5				30.56	15915.6			30.56	14207.8			30.56	11701.9			30.56	9528.8			30.56	7341.3
				30.58	17921.8				30.58	15998.6			30.58	14114.1			30.58	11807.7			30.58	9596.5			30.58	7454.8
				30.6	17920.8				30.6	16000.2			30.6	14091.1			30.6	11801.6			30.6	9647.4			30.6	7487.4
				30.62	17984.1				30.62	15985			30.62	14063.9			30.62	11827			30.62	9685.1			30.62	7471.7
				30.64	18063.7				30.64	15987			30.64	14015			30.64	11932.5			30.64	9690.3			30.64	7430.2
				30.66	17897.7				30.66	16004.6			30.66	14092.7			30.66	11937.1			30.66	9521.3			30.66	7397.4
				30.68	17911.5				30.68	15943.8			30.68	14076.8			30.68	11794.2			30.68	9549.2			30.68	7499.3
				30.7	17972.7				30.7	15938.5			30.7	14066.3			30.7	11734.7			30.7	9600.7			30.7	7525.8
				30.72	18032.9				30.72	15998.1			30.72	14081.5			30.72	11785			30.72	9617.3			30.72	7470
				30.74	18071.7				30.74	15998.9			30.74	14078.4			30.74	11768.3			30.74	9590.6			30.74	7554.5
				30.76	18067.1				30.76	15902.2			30.76	14077.3			30.76	11791			30.76	9602.1			30.76	7511.4
				30.78	18007				30.78	15923.8			30.78	14061.5			30.78	11788			30.78	9609.6			30.78	7468.7
				30.8	17936.8				30.8	15991.6			30.8	14045.8			30.8	11756.4			30.8	9616.1			30.8	7447
				30.82	17961.2				30.82	15859.9			30.82	14070.2			30.82	11716			30.82	9645.8			30.82	7438.6
				30.84	17944.7				30.84	15930.3			30.84	14111.5			30.84	11805.3			30.84	9601.5			30.84	7489.4
				30.86	17917.4				30.86	15916.9			30.86	14135			30.86	11774.5			30.86	9608.6			30.86	7553
				30.88	17884.3				30.88	15888.1			30.88	14133			30.88	11705.5			30.88	9632.2			30.88	7551.3
				30.9	17848.5				30.9	15971.8			30.9	14099.5			30.9	11740.5			30.9	9609.3			30.9	7385.3
				30.92	17878.8				30.92	15900.9			30.92	14071.2			30.92	11726.7			30.92	9557.2			30.92	7473.1
				30.94	17915.7				30.94	15921.6			30.94	14081.5			30.94	11770.7			30.94	9531.3			30.94	7546.1
				30.96	17959.1				30.96	15974.7			30.96	14077.8			30.96	11821.7			30.96	9588.5			30.96	7528.6
				30.98	18007.2				30.98	15997.4			30.98	14016.5			30.98	11833			30.98	9756.6			30.98	7379.4
				31	18011.8				31	15877			31	13963.2			31	11812.5			31	9642.4			31	7493.6
				31.02	18087.9				31.02	15926.6			31.02	13994.3			31.02	11748.9			31.02	9528.7			31.02	7535.2
				31.04	18071.4				31.04	15976.9			31.04	14046.7			31.04	11757.8			31.04	9512			31.04	7526.7
				31.06	17910.4				31.06	15956.3			31.06	14087.7			31.06	11857.7			31.06	9613.4			31.06	7487.7
				31.08	17905.1				31.08	16042.3			31.08	14140.2			31.08	11706.1			31.08	9589			31.08	7466.4
				31.1	17905.2				31.1	15986.1			31.1	14103.8			31.1	11746.4			31.1	9611.8			31.1	7426.9
				31.12	17874.1				31.12	15930.7			31.12	14061.6			31.12	11700.2			31.12	9613.9			31.12	7446.6
				31.14	17834.6				31.14	15935.5			31.14	14040.8			31.14	11577.1			31.14	9585			31.14	7508.2
				31.16	17926.7				31.16	16039.1			31.16	14034			31.16	11797.2			31.16	9578.9			31.16	7438.1
				31.18	17866.4				31.18	16059.2			31.18	14021.9			31.18	11778.8			31.18	9656.9			31.18	7483.4
				31.2	17873.7				31.2	15992.6			31.2	14064.4			31.2	11736.3			31.2	9692.4			31.2	7502.3
				31.22	17938.6				31.22	15915.9			31.22	14102.2			31.22	11719.1			31.22	9677.1			31.22	7474.8
				31.24	17932.5				31.24	16011.1			31.24	13968.2			31.24	11741.2			31.24	9651.2			31.24	7421.4
				31.26	18048.6				31.26	16030.9			31.26	14105.7			31.26	11808.6			31.26	9671.3			31.26	7463.1
				31.28	18074.2				31.28	15979.5			31.28	14116.2			31.28	11850.3			31.28	9668.6			31.28	7516.1
				31.3	17999.6				31.3	15929.6			31.3	14065.2			31.3	11872.2			31.3	9647.4			31.3	7538.2
				31.32	17843.5				31.32	15986.7			31.32	14107.1			31.32	11893.5			31.32	9624.5			31.32	7480.3
				31.34	18011.2				31.34	15954.5			31.34	14149.7			31.34	11888.8			31.34	9576.4			31.34	7466.3
				31.36	17992.1				31.36	15971.8			31.36	14107.3			31.36	11861.7			31.36	9608.6			31.36	7474.7
				31.38	17928.6				31.38	15985.5			31.38	14053.3			31.38	11852.5			31.38	9670.5			31.38	7505.2
				31.4	17965.6				31.4	15948.1			31.4	14054.6			31.4	11891.2			31.4	9705.2			31.4	7557.4
				31.42	18032.6				31.42	16001.4			31.42	13992.9			31.42	11791.4			31.42	9579.5			31.42	7619.9
				31.44	18011.2				31.44	15993.9			31.44	13994.2			31.44	11803.8			31.44	9582			31.44	7595.6
				31.46	17944.4				31.46	15958.4			31.46	14058.6			31.46	11835.4			31.46	9585.9			31.46	7536.2
				31.48	17882.6				31.48	15920.1			31.48	14161.9			31.48	11826.1			31.48	9537.3			31.48	7487.3
				31.5	18019.7				31.5	15920.8			31.5	14110.1			31.5	11746.9			31.5	9621.1			31.5	7561.2
				31.52	17972.3				31.52	15959.9			31.52	14072.6			31.52	11775.5			31.52	9644.4			31.52	7555.4
				31.54	17944.8				31.54	15962.6			31.54	14061.8			31.54	11801.7			31.54	9618.4			31.54	7528.4
				31.56	17984.8				31.56	15924.9			31.56	14064.1			31.56	11799.9			31.56	9574.5			31.56	7501
				31.58	17971.1				31.58	15949.3			31.58	14002.4			31.58	11836.4			31.58	9627.9			31.58	7469.8
				31.6	17981.9				31.6	15879.4			31.6	13951.7			31.6	11866.5			31.6	9597.3			31.6	7474
				31.62	17885.2				31.62	15882.1			31.62	13994.9			31.62	11845.4			31.62	9613			31.62	7508.7
				31.64	17766.5				31.64	15949.4			31.64	14088.3			31.64	11794.8			31.64	9654.7			31.64	7518.3
				31.66	17913.5				31.66	15969.2			31.66	14076.1			31.66	11794.1			31.66	9599.1			31.66	7366
				31.68	17927				31.68	16011.8			31.68	14044.6			31.68	11738			31.68	9617.5			31.68	7488.3
				31.7	17993.2				31.7	16076.7			31.7	14114.4			31.7	11710.3			31.7	9599.9			31.7	7482.4
				31.72	18021.9				31.72	16125.7			31.72	14184.9			31.72	11727.2			31.72	9577.2			31.72	7397.7
				31.74	17840.6				31.74	16099.8			31.74	14078.3			31.74	11798.8			31.74	9616.8			31.74	7382.5
				31.76	17912.5				31.76	16122.6			31.76	14151			31.76	11922.8			31.76	9490.3			31.76	7494.9
				31.78	18017.5				31.78	16123.5			31.78	14116.5			31.78	11914			31.78	9515			31.78	7542.5
				31.8	18075.7				31.8	16098.2			31.8	14063.9			31.8	11872.2			31.8	9601.5			31.8	7561.2
				31.82	18021.4				31.82	16049.4			31.82	14090.3			31.82	11898.5			31.82	9645.3			31.82	7590.9
				31.84	18034.3				31.84	16096.6			31.84	14135.3			31.84	11813.9			31.84	9554.6			31.84	7520
				31.86	17990.5				31.86	16042.3			31.86	14107			31.86	11892.1			31.86	9600.5			31.86	7519.7
				31.88	17939.6				31.88	15966			31.88	14084.1			31.88	11908.4			31.88	9618.5			31.88	7529.2
				31.9	17914.1				31.9	15926.7			31.9	14108			31.9	11769			31.9	9524.2			31.9	7517.3
				31.92	17915.7				31.92	15990			31.92	14097.4			31.92	11933.5			31.92	9515			31.92	7553.9
				31.94	17933.2				31.94	16003.4			31.94	14047.6			31.94	11847.4			31.94	9506.5			31.94	7548.4
				31.96	17920.2				31.96	16027.4			31.96	14012.9			31.96	11781.4			31.96	9519.7			31.96	7495.8
				31.98	17889.1				31.98	16070.8			31.98	14014.4			31.98	11817.1			31.98	9561.4			31.98	7422.3
				32	17982				32	16063.2			32	14050.2			32	11830.8			32	9623.1			32	7457.4
				32.02	17983.6				32.02	16037.7			32.02	14093.1			32.02	11783.8			32.02	9646.4			32.02	7476.4
				32.04	17954.4				32.04	16008			32.04	14080.8			32.04	11822.5			32.04	9601.1			32.04	7467.2
				32.06	17920.1				32.06	15988.2			32.06	14056.8			32.06	11877.9			32.06	9550.8			32.06	7444.6
				32.08	17910.9				32.08	16008			32.08	14177.9			32.08	11670.8			32.08	9686.4			32.08	7456.8
				32.1	17927.1				32.1	16097			32.1	14112.6			32.1	11727.4			32.1	9689			32.1	7523.1
				32.12	17942.1				32.12	16035.6			32.12	14088.2			32.12	11689.7			32.12	9684			32.12	7532.4
				32.14	17973.3				32.14	15936.1			32.14	14103.9			32.14	11628.8			32.14	9668.6			32.14	7529.1
				32.16	18054.8				32.16	16031.3			32.16	14110.7			32.16	11737.7			32.16	9612.2			32.16	7609.8
				32.18	17869.2				32.18	16024			32.18	14142.5			32.18	11785.9			32.18	9480.5			32.18	7560.3
				32.2	17808.9				32.2	15990.9			32.2	14117.5			32.2	11875.5			32.2	9477.4			32.2	7538
				32.22	17850.9				32.22	15977.6			32.22	14072.9			32.22	11936.7			32.22	9525.8			32.22	7507.7
				32.24	17949.6				32.24	16025.3			32.24	14054.1			32.24	11891.3			32.24	9532.2			32.24	7430.3
				32.26	18072.3				32.26	15991.8			32.26	14151.6			32.26	11719.9			32.26	9449.2			32.26	7534.6
				32.28	18035.1				32.28	16020.9			32.28	14134.1			32.28	11735.3			32.28	9502.7			32.28	7542.3
				32.3	17932				32.3	16056.7			32.3	14063.7			32.3	11829.6			32.3	9544.6			32.3	7507.6
				32.32	17839.8				32.32	16061.4			32.32	13994.3			32.32	11900.1			32.32	9497			32.32	7472.1
				32.34	17874.1				32.34	16041.6			32.34	14034.7			32.34	11670.8			32.34	9605.9			32.34	7473.6
				32.36	17972.8				32.36	15979.6			32.36	14089.1			32.36	11722.9			32.36	9644.5			32.36	7488.1
				32.38	17967.1				32.38	15959.9			32.38	14129			32.38	11821.7			32.38	9624.5			32.38	7478.9
				32.4	17841.6				32.4	15999.9			32.4	14124.7			32.4	11872			32.4	9570.9			32.4	7440.1
				32.42	17880.4				32.42	16006			32.42	13989.9			32.42	11900.2			32.42	9583.8			32.42	7419.5
				32.44	17910.4				32.44	15944.4			32.44	13991			32.44	11870.2			32.44	9606.2			32.44	7407.1
				32.46	17957.1				32.46	15967.1			32.46	14048.3			32.46	11800.7			32.46	9599.1			32.46	7407.1
				32.48	17972.8				32.48	16055.5			32.48	14114.5			32.48	11741.2			32.48	9572.6			32.48	7433.5
				32.5	17800.7				32.5	16043.3			32.5	14112.2			32.5	11820.4			32.5	9585.6			32.5	7524.1
				32.52	17851.9				32.52	15993.8			32.52	14069.2			32.52	11737.4			32.52	9539.5			32.52	7457.3
				32.54	17820.7				32.54	15945			32.54	14048.6			32.54	11769.8			32.54	9509.1			32.54	7500.3
				32.56	17786.3				32.56	15923.9			32.56	14047.6			32.56	11840.5			32.56	9506.9			32.56	7589.9
				32.58	17964.5				32.58	15968.9			32.58	14046.1			32.58	11744.6			32.58	9536.6			32.58	7548
				32.6	17969.4				32.6	16014.5			32.6	14078.6			32.6	11804.5			32.6	9550.3			32.6	7525.7
				32.62	17961.2				32.62	16013.5			32.62	14057.9			32.62	11723.4			32.62	9562.3			32.62	7518.5
				32.64	17929.2				32.64	16016.6			32.64	14050.3			32.64	11607.3			32.64	9602.8			32.64	7521.2
				32.66	17854.1				32.66	16082.1			32.66	14131.1			32.66	11595.6			32.66	9699.6			32.66	7527.8
				32.68	17863.3				32.68	16086.6			32.68	13986.4			32.68	11796.7			32.68	9520.7			32.68	7515.7
				32.7	17847.3				32.7	16068.8			32.7	14040			32.7	11885.3			32.7	9468.6			32.7	7466.1
				32.72	17869.9				32.72	16038.7			32.72	14112.6			32.72	11881.1			32.72	9505.7			32.72	7430.4
				32.74	17969.7				32.74	16009			32.74	14071.7			32.74	11808.4			32.74	9596			32.74	7448
				32.76	18060.3				32.76	16035.6			32.76	13919.4			32.76	11760.5			32.76	9663.8			32.76	7542.4
				32.78	18035.6				32.78	15923.2			32.78	13991.4			32.78	11827.8			32.78	9645.8			32.78	7559.2
				32.8	17980.8				32.8	15875.6			32.8	14065.2			32.8	11817.1			32.8	9588.6			32.8	7538.6
				32.82	17940.8				32.82	15949.2			32.82	14054.9			32.82	11697.7			32.82	9518.3			32.82	7500.2
				32.84	17946.9				32.84	15943.1			32.84	14046.5			32.84	11784.5			32.84	9461.2			32.84	7450
				32.86	17971.2				32.86	16062.8			32.86	14101.3			32.86	11809.4			32.86	9534.9			32.86	7482.9
				32.88	18001.3				32.88	16161.4			32.88	14138.5			32.88	11814.6			32.88	9587.3			32.88	7533.2
				32.9	18020.4				32.9	16166.5			32.9	14132.8			32.9	11819.4			32.9	9589.7			32.9	7566.6
				32.92	17986.9				32.92	15979.9			32.92	14075.7			32.92	11846.8			32.92	9582.8			32.92	7533.8
				32.94	17901				32.94	15979.5			32.94	14106			32.94	11831.8			32.94	9588.7			32.94	7505.8
				32.96	17897.9				32.96	15968.7			32.96	14098			32.96	11789.1			32.96	9505.2			32.96	7481.8
				32.98	17923.7				32.98	15963.5			32.98	14059.9			32.98	11769.8			32.98	9422.9			32.98	7496.3
				33	17836.9				33	16051.1			33	14043.9			33	11866.6			33	9543.2			33	7614.4
				33.02	17893.8				33.02	15994.9			33.02	14029.3			33.02	11849			33.02	9545.7			33.02	7482.3
				33.04	17972.8				33.04	15978.2			33.04	13966.4			33.04	11834.2			33.04	9541.6			33.04	7456.8
				33.06	17977.8				33.06	15998.6			33.06	13921.7			33.06	11828.7			33.06	9552.3			33.06	7479
				33.08	17809.1				33.08	16038.1			33.08	13977.1			33.08	11831.2			33.08	9594			33.08	7450.4
				33.1	18036				33.1	16064.8			33.1	13992.3			33.1	11872.3			33.1	9592.5			33.1	7319.4
				33.12	17998				33.12	16039.8			33.12	14033.9			33.12	11869.2			33.12	9498.2			33.12	7336.9
				33.14	17874.2				33.14	16000.5			33.14	14073.1			33.14	11866.8			33.14	9476.6			33.14	7453.6
				33.16	17817.2				33.16	15983.1			33.16	14088.4			33.16	11897.7			33.16	9627.2			33.16	7609
				33.18	17957.3				33.18	16076			33.18	14094.5			33.18	11923.6			33.18	9568.5			33.18	7548.1
				33.2	18036.1				33.2	16064			33.2	14095.4			33.2	11864.1			33.2	9559.7			33.2	7455.6
				33.22	18020.8				33.22	16021.9			33.22	14100.4			33.22	11788.2			33.22	9559			33.22	7381.3
				33.24	17943.4				33.24	15995.9			33.24	14109.2			33.24	11748.4			33.24	9553.5			33.24	7361.6
				33.26	18088.9				33.26	16042.3			33.26	14094.7			33.26	11854.3			33.26	9589.3			33.26	7469
				33.28	18026.2				33.28	16013.2			33.28	14140.3			33.28	11844.3			33.28	9463.4			33.28	7446.9
				33.3	17993.5				33.3	16039.9			33.3	14110.2			33.3	11873.3			33.3	9482.2			33.3	7407.3
				33.32	18021				33.32	16111.7			33.32	14024.8			33.32	11938.3			33.32	9629.4			33.32	7398.8
				33.34	17973				33.34	16062.2			33.34	14088.1			33.34	11875.8			33.34	9546.4			33.34	7472.7
				33.36	17943				33.36	16037.4			33.36	14147.9			33.36	11841.4			33.36	9507.4			33.36	7434.1
				33.38	17887				33.38	15989.1			33.38	14109.4			33.38	11822.9			33.38	9486.2			33.38	7400.2
				33.4	17848				33.4	15975.6			33.4	14029.1			33.4	11834.2			33.4	9493.1			33.4	7417.6
				33.42	17928.8				33.42	16131			33.42	14053.4			33.42	11907.3			33.42	9557.8			33.42	7541
				33.44	17913.3				33.44	16066.9			33.44	14069.2			33.44	11802.3			33.44	9410.3			33.44	7579.6
				33.46	17922.5				33.46	16003.8			33.46	14070.7			33.46	11772.2			33.46	9469.4			33.46	7529.4
				33.48	17926				33.48	15973.8			33.48	14096.6			33.48	11826.9			33.48	9585.6			33.48	7463.1
				33.5	17874.2				33.5	15995.9			33.5	14195.6			33.5	11952.5			33.5	9529.2			33.5	7473
				33.52	17943.8				33.52	16009.7			33.52	13990.4			33.52	11841.5			33.52	9570.7			33.52	7523.1
				33.54	17970.2				33.54	15993.2			33.54	13907.8			33.54	11782.1			33.54	9527.3			33.54	7507.3
				33.56	17952				33.56	15976.3			33.56	13913.7			33.56	11742.2			33.56	9483.2			33.56	7485.6
				33.58	17900.8				33.58	15984.1			33.58	13975.9			33.58	11704.9			33.58	9505.9			33.58	7503
				33.6	17984.6				33.6	16021.5			33.6	14096.2			33.6	11842.7			33.6	9539.4			33.6	7468.8
				33.62	18012.8				33.62	16065.6			33.62	14123			33.62	11855.9			33.62	9548			33.62	7509.3
				33.64	17978.3				33.64	16076.2			33.64	14101.3			33.64	11846.2			33.64	9558.5			33.64	7523.4
				33.66	17901.3				33.66	16041.7			33.66	14069.8			33.66	11866.9			33.66	9594.8			33.66	7483.8
				33.68	17937.9				33.68	16021.9			33.68	14127.7			33.68	11917.2			33.68	9720.5			33.68	7558.4
				33.7	17974.4				33.7	15982.4			33.7	14099.8			33.7	11859.6			33.7	9558.6			33.7	7556.4
				33.72	18017.7				33.72	16000.5			33.72	14063.4			33.72	11768.3			33.72	9520.4			33.72	7495
				33.74	18031.2				33.74	16075.6			33.74	14027.2			33.74	11713.3			33.74	9644.1			33.74	7434.4
				33.76	17875.8				33.76	16118.3			33.76	13933.6			33.76	11860.3			33.76	9594.6			33.76	7570.7
				33.78	17979				33.78	16091			33.78	14097.7			33.78	11865.5			33.78	9570.2			33.78	7537.6
				33.8	17979.8				33.8	16133			33.8	14158.7			33.8	11818.4			33.8	9569.8			33.8	7578.4
				33.82	17897.2				33.82	16177.3			33.82	14090.1			33.82	11756.5			33.82	9572.1			33.82	7649.1
				33.84	17914.7				33.84	16024.2			33.84	13978.2			33.84	11725.3			33.84	9531			33.84	7557.7
				33.86	17853.9				33.86	16082.9			33.86	13905.1			33.86	11868.4			33.86	9475.1			33.86	7532.6
				33.88	17866.8				33.88	16053.1			33.88	13965.4			33.88	11855.1			33.88	9428.7			33.88	7503.5
				33.9	17949.7				33.9	15994.5			33.9	14063.6			33.9	11780.2			33.9	9417.3			33.9	7490.2
				33.92	18078.4				33.92	16022.7			33.92	14059.1			33.92	11810.6			33.92	9471.3			33.92	7527.5
				33.94	17955.9				33.94	16051.6			33.94	14136.5			33.94	11820			33.94	9543.5			33.94	7520.5
				33.96	17936.6				33.96	16054.8			33.96	14116.3			33.96	11830.7			33.96	9565.5			33.96	7508.2
				33.98	17965.3				33.98	16007.4			33.98	14073.3			33.98	11806.9			33.98	9570.1			33.98	7491.6
				34	17980.2				34	15901.9			34	14074.7			34	11730.5			34	9588.7			34	7472.8
				34.02	17840.8				34.02	15981.9			34.02	14090			34.02	11843.2			34.02	9645.1			34.02	7489.6
				34.04	17921.7				34.04	16000.8			34.04	14044.7			34.04	11786.7			34.04	9621.9			34.04	7450.3
				34.06	18026.6				34.06	16050.8			34.06	14004.4			34.06	11739			34.06	9583			34.06	7512.2
				34.08	18039.1				34.08	16150.5			34.08	14014.4			34.08	11787.2			34.08	9566.3			34.08	7702.7
				34.1	17912.7				34.1	16063.7			34.1	14136.2			34.1	11843.5			34.1	9586.8			34.1	7590.8
				34.12	17938				34.12	16046			34.12	14167.7			34.12	11875			34.12	9677.1			34.12	7534.6
				34.14	17945.2				34.14	16046.4			34.14	14105.3			34.14	11843.8			34.14	9671.9			34.14	7472.9
				34.16	17889.1				34.16	16040.9			34.16	13994.2			34.16	11794.1			34.16	9573			34.16	7413.1
				34.18	17819				34.18	16005.1			34.18	14013.3			34.18	11947.2			34.18	9608			34.18	7466.4
				34.2	17887.4				34.2	16040.5			34.2	14087.8			34.2	11864.5			34.2	9588.8			34.2	7551.1
				34.22	17962.2				34.22	16077.3			34.22	14119			34.22	11800.3			34.22	9551.1			34.22	7540.2
				34.24	18000.4				34.24	16064.6			34.24	14119.9			34.24	11786.8			34.24	9508.9			34.24	7468.1
				34.26	17963				34.26	15916.1			34.26	14167.1			34.26	11781.4			34.26	9478.5			34.26	7472.6
				34.28	17930.6				34.28	16047.4			34.28	14121.3			34.28	11767.7			34.28	9555			34.28	7526.2
				34.3	17874.7				34.3	16103			34.3	14028.1			34.3	11727			34.3	9489.4			34.3	7506.1
				34.32	17861.9				34.32	16039.4			34.32	13963.1			34.32	11708.5			34.32	9398.8			34.32	7451.5
				34.34	17991.3				34.34	15846			34.34	14028.6			34.34	11785.4			34.34	9487.2			34.34	7436.3
				34.36	17941.8				34.36	15930			34.36	14024.8			34.36	11763.9			34.36	9510.6			34.36	7561.3
				34.38	17942.8				34.38	16008.7			34.38	14007.3			34.38	11857.5			34.38	9507.3			34.38	7513.7
				34.4	17967.5				34.4	16050.6			34.4	14014.3			34.4	11881.5			34.4	9515			34.4	7439.5
				34.42	17982.5				34.42	16036.1			34.42	14072.3			34.42	11685.2			34.42	9561.7			34.42	7481.9
				34.44	17921.6				34.44	16037.6			34.44	14004.5			34.44	11838.2			34.44	9503.8			34.44	7627.3
				34.46	17967.6				34.46	16106.1			34.46	14011.5			34.46	11799.1			34.46	9507.4			34.46	7503.6
				34.48	17989.3				34.48	16136.1			34.48	14005.5			34.48	11782.9			34.48	9522.7			34.48	7426.3
				34.5	17920.5				34.5	16076.8			34.5	13958.3			34.5	11876.9			34.5	9519.1			34.5	7532.2
				34.52	17856.6				34.52	16025			34.52	14060.4			34.52	11757.3			34.52	9491			34.52	7415.7
				34.54	17903.6				34.54	16062.6			34.54	14037.6			34.54	11918.7			34.54	9507.2			34.54	7407.8
				34.56	17958.1				34.56	16078			34.56	14029			34.56	11951.1			34.56	9525.6			34.56	7433.5
				34.58	17983.4				34.58	16070.1			34.58	14076.9			34.58	11774.3			34.58	9523.9			34.58	7465.3
				34.6	17985.7				34.6	16206.4			34.6	14143.9			34.6	11683.7			34.6	9473.6			34.6	7504.1
				34.62	17970.5				34.62	16112.5			34.62	14117.1			34.62	11834.9			34.62	9553.9			34.62	7548.8
				34.64	17984				34.64	16135.7			34.64	14136.2			34.64	11919.3			34.64	9638.3			34.64	7628.8
				34.66	18005.1				34.66	16233			34.66	14204.4			34.66	11883.1			34.66	9670.3			34.66	7670.9
				34.68	17956.4				34.68	16111.9			34.68	14255.4			34.68	11758.2			34.68	9577.4			34.68	7477.4
				34.7	17946.5				34.7	16062.9			34.7	14172.7			34.7	11825.3			34.7	9560.7			34.7	7428.1
				34.72	17944.5				34.72	16090.1			34.72	14090.8			34.72	11819.1			34.72	9519.7			34.72	7417.2
				34.74	17970.1				34.74	16111.9			34.74	14034.9			34.74	11771.9			34.74	9483.4			34.74	7445.6
				34.76	18058.4				34.76	16002.2			34.76	14020.4			34.76	11778.8			34.76	9513.1			34.76	7532.5
				34.78	18080.2				34.78	16091.4			34.78	14079.2			34.78	11834.5			34.78	9537.7			34.78	7505.4
				34.8	17964.8				34.8	16041.8			34.8	13998.8			34.8	11865.5			34.8	9520.4			34.8	7462.4
				34.82	17853.5				34.82	15999.7			34.82	13967.9			34.82	11852.3			34.82	9530.5			34.82	7465.7
				34.84	17884.7				34.84	16111.4			34.84	14159.9			34.84	11784.5			34.84	9626			34.84	7566.2
				34.86	17938				34.86	16125.1			34.86	14032			34.86	11832.5			34.86	9499.6			34.86	7573.9
				34.88	17915.2				34.88	16133.4			34.88	13947.3			34.88	11852.6			34.88	9518.7			34.88	7604.5
				34.9	17887.4				34.9	16118.5			34.9	13997.2			34.9	11855.2			34.9	9549.5			34.9	7585
				34.92	17894.8				34.92	16079.1			34.92	14204			34.92	11849.5			34.92	9502.1			34.92	7488.2
				34.94	17892.5				34.94	16102			34.94	14258.1			34.94	11854.8			34.94	9341.4			34.94	7479.8
				34.96	17895.6				34.96	16085			34.96	14082.4			34.96	11855.4			34.96	9437.8			34.96	7489.9
				34.98	17909.7				34.98	16083.5			34.98	13997.4			34.98	11823.4			34.98	9474			34.98	7499.1
				35	17931.8				35	16099.2			35	14085.6			35	11773.7			35	9391.6			35	7500.5
				35.02	17937.2				35.02	16042.1			35.02	14148			35.02	11824			35.02	9492.9			35.02	7497.5
				35.04	17964.2				35.04	16036.8			35.04	14157.4			35.04	11744.9			35.04	9518.6			35.04	7493.8
				35.06	17990.7				35.06	16088.8			35.06	14068.2			35.06	11752.3			35.06	9534.4			35.06	7482.4
				35.08	17983.5				35.08	16161.2			35.08	13956.9			35.08	11839.3			35.08	9533.8			35.08	7489.7
				35.1	17869.3				35.1	16152.8			35.1	14054.4			35.1	11854.5			35.1	9458.4			35.1	7591
				35.12	17960.3				35.12	16124.5			35.12	13982.3			35.12	11825.1			35.12	9558.1			35.12	7509.7
				35.14	17967.6				35.14	16053.3			35.14	14001.5			35.14	11777.8			35.14	9534.4			35.14	7420.5
				35.16	17928.4				35.16	15988.3			35.16	14050.7			35.16	11737.4			35.16	9472.5			35.16	7389.3
				35.18	17962.7				35.18	16015			35.18	13976.8			35.18	11738.9			35.18	9572.3			35.18	7488.3
				35.2	17946.4				35.2	16007.9			35.2	14040			35.2	11747.8			35.2	9483.6			35.2	7494.9
				35.22	17944.5				35.22	16025.3			35.22	14007.6			35.22	11773.3			35.22	9462.4			35.22	7500.9
				35.24	17947.2				35.24	16058.3			35.24	13976.1			35.24	11807.5			35.24	9496.3			35.24	7536.5
				35.26	17943.2				35.26	16093.1			35.26	14051.2			35.26	11839.8			35.26	9556.4			35.26	7624.4
				35.28	17993.4				35.28	16056.6			35.28	14018.5			35.28	11787.2			35.28	9487.9			35.28	7598.5
				35.3	17926.3				35.3	16083.9			35.3	13961.4			35.3	11797.4			35.3	9529.1			35.3	7554.8
				35.32	17910.6				35.32	16172			35.32	13942.8			35.32	11822.9			35.32	9574.3			35.32	7472.6
				35.34	18035				35.34	16284			35.34	13987.5			35.34	11833.2			35.34	9558.9			35.34	7359.9
				35.36	18047.2				35.36	16082.2			35.36	13922.8			35.36	11847.7			35.36	9558.2			35.36	7430
				35.38	17921.4				35.38	16066			35.38	14038.4			35.38	11767			35.38	9479.3			35.38	7473.6
				35.4	17922.4				35.4	16099.2			35.4	14132.1			35.4	11751.6			35.4	9446.7			35.4	7541.5
				35.42	18066.9				35.42	16116.6			35.42	14125.2			35.42	11827.6			35.42	9493.5			35.42	7604.9
				35.44	17887.2				35.44	16079.3			35.44	14050.5			35.44	11790.3			35.44	9524.8			35.44	7418.3
				35.46	17945.1				35.46	16111			35.46	14031			35.46	11663			35.46	9505.3			35.46	7471.9
				35.48	17985.3				35.48	16123.9			35.48	14046			35.48	11697.8			35.48	9530.9			35.48	7491.3
				35.5	17969				35.5	16113.9			35.5	14069.7			35.5	11873.1			35.5	9565.8			35.5	7448.7
				35.52	17969				35.52	16133			35.52	14043.8			35.52	11946.2			35.52	9438.6			35.52	7461.6
				35.54	17879.2				35.54	16011.9			35.54	14068.2			35.54	11862.2			35.54	9378.7			35.54	7524.9
				35.56	17917.8				35.56	16033.5			35.56	14102.2			35.56	11765.5			35.56	9388.8			35.56	7534.1
				35.58	17992.8				35.58	16112			35.58	14108.9			35.58	11693.3			35.58	9450.1			35.58	7515.1
				35.6	17890.7				35.6	16029.8			35.6	14033.5			35.6	11675.8			35.6	9529.4			35.6	7537.9
				35.62	17857.7				35.62	16081.2			35.62	14124.5			35.62	11768.7			35.62	9629.6			35.62	7554.3
				35.64	17909.5				35.64	16112.7			35.64	14165.4			35.64	11776.7			35.64	9530.8			35.64	7537.5
				35.66	17957				35.66	16108.3			35.66	14141.8			35.66	11739.8			35.66	9357.8			35.66	7497.5
				35.68	17902.8				35.68	16061.5			35.68	14053.5			35.68	11716.8			35.68	9265.3			35.68	7448.4
				35.7	17890.6				35.7	16095			35.7	14021.5			35.7	11839.4			35.7	9352.1			35.7	7475.1
				35.72	17854.9				35.72	16078.8			35.72	14014.7			35.72	11899			35.72	9505.2			35.72	7492.6
				35.74	17859.9				35.74	16012.2			35.74	14027.4			35.74	11950.7			35.74	9591.1			35.74	7511.7
				35.76	17935.6				35.76	15915.3			35.76	14052			35.76	12013.1			35.76	9531.8			35.76	7538.1
				35.78	17903.6				35.78	16012.1			35.78	14052			35.78	11842.5			35.78	9529.5			35.78	7552.6
				35.8	17804.8				35.8	16051.8			35.8	14007.8			35.8	11806.6			35.8	9570.8			35.8	7527.5
				35.82	17790				35.82	16038.3			35.82	13990.4			35.82	11829.2			35.82	9544.5			35.82	7487.1
				35.84	17885.7				35.84	15984.2			35.84	14012.6			35.84	11850.4			35.84	9445.2			35.84	7452.7
				35.86	17869				35.86	15949.2			35.86	13973			35.86	11736.1			35.86	9512.2			35.86	7480.2
				35.88	17958.2				35.88	16139.4			35.88	14062			35.88	11920.5			35.88	9541.6			35.88	7525.8
				35.9	18020.8				35.9	16227.2			35.9	14105.4			35.9	11938.5			35.9	9486.3			35.9	7543
				35.92	18033.6				35.92	16163.9			35.92	14064.9			35.92	11770.9			35.92	9394.6			35.92	7544
				35.94	18036.6				35.94	16072.5			35.94	13968.2			35.94	11745			35.94	9453.2			35.94	7605
				35.96	17898.9				35.96	16064.7			35.96	14025.7			35.96	11743.3			35.96	9498.4			35.96	7571.6
				35.98	17833.3				35.98	16081.7			35.98	14023.3			35.98	11754.4			35.98	9571.8			35.98	7504.6
				36	17871.2				36	16112			36	13985.9			36	11768.6			36	9625.5			36	7445
				36.02	18011.4				36.02	16150.9			36.02	14020.1			36.02	11770.9			36.02	9557.7			36.02	7452.6
				36.04	17949.1				36.04	16109.8			36.04	14117.8			36.04	11791.2			36.04	9472.6			36.04	7459.5
				36.06	17929.7				36.06	16077.1			36.06	14091.4			36.06	11762.4			36.06	9426.5			36.06	7486.1
				36.08	17927.3				36.08	16072.9			36.08	14011.8			36.08	11749.3			36.08	9453.6			36.08	7526.6
				36.1	17893.7				36.1	16112.9			36.1	13977.7			36.1	11830.4			36.1	9586			36.1	7571.7
				36.12	17852.6				36.12	16104.6			36.12	14084.3			36.12	11741.3			36.12	9588.3			36.12	7519.9
				36.14	17840				36.14	16100.4			36.14	14019.3			36.14	11820.7			36.14	9544.1			36.14	7513
				36.16	17880.8				36.16	16108.8			36.16	14003			36.16	11863.9			36.16	9508.9			36.16	7540.7
				36.18	17975.6				36.18	16132.8			36.18	14173			36.18	11743.3			36.18	9519.9			36.18	7578.2
				36.2	17894.8				36.2	16130.6			36.2	14113.6			36.2	11851.4			36.2	9503.1			36.2	7418.3
				36.22	17914.1				36.22	16128.3			36.22	14051.9			36.22	11804.5			36.22	9493.3			36.22	7462.9
				36.24	17918.1				36.24	16167.3			36.24	14041.2			36.24	11769.8			36.24	9495.4			36.24	7482.3
				36.26	17874.8				36.26	16222.7			36.26	14103.4			36.26	11808.5			36.26	9510			36.26	7396.5
				36.28	17919.7				36.28	16033			36.28	14215.3			36.28	11804.7			36.28	9525.2			36.28	7385.1
				36.3	17957.2				36.3	16070			36.3	14141			36.3	11891.5			36.3	9546.6			36.3	7471.8
				36.32	17959.3				36.32	16128.5			36.32	14066.9			36.32	11861.6			36.32	9551.5			36.32	7499.6
				36.34	17931.8				36.34	16152.6			36.34	14053.8			36.34	11735.8			36.34	9531.5			36.34	7462.9
				36.36	17920.4				36.36	16155.6			36.36	14121.6			36.36	11782.2			36.36	9481.2			36.36	7494.1
				36.38	17902.3				36.38	16015.2			36.38	14021.9			36.38	11881.4			36.38	9561.1			36.38	7478
				36.4	17873				36.4	15940.3			36.4	14049.5			36.4	11871.4			36.4	9572.3			36.4	7482.2
				36.42	17869.2				36.42	15969			36.42	14143.9			36.42	11824.4			36.42	9554.4			36.42	7481
				36.44	17965.9				36.44	16109.2			36.44	14087.5			36.44	11937.9			36.44	9651.9			36.44	7401
				36.46	17989.8				36.46	16137.3			36.46	14116.1			36.46	11900.8			36.46	9569.5			36.46	7440.2
				36.48	17909.1				36.48	16123.1			36.48	14026.3			36.48	11898.2			36.48	9530.7			36.48	7429
				36.5	17839.7				36.5	16099.9			36.5	13918.2			36.5	11860			36.5	9536.2			36.5	7424.2
				36.52	17928.8				36.52	16103			36.52	13935			36.52	11683.4			36.52	9565.9			36.52	7511.8
				36.54	17859.8				36.54	16066.5			36.54	13923.6			36.54	11766.6			36.54	9550.8			36.54	7490
				36.56	17903.7				36.56	16049.3			36.56	13972.2			36.56	11796.7			36.56	9533.5			36.56	7504.9
				36.58	17960				36.58	16078			36.58	14034.2			36.58	11828.6			36.58	9535.3			36.58	7527.8
				36.6	17948.8				36.6	16159.4			36.6	14064.3			36.6	11903.3			36.6	9566.5			36.6	7533.7
				36.62	17929				36.62	16080.9			36.62	13967.6			36.62	11942.1			36.62	9523.8			36.62	7512.4
				36.64	17971.7				36.64	16102.5			36.64	14078.2			36.64	11952.6			36.64	9506.8			36.64	7545.6
				36.66	17961.5				36.66	16081.6			36.66	14184.3			36.66	11894.3			36.66	9487.8			36.66	7493.9
				36.68	17891.2				36.68	15990.9			36.68	14172.4			36.68	11786.7			36.68	9466.3			36.68	7335
				36.7	18093				36.7	16123.4			36.7	14017			36.7	11884.2			36.7	9527.2			36.7	7385.3
				36.72	18039.2				36.72	16152.1			36.72	14019			36.72	11861.8			36.72	9535.9			36.72	7443.5
				36.74	17959.2				36.74	16173.2			36.74	14051.4			36.74	11828.5			36.74	9514.8			36.74	7510.9
				36.76	17924				36.76	16191.2			36.76	14077.1			36.76	11807.5			36.76	9476.5			36.76	7555.9
				36.78	17929.3				36.78	16115.1			36.78	14105.3			36.78	11760.2			36.78	9440.7			36.78	7466.8
				36.8	18013.3				36.8	16160.5			36.8	14137.4			36.8	11785.7			36.8	9493.5			36.8	7544.9
				36.82	17978.3				36.82	16224.9			36.82	14167.6			36.82	11840			36.82	9507.4			36.82	7517.1
				36.84	17893				36.84	16237.4			36.84	14169.9			36.84	11873.8			36.84	9498.5			36.84	7459.8
				36.86	17979.8				36.86	16085.8			36.86	14090.7			36.86	11798.4			36.86	9550.3			36.86	7641.1
				36.88	17949.9				36.88	16121			36.88	14070.1			36.88	11853.8			36.88	9544.8			36.88	7617.9
				36.9	17965.5				36.9	16132			36.9	14107.6			36.9	11847.1			36.9	9508.2			36.9	7590.3
				36.92	18020.5				36.92	16145.8			36.92	14162.5			36.92	11800.2			36.92	9486.2			36.92	7555.7
				36.94	18088.3				36.94	16221.2			36.94	14180.8			36.94	11764.4			36.94	9536.5			36.94	7488.7
				36.96	18016.7				36.96	16071.3			36.96	14133.5			36.96	11962.2			36.96	9485			36.96	7523.4
				36.98	18044				36.98	16103.9			36.98	14039.7			36.98	11986.3			36.98	9497.9			36.98	7545.8
				37	18060.7				37	16167.4			37	14065.7			37	11866.6			37	9522.1			37	7546.6
				37.02	17980.8				37.02	16136.3			37.02	14319.8			37.02	11667.6			37.02	9514.8			37.02	7519.9
				37.04	18017.4				37.04	16220.8			37.04	14197.2			37.04	11938			37.04	9570.4			37.04	7478.8
				37.06	18045				37.06	16252.5			37.06	14210.5			37.06	11925.9			37.06	9526			37.06	7491.6
				37.08	18026				37.08	16221.5			37.08	14213.7			37.08	11896.6			37.08	9583.1			37.08	7494.8
				37.1	17949				37.1	16144			37.1	14138.9			37.1	11967.2			37.1	9782			37.1	7470.8
				37.12	17877.4				37.12	16170.6			37.12	14074.9			37.12	11932.9			37.12	9628.9			37.12	7540.9
				37.14	17939				37.14	16107.9			37.14	14146.5			37.14	11882.2			37.14	9580.4			37.14	7569
				37.16	17992.4				37.16	16126.1			37.16	14177.7			37.16	11811.9			37.16	9566			37.16	7572.5
				37.18	18012.1				37.18	16224.9			37.18	14137.5			37.18	11784.1			37.18	9572.2			37.18	7559.5
				37.2	18082.1				37.2	16183.8			37.2	14134.4			37.2	12040			37.2	9636.9			37.2	7538.9
				37.22	18103.1				37.22	16127			37.22	14136.6			37.22	11995.5			37.22	9708.2			37.22	7701.6
				37.24	18161.4				37.24	16174			37.24	14244.9			37.24	11991.3			37.24	9723.1			37.24	7772.8
				37.26	18255.6				37.26	16312.5			37.26	14405.8			37.26	12051			37.26	9726.8			37.26	7766.2
				37.28	18343.9				37.28	16460.2			37.28	14452.3			37.28	12076.9			37.28	9850.1			37.28	7835.5
				37.3	18510.1				37.3	16532.3			37.3	14705.5			37.3	12143.5			37.3	9994.6			37.3	8074.4
				37.32	18815.7				37.32	16694.4			37.32	15172.7			37.32	12326.4			37.32	10294.3			37.32	8472.7
				37.34	19354.3				37.34	17037.1			37.34	15756.6			37.34	12643.2			37.34	10753.8			37.34	9007.3
				37.36	20246.1				37.36	17663.2			37.36	16316.4			37.36	13106.2			37.36	11358.6			37.36	9644
				37.38	21861.2				37.38	18771.9			37.38	17515.8			37.38	13800.2			37.38	12182.2			37.38	10829.1
				37.4	22166.4				37.4	19420.3			37.4	17891.5			37.4	14945.8			37.4	12079			37.4	10939
				37.42	21283.3				37.42	19134.3			37.42	17288.7			37.42	15624.9			37.42	11367.1			37.42	10159.1
				37.44	19515.7				37.44	17629.6			37.44	15733.8			37.44	15019.2			37.44	10437.5			37.44	8805.5
				37.46	19556.1				37.46	17381.3			37.46	15801.6			37.46	13643.8			37.46	10591.3			37.46	8888.5
				37.48	19911.2				37.48	17689.3			37.48	16051			37.48	13299.9			37.48	10811.2			37.48	9234.1
				37.5	19928.2				37.5	17809.4			37.5	15993			37.5	13491.5			37.5	10711.7			37.5	9185.1
				37.52	19293.1				37.52	17349.3			37.52	15385.1			37.52	13801			37.52	10158.4			37.52	8470
				37.54	18546				37.54	16662.3			37.54	14569.4			37.54	13276.3			37.54	9860.6			37.54	7974.2
				37.56	18234.4				37.56	16341.1			37.56	14309			37.56	12513.9			37.56	9727			37.56	7795.4
				37.58	18133.1				37.58	16215.6			37.58	14210.1			37.58	12022.4			37.58	9593.6			37.58	7711.5
				37.6	18128.8				37.6	16202.7			37.6	14122.2			37.6	11923.7			37.6	9454.2			37.6	7617.1
				37.62	18090.7				37.62	16213.4			37.62	14013.2			37.62	11958.8			37.62	9528.9			37.62	7409.9
				37.64	18042.9				37.64	16152.1			37.64	14061.8			37.64	11863.6			37.64	9422.1			37.64	7545.5
				37.66	17981.5				37.66	16104.1			37.66	14132.6			37.66	11755.3			37.66	9442			37.66	7622.9
				37.68	17936.6				37.68	16095			37.68	14166.7			37.68	11733.6			37.68	9559.1			37.68	7595.1
				37.7	17983.8				37.7	16143.7			37.7	14089.8			37.7	11981.1			37.7	9541.5			37.7	7555.5
				37.72	17978.3				37.72	16102.2			37.72	14116.3			37.72	11853.7			37.72	9503.2			37.72	7436
				37.74	17933				37.74	16098.9			37.74	14059.4			37.74	11811.3			37.74	9478.3			37.74	7357.6
				37.76	17891.8				37.76	16112.7			37.76	13984.4			37.76	11853.8			37.76	9450.2			37.76	7362.6
				37.78	17919.2				37.78	16090.6			37.78	14021			37.78	11905.6			37.78	9387.7			37.78	7494.4
				37.8	17911.9				37.8	16100.4			37.8	14168.7			37.8	11818.9			37.8	9444.5			37.8	7597.3
				37.82	17870.3				37.82	16094.5			37.82	14150.2			37.82	11776.4			37.82	9495.6			37.82	7580.3
				37.84	17851.3				37.84	16092.4			37.84	14091.6			37.84	11774			37.84	9481.4			37.84	7495
				37.86	17905.2				37.86	16109.5			37.86	14119.8			37.86	11803.9			37.86	9359			37.86	7399.8
				37.88	17911.3				37.88	16004.4			37.88	14084			37.88	11950.9			37.88	9419.2			37.88	7392.9
				37.9	17934.4				37.9	16051.3			37.9	14053.7			37.9	11880.6			37.9	9413.5			37.9	7497.5
				37.92	17974.7				37.92	16127			37.92	14072.1			37.92	11791.8			37.92	9394.4			37.92	7555.8
				37.94	18013.9				37.94	16148			37.94	14139.3			37.94	11793			37.94	9402.8			37.94	7491
				37.96	17896.6				37.96	16063.5			37.96	14025.8			37.96	11739.7			37.96	9506.4			37.96	7491
				37.98	17963.2				37.98	16142			37.98	14048.6			37.98	11807.7			37.98	9484.4			37.98	7523.7
				38	17983.9				38	16221.2			38	14067.8			38	11845.6			38	9433.7			38	7490.3
				38.02	17906				38.02	16229.4			38.02	14044.6			38.02	11816.7			38.02	9409.4			38.02	7405.5
				38.04	17893				38.04	16128.8			38.04	14048.4			38.04	11821.3			38.04	9489.4			38.04	7505.3
				38.06	17938.5				38.06	16091.8			38.06	13997.7			38.06	11798.9			38.06	9576.4			38.06	7483.8
				38.08	17966.2				38.08	16107			38.08	14040			38.08	11834.8			38.08	9550.7			38.08	7488
				38.1	17956				38.1	16128.9			38.1	14140.9			38.1	11887.2			38.1	9453.1			38.1	7533.6
				38.12	17900.4				38.12	16045.1			38.12	14121.8			38.12	11795.8			38.12	9463			38.12	7573.2
				38.14	17840.7				38.14	16048.7			38.14	14011.3			38.14	11758.1			38.14	9514.9			38.14	7596.3
				38.16	17880.7				38.16	16078.3			38.16	14019.1			38.16	11800.7			38.16	9514.2			38.16	7551.1
				38.18	17961.1				38.18	16111.6			38.18	14100			38.18	11874.7			38.18	9466			38.18	7471.3
				38.2	17964.9				38.2	16124.5			38.2	14139.6			38.2	11895.3			38.2	9397.5			38.2	7421.8
				38.22	17943				38.22	16069.2			38.22	14212.2			38.22	11843.9			38.22	9498.5			38.22	7469.2
				38.24	17924.6				38.24	16114.5			38.24	14177.5			38.24	11853.8			38.24	9481			38.24	7486
				38.26	17921.5				38.26	16153.7			38.26	14127.3			38.26	11884.5			38.26	9459.2			38.26	7522.6
				38.28	17947.1				38.28	16076.3			38.28	14157.7			38.28	11885.2			38.28	9556.7			38.28	7631.2
				38.3	18109.3				38.3	16127.3			38.3	14066.3			38.3	11735.2			38.3	9503.4			38.3	7641.1
				38.32	18028				38.32	16074.2			38.32	14085.6			38.32	11865.5			38.32	9576.4			38.32	7635.3
				38.34	17985.6				38.34	16099.1			38.34	14228.2			38.34	12010.2			38.34	9675.9			38.34	7702.2
				38.36	18152.2				38.36	16300.8			38.36	14466			38.36	12012.4			38.36	9740.5			38.36	7876
				38.38	18340.3				38.38	16460.7			38.38	14453.8			38.38	12086.2			38.38	9827.3			38.38	7922.5
				38.4	18493.7				38.4	16597.7			38.4	14489.3			38.4	12205.4			38.4	9832.9			38.4	7966.6
				38.42	18450.8				38.42	16562.9			38.42	14514.2			38.42	12298.4			38.42	9779.2			38.42	7950.4
				38.44	18214.8				38.44	16359.5			38.44	14478.9			38.44	12309.2			38.44	9701.8			38.44	7856.2
				38.46	18124.9				38.46	16301.6			38.46	14260.3			38.46	12113.5			38.46	9727.7			38.46	7714.5
				38.48	18202.1				38.48	16234.2			38.48	14211.3			38.48	12079.7			38.48	9695.2			38.48	7732.3
				38.5	18216.5				38.5	16249			38.5	14243.7			38.5	12039.7			38.5	9666.5			38.5	7769.9
				38.52	18119.1				38.52	16316.3			38.52	14291.7			38.52	11991.1			38.52	9636.5			38.52	7755.4
				38.54	17931.7				38.54	16288.9			38.54	14232.2			38.54	12044.4			38.54	9547.4			38.54	7584
				38.56	17970.6				38.56	16239.7			38.56	14054.9			38.56	11987.3			38.56	9574.8			38.56	7516.9
				38.58	17996.7				38.58	16167.5			38.58	14016.2			38.58	11898.2			38.58	9530.4			38.58	7486.5
				38.6	17969.8				38.6	16096			38.6	14066.6			38.6	11835.3			38.6	9473.5			38.6	7495.6
				38.62	17876.1				38.62	16066.3			38.62	14061.2			38.62	11881			38.62	9549.6			38.62	7564.9
				38.64	17928.8				38.64	16105.8			38.64	14050.8			38.64	11944.1			38.64	9523.2			38.64	7625.5
				38.66	17937.3				38.66	16143.5			38.66	14040.1			38.66	11889.2			38.66	9533.5			38.66	7616.7
				38.68	17921				38.68	16135.9			38.68	14064.1			38.68	11797.2			38.68	9521.1			38.68	7591.5
				38.7	17912.8				38.7	16044.2			38.7	14154.5			38.7	11767			38.7	9417.8			38.7	7612
				38.72	17959.2				38.72	16114.2			38.72	14001.4			38.72	11885			38.72	9464.2			38.72	7671.4
				38.74	17999.3				38.74	16112			38.74	13943.1			38.74	11894.8			38.74	9480.1			38.74	7629
				38.76	17988.4				38.76	16139.3			38.76	13977.2			38.76	11878.4			38.76	9473.4			38.76	7579.7
				38.78	17908.3				38.78	16241.1			38.78	14082.2			38.78	11877.2			38.78	9451.6			38.78	7588.8
				38.8	17899.2				38.8	16113.1			38.8	14059.4			38.8	11699			38.8	9434.1			38.8	7625.4
				38.82	17930.2				38.82	16092.9			38.82	14048.8			38.82	11719.9			38.82	9462			38.82	7620.6
				38.84	17965.3				38.84	16103.1			38.84	14060.8			38.84	11771.5			38.84	9521.8			38.84	7579.7
				38.86	17975.6				38.86	16113.4			38.86	14091			38.86	11783.9			38.86	9599.1			38.86	7524.4
				38.88	17893.4				38.88	16145.4			38.88	14091			38.88	11783.1			38.88	9650.1			38.88	7556.4
				38.9	17895.3				38.9	16063			38.9	14202.9			38.9	11896.2			38.9	9501.8			38.9	7557.6
				38.92	17866				38.92	16074.6			38.92	14262			38.92	11946.6			38.92	9463.6			38.92	7563.2
				38.94	17841.3				38.94	16170.8			38.94	14253.1			38.94	11909.8			38.94	9550.2			38.94	7595.1
				38.96	18023.3				38.96	16154.8			38.96	14263.8			38.96	11853.4			38.96	9556.3			38.96	7691.1
				38.98	18141.9				38.98	16250.9			38.98	14260.9			38.98	11888.9			38.98	9682.6			38.98	7738.5
				39	18277.6				39	16391.4			39	14383.4			39	11970.1			39	9827.3			39	7869.1
				39.02	18480.6				39.02	16597.6			39.02	14584.4			39.02	12078.3			39.02	9980.4			39.02	8082
				39.04	18821				39.04	16926.7			39.04	14739.8			39.04	12191.1			39.04	10151			39.04	8339.4
				39.06	19218.5				39.06	17142.4			39.06	15162.8			39.06	12570.7			39.06	10289.1			39.06	8526.1
				39.08	19050.1				39.08	17086.2			39.08	15088.7			39.08	12926.6			39.08	10059.8			39.08	8404.1
				39.1	18601.9				39.1	16817			39.1	14750.7			39.1	13018.7			39.1	9765.2			39.1	8091.2
				39.12	18260.6				39.12	16426			39.12	14480.2			39.12	12601.8			39.12	9779.4			39.12	7750.2
				39.14	18452.5				39.14	16554			39.14	14380.4			39.14	12335.3			39.14	9956.1			39.14	7902.6
				39.16	18512.6				39.16	16716.9			39.16	14489.2			39.16	12320.7			39.16	9969.2			39.16	8059.7
				39.18	18455.5				39.18	16701.6			39.18	14538.2			39.18	12391.9			39.18	9835.2			39.18	8032.3
				39.2	18294.6				39.2	16385.7			39.2	14337.8			39.2	12403.2			39.2	9594.7			39.2	7717
				39.22	18028.8				39.22	16236.4			39.22	14074.3			39.22	12145			39.22	9561.2			39.22	7586.8
				39.24	17927.7				39.24	16180.4			39.24	14030.7			39.24	11997.4			39.24	9542.6			39.24	7489.9
				39.26	17973.2				39.26	16165.3			39.26	14098.6			39.26	11916.1			39.26	9495.9			39.26	7450.4
				39.28	18100.3				39.28	16169.8			39.28	14199.2			39.28	11882.1			39.28	9422.3			39.28	7469.7
				39.3	17987.6				39.3	16214.8			39.3	14177.9			39.3	11905.7			39.3	9447.4			39.3	7490.2
				39.32	17906				39.32	16124.7			39.32	14096.8			39.32	11918.7			39.32	9526			39.32	7535.7
				39.34	17885.5				39.34	16106.8			39.34	14035.4			39.34	11902.9			39.34	9491.2			39.34	7539.9
				39.36	17910				39.36	16185.1			39.36	14025.1			39.36	11859.1			39.36	9367.5			39.36	7539.7
				39.38	17899.3				39.38	16242.9			39.38	14093.6			39.38	11807.3			39.38	9391.1			39.38	7716.4
				39.4	17908.7				39.4	16190.5			39.4	14023.8			39.4	11835.8			39.4	9501.6			39.4	7538.1
				39.42	17908				39.42	16183.4			39.42	14000.5			39.42	11853.9			39.42	9512			39.42	7510.4
				39.44	17906.1				39.44	16196.1			39.44	14017.7			39.44	11852.1			39.44	9469.6			39.44	7606.7
				39.46	17930.5				39.46	16129.1			39.46	14004.8			39.46	11840.7			39.46	9527.5			39.46	7613.6
				39.48	17894.8				39.48	16250.8			39.48	14041.9			39.48	11912.2			39.48	9418.7			39.48	7471.7
				39.5	17915.3				39.5	16191.9			39.5	14004.1			39.5	11837.6			39.5	9481.2			39.5	7445.5
				39.52	17951.1				39.52	16099.6			39.52	13975.8			39.52	11749.2			39.52	9592.3			39.52	7477.6
				39.54	17942				39.54	16188			39.54	14071			39.54	11830			39.54	9571			39.54	7473
				39.56	17942.8				39.56	16196.4			39.56	14007			39.56	11821.6			39.56	9536			39.56	7514.9
				39.58	17996.3				39.58	16161.9			39.58	14047.1			39.58	11790.2			39.58	9565.3			39.58	7539.5
				39.6	18003.2				39.6	16089.3			39.6	14070.7			39.6	11806.4			39.6	9572.1			39.6	7550.6
				39.62	17902.1				39.62	15994.7			39.62	13996.5			39.62	11905.7			39.62	9494			39.62	7545.4
				39.64	17969.9				39.64	16038.9			39.64	14071.2			39.64	11785.4			39.64	9445.3			39.64	7436.5
				39.66	17931.8				39.66	16073.9			39.66	14039.9			39.66	11780.6			39.66	9434.7			39.66	7478.5
				39.68	17905.2				39.68	16128.7			39.68	14000			39.68	11816.2			39.68	9475.4			39.68	7536.3
				39.7	17931.6				39.7	16195.8			39.7	14020.2			39.7	11848.4			39.7	9554.5			39.7	7535
				39.72	17895				39.72	16136.4			39.72	14218.9			39.72	11843.9			39.72	9550.7			39.72	7436
				39.74	17848				39.74	16217.4			39.74	14207.1			39.74	11914.4			39.74	9522.3			39.74	7469.3
				39.76	17869				39.76	16269			39.76	14092.2			39.76	11896.4			39.76	9500.1			39.76	7480.9
				39.78	17932.1				39.78	16236.2			39.78	13938.2			39.78	11792.9			39.78	9510.2			39.78	7452.9
				39.8	17861.2				39.8	16111.3			39.8	13851.3			39.8	11792.1			39.8	9610			39.8	7491
				39.82	17907				39.82	16109.6			39.82	13965.8			39.82	11791.3			39.82	9564.7			39.82	7485.4
				39.84	17958.3				39.84	16127.2			39.84	14053.7			39.84	11821.5			39.84	9484.1			39.84	7501.6
				39.86	17972.6				39.86	16133.6			39.86	14077.8			39.86	11880.4			39.86	9426.1			39.86	7533.2
				39.88	17901				39.88	16103.1			39.88	14044.3			39.88	11952			39.88	9471.8			39.88	7542.4
				39.9	17956.9				39.9	16016			39.9	14022.9			39.9	11845.8			39.9	9536.6			39.9	7501.2
				39.92	17952.8				39.92	16042.1			39.92	14031			39.92	11857.8			39.92	9506.1			39.92	7450.1
				39.94	17916.8				39.94	16109.8			39.94	14065			39.94	11898.2			39.94	9455.3			39.94	7405.7
				39.96	17906.1				39.96	16106			39.96	14117.5			39.96	11816.7			39.96	9495.6			39.96	7385.2
				39.98	17919.6				39.98	16135.4			39.98	13935.3			39.98	11854.5			39.98	9508.1			39.98	7412.9
				40	17986.5				40	16131.1			40	13963.3			40	11839.6			40	9459.3			40	7496.9
				40.02	18004.7				40.02	16097.4			40.02	14038			40.02	11815.7			40.02	9438.9			40.02	7579.8
				40.04	17900.4				40.04	16044			40.04	14014.8			40.04	11821.5			40.04	9509.5			40.04	7605.3
				40.06	17908				40.06	16044.8			40.06	13915.8			40.06	11850.5			40.06	9422.6			40.06	7458.3
				40.08	17907.2				40.08	16062.5			40.08	13989.6			40.08	11815.8			40.08	9446.2			40.08	7458.3
				40.1	17927.4				40.1	16115.3			40.1	14106.3			40.1	11811.2			40.1	9474.2			40.1	7493.8
				40.12	17971.8				40.12	16187.7			40.12	14178.5			40.12	11857.5			40.12	9459.6			40.12	7512.8
				40.14	17952				40.14	16105.4			40.14	14094.7			40.14	11747.1			40.14	9474.1			40.14	7573
				40.16	18001.6				40.16	16123.1			40.16	14028.6			40.16	11807.3			40.16	9503.2			40.16	7535.6
				40.18	17988.1				40.18	16133.9			40.18	14007			40.18	11899.7			40.18	9499.2			40.18	7573.4
				40.2	17909.9				40.2	16125.2			40.2	14018.3			40.2	11941			40.2	9459.1			40.2	7666.9
				40.22	17926.7				40.22	16183.8			40.22	13985.6			40.22	11791.7			40.22	9430.9			40.22	7528.3
				40.24	17921.8				40.24	16168.4			40.24	13920			40.24	11786.7			40.24	9472.2			40.24	7472.9
				40.26	17878.8				40.26	16206.9			40.26	13974.4			40.26	11820.9			40.26	9469.3			40.26	7467.4
				40.28	17857.6				40.28	16255.3			40.28	14079.4			40.28	11850.9			40.28	9453.8			40.28	7448.1
				40.3	18000.8				40.3	16158.6			40.3	14013.2			40.3	11825			40.3	9546.7			40.3	7286.6
				40.32	18067.5				40.32	16178.4			40.32	14071.2			40.32	11811.1			40.32	9477.5			40.32	7493.1
				40.34	17979.7				40.34	16126.9			40.34	14081.3			40.34	11841.7			40.34	9423.7			40.34	7501.6
				40.36	17846.9				40.36	16052.2			40.36	14033.8			40.36	11832.5			40.36	9414.1			40.36	7399.7
				40.38	17833.2				40.38	16046.1			40.38	13938.6			40.38	11661.9			40.38	9465.1			40.38	7385.2
				40.4	17999.9				40.4	16080.4			40.4	14100.2			40.4	11766			40.4	9498.2			40.4	7515.2
				40.42	17968.3				40.42	16189.9			40.42	14089.2			40.42	11807.6			40.42	9520.2			40.42	7513.6
				40.44	17875				40.44	16239.4			40.44	14060.8			40.44	11784.5			40.44	9484.3			40.44	7458
				40.46	17852.6				40.46	16123.6			40.46	14152.8			40.46	11713.4			40.46	9363.7			40.46	7426.9
				40.48	17888.4				40.48	16205.1			40.48	14124.6			40.48	11836.8			40.48	9470.3			40.48	7448.3
				40.5	17982				40.5	16128.5			40.5	14061.3			40.5	11862.8			40.5	9547.4			40.5	7541.4
				40.52	18015.9				40.52	16138.8			40.52	14058.7			40.52	11865.9			40.52	9544.3			40.52	7564.6
				40.54	17947.7				40.54	16308			40.54	14145.6			40.54	11873.7			40.54	9455.2			40.54	7470.7
				40.56	17973.6				40.56	16106.9			40.56	14122.8			40.56	11765.5			40.56	9456.7			40.56	7525.6
				40.58	17950.7				40.58	16113.8			40.58	14028.8			40.58	11805.7			40.58	9478.7			40.58	7546.6
				40.6	17914.1				40.6	16132.5			40.6	13972.9			40.6	11862.3			40.6	9485.7			40.6	7573
				40.62	17891.6				40.62	16110.5			40.62	13997			40.62	11885.5			40.62	9476.9			40.62	7589.1
				40.64	17943.4				40.64	16119.7			40.64	14112			40.64	11864.1			40.64	9500.5			40.64	7474.8
				40.66	17991.9				40.66	16111.3			40.66	14051.7			40.66	11912.3			40.66	9543.6			40.66	7522.9
				40.68	17968.8				40.68	16148.3			40.68	14049.9			40.68	11877.1			40.68	9516.5			40.68	7563.8
				40.7	17899.9				40.7	16211.1			40.7	14102			40.7	11789.9			40.7	9458.4			40.7	7552
				40.72	17881.6				40.72	16220.2			40.72	14079.9			40.72	11802.9			40.72	9508.7			40.72	7463.6
				40.74	17863.3				40.74	15991.4			40.74	13989.6			40.74	11777.6			40.74	9543.6			40.74	7469.9
				40.76	17915.4				40.76	16036.9			40.76	13985.3			40.76	11760.1			40.76	9522.7			40.76	7493.8
				40.78	17970.5				40.78	16179.6			40.78	14032.8			40.78	11773.4			40.78	9488.8			40.78	7538.9
				40.8	17916.4				40.8	16073.7			40.8	14056.4			40.8	11844.2			40.8	9512.4			40.8	7621.9
				40.82	17930.6				40.82	16206.1			40.82	14037.7			40.82	11759.9			40.82	9475.9			40.82	7488.2
				40.84	17950.6				40.84	16228.8			40.84	14050.1			40.84	11722.4			40.84	9525.5			40.84	7493.9
				40.86	17984.6				40.86	16219.6			40.86	14029.5			40.86	11708.1			40.86	9539			40.86	7529.3
				40.88	18036.4				40.88	16255.3			40.88	13925.3			40.88	11692.6			40.88	9407.8			40.88	7483.9
				40.9	17961.7				40.9	16121.2			40.9	14076.1			40.9	11793.9			40.9	9458.8			40.9	7509
				40.92	17952.6				40.92	16092.8			40.92	14095.4			40.92	11720.8			40.92	9501.6			40.92	7501.1
				40.94	17935.8				40.94	16135.2			40.94	14088.8			40.94	11644.5			40.94	9499.8			40.94	7529.2
				40.96	17885				40.96	16216.4			40.96	14105.8			40.96	11677.9			40.96	9447.7			40.96	7608.7
				40.98	17958.1				40.98	16251.4			40.98	14010.6			40.98	11874.4			40.98	9485.7			40.98	7512
				41	17893.5				41	16182.7			41	14020.4			41	11819.2			41	9477.3			41	7491.6
				41.02	17856.2				41.02	16132.8			41.02	14060.7			41.02	11755.9			41.02	9454.2			41.02	7481.6
				41.04	17882				41.04	16145			41.04	14089.4			41.04	11766			41.04	9441.6			41.04	7469.5
				41.06	17850				41.06	16202.1			41.06	14047.5			41.06	11798			41.06	9496.5			41.06	7510.6
				41.08	17883.6				41.08	16169.2			41.08	13992.8			41.08	11866			41.08	9513.4			41.08	7490
				41.1	17936.5				41.1	16164.6			41.1	14072.4			41.1	11898.2			41.1	9495.8			41.1	7511.4
				41.12	17973.2				41.12	16171.6			41.12	14193.1			41.12	11864.1			41.12	9476.3			41.12	7561.7
				41.14	17928.3				41.14	16077.9			41.14	14028.6			41.14	11727			41.14	9537.2			41.14	7546.4
				41.16	17948.1				41.16	16060.7			41.16	14035.7			41.16	11847.7			41.16	9458.9			41.16	7518.1
				41.18	18019				41.18	16094.9			41.18	14037			41.18	11911.2			41.18	9475.1			41.18	7504.2
				41.2	18061.8				41.2	16162.5			41.2	14025.2			41.2	11909.7			41.2	9544.2			41.2	7489
				41.22	17953.7				41.22	16239.4			41.22	14022.1			41.22	11890.6			41.22	9555.6			41.22	7442.6
				41.24	17861				41.24	16263.3			41.24	14041.1			41.24	11878.2			41.24	9511.9			41.24	7441
				41.26	17919.5				41.26	16200.4			41.26	14041.5			41.26	11835.7			41.26	9524.8			41.26	7519.1
				41.28	18007.4				41.28	16159.3			41.28	14020			41.28	11791.6			41.28	9542.4			41.28	7571.1
				41.3	17995.3				41.3	16243.8			41.3	13976			41.3	11778.6			41.3	9509.1			41.3	7497.9
				41.32	17932.9				41.32	16163.1			41.32	13938.7			41.32	11874.5			41.32	9511.3			41.32	7641.8
				41.34	17923.2				41.34	16154.7			41.34	13975.3			41.34	11855.2			41.34	9543.5			41.34	7619.4
				41.36	17911.1				41.36	16143.8			41.36	14058.3			41.36	11807.1			41.36	9529.7			41.36	7572.7
				41.38	17872.1				41.38	16098.4			41.38	14152.5			41.38	11788.2			41.38	9440			41.38	7581.5
				41.4	17919.4				41.4	16183			41.4	14101.5			41.4	11801.9			41.4	9462.9			41.4	7506.8
				41.42	17951.8				41.42	16143.6			41.42	14101.8			41.42	11763.7			41.42	9473.3			41.42	7540.2
				41.44	17980.7				41.44	16093.5			41.44	14105.4			41.44	11807.8			41.44	9511.1			41.44	7567.3
				41.46	18001				41.46	16077.8			41.46	14091.7			41.46	11917.4			41.46	9576.8			41.46	7557.3
				41.48	17967.5				41.48	16090			41.48	14055.9			41.48	11752.2			41.48	9595.9			41.48	7586.2
				41.5	17907.9				41.5	16146.1			41.5	13988.9			41.5	11763.2			41.5	9565.3			41.5	7557.3
				41.52	17895.3				41.52	16195.3			41.52	13977.9			41.52	11832			41.52	9593			41.52	7577
				41.54	17902.2				41.54	16219.5			41.54	13994.8			41.54	11906			41.54	9638.3			41.54	7613.5
				41.56	17803.2				41.56	16202.7			41.56	13903.5			41.56	11920.5			41.56	9515.7			41.56	7506.1
				41.58	17793.7				41.58	16118.4			41.58	14016.2			41.58	11742.4			41.58	9429.3			41.58	7499.8
				41.6	17829.1				41.6	16088.9			41.6	14110.3			41.6	11765.2			41.6	9435.4			41.6	7526.4
				41.62	17869.7				41.62	16122.9			41.62	14154.3			41.62	11864.8			41.62	9485.6			41.62	7557
				41.64	17857.5				41.64	16207.4			41.64	14144.4			41.64	11742.2			41.64	9484.1			41.64	7557
				41.66	17890.5				41.66	16118.4			41.66	13990.9			41.66	11810.7			41.66	9435.1			41.66	7465.8
				41.68	17975.1				41.68	16091.9			41.68	13961.5			41.68	11853.2			41.68	9440.1			41.68	7528.7
				41.7	17985.6				41.7	16093.2			41.7	14002.4			41.7	11857.4			41.7	9449.9			41.7	7600.7
				41.72	17796.9				41.72	16074.9			41.72	14038.3			41.72	11822.3			41.72	9407.5			41.72	7518.1
				41.74	17898.2				41.74	16179.3			41.74	14001			41.74	11782.7			41.74	9380.1			41.74	7577.5
				41.76	17888.8				41.76	16268			41.76	14005			41.76	11827.4			41.76	9393.5			41.76	7592.9
				41.78	17894.7				41.78	16258.2			41.78	14014.1			41.78	11831.8			41.78	9466.4			41.78	7568.3
				41.8	17986.2				41.8	16118.5			41.8	14004.5			41.8	11732.2			41.8	9587.6			41.8	7513.9
				41.82	17963.3				41.82	16124.6			41.82	13998.4			41.82	11785.5			41.82	9506.9			41.82	7500.2
				41.84	17995.9				41.84	16126			41.84	14042.5			41.84	11806.8			41.84	9461.2			41.84	7543.1
				41.86	17946.7				41.86	16132.9			41.86	14077.8			41.86	11822.7			41.86	9439.2			41.86	7562.5
				41.88	17797.9				41.88	16153.4			41.88	14068.6			41.88	11844.4			41.88	9441.2			41.88	7528
				41.9	17769				41.9	16205.9			41.9	13965.8			41.9	11868.8			41.9	9492.2			41.9	7464.1
				41.92	17868.6				41.92	16177.2			41.92	13991.5			41.92	11845.3			41.92	9509.2			41.92	7584
				41.94	17936.7				41.94	16188.3			41.94	14037.4			41.94	11806.3			41.94	9485.4			41.94	7580.7
				41.96	17951.1				41.96	16212.4			41.96	14052.8			41.96	11799			41.96	9451.1			41.96	7485.7
				41.98	17971.7				41.98	16075.3			41.98	13972			41.98	11938.4			41.98	9501.4			41.98	7633.5
				42	17940.2				42	16054.6			42	14060.4			42	11939.8			42	9482.7			42	7563.4
				42.02	17936.7				42.02	16117.3			42.02	14082.5			42.02	11868.6			42.02	9478.9			42.02	7477.3
				42.04	17947.4				42.04	16213.4			42.04	14045.8			42.04	11782.8			42.04	9479			42.04	7417.4
				42.06	17926.1				42.06	16260.6			42.06	14026			42.06	11770.6			42.06	9440.9			42.06	7407.5
				42.08	17848.4				42.08	16233.4			42.08	13979.5			42.08	11918.2			42.08	9433.9			42.08	7581.9
				42.1	17907.6				42.1	16265.1			42.1	14001.7			42.1	11963.4			42.1	9424.7			42.1	7559.9
				42.12	17976.9				42.12	16270.2			42.12	14024.1			42.12	11924.4			42.12	9413.3			42.12	7457.6
				42.14	17900.4				42.14	16145			42.14	13963.6			42.14	11842			42.14	9402.6			42.14	7435.1
				42.16	17936.9				42.16	16145			42.16	14021.5			42.16	11736.9			42.16	9461.2			42.16	7449.6
				42.18	17968.2				42.18	16150.8			42.18	14071.4			42.18	11744.3			42.18	9490.1			42.18	7472
				42.2	17968.8				42.2	16147.2			42.2	14096.2			42.2	11825.2			42.2	9492.4			42.2	7485.1
				42.22	17932.6				42.22	16129.6			42.22	14076.3			42.22	11927.4			42.22	9480.7			42.22	7476.2
				42.24	18011				42.24	16179.8			42.24	13925.5			42.24	11791.8			42.24	9575.9			42.24	7451.1
				42.26	18032.3				42.26	16111.2			42.26	13961.7			42.26	11835.8			42.26	9500.9			42.26	7486
				42.28	17983.9				42.28	16070.3			42.28	14048.5			42.28	11889			42.28	9457.5			42.28	7506.9
				42.3	17892.3				42.3	16121.6			42.3	14104.8			42.3	11868.9			42.3	9514.3			42.3	7491.1
				42.32	17940.3				42.32	16239.6			42.32	14034.7			42.32	11761.5			42.32	9524.2			42.32	7507.1
				42.34	17884.8				42.34	16186.8			42.34	13950.9			42.34	11753.8			42.34	9491.1			42.34	7465.1
				42.36	17884.1				42.36	16162.4			42.36	13949.6			42.36	11789.1			42.36	9439.2			42.36	7480.8
				42.38	17942.4				42.38	16182.4			42.38	14023.5			42.38	11814.5			42.38	9377.8			42.38	7539.3
				42.4	17928.6				42.4	16116.9			42.4	14062.3			42.4	11713.2			42.4	9314.6			42.4	7489
				42.42	17939.1				42.42	16056.1			42.42	14113.9			42.42	11750.6			42.42	9449.7			42.42	7443.5
				42.44	17931.6				42.44	16080.5			42.44	14093.8			42.44	11863.5			42.44	9485.5			42.44	7482.7
				42.46	17927.5				42.46	16158.2			42.46	14058.8			42.46	11928.8			42.46	9454.3			42.46	7538.6
				42.48	17980.8				42.48	16202.4			42.48	14144.9			42.48	11727			42.48	9510.7			42.48	7454
				42.5	17978.3				42.5	16198.6			42.5	14097			42.5	11757.3			42.5	9568.4			42.5	7548.6
				42.52	17947.8				42.52	16149.6			42.52	14062.6			42.52	11764			42.52	9535			42.52	7514.9
				42.54	17916.8				42.54	16127.5			42.54	14011.8			42.54	11756.8			42.54	9451.3			42.54	7441
				42.56	17916				42.56	16218			42.56	13897.1			42.56	11769.2			42.56	9376			42.56	7460
				42.58	17945				42.58	16218			42.58	13959.5			42.58	11891			42.58	9407.3			42.58	7483.6
				42.6	17945.6				42.6	16071.2			42.6	13984.2			42.6	11840.4			42.6	9413.3			42.6	7528.8
				42.62	17916.6				42.62	16013.2			42.62	14035			42.62	11761.1			42.62	9417.4			42.62	7542.7
				42.64	17859.5				42.64	16200.2			42.64	14150.6			42.64	11759.4			42.64	9434.9			42.64	7491.2
				42.66	17803.1				42.66	16187.2			42.66	14160.5			42.66	11686.3			42.66	9417.4			42.66	7478.2
				42.68	17845.5				42.68	16203.4			42.68	14204.1			42.68	11781.6			42.68	9478.1			42.68	7425.3
				42.7	17922.2				42.7	16199.7			42.7	14170.9			42.7	11868.3			42.7	9490.1			42.7	7442.8
				42.72	17983.3				42.72	16164.7			42.72	14044.2			42.72	11860			42.72	9417.2			42.72	7547.3
				42.74	17920.8				42.74	16178.4			42.74	14061.7			42.74	11770.9			42.74	9427.1			42.74	7500.8
				42.76	17922				42.76	16153.8			42.76	14092.8			42.76	11697.8			42.76	9417.9			42.76	7409.9
				42.78	17950.8				42.78	16121.1			42.78	14038.4			42.78	11742.2			42.78	9426.9			42.78	7430.6
				42.8	17977.7				42.8	16109.2			42.8	13940.6			42.8	11852.2			42.8	9472.6			42.8	7539.3
				42.82	17938.1				42.82	16186.1			42.82	14047.3			42.82	11744.8			42.82	9579.3			42.82	7492.1
				42.84	17953.6				42.84	16067.3			42.84	13991.3			42.84	11817.9			42.84	9493.5			42.84	7477.4
				42.86	17978.5				42.86	16051.3			42.86	14023.6			42.86	11898.6			42.86	9416.6			42.86	7494.3
				42.88	18021				42.88	16112.8			42.88	14101.2			42.88	11936.4			42.88	9414			42.88	7552.7
				42.9	18114.6				42.9	16091.4			42.9	14044.8			42.9	11889.2			42.9	9548.8			42.9	7673.8
				42.92	17995.3				42.92	16175.9			42.92	13962.2			42.92	11712.1			42.92	9539.5			42.92	7542.9
				42.94	17900.2				42.94	16287.4			42.94	13955.5			42.94	11749			42.94	9478.7			42.94	7491.7
				42.96	17878.3				42.96	16333.6			42.96	13989.6			42.96	11858.8			42.96	9442.3			42.96	7479.6
				42.98	17967.4				42.98	16204.9			42.98	14007.9			42.98	11822.3			42.98	9518.5			42.98	7419.4
				43	17995.2				43	16244.1			43	14046.6			43	11856			43	9426			43	7393.3
				43.02	17965.7				43.02	16188.6			43.02	14045			43.02	11838			43.02	9444.2			43.02	7443.5
				43.04	17881.6				43.04	16120			43.04	14034.5			43.04	11795.1			43.04	9524.2			43.04	7500.5
				43.06	17761				43.06	16108.4			43.06	14041.3			43.06	11754.6			43.06	9607.6			43.06	7505.1
				43.08	17835.7				43.08	16134.3			43.08	14047.4			43.08	11765.2			43.08	9471.3			43.08	7469.3
				43.1	17897.9				43.1	16148.3			43.1	14013.5			43.1	11767.4			43.1	9522.9			43.1	7547.5
				43.12	17958				43.12	16186.6			43.12	13981.4			43.12	11786.9			43.12	9540.8			43.12	7584
				43.14	18024.3				43.14	16248.6			43.14	13983.7			43.14	11814.9			43.14	9444.6			43.14	7515.2
				43.16	18114.2				43.16	16201.4			43.16	14085.8			43.16	11700.6			43.16	9493.3			43.16	7473.3
				43.18	17983.6				43.18	16210.3			43.18	14050.4			43.18	11723.2			43.18	9509.7			43.18	7486.4
				43.2	17936.7				43.2	16198.2			43.2	13997.5			43.2	11780.3			43.2	9454.8			43.2	7527.9
				43.22	18007.1				43.22	16159.5			43.22	13973.4			43.22	11809.4			43.22	9355			43.22	7558
				43.24	17950.7				43.24	16167.9			43.24	14003.8			43.24	11703.5			43.24	9355			43.24	7461.3
				43.26	17951.5				43.26	16188.1			43.26	13970.5			43.26	11863.8			43.26	9414.1			43.26	7524.2
				43.28	17958.1				43.28	16218.1			43.28	14004.6			43.28	11875.5			43.28	9435			43.28	7587.4
				43.3	17938.3				43.3	16222.4			43.3	14038.8			43.3	11769			43.3	9435.4			43.3	7604.3
				43.32	17842.3				43.32	16122.6			43.32	13869			43.32	11785.7			43.32	9496.3			43.32	7538.1
				43.34	17858.9				43.34	16196.6			43.34	13940.4			43.34	11748.3			43.34	9499.6			43.34	7464.1
				43.36	17935				43.36	16197.1			43.36	14043			43.36	11744.6			43.36	9481.3			43.36	7488.9
				43.38	17993.3				43.38	16153.5			43.38	14085.8			43.38	11774.2			43.38	9478			43.38	7543.3
				43.4	17933.9				43.4	16138.2			43.4	13970.8			43.4	11825.2			43.4	9535.1			43.4	7517.4
				43.42	17933.7				43.42	16080.3			43.42	13917.3			43.42	11851.5			43.42	9509			43.42	7573.2
				43.44	17957				43.44	16074.3			43.44	14036.6			43.44	11838			43.44	9377.8			43.44	7565.9
				43.46	17956.3				43.46	16111.8			43.46	14157.2			43.46	11821.1			43.46	9255.5			43.46	7503.3
				43.48	17894.3				43.48	16178.8			43.48	14129			43.48	11829.8			43.48	9249.6			43.48	7406
				43.5	17857				43.5	16196.3			43.5	14085.6			43.5	11781			43.5	9439.3			43.5	7473.1
				43.52	17871.5				43.52	16191			43.52	14000.9			43.52	11805.4			43.52	9463.8			43.52	7462
				43.54	17910.5				43.54	16181.1			43.54	13941.1			43.54	11828			43.54	9479.1			43.54	7496.8
				43.56	17953.3				43.56	16177.7			43.56	13939.3			43.56	11808.5			43.56	9543.6			43.56	7623.4
				43.58	17965.5				43.58	16184.6			43.58	13960.6			43.58	11765.8			43.58	9427.1			43.58	7655.4
				43.6	17926.3				43.6	16164.2			43.6	14035.7			43.6	11807.8			43.6	9397.6			43.6	7599.8
				43.62	17896.8				43.62	16141.2			43.62	14094.1			43.62	11860.4			43.62	9418.9			43.62	7552.4
				43.64	17899.4				43.64	16123.6			43.64	14107.1			43.64	11874.2			43.64	9465.2			43.64	7537.6
				43.66	17937.5				43.66	16109.1			43.66	14059.9			43.66	11756.2			43.66	9484.2			43.66	7517
				43.68	17904.6				43.68	16137.6			43.68	14037.4			43.68	11822.3			43.68	9506.5			43.68	7587.5
				43.7	17914.5				43.7	16221.2			43.7	14109.4			43.7	11914.4			43.7	9527.3			43.7	7601
				43.72	17922.4				43.72	16278.8			43.72	14211.7			43.72	11951.8			43.72	9541.7			43.72	7565.9
				43.74	17766.2				43.74	16111.2			43.74	14157.6			43.74	11819.2			43.74	9540.1			43.74	7574.3
				43.76	17896.6				43.76	16175.1			43.76	14042.9			43.76	11868.6			43.76	9420.8			43.76	7542.2
				43.78	17986.5				43.78	16183.8			43.78	14015.6			43.78	11890.4			43.78	9450.6			43.78	7541.8
				43.8	18015				43.8	16181.7			43.8	14045.7			43.8	11875.8			43.8	9522.3			43.8	7577.2
				43.82	18001.3				43.82	16277.7			43.82	14065.5			43.82	11843.8			43.82	9437			43.82	7643.4
				43.84	17879.8				43.84	16152.9			43.84	14061.5			43.84	11869.8			43.84	9546.5			43.84	7571.4
				43.86	17929.9				43.86	16110.5			43.86	14077.2			43.86	11860.3			43.86	9504.2			43.86	7513.7
				43.88	17978.1				43.88	16118.9			43.88	14096.4			43.88	11854			43.88	9398.3			43.88	7520.9
				43.9	17871.9				43.9	16137.5			43.9	14098.3			43.9	11883.6			43.9	9330.2			43.9	7628.6
				43.92	18112.6				43.92	16123.8			43.92	13971.9			43.92	11791.4			43.92	9471.1			43.92	7643.8
				43.94	18025.7				43.94	16107.3			43.94	13960.7			43.94	11838.2			43.94	9455.4			43.94	7591.2
				43.96	17881.6				43.96	16122.4			43.96	13991.6			43.96	11885.4			43.96	9437.3			43.96	7513.4
				43.98	17841.1				43.98	16178.1			43.98	14011.2			43.98	11858.1			43.98	9500			43.98	7446.8
				44	17862.4				44	16178.8			44	13951.8			44	11838.3			44	9551			44	7474.9
				44.02	17925.6				44.02	16143.1			44.02	13989.8			44.02	11796.3			44.02	9487.9			44.02	7462.5
				44.04	17975.1				44.04	16121.5			44.04	14080.4			44.04	11777.1			44.04	9475.4			44.04	7520.8
				44.06	17982.6				44.06	16131.3			44.06	14147.8			44.06	11792.7			44.06	9535.7			44.06	7624.4
				44.08	17917.1				44.08	16164.8			44.08	13939.2			44.08	11822.4			44.08	9496.1			44.08	7482
				44.1	17927				44.1	16193.2			44.1	14078.4			44.1	11700.7			44.1	9421.1			44.1	7509
				44.12	17919.3				44.12	16234			44.12	14099.6			44.12	11710.1			44.12	9352.6			44.12	7527.1
				44.14	17897.9				44.14	16268			44.14	14009.9			44.14	11846.1			44.14	9324.7			44.14	7506.6
				44.16	17924.5				44.16	16236			44.16	14091.4			44.16	11937.5			44.16	9400.9			44.16	7473.1
				44.18	17862.8				44.18	16130.8			44.18	13984.4			44.18	11900.4			44.18	9429.4			44.18	7503.1
				44.2	17910				44.2	16169.1			44.2	13930.3			44.2	11788.7			44.2	9447.6			44.2	7563.2
				44.22	17982.3				44.22	16263.1			44.22	13929.8			44.22	11697			44.22	9439.2			44.22	7578.9
				44.24	17912.3				44.24	16234.9			44.24	13939.7			44.24	11764.8			44.24	9372.2			44.24	7439.5
				44.26	17932.8				44.26	16291.5			44.26	13934.1			44.26	11855.4			44.26	9429.7			44.26	7434.3
				44.28	17983.9				44.28	16237.7			44.28	13950.9			44.28	11840.1			44.28	9481.9			44.28	7491.3
				44.3	18010.6				44.3	16175.7			44.3	14014.5			44.3	11837.5			44.3	9491.7			44.3	7533.4
				44.32	17964.8				44.32	16211.1			44.32	14140			44.32	11961.8			44.32	9431.5			44.32	7491.7
				44.34	17994.6				44.34	16178.3			44.34	14105			44.34	11885.7			44.34	9450.6			44.34	7586.1
				44.36	17965.4				44.36	16134.1			44.36	14067.8			44.36	11800.8			44.36	9515.4			44.36	7583.6
				44.38	17972				44.38	16134.1			44.38	14037			44.38	11770.4			44.38	9546.3			44.38	7571.9
				44.4	18055.1				44.4	16198.4			44.4	14016.4			44.4	11822.6			44.4	9504.3			44.4	7596.4
				44.42	18023.1				44.42	16180.9			44.42	13987.5			44.42	11840.9			44.42	9508.1			44.42	7544.6
				44.44	18004.8				44.44	16146.8			44.44	14054.9			44.44	11832.6			44.44	9493			44.44	7585
				44.46	17971.2				44.46	16112.9			44.46	14142.7			44.46	11814.1			44.46	9470.4			44.46	7589.6
				44.48	17939.4				44.48	16105.8			44.48	14196.9			44.48	11785.7			44.48	9456.2			44.48	7537.4
				44.5	18041.4				44.5	16217.8			44.5	14110.1			44.5	11717.1			44.5	9504.2			44.5	7573.2
				44.52	17868.6				44.52	16244.9			44.52	14122.8			44.52	11765.9			44.52	9458.4			44.52	7578.4
				44.54	17834.5				44.54	16183.7			44.54	14084.9			44.54	11830.4			44.54	9456.8			44.54	7563.2
				44.56	17953.7				44.56	16078.4			44.56	13996.8			44.56	11886.3			44.56	9502.7			44.56	7540.8
				44.58	17994.8				44.58	16051.7			44.58	13957.9			44.58	11935			44.58	9515.7			44.58	7540.1
				44.6	17881.3				44.6	16166			44.6	14077.8			44.6	11864.7			44.6	9476.6			44.6	7581.7
				44.62	17834.1				44.62	16195			44.62	14082.8			44.62	11822			44.62	9510.2			44.62	7587.2
				44.64	17854				44.64	16180.4			44.64	14016.5			44.64	11830.7			44.64	9569.6			44.64	7565.2
				44.66	17894.4				44.66	16240.5			44.66	14011.2			44.66	11899.2			44.66	9549.8			44.66	7547.7
				44.68	17953				44.68	16211.6			44.68	14114.7			44.68	11881.5			44.68	9422.6			44.68	7598.9
				44.7	17950.4				44.7	16204.9			44.7	14135.3			44.7	11891.7			44.7	9481.8			44.7	7548.6
				44.72	17931.1				44.72	16202.1			44.72	14090.4			44.72	11915.8			44.72	9562.8			44.72	7505.9
				44.74	17945.7				44.74	16180.1			44.74	14012.1			44.74	11930.7			44.74	9478.7			44.74	7591
				44.76	17928.9				44.76	16234.2			44.76	14015.1			44.76	11818			44.76	9415.5			44.76	7590.2
				44.78	17895.5				44.78	16208.5			44.78	13992.8			44.78	11783.4			44.78	9379.2			44.78	7583
				44.8	17975.4				44.8	16203.6			44.8	13997.6			44.8	11837.8			44.8	9377.8			44.8	7551.8
				44.82	18211.4				44.82	16277			44.82	14054.7			44.82	11961.2			44.82	9418.9			44.82	7494.6
				44.84	18117.7				44.84	16301.3			44.84	14050.9			44.84	11877.4			44.84	9528.6			44.84	7514.4
				44.86	18025.2				44.86	16277.8			44.86	14026			44.86	11828.8			44.86	9549.9			44.86	7491.5
				44.88	17998.6				44.88	16186			44.88	14054			44.88	11862.4			44.88	9538.7			44.88	7517.4
				44.9	18040.3				44.9	16065.9			44.9	14131.9			44.9	11959.5			44.9	9523.8			44.9	7596.4
				44.92	18021.3				44.92	16164.2			44.92	14081.6			44.92	11920.6			44.92	9529.1			44.92	7549.9
				44.94	17996.5				44.94	16252.3			44.94	14185.4			44.94	11864.8			44.94	9501			44.94	7663.8
				44.96	18013.5				44.96	16289.3			44.96	14223.5			44.96	11831.3			44.96	9486.4			44.96	7763.7
				44.98	18076				44.98	16284.5			44.98	14165.2			44.98	11843.8			44.98	9505.3			44.98	7809.5
				45	18159.8				45	16296.7			45	14087.6			45	11941.3			45	9580.7			45	7817.2
				45.02	18149.3				45.02	16357			45.02	14203.7			45.02	12042.1			45.02	9587			45.02	7891.2
				45.04	18153.2				45.04	16385.4			45.04	14313.1			45.04	12027.5			45.04	9654.1			45.04	7899.2
				45.06	18205				45.06	16364.3			45.06	14401.1			45.06	12018.3			45.06	9731.4			45.06	7900
				45.08	18337.5				45.08	16282			45.08	14492.5			45.08	12262			45.08	9694.8			45.08	8032.5
				45.1	18542.4				45.1	16501			45.1	14720			45.1	12229.1			45.1	10008			45.1	8295.3
				45.12	18795.3				45.12	16675.4			45.12	14989.6			45.12	12356.3			45.12	10285.4			45.12	8552.3
				45.14	19196.9				45.14	16964.9			45.14	15461.2			45.14	12664.8			45.14	10635.7			45.14	8957.9
				45.16	19863.7				45.16	17568.7			45.16	16316.7			45.16	13145.6			45.16	11205.3			45.16	9695.6
				45.18	21203.3				45.18	18483.4			45.18	17574.9			45.18	13707.6			45.18	12085.7			45.18	11112.9
				45.2	23440.6				45.2	20141.9			45.2	19272			45.2	14835.8			45.2	13497.1			45.2	13042.6
				45.22	25218.9				45.22	21906.6			45.22	20656.9			45.22	16611.2			45.22	14392.8			45.22	14332.9
				45.24	25387.5				45.24	23043.6			45.24	21007.8			45.24	18837.9			45.24	13985.6			45.24	14056.3
				45.26	22213.2				45.26	20531.9			45.26	18360.5			45.26	18630			45.26	12093			45.26	11278
				45.28	20695.6				45.28	18842.2			45.28	16849.9			45.28	16536.8			45.28	11240			45.28	10027.5
				45.3	20346.7				45.3	18127.9			45.3	16418.4			45.3	14657.9			45.3	11167.7			45.3	9885.6
				45.32	20883.3				45.32	18398.5			45.32	16906.8			45.32	13983.5			45.32	11652.2			45.32	10528.5
				45.34	21986.9				45.34	19308.6			45.34	17579.3			45.34	14601.1			45.34	12118.3			45.34	11236
				45.36	21277.7				45.36	19247			45.36	17234.5			45.36	15136.3			45.36	11440.3			45.36	10433.2
				45.38	20033.9				45.38	18358.4			45.38	16230.7			45.38	14937.7			45.38	10605.4			45.38	9313.4
				45.4	18845.4				45.4	17066			45.4	15021.8			45.4	13975.6			45.4	9962.8			45.4	8350.6
				45.42	18441				45.42	16572.5			45.42	14717.1			45.42	12728.9			45.42	9740.4			45.42	7983.5
				45.44	18116.4				45.44	16447.5			45.44	14340.7			45.44	12353.4			45.44	9571			45.44	7925.2
				45.46	17997				45.46	16353.5			45.46	14148			45.46	12177.1			45.46	9522.2			45.46	7840.1
				45.48	18009.1				45.48	16278.8			45.48	14115.4			45.48	12068.9			45.48	9541.4			45.48	7700.9
				45.5	17974				45.5	16301.7			45.5	14120.7			45.5	11978.2			45.5	9507.9			45.5	7555.4
				45.52	17962				45.52	16351.8			45.52	14111.7			45.52	11928.5			45.52	9498.1			45.52	7633.1
				45.54	17948.9				45.54	16283.8			45.54	14151.1			45.54	11908.1			45.54	9507.5			45.54	7583.6
				45.56	17945				45.56	16219.3			45.56	14168.6			45.56	11882.6			45.56	9501.2			45.56	7494.7
				45.58	17964				45.58	16314.8			45.58	14075.9			45.58	11812.4			45.58	9439.1			45.58	7500
				45.6	17966.3				45.6	16261.5			45.6	14053.8			45.6	11923.6			45.6	9480.3			45.6	7509.2
				45.62	17930.2				45.62	16231.3			45.62	13981.3			45.62	11933.3			45.62	9504			45.62	7430.5
				45.64	17912.2				45.64	16195.7			45.64	13957			45.64	11901.5			45.64	9515.4			45.64	7380.3
				45.66	17948.9				45.66	16143.4			45.66	14050.6			45.66	11872			45.66	9516.3			45.66	7443.7
				45.68	17932.2				45.68	16227.2			45.68	14154.2			45.68	11779.1			45.68	9474.4			45.68	7532.8
				45.7	17880.5				45.7	16204			45.7	14023.3			45.7	11805.8			45.7	9452.6			45.7	7630.5
				45.72	17883.4				45.72	16176.3			45.72	13922.7			45.72	11816.6			45.72	9445.3			45.72	7583.9
				45.74	17960.2				45.74	16191			45.74	13965.8			45.74	11770			45.74	9440.3			45.74	7391
				45.76	17961.7				45.76	16223			45.76	14044.3			45.76	11818			45.76	9378.6			45.76	7494.5
				45.78	17892.1				45.78	16151.1			45.78	14036.7			45.78	11812.2			45.78	9412.8			45.78	7537.5
				45.8	17849.4				45.8	16141.4			45.8	14023.4			45.8	11806.8			45.8	9482.8			45.8	7540.2
				45.82	17871.8				45.82	16203.6			45.82	14007.9			45.82	11799.4			45.82	9537.7			45.82	7537.4
				45.84	17989.1				45.84	16201.3			45.84	13921			45.84	11726.3			45.84	9466.1			45.84	7625.8
				45.86	17955.5				45.86	16215.6			45.86	13975.2			45.86	11868.6			45.86	9534.8			45.86	7666.3
				45.88	17874.3				45.88	16201.3			45.88	13977.3			45.88	11912.2			45.88	9476.8			45.88	7620.4
				45.9	17839				45.9	16184.6			45.9	13966.3			45.9	11866.5			45.9	9379.8			45.9	7524.7
				45.92	18005				45.92	16235.6			45.92	14088.9			45.92	11860.4			45.92	9516.9			45.92	7466.8
				45.94	17908.6				45.94	16199.9			45.94	14035.8			45.94	11805.9			45.94	9383.8			45.94	7576.8
				45.96	17860.7				45.96	16141.4			45.96	14012.9			45.96	11777.4			45.96	9423.9			45.96	7603.6
				45.98	17876.2				45.98	16090.5			45.98	14031.6			45.98	11797.9			45.98	9527.6			45.98	7607.8
				46	17941.7				46	16079.1			46	14085.7			46	11888.5			46	9510.1			46	7691.6
				46.02	17979.9				46.02	16226			46.02	14040.5			46.02	11805.7			46.02	9489.5			46.02	7570
				46.04	17899.6				46.04	16181.6			46.04	14041.1			46.04	11834.6			46.04	9506.9			46.04	7498.3
				46.06	17846.6				46.06	16137.2			46.06	14089.5			46.06	11875.3			46.06	9526.8			46.06	7481.5
				46.08	17929.3				46.08	16237.8			46.08	14175.3			46.08	11853.6			46.08	9518.2			46.08	7516.2
				46.1	17916.3				46.1	16197.4			46.1	14127.3			46.1	11954.9			46.1	9467.1			46.1	7520
				46.12	17928.3				46.12	16167.2			46.12	14110.5			46.12	11835.6			46.12	9437.6			46.12	7545.9
				46.14	17934.4				46.14	16133			46.14	14062.5			46.14	11764.9			46.14	9418.8			46.14	7559.4
				46.16	17926.8				46.16	16100			46.16	13980.3			46.16	11844.6			46.16	9422.3			46.16	7547.4
				46.18	17959.6				46.18	16151			46.18	14060.3			46.18	11806.5			46.18	9562.5			46.18	7542
				46.2	17900.5				46.2	16172			46.2	14109			46.2	11770.2			46.2	9577.8			46.2	7482.2
				46.22	17864.2				46.22	16215.2			46.22	14042.6			46.22	11780.4			46.22	9560.3			46.22	7424.8
				46.24	17888.4				46.24	16273.7			46.24	13908.3			46.24	11820.6			46.24	9539.7			46.24	7402
				46.26	17975.2				46.26	16260.8			46.26	13977.6			46.26	11778.7			46.26	9515.3			46.26	7463.6
				46.28	18025.8				46.28	16260.3			46.28	14008.1			46.28	11825.7			46.28	9567.3			46.28	7516.8
				46.3	17983.4				46.3	16186.2			46.3	14070.2			46.3	11834.9			46.3	9496.5			46.3	7489.2
				46.32	17900.1				46.32	16105.3			46.32	14138.6			46.32	11798.4			46.32	9351			46.32	7443.2
				46.34	17913				46.34	16199			46.34	14128.7			46.34	11749.6			46.34	9317.5			46.34	7544.4
				46.36	17969.7				46.36	16070			46.36	14111.1			46.36	11762.2			46.36	9434.8			46.36	7573.8
				46.38	18007.5				46.38	16097.9			46.38	14041			46.38	11820.8			46.38	9520.4			46.38	7533.1
				46.4	18021.9				46.4	16179.5			46.4	14004.8			46.4	11855.6			46.4	9506.5			46.4	7499.5
				46.42	18015.1				46.42	16127.7			46.42	14124.4			46.42	11774.1			46.42	9324.5			46.42	7577.9
				46.44	18034.5				46.44	16206.6			46.44	14011.8			46.44	11753.5			46.44	9533.8			46.44	7579
				46.46	17961				46.46	16123.8			46.46	13990.9			46.46	11750.6			46.46	9514.8			46.46	7561.6
				46.48	17856.5				46.48	16058.4			46.48	13986.1			46.48	11785.3			46.48	9446.5			46.48	7596.3
				46.5	17785.6				46.5	16159.5			46.5	13930.1			46.5	11865.8			46.5	9489.4			46.5	7723.2
				46.52	17883.1				46.52	16148.8			46.52	13911.9			46.52	11820.1			46.52	9476.4			46.52	7536.6
				46.54	17890				46.54	16218.7			46.54	14004.9			46.54	11856.6			46.54	9418.2			46.54	7550.2
				46.56	17888.8				46.56	16246.8			46.56	14051.2			46.56	11846.2			46.56	9399.7			46.56	7612.5
				46.58	17911.7				46.58	16190.5			46.58	13989.9			46.58	11749.1			46.58	9443.4			46.58	7632.4
				46.6	17853				46.6	16241.5			46.6	14025.7			46.6	11805.5			46.6	9363.4			46.6	7571.5
				46.62	17853.1				46.62	16158.7			46.62	14028.8			46.62	11850.9			46.62	9389.4			46.62	7599.6
				46.64	17909.1				46.64	16092.5			46.64	14068.2			46.64	11877.8			46.64	9428			46.64	7557
				46.66	17996.6				46.66	16093.2			46.66	14120.4			46.66	11873.5			46.66	9446.5			46.66	7444.4
				46.68	18024.1				46.68	16153.3			46.68	13998.5			46.68	11799.6			46.68	9443.4			46.68	7482.5
				46.7	17862.4				46.7	16158.1			46.7	14019.5			46.7	11781.8			46.7	9438.4			46.7	7534.9
				46.72	17858.8				46.72	16217.2			46.72	14048.7			46.72	11828			46.72	9407.1			46.72	7547.2
				46.74	17968.3				46.74	16286.1			46.74	14064.7			46.74	11871.5			46.74	9380.7			46.74	7542
				46.76	17921.9				46.76	16208.5			46.76	14080.7			46.76	11751.9			46.76	9444.7			46.76	7598.3
				46.78	17839.8				46.78	16192.2			46.78	13996.8			46.78	11765.7			46.78	9545.7			46.78	7504.5
				46.8	17825.3				46.8	16154.4			46.8	13934.2			46.8	11736.9			46.8	9496.8			46.8	7473
				46.82	17864.8				46.82	16154.9			46.82	13924.4			46.82	11738.9			46.82	9398.5			46.82	7482.2
				46.84	17922.7				46.84	16292			46.84	13994.5			46.84	11903.4			46.84	9424.4			46.84	7469.3
				46.86	17987.3				46.86	16168.4			46.86	13952.8			46.86	11786.4			46.86	9426.5			46.86	7500.3
				46.88	18032.3				46.88	16143.2			46.88	13959.3			46.88	11799.7			46.88	9418.4			46.88	7590
				46.9	18035.2				46.9	16135			46.9	13977.6			46.9	11849			46.9	9423.1			46.9	7653.3
				46.92	17980.7				46.92	16065.6			46.92	13972.5			46.92	11839			46.92	9456.9			46.92	7611.9
				46.94	17973.9				46.94	16106.7			46.94	14012.1			46.94	11864.1			46.94	9402			46.94	7505.2
				46.96	17963.7				46.96	16138.5			46.96	14021.9			46.96	11856.1			46.96	9430.1			46.96	7511.4
				46.98	17958.3				46.98	16192.7			46.98	14084.8			46.98	11840.5			46.98	9450.5			46.98	7537.5
				47	17959.1				47	16267.5			47	14210			47	11821.9			47	9428.3			47	7522.5
				47.02	17940.1				47.02	16192.1			47.02	14069.9			47.02	11710.7			47.02	9522			47.02	7427.3
				47.04	17953.4				47.04	16137.7			47.04	13966.3			47.04	11745.1			47.04	9469.5			47.04	7490.3
				47.06	17920.6				47.06	16130.8			47.06	13956.7			47.06	11798.8			47.06	9423.5			47.06	7577.7
				47.08	17849.3				47.08	16153.8			47.08	14036.1			47.08	11833.3			47.08	9431.5			47.08	7619.4
				47.1	17895				47.1	16090.6			47.1	14092.4			47.1	11885.1			47.1	9453.6			47.1	7528.8
				47.12	17907.8				47.12	16125.5			47.12	14015.1			47.12	11869.1			47.12	9423.4			47.12	7483.4
				47.14	17929.3				47.14	16098.7			47.14	13963.5			47.14	11796.6			47.14	9422.1			47.14	7499
				47.16	17947.9				47.16	16035			47.16	13972.7			47.16	11725.7			47.16	9455.3			47.16	7542.4
				47.18	17911.3				47.18	16084.5			47.18	14043.5			47.18	11796.5			47.18	9492.6			47.18	7521.9
				47.2	17931.5				47.2	16197.6			47.2	14052.1			47.2	11812.7			47.2	9419.2			47.2	7511.7
				47.22	17931.1				47.22	16255.1			47.22	14052.5			47.22	11839.2			47.22	9375.9			47.22	7500.3
				47.24	17937.6				47.24	16261.3			47.24	14035.9			47.24	11852.9			47.24	9394			47.24	7511.4
				47.26	18006.9				47.26	16244.5			47.26	13978.7			47.26	11806.4			47.26	9496.9			47.26	7583.8
				47.28	17971.3				47.28	16179.8			47.28	14033.1			47.28	11694.3			47.28	9505.9			47.28	7546.1
				47.3	17891				47.3	16243			47.3	14111			47.3	11777.5			47.3	9467.5			47.3	7514.5
				47.32	17869.8				47.32	16288.7			47.32	14119.3			47.32	11879.1			47.32	9449.8			47.32	7520.3
				47.34	17995				47.34	16177.5			47.34	13980.2			47.34	11822.2			47.34	9509.3			47.34	7589
				47.36	17863.2				47.36	16259.7			47.36	14019			47.36	11895.3			47.36	9353.1			47.36	7688
				47.38	17886.1				47.38	16253.5			47.38	14020.7			47.38	11891.4			47.38	9336.3			47.38	7598
				47.4	17944.6				47.4	16219.1			47.4	14053.3			47.4	11823.6			47.4	9387			47.4	7556
				47.42	17958.9				47.42	16205.6			47.42	14137.3			47.42	11730.3			47.42	9447.6			47.42	7683.6
				47.44	17902.5				47.44	16300.1			47.44	14064.2			47.44	11875.7			47.44	9421.7			47.44	7701.1
				47.46	17879.9				47.46	16290.8			47.46	14013.6			47.46	11845.8			47.46	9445.6			47.46	7587.1
				47.48	17873.4				47.48	16273.5			47.48	13986.5			47.48	11827.4			47.48	9452.2			47.48	7550.6
				47.5	17878.9				47.5	16283			47.5	13989.6			47.5	11858.6			47.5	9439.2			47.5	7620.3
				47.52	17910.9				47.52	16302.8			47.52	14052.8			47.52	11770.2			47.52	9519.1			47.52	7543.4
				47.54	17881.5				47.54	16226.8			47.54	14091.1			47.54	11763.7			47.54	9449.6			47.54	7616
				47.56	17891.7				47.56	16191.2			47.56	14139.5			47.56	11843.3			47.56	9415.4			47.56	7616.3
				47.58	17944.4				47.58	16217.7			47.58	14147.9			47.58	11944			47.58	9445.2			47.58	7551.3
				47.6	17984				47.6	16277.1			47.6	13959.8			47.6	11887.6			47.6	9497.7			47.6	7581
				47.62	17960.6				47.62	16239.8			47.62	14015.7			47.62	11775.1			47.62	9518.8			47.62	7592.2
				47.64	17972.6				47.64	16213.3			47.64	14040.2			47.64	11727.8			47.64	9518.4			47.64	7574.5
				47.66	18010.9				47.66	16185.8			47.66	14039.5			47.66	11793.6			47.66	9520.3			47.66	7561.1
				47.68	18039.9				47.68	16115.7			47.68	14081.4			47.68	12025.9			47.68	9561.4			47.68	7609.1
				47.7	17992				47.7	16143			47.7	14115.2			47.7	11852.8			47.7	9483.2			47.7	7522.4
				47.72	17908.4				47.72	16162.9			47.72	14094.4			47.72	11828.4			47.72	9380			47.72	7567.5
				47.74	17844.8				47.74	16190.6			47.74	14046.2			47.74	11861.3			47.74	9360.9			47.74	7630.9
				47.76	17855.7				47.76	16244.8			47.76	14002.5			47.76	11828.9			47.76	9525.7			47.76	7584.9
				47.78	17842				47.78	16237.2			47.78	13981.2			47.78	11781			47.78	9467.1			47.78	7624.5
				47.8	17915.2				47.8	16208.5			47.8	14090			47.8	11770.2			47.8	9490			47.8	7667.9
				47.82	17965.6				47.82	16192.6			47.82	14156.6			47.82	11788.1			47.82	9511.3			47.82	7676
				47.84	17942.7				47.84	16211			47.84	14084.7			47.84	11819.7			47.84	9476.9			47.84	7644.1
				47.86	18095.8				47.86	16246.8			47.86	14093.1			47.86	11780.1			47.86	9415.2			47.86	7790.3
				47.88	18009.6				47.88	16189.9			47.88	14148.9			47.88	11913.5			47.88	9422.7			47.88	7683.3
				47.9	17953.9				47.9	16140.2			47.9	14155			47.9	11938.9			47.9	9437.3			47.9	7563.1
				47.92	18000.4				47.92	16140.9			47.92	14081.8			47.92	11799.2			47.92	9430.9			47.92	7531.6
				47.94	17933.3				47.94	16195.7			47.94	13989.6			47.94	11807.6			47.94	9395.1			47.94	7584.1
				47.96	17953				47.96	16206.9			47.96	14022.7			47.96	11855.8			47.96	9407.3			47.96	7568.3
				47.98	17934.3				47.98	16219			47.98	14013.5			47.98	11882.6			47.98	9394			47.98	7591.8
				48	17874.4				48	16232.7			48	13973.8			48	11878.6			48	9369.9			48	7648.3
				48.02	17856.9				48.02	16216.7			48.02	14060.6			48.02	11861.8			48.02	9433.1			48.02	7639.9
				48.04	17958.2				48.04	16102.3			48.04	14058.5			48.04	11902.1			48.04	9522.2			48.04	7540.5
				48.06	17945.3				48.06	16130.1			48.06	13983.4			48.06	11837			48.06	9561.9			48.06	7605.9
				48.08	17912.5				48.08	16248.8			48.08	13886.1			48.08	11758.7			48.08	9550.9			48.08	7722.7
				48.1	18083.9				48.1	16308.2			48.1	13852.6			48.1	11870.7			48.1	9505.2			48.1	7627.5
				48.12	17991.2				48.12	16192.8			48.12	13991			48.12	11926.8			48.12	9488.5			48.12	7578.7
				48.14	17897.5				48.14	16115.4			48.14	14102.9			48.14	11899.2			48.14	9503.5			48.14	7594.1
				48.16	17829.6				48.16	16131.5			48.16	14136.4			48.16	11833.6			48.16	9497.2			48.16	7608.6
				48.18	17801.7				48.18	16282.8			48.18	14050			48.18	11784.2			48.18	9412.9			48.18	7550.5
				48.2	17852.7				48.2	16189.8			48.2	14049.2			48.2	11797.1			48.2	9407.6			48.2	7590.9
				48.22	18027				48.22	16224.9			48.22	14039.4			48.22	11836.7			48.22	9390			48.22	7614.2
				48.24	18087.8				48.24	16263.8			48.24	14059.6			48.24	11800.4			48.24	9371.9			48.24	7637.3
				48.26	17899.2				48.26	16226			48.26	14121.3			48.26	11647.3			48.26	9369			48.26	7665.8
				48.28	17874.8				48.28	16238.9			48.28	14031.4			48.28	11758.5			48.28	9462.6			48.28	7622.4
				48.3	17947.3				48.3	16259.4			48.3	13970			48.3	11817.5			48.3	9521.5			48.3	7540.1
				48.32	18012.9				48.32	16238.5			48.32	14020.9			48.32	11856.4			48.32	9521.7			48.32	7535.8
				48.34	18009.2				48.34	16182.8			48.34	14162.3			48.34	11878.8			48.34	9466.7			48.34	7628.6
				48.36	17855.3				48.36	16247.5			48.36	14068.7			48.36	11825.5			48.36	9434.7			48.36	7633.2
				48.38	17865.6				48.38	16212.7			48.38	13980.6			48.38	11790.3			48.38	9454.7			48.38	7682.2
				48.4	17952.4				48.4	16221.5			48.4	14031.1			48.4	11855.7			48.4	9465.3			48.4	7684.2
				48.42	18021.4				48.42	16250.6			48.42	14167.2			48.42	11938.5			48.42	9446.8			48.42	7641
				48.44	17855.4				48.44	16105.9			48.44	14112.4			48.44	11711.5			48.44	9389.7			48.44	7635.6
				48.46	17919.4				48.46	16132.7			48.46	14048.8			48.46	11687.7			48.46	9372.9			48.46	7564.4
				48.48	17953.5				48.48	16199.6			48.48	14049.7			48.48	11776.3			48.48	9372.3			48.48	7546.9
				48.5	17954.4				48.5	16259			48.5	14062.9			48.5	11884.3			48.5	9399.5			48.5	7573.1
				48.52	17991				48.52	16259			48.52	13969.2			48.52	11862.2			48.52	9483.3			48.52	7589.1
				48.54	17967.1				48.54	16201.5			48.54	14065.4			48.54	11810			48.54	9403.2			48.54	7567.7
				48.56	17884.4				48.56	16192			48.56	13973.3			48.56	11858.7			48.56	9435.4			48.56	7638.3
				48.58	17839.2				48.58	16219.3			48.58	13879.2			48.58	11893.5			48.58	9509.1			48.58	7675.6
				48.6	17943.1				48.6	16260.9			48.6	14029.5			48.6	11770.6			48.6	9519.1			48.6	7524.5
				48.62	17970.6				48.62	16242.6			48.62	13923.6			48.62	11883.3			48.62	9531.2			48.62	7632.7
				48.64	17940				48.64	16286.5			48.64	13936.3			48.64	11893.2			48.64	9489.7			48.64	7636
				48.66	17901.8				48.66	16286.8			48.66	14023.8			48.66	11864.1			48.66	9460			48.66	7585
				48.68	17895.5				48.68	16180.8			48.68	14130.5			48.68	11847.6			48.68	9483.7			48.68	7528
				48.7	17918.4				48.7	16223.5			48.7	14001.8			48.7	11856.7			48.7	9434.2			48.7	7557.7
				48.72	17909.1				48.72	16213.4			48.72	14023.3			48.72	11860.1			48.72	9390.5			48.72	7581.6
				48.74	17889.6				48.74	16209.1			48.74	14070.7			48.74	11886.5			48.74	9393.8			48.74	7595
				48.76	17881				48.76	16230.9			48.76	14076.6			48.76	11928.9			48.76	9448.2			48.76	7599.8
				48.78	17944.2				48.78	16230.1			48.78	14002.8			48.78	11864.9			48.78	9457.3			48.78	7621.9
				48.8	17931.2				48.8	16239.3			48.8	13969.2			48.8	11877.8			48.8	9450.3			48.8	7617.9
				48.82	17918.3				48.82	16249.2			48.82	13930.7			48.82	11896.1			48.82	9417.9			48.82	7652.3
				48.84	17917.1				48.84	16246.7			48.84	13896			48.84	11892.3			48.84	9368.3			48.84	7686.4
				48.86	17891.2				48.86	16197.2			48.86	13938.7			48.86	11845.8			48.86	9337.8			48.86	7528.8
				48.88	17976.6				48.88	16249			48.88	13915.4			48.88	11856			48.88	9396			48.88	7506.3
				48.9	18065.1				48.9	16195			48.9	13932.2			48.9	11857.2			48.9	9435.6			48.9	7543.9
				48.92	18077.6				48.92	16095			48.92	13970			48.92	11862			48.92	9487.1			48.92	7594.1
				48.94	17891				48.94	16139.2			48.94	13954			48.94	11918.4			48.94	9648.6			48.94	7586.5
				48.96	17872.6				48.96	16196.9			48.96	14072.7			48.96	11899.9			48.96	9455.9			48.96	7613.1
				48.98	17863.4				48.98	16212.4			48.98	14075.5			48.98	11797.1			48.98	9399.1			48.98	7524
				49	17864.7				49	16199.1			49	13978.8			49	11743.9			49	9449.6			49	7451.9
				49.02	17892.9				49.02	16180.1			49.02	13829.5			49.02	11908.4			49.02	9522.7			49.02	7577.6
				49.04	17872.5				49.04	16180			49.04	14013.4			49.04	11877.9			49.04	9446.3			49.04	7605.3
				49.06	17880.1				49.06	16135.8			49.06	13996			49.06	11849.3			49.06	9419.9			49.06	7548.9
				49.08	17881.7				49.08	16125.2			49.08	14001.3			49.08	11837.9			49.08	9420.3			49.08	7515
				49.1	17852.2				49.1	16201.3			49.1	14189.5			49.1	11858.8			49.1	9424.8			49.1	7583.5
				49.12	17838.5				49.12	16189.9			49.12	14129.4			49.12	11959.3			49.12	9404.3			49.12	7626.1
				49.14	17919.5				49.14	16169.4			49.14	14040.3			49.14	11846.1			49.14	9501.1			49.14	7591.1
				49.16	18016.5				49.16	16156			49.16	14007.3			49.16	11764.3			49.16	9570.8			49.16	7567.2
				49.18	18076.9				49.18	16158.6			49.18	14058.2			49.18	11813.8			49.18	9533.9			49.18	7582.4
				49.2	18025.1				49.2	16180.7			49.2	14085.7			49.2	11812.3			49.2	9364.1			49.2	7518.5
				49.22	17978.2				49.22	16161.7			49.22	14071.4			49.22	11852.5			49.22	9385.6			49.22	7520.7
				49.24	17964.4				49.24	16154.5			49.24	14098.4			49.24	11851.4			49.24	9463.1			49.24	7560
				49.26	17970				49.26	16196.1			49.26	14175.1			49.26	11830.2			49.26	9520.4			49.26	7599.8
				49.28	17914.4				49.28	16358.3			49.28	14236.7			49.28	11959.7			49.28	9438.9			49.28	7542.6
				49.3	17912.9				49.3	16348.3			49.3	14197.5			49.3	11940.1			49.3	9490			49.3	7634
				49.32	17953.1				49.32	16328.6			49.32	14137.2			49.32	11964.4			49.32	9538			49.32	7720.8
				49.34	18043.9				49.34	16328.9			49.34	14123.9			49.34	12017.6			49.34	9560.7			49.34	7784.1
				49.36	18209.9				49.36	16349.5			49.36	14273.1			49.36	11990.9			49.36	9563.8			49.36	7842.7
				49.38	18419				49.38	16428.7			49.38	14382.9			49.38	12085			49.38	9744.8			49.38	8026.4
				49.4	18589.9				49.4	16594.3			49.4	14619			49.4	12210.1			49.4	9935.1			49.4	8274.1
				49.42	18793.5				49.42	16858.8			49.42	14905			49.42	12352.6			49.42	10109.3			49.42	8529
				49.44	19133.9				49.44	17233.5			49.44	15117.5			49.44	12504.2			49.44	10253.3			49.44	8721.7
				49.46	18833.2				49.46	17189.1			49.46	14990.6			49.46	12805.5			49.46	10019.5			49.46	8474.9
				49.48	18513				49.48	16887.1			49.48	14647.8			49.48	12730.2			49.48	9733.8			49.48	8183.2
				49.5	18321.3				49.5	16577.6			49.5	14343.6			49.5	12427			49.5	9606.8			49.5	7962.7
				49.52	18364.9				49.52	16480			49.52	14295.8			49.52	12068.6			49.52	9792.4			49.52	7910.2
				49.54	18384				49.54	16601.8			49.54	14414.6			49.54	12204.2			49.54	9840.3			49.54	8036.6
				49.56	18489.3				49.56	16710.2			49.56	14498.7			49.56	12300			49.56	9852.4			49.56	8071.7
				49.58	18541.9				49.58	16739.4			49.58	14481.7			49.58	12367.9			49.58	9780.2			49.58	8028.9
				49.6	18460.9				49.6	16645.5			49.6	14339.6			49.6	12394.8			49.6	9627.6			49.6	7917.8
				49.62	18223.3				49.62	16377.5			49.62	14162.9			49.62	12238.7			49.62	9614.6			49.62	7752.6
				49.64	17993.5				49.64	16182.8			49.64	14169.5			49.64	12176.7			49.64	9555			49.64	7696.5
				49.66	17914				49.66	16163.5			49.66	14152.8			49.66	12045.7			49.66	9545.3			49.66	7645.9
				49.68	17992.1				49.68	16270.9			49.68	14078.3			49.68	11832.4			49.68	9560.6			49.68	7581.7
				49.7	18069.1				49.7	16182.6			49.7	14085.9			49.7	11699.8			49.7	9377.1			49.7	7567.9
				49.72	17955.9				49.72	16160.2			49.72	14096.1			49.72	11720.2			49.72	9413.7			49.72	7613.7
				49.74	17921.9				49.74	16145.9			49.74	14060.3			49.74	11826.9			49.74	9461.5			49.74	7585.9
				49.76	17989.4				49.76	16154			49.76	14012			49.76	11913.6			49.76	9482.4			49.76	7539.9
				49.78	18086.1				49.78	16244.6			49.78	14050.8			49.78	11765.1			49.78	9483.9			49.78	7664.8
				49.8	17949.9				49.8	16119.8			49.8	14075.7			49.8	11699.1			49.8	9446.9			49.8	7656.8
				49.82	17961.3				49.82	16065.3			49.82	14098.8			49.82	11787.6			49.82	9441.6			49.82	7661.9
				49.84	18022.7				49.84	16084.7			49.84	14090.7			49.84	11921.3			49.84	9463.8			49.84	7660.7
				49.86	17939.7				49.86	16141.8			49.86	14007.7			49.86	11932.8			49.86	9497.3			49.86	7605.1
				49.88	17911.1				49.88	16222.1			49.88	13976.2			49.88	11813.6			49.88	9489			49.88	7564.5
				49.9	17852.8				49.9	16225.6			49.9	13993.4			49.9	11788.7			49.9	9494.6			49.9	7560.1
				49.92	17868.6				49.92	16232.4			49.92	13989.6			49.92	11817.5			49.92	9492.8			49.92	7582.2
				49.94	18036.6				49.94	16303.1			49.94	13910.2			49.94	11856			49.94	9462.9			49.94	7619.8
				49.96	17928.5				49.96	16083.8			49.96	13990.2			49.96	11904.7			49.96	9410.3			49.96	7664.8
				49.98	17962.2				49.98	16132			49.98	14142.2			49.98	11887.5			49.98	9454.7			49.98	7595
[truncated: 2,000 more rows]
