# Supplementary material for: Electrochemical surface passivation of LiCoO2 particles at ultrahigh voltage and its applications in lithium-based batteries
Source: Nat Commun. 2018 Nov 21;9:4918. doi: 10.1038/s41467-018-07296-6 (PMC6249257; doi:10.1038/s41467-018-07296-6)
Supplement: Supplementary file 8 — Source Data Supplementary Figure 5 [file 41467_2018_7296_MOESM8_ESM.xlsx]

## Sheet: Sheet1
Supplementary Figure 5
				Voltage versus Li+/Li(V)	Current （mAh cm-2)
			2% LAF-LCO-200th	3.00012	-0.00293
				3.00012	-0.00137
				3.00027	-0.000797421
				3.00037	-0.000536403
				3.00037	-0.000400042
				3.00039	-0.000319091
				3.00037	-0.00026553
				3.00063	-0.000226344
				3.00073	-0.00019985
				3.00073	-0.000180121
				3.00073	-0.000164443
				3.00073	-0.000151731
				3.00073	-0.000141253
				3.00073	-0.000132346
				3.00073	-0.000124836
				3.00073	-0.000118331
				3.00073	-0.000112676
				3.00105	-0.000104669
				3.0011	-0.000101693
				3.0011	-9.84393e-05
				3.0011	-9.5053e-05
				3.0011	-9.17703e-05
				3.00134	-8.63612e-05
				3.00134	-8.51229e-05
				3.00134	-8.31135e-05
				3.00134	-8.09908e-05
				3.00139	-7.83011e-05
				3.00171	-7.44723e-05
				3.00171	-7.40543e-05
				3.00171	-7.28466e-05
				3.00171	-7.14131e-05
				3.00171	-7.00049e-05
				3.00171	-6.86362e-05
				3.00169	-6.73048e-05
				3.00171	-6.6071e-05
				3.00171	-6.48834e-05
				3.00181	-6.23513e-05
				3.00195	-6.07688e-05
				3.00195	-6.06909e-05
				3.00198	-6.00621e-05
				3.00198	-5.92601e-05
				3.00215	-5.66021e-05
				3.00232	-5.57229e-05
				3.00232	-5.59069e-05
				3.00232	-5.54897e-05
				3.00232	-5.49339e-05
				3.00247	-5.24569e-05
				3.00264	-5.20997e-05
				3.00261	-5.21984e-05
				3.00261	-5.18858e-05
				3.00261	-5.13941e-05
				3.00283	-4.84824e-05
				3.00293	-4.88501e-05
				3.00293	-4.90252e-05
				3.00293	-4.87834e-05
				3.00293	-4.84251e-05
				3.00293	-4.79508e-05
				3.00293	-4.75187e-05
				3.00293	-4.70553e-05
				3.00293	-4.65863e-05
				3.00293	-4.67155e-05
				3.00317	-4.37528e-05
				3.00317	-4.48443e-05
				3.00317	-4.49553e-05
				3.00317	-4.47806e-05
				3.0032	-4.40907e-05
				3.00352	-4.13988e-05
				3.00352	-4.26527e-05
				3.00354	-4.28565e-05
				3.00349	-4.27261e-05
				3.00354	-4.17303e-05
				3.00378	-4.0039e-05
				3.00378	-4.0976e-05
				3.00378	-4.11268e-05
				3.00378	-4.1005e-05
				3.00388	-3.95242e-05
				3.00415	-3.84264e-05
				3.00415	-3.93443e-05
				3.00413	-3.94788e-05
				3.00413	-3.94162e-05
				3.00413	-3.92478e-05
				3.00413	-3.9028e-05
				3.00415	-3.88105e-05
				3.00415	-3.85761e-05
				3.00415	-3.83209e-05
				3.00435	-3.63112e-05
				3.00452	-3.63115e-05
				3.00452	-3.69061e-05
				3.00452	-3.69791e-05
				3.00452	-3.69277e-05
				3.00476	-3.44716e-05
				3.00488	-3.50323e-05
				3.00488	-3.56641e-05
				3.00488	-3.57661e-05
				3.00488	-3.57047e-05
				3.00508	-3.32382e-05
				3.00513	-3.41374e-05
				3.00513	-3.46329e-05
				3.00513	-3.47182e-05
				3.00513	-3.46411e-05
				3.00513	-3.45442e-05
				3.00515	-3.43755e-05
				3.00515	-3.42071e-05
				3.00515	-3.40726e-05
				3.00513	-3.38089e-05
				3.00549	-3.09439e-05
				3.00549	-3.24774e-05
				3.00549	-3.28544e-05
				3.00549	-3.29278e-05
				3.00554	-3.23037e-05
				3.00579	-3.04759e-05
				3.00579	-3.17026e-05
				3.00576	-3.20375e-05
				3.00574	-3.20785e-05
				3.00583	-3.09145e-05
				3.0061	-2.96373e-05
				3.00613	-3.08532e-05
				3.0061	-3.11915e-05
				3.0061	-3.12392e-05
				3.00623	-2.98537e-05
				3.00644	-2.93205e-05
				3.00647	-3.02192e-05
				3.00644	-3.05086e-05
				3.00644	-3.05256e-05
				3.00647	-3.0482e-05
				3.00647	-3.03958e-05
				3.00647	-3.03138e-05
				3.00647	-3.02048e-05
				3.00642	-3.01119e-05
				3.00659	-2.78877e-05
				3.00671	-2.82774e-05
				3.00671	-2.90547e-05
				3.00671	-2.92461e-05
				3.00671	-2.93188e-05
				3.00689	-2.70858e-05
				3.00696	-2.7884e-05
				3.00696	-2.84854e-05
				3.00696	-2.86698e-05
				3.00696	-2.86693e-05
				3.00727	-2.60083e-05
				3.0073	-2.72645e-05
				3.00732	-2.7876e-05
				3.00732	-2.80768e-05
				3.00732	-2.80885e-05
				3.00759	-2.54134e-05
				3.00757	-2.69012e-05
				3.00757	-2.74045e-05
				3.00757	-2.75413e-05
				3.00759	-2.75625e-05
				3.00757	-2.75301e-05
				3.00757	-2.74418e-05
				3.00757	-2.73833e-05
				3.00757	-2.73176e-05
				3.00764	-2.63982e-05
				3.00793	-2.48289e-05
				3.00793	-2.61165e-05
				3.00793	-2.65118e-05
				3.00793	-2.66224e-05
				3.00803	-2.54678e-05
				3.00828	-2.46929e-05
				3.00818	-2.57365e-05
				3.00823	-2.60325e-05
				3.0082	-2.6156e-05
				3.00835	-2.44573e-05
				3.00854	-2.42071e-05
				3.00854	-2.52169e-05
				3.00854	-2.55561e-05
				3.00854	-2.56639e-05
				3.00854	-2.56855e-05
				3.00854	-2.56371e-05
				3.00854	-2.56017e-05
				3.00854	-2.55436e-05
				3.00854	-2.55214e-05
				3.00872	-2.33876e-05
				3.00886	-2.4014e-05
				3.00891	-2.46858e-05
				3.00881	-2.49146e-05
				3.00886	-2.49824e-05
				3.00908	-2.24808e-05
				3.00915	-2.35805e-05
				3.00915	-2.42397e-05
				3.00915	-2.44843e-05
				3.00915	-2.45366e-05
				3.0095	-2.20785e-05
				3.0096	-2.3387e-05
				3.00964	-2.39397e-05
				3.00962	-2.4128e-05
				3.0096	-2.41207e-05
				3.00989	-2.13198e-05
				3.00989	-2.30232e-05
				3.00989	-2.3571e-05
				3.00989	-2.37621e-05
				3.00989	-2.38037e-05
				3.00989	-2.37957e-05
				3.00989	-2.3781e-05
				3.00989	-2.37599e-05
				3.00994	-2.3693e-05
				3.00996	-2.26867e-05
				3.01021	-2.1573e-05
				3.01025	-2.2707e-05
				3.01023	-2.30845e-05
				3.01025	-2.32162e-05
				3.01035	-2.1831e-05
				3.0105	-2.12641e-05
				3.0105	-2.23672e-05
				3.0105	-2.27462e-05
				3.0105	-2.28478e-05
				3.01067	-2.12763e-05
				3.01077	-2.12923e-05
				3.01082	-2.2153e-05
				3.01082	-2.24605e-05
				3.01084	-2.25462e-05
				3.01101	-2.04153e-05
				3.01111	-2.09557e-05
				3.01111	-2.18121e-05
				3.01111	-2.21284e-05
				3.01111	-2.22413e-05
				3.01111	-2.22629e-05
				3.01111	-2.22595e-05
				3.01111	-2.22441e-05
				3.01111	-2.22182e-05
				3.01111	-2.2183e-05
				3.01143	-1.9791e-05
				3.01147	-2.09341e-05
				3.01145	-2.15128e-05
				3.01145	-2.17406e-05
				3.01145	-2.1773e-05
				3.01172	-1.8969e-05
				3.01172	-2.06193e-05
				3.01172	-2.11833e-05
				3.01172	-2.13951e-05
				3.01174	-2.11725e-05
				3.01206	-1.90631e-05
				3.01206	-2.05366e-05
				3.01204	-2.10082e-05
				3.01204	-2.11615e-05
				3.01206	-2.12336e-05
				3.01204	-2.12275e-05
				3.01201	-2.12221e-05
				3.01208	-2.1201e-05
				3.01204	-2.11803e-05
				3.01213	-1.98925e-05
				3.01233	-1.90189e-05
				3.01233	-2.02032e-05
				3.01233	-2.06053e-05
				3.01233	-2.07543e-05
				3.01247	-1.92937e-05
				3.01267	-1.90692e-05
				3.01269	-2.00303e-05
				3.01269	-2.03731e-05
				3.01269	-2.049e-05
				3.01289	-1.86419e-05
				3.01301	-1.89219e-05
				3.01299	-1.98232e-05
				3.01299	-2.01546e-05
				3.01304	-2.02581e-05
				3.01321	-1.83065e-05
				3.01331	-1.89632e-05
				3.01331	-1.96883e-05
				3.01331	-1.99379e-05
				3.01331	-2.00462e-05
				3.01331	-2.0075e-05
				3.01331	-2.00881e-05
				3.01331	-2.00702e-05
				3.01331	-2.00501e-05
				3.01331	-2.00279e-05
				3.01365	-1.72276e-05
				3.01367	-1.87552e-05
				3.01367	-1.93782e-05
				3.01367	-1.96146e-05
				3.01367	-1.96736e-05
				3.01392	-1.71157e-05
				3.01392	-1.87136e-05
				3.01392	-1.92372e-05
				3.01392	-1.94065e-05
				3.01396	-1.89107e-05
				3.01423	-1.69786e-05
				3.01428	-1.85011e-05
				3.01423	-1.90144e-05
				3.01428	-1.91847e-05
				3.01431	-1.83465e-05
				3.01453	-1.72628e-05
				3.01453	-1.8457e-05
				3.01453	-1.88647e-05
				3.01453	-1.90142e-05
				3.01453	-1.90696e-05
				3.01453	-1.90932e-05
				3.01453	-1.90813e-05
				3.01453	-1.90662e-05
				3.01453	-1.90476e-05
				3.01477	-1.72988e-05
				3.01502	-1.72565e-05
				3.01502	-1.82373e-05
				3.01497	-1.85717e-05
				3.01502	-1.86957e-05
				3.01516	-1.68456e-05
				3.01526	-1.73278e-05
				3.01526	-1.81127e-05
				3.01526	-1.8434e-05
				3.01526	-1.85305e-05
				3.01553	-1.62695e-05
				3.01563	-1.71701e-05
				3.01563	-1.79274e-05
				3.01563	-1.82336e-05
				3.01563	-1.83357e-05
				3.0156	-1.83737e-05
				3.01563	-1.83701e-05
				3.01563	-1.83714e-05
				3.01563	-1.83592e-05
				3.01563	-1.83495e-05
				3.01587	-1.58257e-05
				3.01587	-1.72799e-05
				3.01587	-1.78173e-05
				3.01587	-1.8009e-05
				3.01589	-1.77788e-05
				3.01624	-1.53328e-05
				3.01624	-1.70469e-05
				3.01624	-1.75703e-05
				3.01621	-1.7778e-05
				3.01628	-1.71152e-05
				3.01648	-1.57636e-05
				3.01648	-1.70613e-05
				3.01648	-1.74934e-05
				3.01653	-1.76484e-05
				3.0166	-1.64622e-05
				3.01685	-1.56212e-05
				3.01685	-1.68638e-05
				3.01685	-1.73066e-05
				3.01685	-1.74681e-05
				3.01685	-1.75264e-05
				3.01685	-1.75554e-05
				3.01685	-1.75629e-05
				3.01685	-1.75674e-05
				3.01685	-1.75538e-05
				3.01699	-1.57901e-05
				3.01709	-1.60268e-05
				3.01709	-1.68571e-05
				3.01709	-1.71622e-05
				3.01709	-1.72825e-05
				3.01733	-1.50624e-05
				3.01743	-1.58405e-05
				3.01746	-1.66425e-05
				3.01743	-1.69413e-05
				3.01743	-1.70749e-05
				3.01765	-1.48254e-05
				3.0177	-1.58992e-05
				3.0177	-1.65762e-05
				3.0177	-1.6848e-05
				3.0177	-1.69417e-05
				3.01802	-1.43235e-05
				3.01804	-1.58122e-05
				3.01804	-1.64512e-05
				3.01802	-1.66917e-05
				3.01804	-1.6783e-05
				3.01804	-1.68279e-05
				3.01807	-1.68504e-05
				3.01807	-1.68402e-05
				3.01807	-1.68266e-05
				3.01809	-1.63112e-05
				3.01831	-1.45288e-05
				3.01831	-1.59221e-05
				3.01831	-1.63544e-05
				3.01831	-1.65114e-05
				3.01841	-1.55777e-05
				3.01868	-1.43466e-05
				3.01868	-1.57192e-05
				3.01868	-1.61735e-05
				3.01868	-1.63399e-05
				3.0188	-1.51298e-05
				3.01895	-1.46679e-05
				3.01892	-1.57297e-05
				3.01892	-1.60953e-05
				3.01897	-1.62365e-05
				3.01895	-1.63104e-05
				3.01892	-1.63255e-05
				3.01897	-1.63317e-05
				3.01895	-1.6338e-05
				3.01892	-1.6319e-05
				3.01917	-1.42508e-05
				3.01929	-1.47504e-05
				3.01929	-1.56153e-05
				3.01929	-1.59277e-05
				3.01929	-1.60405e-05
				3.01948	-1.39752e-05
				3.0196	-1.48151e-05
				3.0196	-1.55594e-05
				3.01953	-1.58193e-05
				3.01956	-1.59247e-05
				3.01995	-1.33835e-05
				3.02002	-1.47241e-05
				3.02002	-1.54198e-05
				3.02004	-1.56617e-05
				3.02002	-1.57751e-05
				3.02036	-1.32537e-05
				3.02039	-1.47807e-05
				3.02039	-1.53686e-05
				3.02039	-1.55762e-05
				3.02039	-1.56807e-05
				3.02039	-1.57023e-05
				3.02039	-1.57168e-05
				3.02039	-1.57267e-05
				3.02039	-1.57237e-05
				3.02044	-1.49548e-05
				3.02063	-1.33815e-05
				3.02063	-1.47972e-05
				3.02063	-1.52495e-05
				3.02063	-1.54268e-05
				3.0207	-1.43914e-05
				3.0209	-1.36303e-05
				3.02087	-1.47615e-05
				3.02095	-1.51616e-05
				3.02087	-1.53391e-05
				3.02102	-1.37976e-05
				3.02124	-1.35318e-05
				3.02124	-1.46434e-05
				3.02124	-1.50333e-05
				3.02124	-1.52063e-05
				3.02136	-1.34748e-05
				3.02148	-1.37838e-05
				3.02148	-1.46571e-05
				3.02148	-1.49688e-05
				3.02148	-1.51096e-05
				3.02148	-1.51544e-05
				3.02148	-1.51815e-05
				3.02148	-1.51656e-05
				3.02148	-1.52066e-05
				3.02148	-1.51764e-05
				3.02173	-1.27673e-05
				3.02185	-1.38492e-05
				3.02185	-1.4598e-05
				3.0218	-1.48547e-05
				3.02185	-1.49622e-05
				3.02205	-1.24522e-05
				3.0221	-1.38586e-05
				3.0221	-1.45081e-05
				3.0221	-1.47344e-05
				3.0221	-1.48492e-05
				3.02234	-1.21165e-05
				3.02234	-1.38615e-05
				3.02234	-1.44067e-05
				3.02234	-1.46318e-05
				3.02234	-1.47187e-05
				3.02234	-1.47709e-05
				3.02234	-1.47834e-05
				3.02234	-1.47901e-05
				3.02234	-1.4779e-05
				3.02239	-1.39329e-05
				3.02258	-1.28908e-05
				3.02258	-1.40251e-05
				3.02258	-1.44027e-05
				3.02258	-1.45304e-05
				3.02271	-1.32236e-05
				3.02295	-1.26241e-05
				3.02295	-1.38269e-05
				3.02292	-1.42464e-05
				3.02292	-1.44322e-05
				3.02302	-1.29199e-05
				3.02319	-1.29242e-05
				3.02319	-1.38721e-05
				3.02319	-1.41798e-05
				3.02319	-1.4299e-05
				3.02339	-1.23641e-05
				3.02356	-1.28582e-05
				3.02356	-1.37366e-05
				3.02356	-1.40761e-05
				3.02356	-1.42072e-05
				3.02356	-1.42734e-05
				3.02353	-1.42901e-05
				3.02356	-1.43021e-05
				3.02356	-1.43096e-05
				3.02356	-1.43209e-05
				3.02376	-1.20972e-05
				3.0238	-1.32066e-05
				3.0238	-1.38099e-05
				3.0238	-1.404e-05
				3.0238	-1.41251e-05
				3.02415	-1.14023e-05
				3.02417	-1.30506e-05
				3.02417	-1.3659e-05
				3.02417	-1.38866e-05
				3.02412	-1.3794e-05
				3.02441	-1.1558e-05
				3.02441	-1.30944e-05
				3.02441	-1.36274e-05
				3.02441	-1.38114e-05
				3.02441	-1.391e-05
				3.02441	-1.39626e-05
				3.02441	-1.39895e-05
				3.02441	-1.39549e-05
				3.02441	-1.39696e-05
				3.02449	-1.28351e-05
				3.02466	-1.1906e-05
				3.02466	-1.31409e-05
				3.02468	-1.35411e-05
				3.02466	-1.37305e-05
				3.02488	-1.23893e-05
				3.02515	-1.21506e-05
				3.0251	-1.31615e-05
				3.025	-1.35165e-05
				3.02505	-1.36262e-05
				3.02527	-1.1848e-05
				3.02539	-1.2075e-05
				3.02539	-1.30355e-05
				3.02539	-1.33813e-05
				3.02539	-1.35298e-05
				3.02561	-1.16428e-05
				3.02571	-1.23088e-05
				3.02571	-1.30658e-05
				3.02576	-1.3349e-05
				3.02573	-1.34426e-05
				3.02568	-1.35035e-05
				3.02573	-1.3534e-05
				3.02571	-1.35572e-05
				3.02568	-1.35418e-05
				3.02571	-1.35675e-05
				3.02595	-1.0952e-05
				3.026	-1.2374e-05
				3.026	-1.30398e-05
				3.026	-1.32756e-05
				3.026	-1.33518e-05
				3.02624	-1.09167e-05
				3.02624	-1.24588e-05
				3.02624	-1.29864e-05
				3.02624	-1.3186e-05
				3.02629	-1.28583e-05
				3.02661	-1.07852e-05
				3.02661	-1.23619e-05
				3.02661	-1.28713e-05
				3.02661	-1.30827e-05
				3.02669	-1.23098e-05
				3.02693	-1.11463e-05
				3.02695	-1.24319e-05
				3.02695	-1.2861e-05
				3.02698	-1.29998e-05
				3.02695	-1.30965e-05
				3.02698	-1.31287e-05
				3.02695	-1.31477e-05
				3.02698	-1.31629e-05
				3.02698	-1.31529e-05
				3.02708	-1.15619e-05
				3.02725	-1.1411e-05
				3.02722	-1.24589e-05
				3.02727	-1.27807e-05
				3.02722	-1.29375e-05
				3.02742	-1.12419e-05
				3.02756	-1.16365e-05
				3.02756	-1.2463e-05
				3.02754	-1.27479e-05
				3.02756	-1.28726e-05
				3.02776	-1.06846e-05
				3.02783	-1.15552e-05
				3.02783	-1.23446e-05
				3.02783	-1.26404e-05
				3.02783	-1.27959e-05
				3.02783	-1.28281e-05
				3.02783	-1.28604e-05
				3.02783	-1.28911e-05
				3.02783	-1.2869e-05
				3.02783	-1.28912e-05
				3.02805	-1.04781e-05
				3.02808	-1.18622e-05
				3.02808	-1.24313e-05
				3.02808	-1.26413e-05
				3.02808	-1.25703e-05
				3.02842	-1.00276e-05
				3.02844	-1.17438e-05
				3.02839	-1.23099e-05
				3.02842	-1.25187e-05
				3.02847	-1.2008e-05
				3.02869	-1.05461e-05
				3.02869	-1.18498e-05
				3.02869	-1.23291e-05
				3.02869	-1.24856e-05
				3.02878	-1.13929e-05
				3.02905	-1.05201e-05
				3.02905	-1.17809e-05
				3.02905	-1.22332e-05
				3.02905	-1.23926e-05
				3.02905	-1.24849e-05
				3.02905	-1.25179e-05
				3.02905	-1.25347e-05
				3.02905	-1.2538e-05
				3.02905	-1.25582e-05
				3.02918	-1.08756e-05
				3.02932	-1.10194e-05
				3.02937	-1.18975e-05
				3.0293	-1.22161e-05
				3.02932	-1.23356e-05
				3.02954	-1.03233e-05
				3.02966	-1.09855e-05
				3.02966	-1.18151e-05
				3.02966	-1.21302e-05
				3.02966	-1.22507e-05
				3.02991	-1.01487e-05
				3.02991	-1.11606e-05
				3.02991	-1.18222e-05
				3.02991	-1.20906e-05
				3.02991	-1.21979e-05
				3.03032	-9.62466e-06
				3.0304	-1.11024e-05
				3.0304	-1.17697e-05
				3.0304	-1.20144e-05
				3.0304	-1.21331e-05
				3.0304	-1.21659e-05
				3.0304	-1.21996e-05
				3.0304	-1.21968e-05
				3.0304	-1.22128e-05
				3.03042	-1.18375e-05
				3.03064	-9.92259e-06
				3.03064	-1.13491e-05
				3.03064	-1.18191e-05
				3.03064	-1.19712e-05
				3.03071	-1.11403e-05
				3.03101	-9.91421e-06
				3.03101	-1.12498e-05
				3.03101	-1.17142e-05
				3.03101	-1.18956e-05
				3.03108	-1.07669e-05
				3.03125	-1.02851e-05
				3.03125	-1.13334e-05
				3.03125	-1.16989e-05
				3.03125	-1.18686e-05
				3.03125	-1.19005e-05
				3.03125	-1.19764e-05
				3.03125	-1.19722e-05
				3.03125	-1.19844e-05
				3.03125	-1.19936e-05
				3.03142	-1.00365e-05
				3.03149	-1.04439e-05
				3.03149	-1.13277e-05
				3.03149	-1.16561e-05
				3.03149	-1.17836e-05
				3.03174	-9.75961e-06
				3.03186	-1.05972e-05
				3.03184	-1.13387e-05
				3.03186	-1.1611e-05
				3.03186	-1.17482e-05
				3.0321	-9.31858e-06
				3.03215	-1.05894e-05
				3.0321	-1.12779e-05
				3.03215	-1.15391e-05
				3.0321	-1.16557e-05
				3.03245	-9.26722e-06
				3.03247	-1.07444e-05
				3.03247	-1.12963e-05
				3.03247	-1.15139e-05
				3.03247	-1.15987e-05
				3.03247	-1.16343e-05
				3.03247	-1.16675e-05
				3.03247	-1.16643e-05
				3.03247	-1.16993e-05
				3.03252	-1.10094e-05
				3.03274	-9.35076e-06
				3.03272	-1.07765e-05
				3.03272	-1.12678e-05
				3.03272	-1.14649e-05
				3.03281	-1.04922e-05
				3.03308	-9.70792e-06
				3.03308	-1.08591e-05
				3.03308	-1.12502e-05
				3.03308	-1.14253e-05
				3.03318	-9.93633e-06
				3.03333	-9.71379e-06
				3.03333	-1.08073e-05
				3.03333	-1.11741e-05
				3.03333	-1.13449e-05
				3.03347	-9.79099e-06
				3.03367	-9.96944e-06
				3.03369	-1.08411e-05
				3.03364	-1.11594e-05
				3.03367	-1.12953e-05
				3.03369	-1.13583e-05
				3.03369	-1.13807e-05
				3.03369	-1.13967e-05
				3.03369	-1.14062e-05
				3.03367	-1.13964e-05
				3.03394	-9.06317e-06
				3.03398	-1.01215e-05
				3.03398	-1.08483e-05
				3.03403	-1.11069e-05
				3.03403	-1.12233e-05
				3.03428	-8.86349e-06
				3.03433	-1.02595e-05
				3.0343	-1.08622e-05
				3.0343	-1.10843e-05
				3.0343	-1.11645e-05
				3.03464	-8.48696e-06
				3.03467	-1.01846e-05
				3.03464	-1.07851e-05
				3.03467	-1.1004e-05
				3.03464	-1.11015e-05
				3.03467	-1.1148e-05
				3.03467	-1.11666e-05
				3.03467	-1.11941e-05
				3.03467	-1.12079e-05
				3.03472	-1.03681e-05
				3.03491	-9.23257e-06
				3.03491	-1.04302e-05
				3.03491	-1.08528e-05
				3.03491	-1.09952e-05
				3.03498	-9.72254e-06
				3.03516	-9.19821e-06
				3.03516	-1.03627e-05
				3.03516	-1.07713e-05
				3.03516	-1.09406e-05
				3.03533	-9.51374e-06
				3.03565	-9.45218e-06
				3.0356	-1.03974e-05
				3.0356	-1.07394e-05
				3.03565	-1.08817e-05
				3.03579	-8.98149e-06
				3.03589	-9.42154e-06
				3.03591	-1.03314e-05
				3.03589	-1.0684e-05
				3.03589	-1.08136e-05
				3.03589	-1.08673e-05
				3.03589	-1.09074e-05
				3.03591	-1.09406e-05
				3.03589	-1.09464e-05
				3.03591	-1.09521e-05
				3.03616	-8.74051e-06
				3.03618	-9.87351e-06
				3.03623	-1.04943e-05
				3.03626	-1.07144e-05
				3.03621	-1.07999e-05
				3.03647	-8.19038e-06
				3.0365	-9.75365e-06
				3.0365	-1.0404e-05
				3.0365	-1.06202e-05
				3.0365	-1.05877e-05
				3.03677	-8.24989e-06
				3.03677	-9.8682e-06
				3.03674	-1.03943e-05
				3.03674	-1.05968e-05
				3.03682	-9.99868e-06
				3.03711	-8.39173e-06
				3.03711	-9.87463e-06
				3.03711	-1.03492e-05
				3.03711	-1.05361e-05
				3.03711	-1.06255e-05
				3.03711	-1.06713e-05
				3.03711	-1.06994e-05
				3.03711	-1.07062e-05
				3.03711	-1.07266e-05
				3.03721	-9.40417e-06
				3.03743	-9.02582e-06
				3.03738	-1.00453e-05
				3.03735	-1.04023e-05
				3.03743	-1.05402e-05
				3.0376	-8.80547e-06
				3.03774	-8.99509e-06
				3.03772	-9.97679e-06
				3.03772	-1.03303e-05
				3.03772	-1.04634e-05
				3.03791	-8.61702e-06
				3.03801	-9.25278e-06
				3.03804	-1.00335e-05
				3.03804	-1.02921e-05
				3.03804	-1.0417e-05
				3.03801	-1.04841e-05
				3.03809	-1.05105e-05
				3.03799	-1.0528e-05
				3.03804	-1.05489e-05
				3.03806	-1.05323e-05
				3.03828	-8.02334e-06
				3.03833	-9.37907e-06
				3.03833	-1.00433e-05
				3.03833	-1.0294e-05
				3.03833	-1.03805e-05
				3.03857	-7.97091e-06
				3.03857	-9.50526e-06
				3.03857	-1.00599e-05
				3.03857	-1.02447e-05
				3.0386	-9.90182e-06
				3.03894	-7.86376e-06
				3.03894	-9.45479e-06
				3.03894	-9.96087e-06
				3.03894	-1.01983e-05
				3.03899	-9.41688e-06
				3.03921	-8.25408e-06
				3.03918	-9.54596e-06
				3.03921	-9.98583e-06
				3.03918	-1.0145e-05
				3.03918	-1.0234e-05
				3.03921	-1.02785e-05
				3.03921	-1.02969e-05
				3.03918	-1.02949e-05
				3.03918	-1.03054e-05
				3.03938	-8.73003e-06
				3.03955	-8.58502e-06
				3.03955	-9.62932e-06
				3.03955	-1.00054e-05
				3.03955	-1.01358e-05
				3.03972	-8.43685e-06
				3.03987	-8.82195e-06
				3.03987	-9.65716e-06
				3.03989	-9.96981e-06
				3.03989	-1.01026e-05
				3.04006	-7.91438e-06
				3.04016	-8.80444e-06
				3.04016	-9.62326e-06
				3.04016	-9.9279e-06
				3.04016	-1.00355e-05
				3.04036	-7.88765e-06
				3.04048	-8.98149e-06
				3.04043	-9.65632e-06
				3.0404	-9.90667e-06
				3.04048	-1.00147e-05
				3.0405	-1.00618e-05
				3.04043	-1.00979e-05
				3.0405	-1.01064e-05
				3.04048	-1.01101e-05
				3.04043	-9.98164e-06
				3.04092	-7.43531e-06
				3.04089	-9.14261e-06
				3.04089	-9.68855e-06
				3.04089	-9.89549e-06
				3.04094	-9.36226e-06
				3.04123	-7.90744e-06
				3.04126	-9.25017e-06
				3.04123	-9.70261e-06
				3.04123	-9.88161e-06
				3.04131	-8.88929e-06
				3.0415	-7.87224e-06
				3.0415	-9.18861e-06
				3.0415	-9.63705e-06
				3.0415	-9.79733e-06
				3.0415	-9.88925e-06
				3.0415	-9.92138e-06
				3.0415	-9.95472e-06
				3.0415	-9.95891e-06
				3.0415	-9.99486e-06
				3.04163	-8.29352e-06
				3.0418	-8.44356e-06
				3.04175	-9.37264e-06
				3.04177	-9.68641e-06
				3.04177	-9.80403e-06
				3.04199	-7.78455e-06
				3.04209	-8.45231e-06
				3.04211	-9.31043e-06
				3.04211	-9.62699e-06
				3.04211	-9.76715e-06
				3.04229	-7.74567e-06
				3.04236	-8.67583e-06
				3.04236	-9.3461e-06
				3.04236	-9.59933e-06
				3.04236	-9.74499e-06
				3.04268	-7.19908e-06
				3.0427	-8.6382e-06
				3.04272	-9.30075e-06
				3.04272	-9.55537e-06
				3.04272	-9.67625e-06
				3.0427	-9.72347e-06
				3.0427	-9.73968e-06
				3.04272	-9.76138e-06
				3.04272	-9.77293e-06
				3.04275	-9.40878e-06
				3.04297	-7.5297e-06
				3.04297	-8.91453e-06
				3.04297	-9.41213e-06
				3.04297	-9.58024e-06
				3.04304	-8.86056e-06
				3.04333	-7.43014e-06
				3.04333	-8.83341e-06
				3.04333	-9.32086e-06
				3.04333	-9.52054e-06
				3.04341	-8.49678e-06
				3.04358	-7.88001e-06
				3.04358	-8.96594e-06
				3.04358	-9.34349e-06
				3.04358	-9.4967e-06
				3.0437	-7.93817e-06
				3.0439	-7.84672e-06
				3.04394	-8.91946e-06
				3.0439	-9.27225e-06
				3.0439	-9.44818e-06
				3.0439	-9.51989e-06
				3.04387	-9.54578e-06
				3.0439	-9.56813e-06
				3.0439	-9.56915e-06
				3.0439	-9.60305e-06
				3.04409	-7.60183e-06
				3.04419	-8.30619e-06
				3.04419	-9.0641e-06
				3.04419	-9.33819e-06
				3.04419	-9.44687e-06
				3.04439	-7.07973e-06
				3.04443	-8.27266e-06
				3.04448	-8.9908e-06
				3.04446	-9.27951e-06
				3.04446	-9.38522e-06
				3.04478	-7.06692e-06
				3.04478	-8.46255e-06
				3.0448	-9.03346e-06
				3.0448	-9.27169e-06
				3.0448	-9.37292e-06
				3.0448	-9.39844e-06
				3.04478	-9.43197e-06
				3.0448	-9.45385e-06
				3.0448	-9.44445e-06
				3.04482	-8.89813e-06
				3.04504	-7.03977e-06
				3.04504	-8.57273e-06
				3.04504	-9.05013e-06
				3.04504	-9.26424e-06
				3.04514	-8.38712e-06
				3.04536	-7.43885e-06
				3.04539	-8.64258e-06
				3.04536	-9.05208e-06
				3.04536	-9.24179e-06
				3.04548	-7.85659e-06
				3.04565	-7.46315e-06
				3.04565	-8.61147e-06
				3.04565	-9.0207e-06
				3.04568	-9.1793e-06
				3.04585	-7.63871e-06
				3.04614	-7.81803e-06
				3.04612	-8.71234e-06
				3.04614	-9.01241e-06
				3.04614	-9.14922e-06
				3.04614	-9.20612e-06
				3.04614	-9.23574e-06
				3.04614	-9.27029e-06
				3.04612	-9.30903e-06
				3.04612	-9.27951e-06
				3.04631	-6.99037e-06
				3.04641	-7.96137e-06
				3.04639	-8.71737e-06
				3.04639	-9.01604e-06
				3.04639	-9.1197e-06
				3.0467	-6.81942e-06
				3.0467	-8.1039e-06
				3.04675	-8.75872e-06
				3.04675	-8.97795e-06
				3.04675	-9.07583e-06
				3.047	-6.41122e-06
				3.047	-8.14274e-06
				3.047	-8.71113e-06
				3.047	-8.94619e-06
				3.04702	-8.78759e-06
				3.04724	-6.77435e-06
				3.04724	-8.26968e-06
				3.04724	-8.7454e-06
				3.04724	-8.93641e-06
				3.04724	-9.022e-06
				3.04724	-9.06577e-06
				3.04724	-9.09697e-06
				3.04724	-9.08282e-06
				3.04724	-9.11038e-06
				3.04736	-7.84621e-06
				3.04761	-7.10175e-06
				3.04761	-8.33618e-06
				3.04761	-8.74409e-06
				3.04761	-8.92608e-06
				3.04775	-7.5194e-06
				3.04797	-7.46143e-06
				3.04795	-8.424e-06
				3.04795	-8.75527e-06
				3.04797	-8.89152e-06
				3.04814	-6.99214e-06
				3.04829	-7.45473e-06
				3.04822	-8.36616e-06
				3.04824	-8.70805e-06
				3.04832	-8.84356e-06
				3.04827	-8.91201e-06
				3.04829	-8.94731e-06
				3.04827	-8.97367e-06
				3.04827	-8.97236e-06
				3.04832	-8.97916e-06
				3.04851	-6.84303e-06
				3.04858	-7.89142e-06
				3.04858	-8.53036e-06
				3.04858	-8.76058e-06
				3.04856	-8.839e-06
				3.0488	-6.23618e-06
				3.04883	-7.81561e-06
				3.04883	-8.44505e-06
				3.04883	-8.70898e-06
				3.04883	-8.66409e-06
				3.04907	-6.337e-06
				3.04907	-7.96551e-06
				3.04907	-8.49701e-06
				3.04907	-8.68384e-06
				3.04912	-8.20509e-06
				3.04944	-6.36293e-06
				3.04944	-7.92877e-06
				3.04944	-8.42679e-06
				3.04944	-8.6545e-06
				3.04944	-8.75201e-06
				3.04944	-8.78135e-06
				3.04944	-8.80081e-06
				3.04944	-8.81273e-06
				3.04941	-8.84468e-06
				3.04954	-7.54981e-06
				3.04968	-7.16085e-06
				3.04968	-8.15792e-06
				3.04968	-8.5244e-06
				3.04968	-8.68216e-06
				3.04988	-6.93621e-06
				3.05005	-7.08573e-06
				3.05005	-8.11629e-06
				3.05005	-8.462e-06
				3.05005	-8.62013e-06
				3.0502	-6.84634e-06
				3.05029	-7.37431e-06
				3.05029	-8.16844e-06
				3.05029	-8.46675e-06
				3.05029	-8.58651e-06
				3.05056	-6.35125e-06
				3.05066	-7.34902e-06
				3.05066	-8.1568e-06
				3.05066	-8.41785e-06
				3.05066	-8.54405e-06
				3.05066	-8.61827e-06
				3.05066	-8.64277e-06
				3.05066	-8.66251e-06
				3.05066	-8.67713e-06
				3.05066	-8.68198e-06
				3.0509	-6.20862e-06
				3.0509	-7.75368e-06
				3.0509	-8.27787e-06
				3.0509	-8.48528e-06
				3.05093	-8.2829e-06
				3.05139	-5.98491e-06
				3.05139	-7.66544e-06
				3.05139	-8.20868e-06
				3.05139	-8.42251e-06
				3.05144	-7.75061e-06
				3.05169	-6.46473e-06
				3.05166	-7.77184e-06
				3.05169	-8.23168e-06
				3.05171	-8.3955e-06
				3.05166	-8.48481e-06
				3.05166	-8.51676e-06
				3.05169	-8.5568e-06
				3.05166	-8.5582e-06
				3.05164	-8.56165e-06
				3.05181	-6.97239e-06
				3.052	-6.86352e-06
				3.052	-7.89352e-06
				3.052	-8.24453e-06
				3.052	-8.41077e-06
				3.05212	-6.89663e-06
				3.05225	-7.06106e-06
				3.05225	-7.93999e-06
				3.05225	-8.24211e-06
				3.05225	-8.38116e-06
				3.05239	-6.28964e-06
				3.05252	-7.00397e-06
				3.05256	-7.86195e-06
				3.05249	-8.18158e-06
				3.05254	-8.33664e-06
				3.05276	-6.27362e-06
				3.05286	-7.25212e-06
				3.05286	-7.95657e-06
				3.05286	-8.20206e-06
				3.05286	-8.33217e-06
				3.05283	-8.37306e-06
				3.05286	-8.39233e-06
				3.05286	-8.39047e-06
				3.05286	-8.42744e-06
				3.05286	-8.42791e-06
				3.05322	-5.59618e-06
				3.05322	-7.41598e-06
				3.05322	-7.98879e-06
				3.05322	-8.20477e-06
				3.05325	-7.81044e-06
				3.05347	-6.21085e-06
				3.05347	-7.56132e-06
				3.05347	-8.01217e-06
				3.05347	-8.18269e-06
				3.05356	-7.20127e-06
				3.05383	-6.14803e-06
				3.05381	-7.49137e-06
				3.05383	-7.95648e-06
				3.05381	-8.13082e-06
				3.05391	-6.88238e-06
				3.05408	-6.56983e-06
				3.05408	-7.61175e-06
				3.05408	-7.96868e-06
				3.05408	-8.11806e-06
				3.05408	-8.20505e-06
				3.05408	-8.22656e-06
				3.05408	-8.24817e-06
				3.05408	-8.28039e-06
				3.05408	-8.2816e-06
				3.05425	-6.32731e-06
				3.05439	-6.76154e-06
				3.05442	-7.68784e-06
				3.05444	-7.99177e-06
				3.05442	-8.11853e-06
				3.05461	-6.20158e-06
				3.05469	-6.9858e-06
				3.05469	-7.72313e-06
				3.05469	-8.00369e-06
				3.05469	-8.08043e-06
				3.05493	-5.65732e-06
				3.05501	-6.97379e-06
				3.05501	-7.67615e-06
				3.05505	-7.94092e-06
				3.05503	-8.05948e-06
				3.05505	-8.09878e-06
				3.05503	-8.14898e-06
				3.05503	-8.15438e-06
				3.05501	-8.17543e-06
				3.05501	-7.91429e-06
				3.0553	-5.86123e-06
				3.0553	-7.31046e-06
				3.0553	-7.80793e-06
				3.0553	-8.00137e-06
				3.05535	-7.26655e-06
				3.05557	-5.83511e-06
				3.05554	-7.26446e-06
				3.05557	-7.74171e-06
				3.05559	-7.93449e-06
				3.05569	-6.92354e-06
				3.05591	-6.31767e-06
				3.05588	-7.41067e-06
				3.05588	-7.78884e-06
				3.05591	-7.92714e-06
				3.05596	-6.53337e-06
				3.05615	-6.17257e-06
				3.05615	-7.31349e-06
				3.05615	-7.73734e-06
				3.0562	-7.87033e-06
				3.05615	-7.95657e-06
				3.05615	-7.99261e-06
				3.0562	-8.0213e-06
				3.0562	-8.04896e-06
				3.05615	-8.04048e-06
				3.05649	-6.10156e-06
				3.05664	-6.73351e-06
				3.05664	-7.50506e-06
				3.05664	-7.80309e-06
				3.05664	-7.91065e-06
				3.05684	-5.59529e-06
				3.05693	-6.72187e-06
				3.05698	-7.46511e-06
				3.05691	-7.73817e-06
				3.05688	-7.87955e-06
				3.0572	-5.61904e-06
				3.05725	-6.95656e-06
				3.05725	-7.53212e-06
				3.05725	-7.75158e-06
				3.05725	-7.84546e-06
				3.05749	-5.03392e-06
				3.05749	-6.89495e-06
				3.05752	-7.48513e-06
				3.05749	-7.72448e-06
				3.05749	-7.81501e-06
				3.05749	-7.84537e-06
				3.05752	-7.85226e-06
				3.05752	-7.90981e-06
				3.05752	-7.9304e-06
				3.05759	-6.9974e-06
				3.05779	-6.03008e-06
				3.05784	-7.22511e-06
				3.05784	-7.58455e-06
				3.05784	-7.74795e-06
				3.05794	-6.56038e-06
				3.0581	-5.85127e-06
				3.0581	-7.08164e-06
				3.0581	-7.50888e-06
				3.0581	-7.71303e-06
				3.05825	-6.3715e-06
				3.05842	-6.30347e-06
				3.05842	-7.23153e-06
				3.05842	-7.54059e-06
				3.0584	-7.70027e-06
				3.05842	-7.74376e-06
				3.0584	-7.79098e-06
				3.05842	-7.81659e-06
				3.0584	-7.81491e-06
				3.05837	-7.83764e-06
				3.05864	-5.54346e-06
				3.05872	-6.44513e-06
				3.05872	-7.27205e-06
				3.05872	-7.54828e-06
				3.05872	-7.68472e-06
				3.05898	-5.46416e-06
				3.05901	-6.67702e-06
				3.05901	-7.3229e-06
				3.05898	-7.57384e-06
				3.05901	-7.6673e-06
				3.0593	-5.00786e-06
				3.05933	-6.66059e-06
				3.05933	-7.2774e-06
				3.05933	-7.51545e-06
				3.05935	-7.38786e-06
				3.05957	-5.36572e-06
				3.05957	-6.86422e-06
				3.05957	-7.33542e-06
				3.05957	-7.53878e-06
				3.05957	-7.6253e-06
				3.05957	-7.6565e-06
				3.05957	-7.69077e-06
				3.05957	-7.69943e-06
				3.05957	-7.71973e-06
				3.05962	-6.68431e-06
				3.05981	-5.60195e-06
				3.05981	-6.90646e-06
				3.05981	-7.35465e-06
				3.05981	-7.53058e-06
				3.05991	-6.31344e-06
				3.06006	-6.01313e-06
				3.06006	-6.99274e-06
				3.06011	-7.39065e-06
				3.06011	-7.51168e-06
				3.06025	-5.75408e-06
				3.06043	-5.95567e-06
				3.06043	-6.94804e-06
				3.06043	-7.3296e-06
				3.06043	-7.45747e-06
				3.0606	-5.70118e-06
				3.06072	-6.3377e-06
				3.06072	-7.06683e-06
				3.06069	-7.34152e-06
				3.06074	-7.46497e-06
				3.06067	-7.51889e-06
				3.06069	-7.56159e-06
				3.06074	-7.57566e-06
				3.06072	-7.56853e-06
				3.06069	-7.60178e-06
				3.06099	-4.96856e-06
				3.06104	-6.46193e-06
				3.06104	-7.11e-06
				3.06104	-7.36061e-06
				3.06104	-7.46641e-06
				3.06138	-4.94968e-06
				3.0614	-6.594e-06
				3.06138	-7.12378e-06
				3.06138	-7.35647e-06
				3.06138	-6.874e-06
				3.06179	-5.04828e-06
				3.06182	-6.5885e-06
				3.06187	-7.13631e-06
				3.06179	-7.32509e-06
				3.06182	-7.41719e-06
				3.06177	-7.43517e-06
				3.06182	-7.48006e-06
				3.06182	-7.49878e-06
				3.06179	-7.50674e-06
				3.06189	-6.4109e-06
				3.06213	-5.758e-06
				3.06213	-6.83852e-06
				3.06213	-7.21575e-06
				3.06213	-7.3581e-06
				3.06223	-5.77699e-06
				3.06248	-5.70933e-06
				3.06248	-6.76261e-06
				3.06245	-7.16043e-06
				3.06248	-7.29235e-06
				3.06262	-5.62007e-06
				3.06274	-6.03958e-06
				3.06272	-6.87847e-06
				3.0627	-7.18162e-06
				3.06274	-7.28727e-06
				3.06291	-5.10293e-06
				3.06299	-6.02766e-06
				3.06299	-6.84578e-06
				3.06299	-7.13034e-06
				3.06299	-7.25235e-06
				3.06299	-7.33999e-06
				3.06299	-7.3541e-06
				3.06299	-7.35894e-06
				3.06299	-7.38339e-06
				3.06299	-7.39242e-06
				3.06321	-5.05066e-06
				3.06323	-6.46254e-06
				3.06323	-7.02636e-06
				3.06323	-7.23321e-06
				3.06326	-6.996e-06
				3.06357	-4.6636e-06
				3.06357	-6.38063e-06
				3.0636	-6.93863e-06
				3.06355	-7.1337e-06
				3.06362	-6.4834e-06
				3.06384	-5.20321e-06
				3.06384	-6.55451e-06
				3.06384	-6.96415e-06
				3.06384	-7.14376e-06
				3.06384	-7.22669e-06
				3.06384	-7.25938e-06
				3.06384	-7.2862e-06
				3.06384	-7.3045e-06
				3.06384	-7.32974e-06
				3.06399	-5.70102e-06
				3.06421	-5.59734e-06
				3.06421	-6.62389e-06
				3.06421	-7.02133e-06
				3.06421	-7.15889e-06
				3.06431	-5.64256e-06
				3.06445	-5.81979e-06
				3.06445	-6.69221e-06
				3.06445	-7.00248e-06
				3.06445	-7.12299e-06
				3.06465	-5.08304e-06
				3.06482	-5.79301e-06
				3.06482	-6.64322e-06
				3.06482	-6.94632e-06
				3.06482	-7.09011e-06
				3.06499	-5.05173e-06
				3.06506	-6.08563e-06
				3.06506	-6.73267e-06
				3.06506	-6.99204e-06
				3.06506	-7.11358e-06
				3.06506	-7.14883e-06
				3.06506	-7.19018e-06
				3.06506	-7.20485e-06
				3.06506	-7.21081e-06
				3.06506	-7.22497e-06
				3.06541	-4.37575e-06
				3.06543	-6.22636e-06
				3.06541	-6.78692e-06
				3.06543	-6.99377e-06
				3.06545	-6.60201e-06
				3.06567	-5.01503e-06
				3.06567	-6.37271e-06
				3.06567	-6.81635e-06
				3.06567	-6.99521e-06
				3.06575	-6.02403e-06
				3.06594	-4.97466e-06
				3.06599	-6.31912e-06
				3.06597	-6.74967e-06
				3.06597	-6.96666e-06
				3.06611	-5.72109e-06
				3.06628	-5.40842e-06
				3.06628	-6.44526e-06
				3.06628	-6.80536e-06
				3.06628	-6.96047e-06
				3.06628	-7.02636e-06
				3.06628	-7.06944e-06
				3.06628	-7.08518e-06
				3.06628	-7.10986e-06
				3.06628	-7.11293e-06
				3.06648	-5.15913e-06
				3.06655	-5.5918e-06
				3.0666	-6.50207e-06
				3.06663	-6.83148e-06
				3.06665	-6.95721e-06
				3.06692	-5.01257e-06
				3.06702	-5.85518e-06
				3.06702	-6.55288e-06
				3.06702	-6.84159e-06
				3.06702	-6.94501e-06
				3.06731	-4.51112e-06
				3.06738	-5.83292e-06
				3.06738	-6.5425e-06
				3.06738	-6.79721e-06
				3.06738	-6.91446e-06
				3.06738	-6.96797e-06
				3.06738	-6.99991e-06
				3.06738	-7.00611e-06
				3.06738	-7.01756e-06
				3.06741	-6.75991e-06
				3.06763	-4.70451e-06
				3.06765	-6.19073e-06
				3.06763	-6.67544e-06
				3.06763	-6.84289e-06
				3.0677	-6.1247e-06
				3.06799	-4.72139e-06
				3.06799	-6.15921e-06
				3.06799	-6.62096e-06
				3.06799	-6.79544e-06
				3.06807	-5.80063e-06
				3.06824	-5.19776e-06
				3.06824	-6.28824e-06
				3.06824	-6.65812e-06
				3.06824	-6.8001e-06
				3.06833	-5.4321e-06
				3.06858	-5.05736e-06
				3.06858	-6.20605e-06
				3.06858	-6.6088e-06
				3.0686	-6.78599e-06
				3.0686	-6.84974e-06
				3.0686	-6.87917e-06
				3.0686	-6.91721e-06
				3.0686	-6.91526e-06
				3.06858	-6.93277e-06
				3.06875	-5.00625e-06
				3.06885	-5.63939e-06
				3.06885	-6.40615e-06
				3.06885	-6.68918e-06
				3.06885	-6.80876e-06
				3.06912	-4.50201e-06
				3.06921	-5.61592e-06
				3.06921	-6.35604e-06
				3.06921	-6.64517e-06
				3.06921	-6.75689e-06
				3.06941	-4.49487e-06
				3.06946	-5.84689e-06
				3.06946	-6.42086e-06
				3.06946	-6.6644e-06
				3.06946	-6.75386e-06
				3.06982	-3.99274e-06
				3.06982	-5.83976e-06
				3.06977	-6.42207e-06
				3.06982	-6.63828e-06
				3.0698	-6.73938e-06
				3.0698	-6.78985e-06
				3.06982	-6.81272e-06
				3.0698	-6.82306e-06
				3.06982	-6.83381e-06
				3.06987	-5.90105e-06
				3.07007	-4.96325e-06
				3.07007	-6.15097e-06
				3.07007	-6.52061e-06
				3.07007	-6.68527e-06
				3.07014	-5.5036e-06
				3.07039	-4.80036e-06
				3.07036	-6.05406e-06
				3.07034	-6.47088e-06
				3.07039	-6.63344e-06
				3.07053	-5.28258e-06
				3.07068	-5.22914e-06
				3.07068	-6.17295e-06
				3.07068	-6.50785e-06
				3.07068	-6.63009e-06
				3.07068	-6.68908e-06
				3.07068	-6.74291e-06
				3.07065	-6.76243e-06
				3.07065	-6.76834e-06
				3.07068	-6.77514e-06
				3.07087	-4.51854e-06
				3.07102	-5.41196e-06
				3.07097	-6.23153e-06
				3.07092	-6.51265e-06
				3.07095	-6.6306e-06
				3.07124	-4.39063e-06
				3.07129	-5.61806e-06
				3.07129	-6.27209e-06
				3.07129	-6.50943e-06
				3.07129	-6.61286e-06
				3.07153	-3.97633e-06
				3.07153	-5.64493e-06
				3.07153	-6.25178e-06
				3.07158	-6.47884e-06
				3.07158	-6.32876e-06
				3.07202	-4.31102e-06
				3.07202	-5.81522e-06
				3.07202	-6.29658e-06
				3.07202	-6.51944e-06
				3.07202	-6.57341e-06
				3.07197	-6.62357e-06
				3.07202	-6.63884e-06
				3.07202	-6.65449e-06
				3.07202	-6.67367e-06
				3.07212	-5.6505e-06
				3.07236	-4.59561e-06
				3.07236	-5.8976e-06
				3.07236	-6.31278e-06
				3.07236	-6.50166e-06
				3.07248	-5.29357e-06
				3.07263	-4.9579e-06
				3.07263	-5.98696e-06
				3.07263	-6.35483e-06
				3.07263	-6.49258e-06
				3.07278	-4.76844e-06
				3.073	-4.97145e-06
				3.073	-5.96917e-06
				3.073	-6.31432e-06
				3.073	-6.44843e-06
				3.07314	-4.68087e-06
				3.07324	-5.29615e-06
				3.07324	-6.0705e-06
				3.07324	-6.3451e-06
				3.07324	-6.45509e-06
				3.07324	-6.53202e-06
				3.07324	-6.54422e-06
				3.07324	-6.55446e-06
				3.07324	-6.58124e-06
				3.07324	-6.60121e-06
				3.07346	-4.0032e-06
				3.07349	-5.46412e-06
				3.07349	-6.12047e-06
				3.07349	-6.36107e-06
				3.07349	-6.46892e-06
				3.0738	-3.93107e-06
				3.07378	-5.62086e-06
				3.0738	-6.13881e-06
				3.0738	-6.34892e-06
				3.07383	-5.89294e-06
				3.0741	-4.072e-06
				3.0741	-5.62924e-06
				3.0741	-6.12894e-06
				3.0741	-6.32242e-06
				3.0741	-6.41593e-06
				3.0741	-6.4827e-06
				3.0741	-6.49234e-06
				3.0741	-6.48908e-06
				3.0741	-6.51609e-06
				3.07419	-5.44242e-06
				3.07441	-4.78048e-06
				3.07441	-5.85848e-06
				3.07446	-6.2407e-06
				3.07446	-6.35409e-06
				3.07456	-4.79435e-06
				3.07471	-4.72208e-06
				3.07471	-5.79888e-06
				3.07471	-6.1701e-06
				3.07471	-6.3261e-06
				3.07493	-4.62325e-06
				3.07507	-5.05978e-06
				3.07507	-5.89429e-06
				3.07507	-6.20214e-06
				3.07507	-6.32377e-06
				3.07522	-4.12846e-06
				3.07534	-5.05745e-06
				3.07532	-5.89071e-06
				3.07532	-6.17695e-06
				3.07532	-6.30342e-06
				3.07532	-6.35088e-06
				3.07532	-6.3871e-06
				3.07532	-6.40638e-06
				3.07534	-6.44643e-06
				3.07537	-6.43125e-06
				3.07566	-4.05968e-06
				3.07568	-5.51613e-06
				3.07568	-6.05555e-06
				3.07568	-6.24866e-06
				3.07571	-6.02547e-06
				3.07605	-3.75432e-06
				3.07605	-5.44358e-06
				3.07605	-5.99003e-06
				3.07605	-6.1933e-06
				3.07607	-5.76642e-06
				3.07629	-4.10238e-06
				3.07629	-5.53848e-06
				3.07629	-6.01732e-06
				3.07629	-6.19092e-06
				3.07639	-5.24577e-06
				3.07659	-4.23733e-06
				3.07661	-5.54407e-06
				3.07659	-6.0041e-06
				3.07659	-6.18165e-06
				3.07661	-6.25514e-06
				3.07661	-6.29257e-06
				3.07661	-6.32391e-06
				3.07666	-6.34994e-06
				3.07661	-6.35255e-06
				3.07673	-4.76132e-06
				3.07678	-4.92139e-06
				3.07683	-5.78975e-06
				3.07686	-6.10692e-06
				3.07688	-6.22827e-06
				3.0771	-4.20744e-06
				3.07727	-4.89652e-06
				3.07727	-5.73876e-06
				3.07727	-6.06053e-06
				3.07727	-6.20037e-06
				3.07749	-4.13263e-06
				3.07752	-5.1633e-06
				3.07752	-5.83553e-06
				3.07752	-6.0807e-06
				3.07752	-6.15702e-06
				3.07756	-6.23637e-06
				3.07752	-6.28382e-06
				3.07752	-6.29718e-06
				3.07754	-6.29188e-06
				3.07754	-6.31697e-06
				3.07788	-3.48243e-06
				3.07788	-5.301e-06
				3.07788	-5.86212e-06
				3.07788	-6.09909e-06
				3.0779	-5.94151e-06
				3.0782	-3.91523e-06
				3.07825	-5.41983e-06
				3.07825	-5.89397e-06
				3.07825	-6.09271e-06
				3.07827	-5.33899e-06
				3.07849	-3.93991e-06
				3.07849	-5.37564e-06
				3.07849	-5.86682e-06
				3.07849	-6.04219e-06
				3.07861	-4.9927e-06
				3.07881	-4.35731e-06
				3.07886	-5.51636e-06
				3.07886	-5.90053e-06
				3.07886	-6.05602e-06
				3.07886	-6.13034e-06
				3.07886	-6.18687e-06
				3.07886	-6.20722e-06
				3.07883	-6.20461e-06
				3.07883	-6.21933e-06
				3.079	-4.2811e-06
				3.0791	-4.70621e-06
				3.07913	-5.61005e-06
				3.07913	-5.94188e-06
				3.07913	-6.0786e-06
				3.07937	-4.1507e-06
				3.07942	-4.98607e-06
				3.07947	-5.68442e-06
				3.07947	-5.9457e-06
				3.07944	-6.07064e-06
				3.07966	-3.64264e-06
				3.07971	-4.9659e-06
				3.07971	-5.66687e-06
				3.07971	-5.91176e-06
				3.07971	-6.03977e-06
				3.08	-3.65456e-06
				3.08005	-5.17098e-06
				3.08005	-5.72954e-06
				3.08003	-5.93695e-06
				3.08005	-6.04554e-06
				3.08005	-6.07041e-06
				3.08005	-6.09998e-06
				3.08005	-6.13811e-06
				3.08003	-6.14081e-06
				3.08008	-5.57995e-06
				3.08032	-3.71556e-06
				3.08032	-5.26854e-06
				3.08032	-5.75474e-06
				3.08032	-5.95464e-06
				3.0804	-5.10626e-06
				3.08057	-4.21482e-06
				3.08059	-5.39543e-06
				3.08064	-5.7911e-06
				3.08059	-5.96084e-06
				3.08071	-4.55652e-06
				3.08093	-4.18976e-06
				3.08093	-5.36093e-06
				3.08093	-5.75301e-06
				3.08093	-5.92521e-06
				3.08093	-5.98924e-06
				3.08093	-6.00736e-06
				3.08093	-6.063e-06
				3.08093	-6.08768e-06
				3.08093	-6.08684e-06
				3.0811	-4.13114e-06
				3.08123	-4.79231e-06
				3.08125	-5.56381e-06
				3.0812	-5.84475e-06
				3.0812	-5.96289e-06
				3.08145	-3.64119e-06
				3.08154	-4.78183e-06
				3.08154	-5.53574e-06
				3.08154	-5.80489e-06
				3.08154	-5.92256e-06
				3.08176	-3.7018e-06
				3.08179	-5.02188e-06
				3.08179	-5.60204e-06
				3.08179	-5.82603e-06
				3.08179	-5.92512e-06
				3.08213	-3.24585e-06
				3.08215	-4.92902e-06
				3.08215	-5.53881e-06
				3.08215	-5.79883e-06
				3.08215	-5.88926e-06
				3.08215	-5.94435e-06
				3.08215	-5.97523e-06
				3.08213	-6e-06
				3.08215	-6.00051e-06
				3.08223	-5.27583e-06
				3.08252	-4.02857e-06
				3.08252	-5.25494e-06
				3.08252	-5.67851e-06
				3.08252	-5.86179e-06
				3.08264	-4.67266e-06
				3.08289	-3.96809e-06
				3.08289	-5.1985e-06
				3.08289	-5.62519e-06
				3.08289	-5.81457e-06
				3.08298	-4.45291e-06
				3.08315	-4.41219e-06
				3.0832	-5.3416e-06
				3.08313	-5.67469e-06
				3.08315	-5.82892e-06
				3.08335	-3.88257e-06
				3.0835	-4.35484e-06
				3.0835	-5.3043e-06
				3.0835	-5.62649e-06
				3.0835	-5.77164e-06
				3.0835	-5.85942e-06
				3.0835	-5.88475e-06
				3.0835	-5.88908e-06
				3.0835	-5.90915e-06
				3.0835	-5.92661e-06
				3.08369	-3.65607e-06
				3.08379	-4.85997e-06
				3.08374	-5.4867e-06
				3.08377	-5.72088e-06
				3.08377	-5.81383e-06
				3.08408	-3.15995e-06
				3.08411	-4.83226e-06
				3.08411	-5.46756e-06
				3.08411	-5.69443e-06
				3.08411	-5.78035e-06
				3.08435	-3.36231e-06
				3.08435	-4.98737e-06
				3.08435	-5.49103e-06
				3.08435	-5.69853e-06
				3.08435	-5.79972e-06
				3.08435	-5.83027e-06
				3.08435	-5.85676e-06
				3.08435	-5.86491e-06
				3.08435	-5.89229e-06
				3.08445	-4.85139e-06
				3.08472	-3.76802e-06
				3.08472	-5.09326e-06
				3.08472	-5.53252e-06
				3.08472	-5.72484e-06
				3.08481	-4.49002e-06
				3.08496	-4.16925e-06
				3.08496	-5.20102e-06
				3.08496	-5.56442e-06
				3.08496	-5.71511e-06
				3.08516	-3.956e-06
				3.08533	-4.17037e-06
				3.08533	-5.16484e-06
				3.08533	-5.53541e-06
				3.08533	-5.67851e-06
				3.08547	-3.89798e-06
				3.08557	-4.51966e-06
				3.08557	-5.28912e-06
				3.08557	-5.55888e-06
				3.08557	-5.66877e-06
				3.08562	-5.74812e-06
				3.08557	-5.7695e-06
				3.08557	-5.79897e-06
				3.08557	-5.78677e-06
				3.0856	-5.81532e-06
				3.08589	-3.17396e-06
				3.08594	-4.67887e-06
				3.08594	-5.34267e-06
				3.08594	-5.57825e-06
				3.08594	-5.68274e-06
				3.08623	-3.25106e-06
				3.08623	-4.79752e-06
				3.08621	-5.35296e-06
				3.08621	-5.57387e-06
				3.08621	-5.36628e-06
				3.08655	-3.11143e-06
				3.08655	-4.81084e-06
				3.08655	-5.34961e-06
				3.08655	-5.5579e-06
				3.0866	-4.90483e-06
				3.08679	-3.6546e-06
				3.08679	-4.95892e-06
				3.08679	-5.38863e-06
				3.08679	-5.5729e-06
				3.08679	-5.6399e-06
				3.08679	-5.68791e-06
				3.08679	-5.71422e-06
				3.08679	-5.70673e-06
				3.08679	-5.72512e-06
				3.08696	-4.12193e-06
				3.08716	-4.03312e-06
				3.08716	-5.09485e-06
				3.08716	-5.43143e-06
				3.08716	-5.59064e-06
				3.08728	-3.89495e-06
				3.0874	-4.32671e-06
				3.0874	-5.16311e-06
				3.0874	-5.44437e-06
				3.0874	-5.5661e-06
				3.08765	-3.38012e-06
				3.08777	-4.2977e-06
				3.08777	-5.12069e-06
				3.08777	-5.41806e-06
				3.08779	-5.5443e-06
				3.08779	-5.60172e-06
				3.08779	-5.64097e-06
				3.08777	-5.67851e-06
				3.08777	-5.6861e-06
				3.08779	-5.69881e-06
				3.08809	-3.40892e-06
				3.08813	-4.72688e-06
				3.08813	-5.28018e-06
				3.08813	-5.49345e-06
				3.08811	-5.59329e-06
				3.08845	-2.77263e-06
				3.0884	-4.63752e-06
				3.08845	-5.20442e-06
				3.08848	-5.43939e-06
				3.0885	-5.03079e-06
				3.08874	-3.38261e-06
				3.08874	-4.7924e-06
				3.08874	-5.263e-06
				3.08874	-5.44777e-06
				3.08884	-4.49606e-06
				3.08911	-3.47183e-06
				3.08911	-4.80367e-06
				3.08911	-5.24838e-06
				3.08911	-5.44316e-06
				3.08911	-5.50035e-06
				3.08911	-5.57387e-06
				3.08911	-5.59236e-06
				3.08911	-5.61201e-06
				3.08911	-5.62491e-06
				3.08923	-4.03598e-06
				3.08935	-4.20564e-06
				3.08935	-5.06663e-06
				3.08935	-5.38249e-06
				3.08935	-5.4827e-06
				3.0896	-3.44074e-06
				3.08972	-4.12655e-06
				3.08972	-5.01187e-06
				3.08972	-5.32554e-06
				3.0897	-5.44344e-06
				3.08989	-3.40405e-06
				3.08997	-4.41442e-06
				3.08997	-5.10761e-06
				3.08997	-5.33876e-06
				3.08997	-5.45424e-06
				3.09026	-2.97884e-06
				3.09033	-4.33281e-06
				3.09033	-5.04404e-06
				3.09033	-5.30402e-06
				3.09033	-5.41061e-06
				3.09033	-5.47236e-06
				3.09033	-5.50142e-06
				3.09033	-5.53755e-06
				3.09033	-5.53089e-06
				3.09036	-5.30384e-06
				3.09058	-3.2746e-06
				3.09058	-4.73256e-06
				3.09058	-5.202e-06
				3.09058	-5.37937e-06
				3.09065	-4.63685e-06
				3.09094	-3.19683e-06
				3.09094	-4.66462e-06
				3.09094	-5.1707e-06
				3.09094	-5.34235e-06
				3.09099	-4.26469e-06
				3.09119	-3.67521e-06
				3.09119	-4.79957e-06
				3.09119	-5.20004e-06
				3.09119	-5.35613e-06
				3.09119	-5.42109e-06
				3.09119	-5.45364e-06
				3.09119	-5.49625e-06
				3.09119	-5.5071e-06
				3.09119	-5.5064e-06
				3.09136	-3.55462e-06
				3.09153	-4.01346e-06
				3.09148	-4.90462e-06
				3.09145	-5.23105e-06
				3.0915	-5.37112e-06
				3.0917	-3.377e-06
				3.0918	-4.22704e-06
				3.0918	-4.98295e-06
				3.0918	-5.24181e-06
				3.0918	-5.37098e-06
				3.09199	-3.07814e-06
				3.09209	-4.18914e-06
				3.09211	-4.94178e-06
				3.09209	-5.20726e-06
				3.09214	-5.30844e-06
				3.09236	-3.03634e-06
				3.09241	-4.38774e-06
				3.09241	-5.01308e-06
				3.09241	-5.21541e-06
				3.09241	-5.33327e-06
				3.09241	-5.37983e-06
				3.09241	-5.4094e-06
				3.09241	-5.41643e-06
				3.09241	-5.43161e-06
				3.09243	-4.88842e-06
				3.09265	-3.05781e-06
				3.09265	-4.57764e-06
				3.09265	-5.08772e-06
				3.09265	-5.26644e-06
				3.0928	-4.41601e-06
				3.09312	-3.50473e-06
				3.09309	-4.71086e-06
				3.09314	-5.09121e-06
				3.09314	-5.27469e-06
				3.09326	-3.8765e-06
				3.09341	-3.54373e-06
				3.09338	-4.66141e-06
				3.09338	-5.07124e-06
				3.09341	-5.23892e-06
				3.09358	-3.62587e-06
				3.09375	-3.84168e-06
				3.09375	-4.76092e-06
				3.09375	-5.10216e-06
				3.09375	-5.2372e-06
				3.09375	-5.28973e-06
				3.09375	-5.324e-06
				3.09375	-5.33732e-06
				3.09375	-5.37471e-06
				3.09375	-5.36554e-06
				3.09399	-3.18552e-06
				3.09409	-4.08739e-06
				3.09409	-4.85699e-06
				3.09407	-5.14188e-06
				3.09412	-5.26197e-06
				3.09431	-3.09938e-06
				3.09436	-4.26944e-06
				3.09436	-4.8996e-06
				3.09436	-5.15189e-06
				3.09436	-5.25368e-06
				3.09458	-2.5952e-06
				3.0946	-4.25968e-06
				3.0946	-4.87366e-06
				3.0946	-5.11585e-06
				3.0946	-5.23157e-06
				3.0946	-5.26495e-06
				3.0946	-5.28991e-06
				3.0946	-5.31981e-06
				3.0946	-5.33657e-06
				3.09468	-4.59551e-06
				3.09492	-3.31292e-06
				3.09492	-4.58811e-06
				3.09495	-5.01955e-06
				3.09492	-5.16633e-06
				3.09502	-3.997e-06
				3.09522	-3.3021e-06
				3.09522	-4.55407e-06
				3.09522	-4.97685e-06
				3.09522	-5.14043e-06
				3.09531	-3.77424e-06
				3.09546	-3.72864e-06
				3.09546	-4.68497e-06
				3.09546	-5.01368e-06
				3.09546	-5.14071e-06
				3.09565	-3.22805e-06
				3.09578	-3.71591e-06
				3.09575	-4.62709e-06
				3.0958	-4.98192e-06
				3.09578	-5.12097e-06
				3.09583	-5.18477e-06
				3.09583	-5.2243e-06
				3.0958	-5.24353e-06
				3.09578	-5.26649e-06
				3.0958	-5.2732e-06
				3.096	-3.08896e-06
				3.09607	-4.10874e-06
				3.09607	-4.79817e-06
				3.09607	-5.05429e-06
				3.09607	-5.16488e-06
				3.09636	-2.60812e-06
				3.09641	-4.11463e-06
				3.09639	-4.77987e-06
				3.09639	-5.03487e-06
				3.09634	-5.14188e-06
				3.09668	-2.61325e-06
				3.09668	-4.3022e-06
				3.09668	-4.82481e-06
				3.09668	-5.03207e-06
				3.09673	-4.56013e-06
				3.09705	-2.80299e-06
				3.09705	-4.29945e-06
				3.09705	-4.80688e-06
				3.09705	-5.03147e-06
				3.09705	-5.10393e-06
				3.09705	-5.14858e-06
				3.09705	-5.16647e-06
				3.09705	-5.19827e-06
				3.09705	-5.19496e-06
				3.09714	-3.9015e-06
				3.09729	-3.53118e-06
				3.09729	-4.56823e-06
				3.09729	-4.95403e-06
				3.09731	-5.07454e-06
				3.09746	-3.35749e-06
				3.09766	-3.56273e-06
				3.09766	-4.56143e-06
				3.09766	-4.90169e-06
				3.09766	-5.02705e-06
				3.09775	-3.35451e-06
				3.0979	-3.78196e-06
				3.0979	-4.61978e-06
				3.0979	-4.92749e-06
				3.0979	-5.04493e-06
				3.0979	-5.08935e-06
				3.0979	-5.12237e-06
				3.0979	-5.17047e-06
				3.0979	-5.16404e-06
				3.0979	-5.17466e-06
				3.09819	-2.70353e-06
				3.09827	-3.98702e-06
				3.09827	-4.71561e-06
				3.09827	-4.94588e-06
				3.09827	-5.07799e-06
				3.09861	-2.60468e-06
				3.09863	-4.14229e-06
				3.09863	-4.72004e-06
				3.09863	-4.95473e-06
				3.09866	-4.75794e-06
				3.09895	-2.51495e-06
				3.09893	-4.19323e-06
				3.09895	-4.71845e-06
				3.09895	-4.92316e-06
				3.09905	-4.28838e-06
				3.09924	-3.05262e-06
				3.09924	-4.33777e-06
				3.09924	-4.77484e-06
				3.09924	-4.93154e-06
				3.09924	-5.01545e-06
				3.09924	-5.04963e-06
				3.09924	-5.07012e-06
				3.09924	-5.10085e-06
				3.09924	-5.10686e-06
				3.09937	-3.48138e-06
				3.09951	-3.40506e-06
				3.09954	-4.46746e-06
				3.09961	-4.80241e-06
[truncated: 62,002 more rows]
