# Supplementary material for: Electrochemical surface passivation of LiCoO2 particles at ultrahigh voltage and its applications in lithium-based batteries
Source: Nat Commun. 2018 Nov 21;9:4918. doi: 10.1038/s41467-018-07296-6 (PMC6249257; doi:10.1038/s41467-018-07296-6)
Supplement: Supplementary file 9 — Source Data Supplementary Figure 6 [file 41467_2018_7296_MOESM9_ESM.xlsx]

## Sheet: Sheet1
Supplementary Figure 6
				Zreal(Ω）	-Zimag(Ω)		Zreal(Ω）	-Zimag(Ω)		Zreal(Ω）	-Zimag(Ω)		Zreal(Ω）	-Zimag(Ω)		Zreal(Ω）	-Zimag(Ω)		Zreal(Ω）	-Zimag(Ω)
			Bare LCO-10th	10.0463	1.81073	Bare LCO-50th	8.63604	2.25933	Bare LCO-100th	8.89905	3.83061	2% LAF-LCO-10th	10.0088	1.8132	2% LAF-LCO-50th	8.72741	2.2208	2% LAF-LCO-100th	8.95275	2.49289
				10.2587	2.35278		8.80766	2.77527		9.61282	5.00863		10.2477	2.50132		8.99758	2.8212		9.22641	2.90242
				10.5387	2.94698		9.00809	3.38688		10.3892	6.19398		10.5567	3.2518		9.31767	3.4794		9.52643	3.37031
				10.9005	3.60434		9.24667	4.12011		11.2609	7.426		10.9567	4.07028		9.69791	4.21396		9.85982	3.91498
				11.3652	4.32856		9.54238	5.00273		12.2375	8.73607		11.4713	4.97728		10.1556	5.05284		10.2361	4.55784
				11.9564	5.12016		9.91318	6.06808		13.3155	10.1506		12.1342	5.97959		10.7192	6.01883		10.6674	5.32178
				12.7007	5.9705		10.3935	7.35621		14.5355	11.7216		12.9841	7.07414		11.4295	7.1337		11.1783	6.23622
				13.6266	6.86114		11.0318	8.90725		15.9352	13.48		14.0761	8.24274		12.3499	8.40926		11.8012	7.33059
				14.7523	7.75734		11.8897	10.7543		17.5386	15.4614		15.4444	9.43568		13.5461	9.83268		12.5802	8.6289
				16.0923	8.61876		13.0569	12.9266		19.379	17.6994		17.1161	10.5782		15.1088	11.3552		13.5827	10.1527
				17.6398	9.39401		14.6486	15.4227		21.5483	20.2548		19.0834	11.5728		17.1166	12.889		14.8925	11.9063
				19.37	10.0242		16.7829	18.2035		24.0317	23.0887		21.3195	12.3645		19.6036	14.2624		16.6108	13.8533
				21.2327	10.4843		19.5805	21.1785		26.9826	26.2865		23.7209	12.8562		22.5284	15.3121		18.843	15.9245
				23.1809	10.7418		23.1578	24.1974		30.5254	29.8689		26.1987	13.0323		25.7665	15.8656		21.6839	17.9661
				25.1367	10.7937		27.5438	27.042		34.6777	33.7441		28.6282	12.9038		29.0787	15.8324		25.153	19.7739
				27.0495	10.648		32.7065	29.4771		39.5932	37.8872		30.9348	12.5266		32.2265	15.2341		29.1814	21.1421
				28.8868	10.35		38.4973	31.2368		45.3785	42.1962		33.063	11.9739		35.0651	14.2227		33.5825	21.8693
				30.6016	9.93		44.6688	32.2902		52.0805	46.5442		35.0036	11.301		37.4676	12.9568		38.1112	21.8546
				32.1837	9.41754		50.9985	32.5199		59.7305	50.7772		36.757	10.5679		39.4451	11.5756		42.4523	21.1134
				33.6487	8.84787		57.1894	31.8995		68.3996	54.7382		38.3422	9.77707		41.0344	10.197		46.3956	19.7585
				34.9577	8.24222		63.0325	30.603		77.962	58.1993		39.7353	8.96822		42.3063	8.93026		49.78	17.9836
				36.1221	7.62671		68.3873	28.7993		88.3324	60.944		40.9638	8.18362		43.3494	7.79073		52.5613	16.0684
				37.1533	7.02093		73.1043	26.554		99.4143	62.7954		42.0192	7.43019		44.1685	6.76878		54.8236	14.1458
				38.0442	6.4527		77.2281	24.1375		110.879	63.5212		42.9256	6.7349		44.8361	5.88183		56.625	12.3307
				38.8356	5.94528		80.6723	21.6324		122.326	62.992		43.7188	6.12261		45.3893	5.12396		58.0513	10.686
				39.5374	5.50402		83.5907	19.1946		133.414	61.3213		44.4001	5.60262		45.8542	4.47784		59.1769	9.24203
				40.1643	5.14812		86.0743	16.9305		143.723	58.5929		44.975	5.17392		46.2601	3.94424		60.0529	7.98844
				40.7211	4.87917		87.9895	14.7908		152.891	55.2888		45.4941	4.84228		46.6104	3.50688		60.7469	6.94948
				41.2642	4.68136		89.5165	12.8969		160.962	51.7375		45.9939	4.60636		46.9156	3.15343		61.3692	6.0951
				41.761	4.54961		90.9372	11.2622		167.855	48.2411		46.4488	4.46234		47.2008	2.87223		61.9056	5.42599
				42.258	4.48317		91.9839	9.90331		173.72	45.3066		46.8789	4.41388		47.4618	2.65263		62.3764	4.8649
				42.7596	4.5332		92.943	8.73228		179.01	42.9823		47.3098	4.43546		47.7519	2.49939		62.7927	4.45134
				43.309	4.61877		93.662	7.73167		183.646	41.4578		47.7158	4.55748		47.9958	2.38576		63.1633	4.14526
				43.7991	4.70995		94.4914	7.02145		188.389	40.1861		48.1124	4.79003		48.2491	2.31017		63.5339	3.94332
				44.3971	4.95804		95.111	6.41573		192.204	40.4832		48.5643	5.14018		48.5146	2.27816		63.8715	3.81549
				44.9506	5.21878		95.6641	5.94217		196.206	41.1237		49.0021	5.62062		48.7605	2.27069		64.3423	3.75089
				45.5771	5.5834		96.5577	5.25618		200.481	45.3348		49.4664	6.23908		48.9956	2.2973		64.6669	3.77114
				46.0417	5.85461		96.8282	5.36291		204.722	45.09		50.0651	7.07721		49.2297	2.35728		65.1004	3.81631
				46.506	6.35136		97.2201	5.28942		209.031	48.1565		50.6832	8.07065		49.4975	2.45151		65.451	3.92484
				46.8657	6.85949		97.5899	5.25988		213.781	52.1022		51.4929	9.42344		49.711	2.65762		65.789	4.10671
				47.492	7.96409		97.9682	5.45078		219.067	58.0264		52.2854	10.7334		50.0346	2.77452		66.1174	4.43432
				47.9973	9.13919		98.141	5.89236		224.572	64.9072		53.2927	12.4465		50.2942	3.01446		66.4151	4.88733
				48.5842	10.6783		98.3372	6.51163		231.382	72.9527		54.5165	14.4759		50.5933	3.31097		66.6312	5.51007
				49.284	12.6908		98.7254	7.42153		239.116	83.2547		55.9955	16.8535		50.8945	3.69045		66.8775	6.38253
				50.1693	14.9697		98.896	8.67599		247.979	93.6881		57.7836	19.6104		51.248	4.13874		67.0909	7.48415
				51.3068	17.8758		99.2136	10.343		257.984	106.911		60.0261	22.8701		51.6319	4.69773		67.4562	8.92158
				52.7933	21.3143		99.5307	12.5356		269.913	121.767		62.8068	26.5076		52.0316	5.35783		67.808	10.7143
				54.7416	25.2649		99.7688	15.1742		283.777	138.814		66.3055	30.5173		52.5337	6.15639		68.2889	12.895
				57.2075	30.0726		100.346	18.5822		300.631	157.467		70.6261	35.0323		53.0896	7.10253		68.8324	15.6285
				60.2856	35.6389		100.912	22.8555		319.168	181.262		76.0005	39.9415		53.7181	8.2613		69.5636	19.0026
				64.365	41.3789		101.772	27.8398		341.352	204.007		82.4805	44.1536		54.3829	9.4757		70.4403	22.7688
				68.9382	48.4974		102.811	34.2586		366.165	233.292		90.0788	49.052		55.2	11.1225		71.4924	27.6841
				74.3868	56.591		104.334	42.1403					98.798	53.3378		56.1584	12.9915		72.9126	33.7479
				80.5805	65.7382		106.363	51.8235					108.406	57.1259		57.2049	15.2434		74.561	41.2358
				87.65	76.2914		109.105	63.9783					118.372	60.0506		58.5202	17.8597		76.5832	50.5913
				95.7207	88.7445		112.522	79.1834					128.947	62.3261		59.8941	21.0802		79.0025	62.3187
				105.216	103.701		117.173	98.269					139.029	63.6088		61.5315	24.9143		81.8867	77.0479
							123.413	121.975								63.3145	29.6202		85.4244	95.5893
																65.5449	35.3224
																67.9723	42.4274
																71.1487	51.1925
