# Supplementary material for: Electrochemical surface passivation of LiCoO2 particles at ultrahigh voltage and its applications in lithium-based batteries
Source: Nat Commun. 2018 Nov 21;9:4918. doi: 10.1038/s41467-018-07296-6 (PMC6249257; doi:10.1038/s41467-018-07296-6)
Supplement: Supplementary file 10 — Source Data Supplementary Figure 7 [file 41467_2018_7296_MOESM10_ESM.xlsx]

## Sheet: Sheet1
Supplementary Figure 7
				Cycle number	Co content(ppb)				Cycle number	Co content(ppb)
			Bare LCO	1	2.36			2% LAF-LCO	1	2.28
				5	5.98				5	4.09
				10	8.46				10	5.68
				25	33.9				25	7.39
				50	69.2				50	25.3
