# Supplementary material for: Electrochemical surface passivation of LiCoO2 particles at ultrahigh voltage and its applications in lithium-based batteries
Source: Nat Commun. 2018 Nov 21;9:4918. doi: 10.1038/s41467-018-07296-6 (PMC6249257; doi:10.1038/s41467-018-07296-6)
Supplement: Supplementary file 11 — Source Data Supplementary Figure 8 [file 41467_2018_7296_MOESM11_ESM.xlsx]

## Sheet: Sheet1
Supplementary Figure 8
				Cycle number	Discharge capacity(mAh g-1)	Coulombic efficiency(%)						Cycle number	Discharge capacity(mAh g-1)	Coulombic efficiency(%)
			Bare LCO	1	194.7	93.63					2% LAF-LCO	1	211.461	95.936
				2	190.3	95.63						2	211.464	97.713
				3	170.5	97.39						3	200.813	97.938
				4	166.5	98.78						4	200.703	99.173
				5	162.5	98.75						5	200.208	99.299
				6	158.6	98.63						6	199.511	99.274
				7	155.3	98.82						7	198.824	99.29
				8	151.9	98.64						8	198.248	99.285
				9	148.4	98.59						9	197.788	99.3
				10	145.1	98.53						10	197.155	99.344
				11	141.9	98.6						11	196.472	99.342
				12	139.5	98.95						12	195.78	99.394
				13	135.6	98						13	195.262	99.284
				14	133.2	98.54						14	194.502	99.396
				15	130.4	99.02						15	193.969	99.354
				16	126.4	97.62						16	193.513	99.353
				17	123.9	98.49						17	192.943	99.382
				18	122.1	99.63						18	192.448	99.308
				19	118.1	97.18						19	191.422	99.219
				20	115.7	98.73						20	190.775	99.311
				21	112.9	98.18						21	189.748	99.278
				22	110.6	98.58						22	189.112	99.277
				23	108.1	98.45						23	188.202	99.279
				24	105.7	98.48						24	187.324	99.258
				25	104	99.06						25	186.254	99.236
				26	100.6	97.39						26	185.644	99.276
				27	98.3	98.37						27	184.811	99.19
				28	96.8	99.49						28	184.275	99.293
				29	93	96.8						29	183.399	99.224
				30	91.1	98.28						30	182.678	99.202
				31	92.7	102.88						31	181.992	99.304
				32	90.8	97.51						32	181.192	99.235
				33	90.9	100.13						33	180.93	99.257
				34	89.5	98.71						34	180.359	99.236
				35	87.2	98.28						35	179.633	99.103
				36	85.6	98.09						36	179.064	99.232
				37	85.1	99.78						37	178.223	99.082
				38	84.6	99.19						38	177.609	99.122
				39	84.4	100.09						39	177.423	99.146
				40	81.6	97.2						40	176.31	99.116
				41	80.2	98.7						41	176.205	99.201
				42	77.7	97.71						42	175.559	99.072
				43	76.9	98.78						43	174.986	99.087
				44	74.4	98						44	174.607	99.233
				45	72.7	98.36						45	174.034	99.061
				46	72.1	98.96						46	173.152	99.035
				47	69.9	97.82						47	172.843	99.204
				48	69.9	100.61						48	172.511	99.036
				49	67.5	96.73						49	172.124	99.068
				50	66.5	99.04						50	171.784	99.071
				51	66.4	99.43						51	171.551	98.96
				52	64.8	98.27						52	171.096	99.02
				53	66	101.05						53	170.992	98.871
				54	64.8	99.01						54	170.537	98.971
				55	65.6	100.7						55	170.119	98.967
				56	64.8	99.13						56	169.624	98.922
				57	63.9	98.42						57	169.432	98.829
				58	64.7	101.13						58	169.053	98.937
				59	65.1	100.12						59	168.905	98.893
				60	64.7	99.13						60	168.372	98.687
				61	63.8	98.94						61	168.142	98.753
				62	63.3	98.58						62	166.921	98.654
				63	60.7	97.38						63	166.429	98.674
				64	58.5	97.65						64	166.121	98.763
				65	58.6	99.42						65	165.284	98.777
				66	57.1	98.49						66	164.637	98.666
				67	57	99.94						67	164.285	98.64
				68	55.4	97.65						68	163.528	98.636
				69	55.6	100.98						69	163.906	98.778
				70	53.7	96.32						70	163.185	98.5
				71	54.3	101.94						71	162.693	98.612
				72	52	95.66						72	161.839	98.528
				73	53	102.66						73	161.162	98.526
				74	50.3	94.98						74	160.512	98.567
				75	50.9	102.06						75	159.896	98.603
				76	48.9	95.91						76	159.737	98.953
				77	49.1	101.11						77	160.859	98.736
				78	47	95.75						78	160.675	98.547
				79	47.4	100.49						79	160.297	98.639
				80	45.2	96.36						80	160.028	98.492
				81	46.8	100.57						81	159.072	98.414
				82	43.3	96.28						82	158.337	98.402
				83	43.6	99.23						83	158.188	98.64
				84	44.2	102.65						84	157.497	98.489
				85	46.5	100.74						85	156.93	98.532
				86	44.3	98.98						86	156.201	98.475
				87	44.5	98.74						87	157.631	98.805
				88	42.5	97.13						88	157.183	98.324
				89	43.4	100.1						89	157.102	98.459
				90	39.5	95.68						90	157.178	98.342
				91	40.4	99.53						91	157.03	98.345
				92	36.9	95.95						92	157.687	98.288
				93	37.9	100.62						93	158.696	98.354
				94	37.3	99.5						94	158.01	98.2
				95	38.1	99.9						95	157.71	98.298
				96	34.4	95.67						96	157.754	98.099
				97	36.5	101.91						97	158.214	98.779
				98	32.6	94.91						98	158.869	98.182
				99	34.2	101.93						99	158.483	98.053
				100	30.3	93.76						100	158.844	98.24
