# Supplementary material for: Electrochemical surface passivation of LiCoO2 particles at ultrahigh voltage and its applications in lithium-based batteries
Source: Nat Commun. 2018 Nov 21;9:4918. doi: 10.1038/s41467-018-07296-6 (PMC6249257; doi:10.1038/s41467-018-07296-6)
Supplement: Supplementary file 12 — Source Data Supplementary Figure 9 [file 41467_2018_7296_MOESM12_ESM.xlsx]

## Sheet: Supplementary Figure 9a
Supplementary Figure 9a
				Cycle number	Discharge capacity(mAh g-1)	Coulombic efficiency(%)			Cycle number	Discharge capacity(mAh g-1)	Coulombic efficiency(%)
			Bare LCO	1	232.456	90.776		2% LAF-LCO	1	240.237	95.86
				2	219.47	94.167			2	238.883	97.325
				3	206.517	97.316			3	229.672	98.102
				4	201.381	98.732			4	226.204	98.441
				5	196.832	98.842			5	222.478	98.472
				6	192.419	98.727			6	219.452	98.559
				7	188.227	98.905			7	216.874	98.569
				8	184.553	99.061			8	212.235	98.737
				9	181.023	99.278			9	207.883	98.96
				10	179.265	98.851			10	207.019	99.076
				11	177.386	99.318			11	205.718	99.066
				12	174.503	98.892			12	204.19	99.136
				13	173.78	99.111			13	203.072	99.164
				14	170.425	98.787			14	202.099	99.257
				15	168.797	99.084			15	201.665	99.148
				16	165.632	98.529			16	201.285	99.135
				17	163.707	99.166			17	198.53	99.114
				18	161.463	98.822			18	198.365	99.292
				19	160.892	99.604			19	197.422	99.358
				20	159.401	98.933			20	197.612	99.153
				21	159.553	99.587			21	196.913	99.287
				22	158.732	99.182			22	195.27	99.193
				23	158.232	99.194			23	195.422	99.205
				24	157.512	98.929			24	193.483	99.27
				25	156.59	98.998			25	193.575	99.151
				26	155.247	98.598			26	192.735	99.15
				27	154.154	98.999			27	191.095	99.115
				28	152.776	98.635			28	189.94	99.332
				29	151.322	98.718			29	188.966	99.309
				30	150.597	99.007			30	188.54	99.232
				31	148.749	98.392			31	187.324	99.467
				32	147.504	98.661			32	187.597	99.324
				33	145.912	98.763			33	188.147	99.406
				34	144.679	98.73			34	187.195	99.198
				35	142.859	98.284			35	187.103	99.222
				36	143.245	99.497			36	185.042	99.379
				37	141.626	98.468			37	184.107	99.169
				38	139.816	98.669			38	183.598	99.477
				39	138.315	98.143			39	183.894	99.208
				40	134.812	98.014			40	183.932	99.335
				41	133.093	98.686			41	183.354	99.202
				42	131.274	98.803			42	183.263	99.308
				43	130.103	98.753			43	180.578	99.189
				44	127.159	97.897			44	181.263	99.205
				45	125.492	98.897			45	179.325	99.435
				46	124.754	99.328			46	180.092	99.117
				47	122.092	98.015			47	178.215	99.621
				48	120.593	98.674			48	178.951	99.165
				49	119.543	99.192			49	178.807	99.739
				50	118.387	98.976			50	178.408	99.308
				51	118.714	100.071			51	178.199	99.638
				52	118.158	98.804			52	178.305	99.39
				53	116.256	98.257			53	177.993	99.511
				54	115.366	98.808			54	177.035	99.483
				55	113.107	98.496			55	177.271	99.462
				56	109.889	97.78			56	176.472	99.392
				57	110.779	99.658			57	175.397	99.339
				58	109.972	99.683			58	173.464	99.585
				59	108.633	98.151			59	172.26	99.108
				60	108.063	99.204			60	170.643	99.989
				61	107.834	99.119			61	170.701	99.173
				62	105.385	98.346			62	171.212	99.99
				63	106.747	99.808			63	170.228	99.171
				64	106.693	99.117			64	171.546	100.049
				65	103.696	97.42			65	170.245	99.075
				66	106.579	101.192			66	171.647	99.963
				67	105.377	98.409			67	169.964	99.309
				68	103.057	97.622			68	172.655	99.977
				69	104.502	100.19			69	172.161	99.495
				70	102.889	98.464			70	173.613	99.616
				71	100.181	97.599			71	173.727	99.508
				72	101.725	100.421			72	174.077	99.37
				73	100.173	98.086			73	171.248	99.444
				74	99.0473	98.413			74	172.168	99.259
				75	100.196	101.448			75	169.549	99.618
				76	99.6407	97.491			76	170.784	99.367
				77	97.4344	97.719			77	168.682	99.621
				78	95.9433	99.237			78	170.511	99.41
				79	96.9856	98.402			79	169.971	99.537
				80	94.0109	97.978			80	170.48	99.516
				81	91.797	97.803			81	170.138	99.511
				82	92.8012	100.927			82	170.526	99.437
				83	94.2772	99.63			83	170.963	99.86
				84	92.3448	97.042			84	175.371	99.05
				85	89.2788	97.718			85	175.234	98.926
				86	92.4589	101.317			86	174.344	98.831
				87	92.1165	98.455			87	174.237	98.95
				88	90.6862	99.127			88	173.53	98.933
				89	88.9897	97.907			89	173.477	98.924
				90	89.9026	99.478			90	173.195	98.867
				91	89.8418	99.294			91	172.754	98.834
				92	90.0624	99.37			92	171.613	98.839
				93	91.8731	100.6			93	170.997	98.913
				94	90.1461	97.051			94	170.464	98.901
				95	86.7073	97.477			95	169.78	98.927
				96	86.7377	99.694			96	169.103	98.972
				97	88.6473	100.146			97	168.791	98.921
				98	88.1908	98.891			98	168.889	98.953
				99	86.7073	97.669			99	168.509	98.84
				100	88.9212	103.005			100	167.741	98.883

## Sheet: Supplementary Figure 9b
Supplementary Figure 9b
				Cycle number	Discharge capacity(mAh g-1)	Coulombic efficiency(%)			Cycle number	Discharge capacity(mAh g-1)	Coulombic efficiency(%)
			Bare LCO	1	244.2	90.05		2% LAF-LCO	1	246.794	94.801
				2	235.1	94.96			2	241.661	97.678
				3	228.2	97.15			3	237.036	98.368
				4	221.7	98.71			4	233.94	98.378
				5	216.1	98.64			5	230.007	98.514
				6	209.9	98.51			6	225.898	98.556
				7	206.8	99.46			7	222.901	98.627
				8	203.8	99.24			8	220.588	98.582
				9	199.9	99.03			9	216.998	98.569
				10	198.2	99.47			10	211.087	98.895
				11	195	99.33			11	210.463	98.793
				12	193.2	99.07			12	208.858	98.894
				13	191.2	99.18			13	205.777	98.849
				14	187	98.76			14	205.411	98.695
				15	184.4	99.35			15	201.752	99.022
				16	181.5	99.04			16	200.01	98.786
				17	181.5	99.71			17	200.035	98.985
				18	179.9	99.51			18	198.468	98.843
				19	179.9	99.41			19	196.966	98.763
				20	179.2	99.46			20	193.095	98.974
				21	178.5	99.57			21	191.535	98.993
				22	177.4	99.35			22	191.512	99.017
				23	175.8	98.87			23	188.926	99.114
				24	174.7	99.38			24	188.431	99.072
				25	173.2	98.94			25	187.808	99.121
				26	172.1	99.18			26	188.561	98.915
				27	170.3	98.87			27	186.788	99.028
				28	168.5	98.83			28	185.175	98.867
				29	167.1	98.95			29	183.912	99.005
				30	165.4	98.86			30	181.477	99.18
				31	163.9	98.8			31	182.155	99.077
				32	163.6	99.2			32	181.143	99.151
				33	161	99.59			33	180.877	99.038
				34	158.6	98.33			34	180.04	99.133
				35	155.3	98.07			35	178.313	98.899
				36	152.3	98.09			36	178.161	99.318
				37	149.2	98.18			37	175.816	98.988
				38	145.6	97.89			38	177.111	99.339
				39	143.4	98.57			39	174.643	99.01
				40	141.1	98.44			40	175.818	99.274
				41	139.4	98.73			41	172.909	99.248
				42	135.2	97.09			42	174.494	99.187
				43	134.3	99.15			43	172.501	99.199
				44	133.1	98.99			44	173.741	99.24
				45	132.3	99.18			45	172.737	99.149
				46	131	98.86			46	172.204	99.085
				47	128.9	98.01			47	171.307	99.251
				48	126.7	97.84			48	171.619	99.104
				49	120.4	95.62			49	170.371	99.124
				50	121.4	100.89			50	169.131	98.972
				51	120.1	98.28			51	168.013	99.439
				52	118.4	97.87			52	164.27	98.642
				53	117.4	99.05			53	165.278	99.998
				54	115.5	97.91			54	163.623	98.722
				55	111.8	97.29			55	165.117	99.911
				56	116.7	102.67			56	163.205	98.836
				57	111.5	95.42			57	164.716	99.999
				58	112.3	100.89			58	163.274	98.588
				59	114.1	99.68			59	164.331	100.018
				60	112.3	98.32			60	163.221	98.795
				61	111.4	99.56			61	165.482	100.111
				62	109.6	96.87			62	166.62	98.956
				63	103.4	94.78			63	166.567	99.369
				64	105.7	103.15			64	167.199	98.996
				65	104.7	96.82			65	167.548	99.197
				66	101.3	96.92			66	166.012	98.7
				67	98	97.12			67	165.51	99.338
				68	103.7	102.81			68	163.334	98.685
				69	98.3	95.38			69	163.874	99.487
				70	92.6	95.09			70	162.786	98.891
				71	100.3	106.76			71	162.627	99.553
				72	95.6	94.53			72	162.763	99.01
				73	90.9	95.6			73	162.558	99.266
				74	88.2	97.5			74	162.946	99.107
				75	92.6	102.62			75	162.551	99.174
				76	88.7	95.4			76	162.842	99.068
				77	84.5	95.37			77	163.62	99.603
				78	90.3	106.91			78	167.383	98.584
				79	89.4	95.99			79	167.375	98.57
				80	85.8	96.27			80	166.401	98.42
				81	84	97.57			81	166.036	98.554
				82	84.5	99.81			82	165.572	98.492
				83	84.7	99.2			83	165.282	98.517
				84	86.2	100.44			84	165.092	98.421
				85	85.2	97.55			85	164.742	98.395
				86	84.9	98.81			86	163.456	98.315
				87	84.2	98.33			87	162.527	98.501
				88	80.3	95.05			88	162.39	98.55
				89	76.4	95.36			89	161.135	98.621
				90	85.3	108.06			90	160.762	98.678
				91	83.1	96.45			91	160.244	98.711
				92	80.4	96.32			92	160.046	98.746
				93	76.8	95.64			93	159.849	98.698
				94	87.9	109.66			94	159.316	98.727
				95	86.9	97.6			95	158.479	98.715
				96	81.7	93.99			96	157.756	98.681
				97	80.3	98.87			97	158.235	98.784
				98	85.7	102.89			98	157.063	98.591
				99	80.7	96.45			99	157.664	98.836
				100	76.9	96.32			100	156.957	98.595
