# Supplementary material for: Electrochemical surface passivation of LiCoO2 particles at ultrahigh voltage and its applications in lithium-based batteries
Source: Nat Commun. 2018 Nov 21;9:4918. doi: 10.1038/s41467-018-07296-6 (PMC6249257; doi:10.1038/s41467-018-07296-6)
Supplement: Supplementary file 13 — Source Data Supplementary Figure 10 [file 41467_2018_7296_MOESM13_ESM.xlsx]

## Sheet: Supplementary Figure 10
Supplementary Figure 10
			Cycle number	Working voltage(V)				Cycle number	Working voltage(V)
		2% LAF-LCO	1	3.9986			Bare LCO	1	3.9992
			10	3.9732				10	3.722
			20	3.9673				20	3.4288
			30	3.9552				30	3.2511
			40	3.9558				40	3.1603
			50	3.9295				50	3.1668
			60	3.9282				60	3.1891
			70	3.9308				70	3.1417
