# Supplementary material for: Electrochemical surface passivation of LiCoO2 particles at ultrahigh voltage and its applications in lithium-based batteries
Source: Nat Commun. 2018 Nov 21;9:4918. doi: 10.1038/s41467-018-07296-6 (PMC6249257; doi:10.1038/s41467-018-07296-6)
Supplement: Supplementary file 14 — Source Data Supplementary Figure 12 [file 41467_2018_7296_MOESM14_ESM.xlsx]

## Sheet: Sheet1
Supplementary Figure 12
				Cycle number	Discharge capacity (mAh g-1)					Cycle number	Discharge capacity (mAh g-1)			Cycle number	Discharge capacity (mAh g-1)			Cycle number	Discharge capacity (mAh g-1)
			Bare LCO	1	227.1				2%LAF-LCO	1	215.4		2%AF-LCO	1	214.4		2%LF-LCO	1	203.7
				2	223.8					2	219.6			2	214.4			2	200.1
				3	204.5					3	216.7			3	211.1			3	188.2
				4	202.6					4	215			4	210.4			4	185.6
				5	196.7					5	215.4			5	210.6			5	183.6
				6	195					6	214.2			6	209.4			6	182.2
				7	190.4					7	214.1			7	208.8			7	179.3
				8	164.1					8	212.9			8	203.7			8	167.1
				9	157.7					9	212.3			9	203.5			9	165.2
				10	152.3					10	211.4			10	202.4			10	163.7
				11	150.8					11	211.6			11	202.4			11	162.3
				12	149.8					12	211.3			12	201.8			12	161.3
				13	116.5					13	202.4			13	174.4			13	140.9
				14	110.1					14	201			14	172.8			14	138.4
				15	99.8					15	200.2			15	170.7			15	136.8
				16	89.7					16	199.4			16	169.2			16	135.1
				17	80.6					17	199.3			17	169.3			17	133.9
				18	26.7					18	176.7			18	139.3			18	109.1
				19	21.4					19	175.3			19	135.8			19	106.4
				20	18.4					20	174.4			20	135.4			20	104.3
				21	16.5					21	173			21	134.6			21	102.3
				22	15.4					22	171.8			22	133.5			22	100.9
				23	1.8					23	88.7			23	0			23	28
				24	0					24	82.6			24	0			24	30.7
				25	0					25	77.8			25	0			25	31
				26	1.8					26	73.9			26	2.7			26	29.6
				27	0					27	68.4			27	2.1			27	28.5
				28	159.2					28	201.2			28	199.3			28	162.5
				29	154					29	204.1			29	202			29	161.6
				30	148.1					30	203.6			30	200.9			30	161
				31	145.1					31	204			31	201.4			31	160.2
				32	143.7					32	203.7			32	200.8			32	159.2
