# Supplementary material for: Electrochemical surface passivation of LiCoO2 particles at ultrahigh voltage and its applications in lithium-based batteries
Source: Nat Commun. 2018 Nov 21;9:4918. doi: 10.1038/s41467-018-07296-6 (PMC6249257; doi:10.1038/s41467-018-07296-6)
Supplement: Supplementary file 15 — Source Data Supplementary Figure 13 [file 41467_2018_7296_MOESM15_ESM.xlsx]

## Sheet: Supplementary Figure 13a
Supplementary Figure 13a
				Charge capacity(mAh g-1)	Voltage versus Li+/Li(V)
			Bare LCO-1st	0	2.0067
				0.0038	2.1502
				0.01139	2.238
				0.01899	2.291
				0.02658	2.3387
				0.03418	2.384
				0.04177	2.4274
				0.04937	2.4693
				0.05696	2.5213
				0.06456	2.5585
				0.07215	2.5942
				0.07975	2.628
				0.08734	2.6599
				0.09494	2.6912
				0.10253	2.721
				0.11013	2.7504
				0.11772	2.7873
				0.12531	2.8156
				0.13291	2.8425
				0.1405	2.8695
				0.1481	2.8955
				0.15569	2.9206
				0.16329	2.9454
				0.17088	2.9703
				0.17848	2.9947
				0.18607	3.0183
				0.19367	3.0416
				0.20126	3.0636
				0.20886	3.0933
				0.21645	3.1156
				0.22405	3.1374
				0.23164	3.1597
				0.23924	3.182
				0.24683	3.2052
				0.25443	3.2279
				0.26202	3.2589
				0.26962	3.2834
				0.27721	3.3079
				0.28481	3.3327
				0.2924	3.3581
				0.3	3.3829
				0.30759	3.4173
				0.31519	3.443
				0.32278	3.4691
				0.33038	3.4864
				0.33797	3.5122
				0.34557	3.5379
				0.35316	3.5711
				0.36075	3.5959
				0.36835	3.6204
				0.37594	3.6445
				0.38354	3.6678
				0.39113	3.6907
				0.39873	3.7127
				0.40632	3.74
				0.41392	3.7599
				0.42151	3.7782
				0.42911	3.7955
				0.4367	3.8113
				0.4443	3.8259
				0.45189	3.8433
				0.45949	3.8541
				0.46708	3.864
				0.47468	3.8727
				0.48227	3.8798
				0.48987	3.8842
				0.49746	3.891
				0.50506	3.8957
				0.51265	3.8991
				0.52025	3.9022
				0.52784	3.9046
				0.53544	3.9068
				0.54303	3.9093
				0.55063	3.9109
				0.55822	3.9124
				0.56582	3.9136
				0.57341	3.9149
				0.58101	3.9161
				0.5886	3.9171
				0.5962	3.918
				0.60379	3.9189
				0.61138	3.9202
				0.61898	3.9205
				0.62657	3.9211
				0.63417	3.922
				0.64176	3.9226
				0.64936	3.9233
				0.65695	3.9236
				0.66455	3.9242
				0.67214	3.9248
				0.67974	3.9251
				0.68733	3.9257
				0.69493	3.9264
				0.70252	3.9267
				0.71012	3.927
				0.71771	3.9273
				0.72531	3.9276
				0.7329	3.9282
				0.7405	3.9285
				0.74809	3.9288
				0.75569	3.9291
				0.76328	3.9295
				0.77088	3.9298
				0.77847	3.9301
				0.78607	3.9304
				0.79366	3.9307
				0.80126	3.931
				0.80885	3.9313
				0.81645	3.9316
				0.82404	3.9319
				0.83164	3.9319
				0.83923	3.9322
				0.84682	3.9326
				0.85442	3.9329
				0.86201	3.9332
				0.86961	3.9332
				0.8772	3.9335
				0.8848	3.9338
				0.89239	3.9338
				0.89999	3.9341
				0.90758	3.9344
				0.91518	3.9344
				0.92277	3.9347
				0.93037	3.935
				0.93796	3.935
				0.94556	3.9353
				0.95315	3.9357
				0.96075	3.9357
				0.96834	3.936
				0.97594	3.936
				0.98353	3.9363
				0.99113	3.9363
				0.99872	3.9366
				1.00632	3.9369
				1.01391	3.9369
				1.02151	3.9369
				1.0291	3.9372
				1.0367	3.9372
				1.04429	3.9375
				1.05189	3.9375
				1.05948	3.9375
				1.06708	3.9378
				1.07467	3.9381
				1.08226	3.9381
				1.08986	3.9381
				1.09745	3.9384
				1.10505	3.9384
				1.11264	3.9388
				1.12024	3.9388
				1.12783	3.9388
				1.13543	3.9391
				1.14302	3.9391
				1.15062	3.9394
				1.15821	3.9394
				1.16581	3.9397
				1.1734	3.9397
				1.181	3.9397
				1.18859	3.94
				1.19619	3.94
				1.20378	3.9403
				1.21138	3.9403
				1.21897	3.9403
				1.22657	3.9406
				1.23416	3.9406
				1.24176	3.9406
				1.24935	3.9409
				1.25695	3.9409
				1.26454	3.9409
				1.27214	3.9412
				1.27973	3.9412
				1.28733	3.9412
				1.29492	3.9412
				1.30252	3.9415
				1.31011	3.9415
				1.3177	3.9419
				1.3253	3.9419
				1.33289	3.9419
				1.34049	3.9419
				1.34808	3.9419
				1.35568	3.9422
				1.36327	3.9422
				1.37087	3.9422
				1.37846	3.9422
				1.38606	3.9425
				1.39365	3.9425
				1.40125	3.9425
				1.40884	3.9425
				1.41644	3.9425
				1.42403	3.9428
				1.43163	3.9428
				1.43922	3.9428
				1.44682	3.9431
				1.45441	3.9431
				1.46201	3.9431
				1.4696	3.9431
				1.4772	3.9431
				1.48479	3.9431
				1.49239	3.9434
				1.49998	3.9434
				1.50758	3.9434
				1.51517	3.9437
				1.52277	3.9437
				1.53036	3.9437
				1.53796	3.9437
				1.54555	3.9437
				1.55314	3.9437
				1.56074	3.944
				1.56833	3.944
				1.57593	3.944
				1.58352	3.944
				1.59112	3.944
				1.59871	3.9443
				1.60631	3.9443
				1.6139	3.9443
				1.6215	3.9443
				1.62909	3.9443
				1.63669	3.9443
				1.64428	3.9443
				1.65188	3.9443
				1.65947	3.9446
				1.66707	3.9446
				1.67466	3.9446
				1.68226	3.9446
				1.68985	3.9446
				1.69745	3.945
				1.70504	3.945
				1.71264	3.945
				1.72023	3.945
				1.72783	3.945
				1.73542	3.945
				1.74302	3.945
				1.75061	3.945
				1.75821	3.9453
				1.7658	3.9453
				1.7734	3.9453
				1.78099	3.9453
				1.78858	3.9456
				1.79618	3.9456
				1.80377	3.9456
				1.81137	3.9456
				1.81896	3.9456
				1.82656	3.9456
				1.83415	3.9456
				1.84175	3.9456
				1.84934	3.9456
				1.85694	3.9456
				1.86453	3.9456
				1.87213	3.9462
				1.87972	3.9462
				1.88732	3.9462
				1.89491	3.9462
				1.90251	3.9462
				1.9101	3.9462
				1.9177	3.9462
				1.92529	3.9462
				1.93289	3.9462
				1.94048	3.9465
				1.94808	3.9462
				1.95567	3.9465
				1.96327	3.9465
				1.97086	3.9465
				1.97846	3.9465
				1.98605	3.9465
				1.99365	3.9465
				2.00124	3.9465
				2.00884	3.9465
				2.01643	3.9465
				2.02402	3.9465
				2.03162	3.9465
				2.03921	3.9465
				2.04681	3.9465
				2.0544	3.9465
				2.062	3.9465
				2.06959	3.9468
				2.07719	3.9465
				2.08478	3.9468
				2.09238	3.9468
				2.09997	3.9468
				2.10757	3.9468
				2.11516	3.9468
				2.12276	3.9468
				2.13035	3.9468
				2.13795	3.9468
				2.14554	3.9468
				2.15314	3.9468
				2.16073	3.9468
				2.16833	3.9468
				2.17592	3.9468
				2.18352	3.9468
				2.19111	3.9468
				2.19871	3.9468
				2.2063	3.9471
				2.2139	3.9468
				2.22149	3.9468
				2.22909	3.9468
				2.23668	3.9468
				2.24428	3.9468
				2.25187	3.9468
				2.25947	3.9468
				2.26706	3.9468
				2.27465	3.9468
				2.28225	3.9468
				2.28984	3.9468
				2.29744	3.9468
				2.30503	3.9468
				2.31263	3.9468
				2.32022	3.9468
				2.32782	3.9468
				2.33541	3.9468
				2.34301	3.9468
				2.3506	3.9468
				2.3582	3.9468
				2.36579	3.9468
				2.37339	3.9468
				2.38098	3.9468
				2.38858	3.9468
				2.39617	3.9468
				2.40377	3.9468
				2.41136	3.9468
				2.41896	3.9468
				2.42655	3.9468
				2.43415	3.9468
				2.44174	3.9468
				2.44934	3.9468
				2.45693	3.9468
				2.46453	3.9468
				2.47212	3.9468
				2.47972	3.9468
				2.48731	3.9468
				2.49491	3.9465
				2.5025	3.9468
				2.51009	3.9465
				2.51769	3.9465
				2.52528	3.9468
				2.53288	3.9465
				2.54047	3.9465
				2.54807	3.9465
				2.55566	3.9465
				2.56326	3.9465
				2.57085	3.9465
				2.57845	3.9465
				2.58604	3.9465
				2.59364	3.9465
				2.60123	3.9465
				2.60883	3.9465
				2.61642	3.9465
				2.62402	3.9465
				2.63161	3.9465
				2.63921	3.9465
				2.6468	3.9465
				2.6544	3.9465
				2.66199	3.9465
				2.66959	3.9465
				2.67718	3.9465
				2.68478	3.9465
				2.69237	3.9465
				2.69997	3.9462
				2.70756	3.9462
				2.71516	3.9462
				2.72275	3.9462
				2.73034	3.9462
				2.73794	3.9462
				2.74553	3.9462
				2.75313	3.9462
				2.76072	3.9462
				2.76832	3.9462
				2.77591	3.9462
				2.78351	3.9462
				2.7911	3.9462
				2.7987	3.9456
				2.80629	3.9456
				2.81389	3.9456
				2.82148	3.9456
				2.82908	3.9456
				2.83667	3.9456
				2.84427	3.9456
				2.85186	3.9456
				2.85946	3.9456
				2.86705	3.9456
				2.87465	3.9456
				2.88224	3.9456
				2.88984	3.9456
				2.89743	3.9456
				2.90503	3.9456
				2.91262	3.9456
				2.92022	3.9456
				2.92781	3.9456
				2.93541	3.9453
				2.943	3.9453
				2.9506	3.9453
				2.95819	3.9453
				2.96579	3.9453
				2.97338	3.9453
				2.98097	3.9453
				2.98857	3.9453
				2.99616	3.9453
				3.00376	3.945
				3.01135	3.945
				3.01895	3.9453
				3.02654	3.945
				3.03414	3.945
				3.04173	3.945
				3.04933	3.945
				3.05692	3.945
				3.06452	3.945
				3.07211	3.945
				3.07971	3.945
				3.0873	3.945
				3.0949	3.945
				3.10249	3.945
				3.11009	3.945
				3.11768	3.945
				3.12528	3.945
				3.13287	3.9446
				3.14047	3.9446
				3.14806	3.9446
				3.15566	3.9446
				3.16325	3.9446
				3.17085	3.9446
				3.17844	3.9446
				3.18604	3.9446
				3.19363	3.9446
				3.20123	3.9446
				3.20882	3.9446
				3.21641	3.9443
				3.22401	3.9443
				3.2316	3.9443
				3.2392	3.9443
				3.24679	3.9443
				3.25439	3.9443
				3.26198	3.9443
				3.26958	3.9443
				3.27717	3.9443
				3.28477	3.9443
				3.29236	3.9443
				3.29996	3.9443
				3.30755	3.9443
				3.31515	3.9443
				3.32274	3.9443
				3.33034	3.944
				3.33793	3.9443
				3.34553	3.944
				3.35312	3.944
				3.36072	3.944
				3.36831	3.944
				3.37591	3.944
				3.3835	3.944
				3.3911	3.944
				3.39869	3.944
				3.40629	3.9437
				3.41388	3.9437
				3.42148	3.9437
				3.42907	3.9437
				3.43667	3.9437
				3.44426	3.9437
				3.45185	3.9437
				3.45945	3.9437
				3.46704	3.9437
				3.47464	3.9437
				3.48223	3.9437
				3.48983	3.9437
				3.49742	3.9437
				3.50502	3.9437
				3.51261	3.9437
				3.52021	3.9437
				3.5278	3.9437
				3.5354	3.9434
				3.54299	3.9437
				3.55059	3.9437
				3.55818	3.9434
				3.56578	3.9434
				3.57337	3.9434
				3.58097	3.9434
				3.58856	3.9434
				3.59616	3.9434
				3.60375	3.9434
				3.61135	3.9434
				3.61894	3.9431
				3.62654	3.9434
				3.63413	3.9434
				3.64173	3.9434
				3.64932	3.9434
				3.65692	3.9434
				3.66451	3.9434
				3.67211	3.9434
				3.6797	3.9434
				3.68729	3.9434
				3.69489	3.9434
				3.70248	3.9431
				3.71008	3.9431
				3.71767	3.9431
				3.72527	3.9431
				3.73286	3.9431
				3.74046	3.9431
				3.74805	3.9431
				3.75565	3.9431
				3.76324	3.9431
				3.77084	3.9431
				3.77843	3.9431
				3.78603	3.9431
				3.79362	3.9431
				3.80122	3.9431
				3.80881	3.9431
				3.81641	3.9431
				3.824	3.9431
				3.8316	3.9431
				3.83919	3.9431
				3.84679	3.9431
				3.85438	3.9431
				3.86198	3.9431
				3.86957	3.9431
				3.87717	3.9431
				3.88476	3.9431
				3.89236	3.9431
				3.89995	3.9431
				3.90755	3.9431
				3.91514	3.9431
				3.92273	3.9428
				3.93033	3.9431
				3.93792	3.9431
				3.94552	3.9431
				3.95311	3.9428
				3.96071	3.9428
				3.9683	3.9428
				3.9759	3.9428
				3.98349	3.9428
				3.99109	3.9428
				3.99868	3.9428
				4.00628	3.9428
				4.01387	3.9428
				4.02147	3.9428
				4.02906	3.9428
				4.03666	3.9428
				4.04425	3.9428
				4.05185	3.9428
				4.05944	3.9428
				4.06704	3.9428
				4.07463	3.9428
				4.08223	3.9428
				4.08982	3.9428
				4.09742	3.9428
				4.10501	3.9428
				4.11261	3.9428
				4.1202	3.9428
				4.1278	3.9428
				4.13539	3.9428
				4.14299	3.9428
				4.15058	3.9428
				4.15818	3.9428
				4.16577	3.9428
				4.17336	3.9428
				4.18096	3.9428
				4.18855	3.9428
				4.19615	3.9428
				4.20374	3.9425
				4.21134	3.9425
				4.21893	3.9428
				4.22653	3.9425
				4.23412	3.9425
				4.24172	3.9425
				4.24931	3.9425
				4.25691	3.9425
				4.2645	3.9425
				4.2721	3.9425
				4.27969	3.9425
				4.28729	3.9425
				4.29488	3.9425
				4.30248	3.9425
				4.31007	3.9425
				4.31767	3.9425
				4.32526	3.9425
				4.33286	3.9425
				4.34045	3.9425
				4.34805	3.9425
				4.35564	3.9425
				4.36324	3.9425
				4.37083	3.9425
				4.37843	3.9425
				4.38602	3.9425
				4.39361	3.9425
				4.40121	3.9425
				4.4088	3.9425
				4.4164	3.9425
				4.42399	3.9425
				4.43159	3.9425
				4.43918	3.9425
				4.44678	3.9425
				4.45437	3.9425
				4.46197	3.9425
				4.46956	3.9425
				4.47716	3.9425
				4.48475	3.9425
				4.49235	3.9425
				4.49994	3.9425
				4.50754	3.9425
				4.51513	3.9425
				4.52273	3.9425
				4.52652	3.9425
				4.53412	3.9425
				4.54171	3.9425
				4.54931	3.9425
				4.5569	3.9425
				4.5645	3.9425
				4.57209	3.9425
				4.57969	3.9425
				4.58728	3.9425
				4.59488	3.9425
				4.60247	3.9425
				4.61007	3.9425
				4.61766	3.9425
				4.62526	3.9425
				4.63285	3.9425
				4.64045	3.9425
				4.64804	3.9425
				4.65564	3.9425
				4.66323	3.9425
				4.67083	3.9425
				4.67842	3.9425
				4.68602	3.9425
				4.69361	3.9425
				4.70121	3.9425
				4.7088	3.9425
				4.7164	3.9425
				4.72399	3.9425
				4.73159	3.9425
				4.73918	3.9425
				4.74678	3.9425
				4.75437	3.9425
				4.76196	3.9425
				4.76956	3.9425
				4.77715	3.9425
				4.78475	3.9425
				4.79234	3.9425
				4.79994	3.9425
				4.80753	3.9425
				4.81513	3.9425
				4.82272	3.9425
				4.83032	3.9425
				4.83791	3.9425
				4.84551	3.9425
				4.8531	3.9425
				4.8607	3.9425
				4.86829	3.9425
				4.87589	3.9422
				4.88348	3.9425
				4.89108	3.9425
				4.89867	3.9425
				4.90627	3.9422
				4.91386	3.9422
				4.92146	3.9422
				4.92905	3.9425
				4.93665	3.9425
				4.94424	3.9425
				4.95184	3.9425
				4.95943	3.9422
				4.96703	3.9422
				4.97462	3.9425
				4.98222	3.9425
				4.98981	3.9425
				4.9974	3.9422
				5.005	3.9425
				5.01259	3.9425
				5.02019	3.9425
				5.02778	3.9425
				5.03538	3.9422
				5.04297	3.9425
				5.05057	3.9425
				5.05816	3.9425
				5.06576	3.9422
				5.07335	3.9422
				5.08095	3.9422
				5.08854	3.9425
				5.09614	3.9422
				5.10373	3.9422
				5.11133	3.9425
				5.11892	3.9422
				5.12652	3.9422
				5.13411	3.9422
				5.14171	3.9425
				5.1493	3.9422
				5.1569	3.9422
				5.16449	3.9422
				5.17209	3.9422
				5.17968	3.9422
				5.18728	3.9422
				5.19487	3.9422
				5.20247	3.9422
				5.21006	3.9422
				5.21766	3.9422
				5.22525	3.9422
				5.23284	3.9422
				5.24044	3.9422
				5.24803	3.9422
				5.25563	3.9422
				5.26322	3.9422
				5.27082	3.9422
				5.27841	3.9422
				5.28601	3.9422
				5.2936	3.9422
				5.3012	3.9422
				5.30879	3.9422
				5.31639	3.9422
				5.32398	3.9422
				5.33158	3.9422
				5.33917	3.9422
				5.34677	3.9422
				5.35436	3.9422
				5.36196	3.9422
				5.36955	3.9422
				5.37715	3.9422
				5.38474	3.9422
				5.39234	3.9422
				5.39993	3.9422
				5.40753	3.9422
				5.41512	3.9422
				5.41892	3.9422
				5.42651	3.9422
				5.43411	3.9422
				5.4417	3.9422
				5.4493	3.9422
				5.45689	3.9422
				5.46449	3.9422
				5.47208	3.9422
				5.47968	3.9422
				5.48727	3.9422
				5.49487	3.9422
				5.50246	3.9422
				5.51006	3.9422
				5.51765	3.9422
				5.52525	3.9422
				5.53284	3.9422
				5.54044	3.9422
				5.54803	3.9422
				5.55563	3.9422
				5.56322	3.9422
				5.57082	3.9422
				5.57841	3.9422
				5.58601	3.9422
				5.5936	3.9422
				5.60119	3.9422
				5.60879	3.9422
				5.61638	3.9422
				5.62398	3.9422
				5.63157	3.9422
				5.63917	3.9422
				5.64676	3.9422
				5.65436	3.9422
				5.66195	3.9422
				5.66955	3.9422
				5.67714	3.9422
				5.68474	3.9422
				5.69233	3.9422
				5.69993	3.9422
				5.70752	3.9422
				5.71512	3.9422
				5.72271	3.9422
				5.73031	3.9422
				5.7379	3.9422
				5.7455	3.9422
				5.75309	3.9422
				5.76069	3.9422
				5.76828	3.9422
				5.77588	3.9422
				5.78347	3.9422
				5.79107	3.9422
				5.79866	3.9422
				5.80626	3.9422
				5.81385	3.9422
				5.82144	3.9422
				5.82904	3.9422
				5.83663	3.9422
				5.84423	3.9422
				5.85182	3.9422
				5.85942	3.9422
				5.86701	3.9422
				5.87461	3.9422
				5.8822	3.9422
				5.8898	3.9422
				5.89739	3.9422
				5.90499	3.9422
				5.91258	3.9422
				5.92018	3.9422
				5.92777	3.9422
				5.93537	3.9419
				5.94296	3.9422
				5.95056	3.9422
				5.95815	3.9422
				5.96575	3.9422
				5.97334	3.9419
				5.98094	3.9419
				5.98853	3.9419
				5.99613	3.9422
				6.00372	3.9419
				6.01132	3.9419
				6.01891	3.9419
				6.02651	3.9422
				6.0341	3.9419
				6.0417	3.9419
				6.04929	3.9419
				6.05689	3.9419
				6.06448	3.9419
				6.07207	3.9419
				6.07967	3.9419
				6.08726	3.9419
				6.09486	3.9419
				6.10245	3.9419
				6.11005	3.9419
				6.11764	3.9419
				6.12524	3.9419
				6.13283	3.9419
				6.14043	3.9419
				6.14802	3.9419
				6.15562	3.9419
				6.16321	3.9419
				6.17081	3.9419
				6.1784	3.9419
				6.186	3.9419
				6.19359	3.9419
				6.20119	3.9419
				6.20878	3.9419
				6.21638	3.9419
				6.22397	3.9419
				6.23157	3.9419
				6.23916	3.9419
				6.24676	3.9419
				6.25435	3.9419
				6.26195	3.9419
				6.26954	3.9419
				6.27714	3.9419
				6.28473	3.9419
				6.29233	3.9419
				6.29992	3.9419
				6.30751	3.9419
				6.31511	3.9419
				6.3227	3.9419
				6.3303	3.9419
				6.33789	3.9419
				6.34549	3.9419
				6.35308	3.9415
				6.36068	3.9419
				6.36827	3.9419
				6.37587	3.9419
				6.38346	3.9419
				6.39106	3.9415
				6.39865	3.9415
				6.40625	3.9415
				6.41384	3.9415
				6.42144	3.9415
				6.42903	3.9415
				6.43663	3.9415
				6.44422	3.9415
				6.45182	3.9415
				6.45941	3.9415
				6.46701	3.9415
				6.4746	3.9415
				6.4822	3.9415
				6.48979	3.9415
				6.49739	3.9415
				6.50498	3.9415
				6.51258	3.9415
				6.52017	3.9415
				6.52777	3.9415
				6.53536	3.9415
				6.54295	3.9412
				6.55055	3.9412
				6.55814	3.9415
				6.56574	3.9412
				6.57333	3.9412
				6.58093	3.9412
				6.58852	3.9412
				6.59612	3.9412
				6.60371	3.9412
				6.61131	3.9412
				6.6189	3.9412
				6.6265	3.9412
				6.63409	3.9412
				6.64169	3.9412
				6.64928	3.9412
				6.65688	3.9412
				6.66447	3.9412
				6.67207	3.9412
				6.67966	3.9412
				6.68726	3.9412
				6.69485	3.9412
				6.70245	3.9412
				6.71004	3.9412
				6.71764	3.9412
				6.72523	3.9412
				6.73283	3.9412
				6.74042	3.9412
				6.74802	3.9412
				6.75561	3.9412
				6.76321	3.9412
				6.7708	3.9409
				6.77839	3.9409
				6.78599	3.9409
				6.79358	3.9409
				6.80118	3.9409
				6.80877	3.9409
				6.81637	3.9409
				6.82396	3.9409
				6.83156	3.9409
				6.83915	3.9409
				6.84675	3.9409
				6.85434	3.9409
				6.86194	3.9409
				6.86953	3.9409
				6.87713	3.9409
				6.88472	3.9409
				6.89232	3.9409
				6.89991	3.9409
				6.90751	3.9406
				6.9151	3.9409
				6.9227	3.9406
				6.93029	3.9409
				6.93789	3.9406
				6.94548	3.9409
				6.95308	3.9406
				6.96067	3.9406
				6.96827	3.9406
				6.97586	3.9406
				6.98346	3.9406
				6.99105	3.9406
				6.99865	3.9406
				7.00624	3.9406
				7.01383	3.9406
				7.02143	3.9406
				7.02902	3.9406
				7.03662	3.9406
				7.04421	3.9406
				7.05181	3.9406
				7.0594	3.9406
				7.067	3.9406
				7.07459	3.9406
				7.08219	3.9406
				7.08978	3.9406
				7.09738	3.9406
				7.10497	3.9406
				7.11257	3.9406
				7.12016	3.9406
				7.12776	3.9406
				7.13535	3.9406
				7.14295	3.9406
				7.15054	3.9406
				7.15814	3.9406
				7.16573	3.9406
				7.17333	3.9406
				7.18092	3.9406
				7.18852	3.9406
				7.19611	3.9406
				7.20371	3.9406
				7.2113	3.9406
				7.2189	3.9406
				7.22649	3.9406
				7.23409	3.9406
				7.24168	3.9406
				7.24927	3.9406
				7.25687	3.9406
				7.26446	3.9406
				7.27206	3.9403
				7.27965	3.9406
				7.28725	3.9406
				7.29484	3.9406
				7.30244	3.9406
				7.31003	3.9406
				7.31763	3.9406
				7.32522	3.9406
				7.33282	3.9406
				7.34041	3.9403
				7.34801	3.9406
				7.3556	3.9403
				7.3632	3.9403
				7.37079	3.9403
				7.37839	3.9403
				7.38598	3.9403
				7.39358	3.9403
				7.40117	3.9403
				7.40877	3.9403
				7.41636	3.9403
				7.42396	3.9403
				7.43155	3.9403
				7.43915	3.9403
				7.44674	3.9406
				7.45434	3.9403
				7.46193	3.9403
				7.46953	3.9403
				7.47712	3.9403
				7.48471	3.9403
				7.49231	3.9403
				7.4999	3.9403
				7.5075	3.9406
				7.51509	3.9403
				7.52269	3.9403
				7.53028	3.9403
				7.53788	3.9403
				7.54547	3.9403
				7.55307	3.9403
				7.56066	3.9403
				7.56826	3.9403
				7.57585	3.9403
				7.58345	3.9403
				7.59104	3.9403
				7.59864	3.9403
				7.60623	3.9403
				7.61383	3.9403
				7.62142	3.9403
				7.62902	3.9403
				7.63661	3.9403
				7.64421	3.9403
				7.6518	3.9403
				7.6594	3.9403
				7.66699	3.9403
				7.67459	3.9403
				7.68218	3.9403
				7.68978	3.9403
				7.69737	3.9403
				7.70497	3.9403
				7.71256	3.9403
				7.72016	3.9403
				7.72775	3.9403
				7.73534	3.9403
				7.74294	3.94
				7.75053	3.9403
				7.75813	3.9403
				7.76572	3.9403
				7.77332	3.94
				7.78091	3.9403
				7.78851	3.9403
				7.7961	3.94
				7.8037	3.9403
				7.81129	3.94
				7.81889	3.9403
				7.82648	3.94
				7.83408	3.9403
				7.84167	3.94
				7.84927	3.94
				7.85686	3.94
				7.86446	3.94
				7.87205	3.94
				7.87965	3.94
				7.88724	3.94
				7.89484	3.94
				7.90243	3.94
				7.91003	3.94
				7.91762	3.94
				7.92522	3.94
				7.93281	3.94
				7.94041	3.94
				7.948	3.94
				7.9556	3.94
				7.96319	3.94
				7.97078	3.94
				7.97838	3.94
				7.98597	3.94
				7.99357	3.94
				8.00116	3.94
				8.00876	3.94
				8.01635	3.94
				8.02395	3.94
				8.03154	3.94
				8.03914	3.94
				8.04673	3.94
				8.05433	3.94
				8.06192	3.94
				8.06952	3.94
				8.07711	3.94
				8.08471	3.94
				8.0923	3.94
				8.0999	3.94
				8.10749	3.94
				8.11509	3.94
				8.12268	3.94
				8.13028	3.94
				8.13787	3.94
				8.14547	3.94
				8.15306	3.94
				8.16066	3.94
				8.16825	3.94
				8.17585	3.94
				8.18344	3.94
				8.19104	3.94
				8.19863	3.94
				8.20622	3.94
				8.21382	3.94
				8.22141	3.94
				8.22901	3.94
				8.2366	3.94
				8.2442	3.94
				8.25179	3.94
				8.25939	3.94
				8.26698	3.94
				8.27458	3.94
				8.28217	3.94
				8.28977	3.94
				8.29736	3.94
				8.30496	3.94
				8.31255	3.94
				8.32015	3.94
				8.32774	3.94
				8.33534	3.94
				8.34293	3.94
				8.35053	3.94
				8.35812	3.94
				8.36572	3.94
				8.37331	3.94
				8.38091	3.94
				8.3885	3.94
				8.3961	3.94
				8.40369	3.94
				8.41129	3.94
				8.41888	3.94
				8.42648	3.94
				8.43407	3.94
				8.44166	3.94
				8.44926	3.94
				8.45685	3.94
				8.46445	3.94
				8.47204	3.94
				8.47964	3.94
				8.48723	3.94
				8.49483	3.94
				8.50242	3.94
				8.51002	3.94
				8.51761	3.94
				8.52521	3.94
				8.5328	3.94
				8.5404	3.94
				8.54799	3.94
				8.55559	3.94
				8.56318	3.94
				8.57078	3.94
				8.57837	3.94
				8.58597	3.94
				8.59356	3.94
				8.60116	3.94
				8.60875	3.94
				8.61635	3.94
				8.62394	3.94
				8.63154	3.94
				8.63913	3.94
				8.64673	3.94
				8.65432	3.94
				8.66192	3.94
				8.66951	3.94
				8.6771	3.94
				8.6847	3.94
				8.69229	3.94
				8.69989	3.94
				8.70748	3.94
				8.71508	3.94
				8.72267	3.94
				8.73027	3.94
				8.73786	3.94
				8.74546	3.94
				8.75305	3.94
				8.76065	3.94
				8.76824	3.94
				8.77584	3.94
				8.78343	3.94
				8.79103	3.94
				8.79862	3.94
				8.80622	3.94
				8.81381	3.94
				8.82141	3.94
				8.829	3.94
				8.8366	3.94
				8.84419	3.94
				8.85179	3.94
				8.85938	3.94
				8.86698	3.94
				8.87457	3.94
				8.88217	3.94
				8.88976	3.94
				8.89736	3.94
				8.90495	3.94
				8.91254	3.94
				8.92014	3.94
				8.92773	3.94
				8.93533	3.94
				8.94292	3.94
				8.95052	3.94
				8.95811	3.94
				8.96571	3.94
				8.9733	3.94
				8.9809	3.94
				8.98849	3.94
				8.99609	3.94
				9.00368	3.94
				9.01128	3.94
				9.01887	3.94
				9.02647	3.94
				9.03406	3.94
				9.04166	3.94
				9.04925	3.94
				9.05685	3.94
				9.06444	3.94
				9.07204	3.94
				9.07963	3.94
				9.08723	3.94
				9.09482	3.94
				9.10242	3.94
				9.11001	3.94
				9.11761	3.94
				9.1252	3.94
				9.1328	3.94
				9.14039	3.94
				9.14799	3.9397
				9.15558	3.94
				9.16317	3.94
				9.17077	3.9397
				9.17836	3.94
				9.18596	3.94
				9.19355	3.94
				9.20115	3.94
				9.20874	3.94
				9.21634	3.94
				9.22393	3.94
				9.23153	3.94
				9.23912	3.94
				9.24672	3.94
				9.25431	3.94
				9.26191	3.94
				9.2695	3.94
				9.2771	3.9397
				9.28469	3.9397
				9.29229	3.94
				9.29988	3.9397
				9.30748	3.94
				9.31507	3.94
				9.32267	3.94
				9.33026	3.94
				9.33786	3.94
				9.34545	3.94
				9.35305	3.94
				9.36064	3.94
				9.36824	3.94
				9.37583	3.94
				9.38343	3.94
				9.39102	3.94
				9.39861	3.94
				9.40621	3.94
				9.4138	3.94
				9.4214	3.94
				9.42899	3.94
				9.43659	3.94
				9.44418	3.94
				9.45178	3.94
				9.45937	3.94
				9.46697	3.94
				9.47456	3.94
				9.48216	3.94
				9.48975	3.94
				9.49735	3.94
				9.50494	3.94
				9.51254	3.94
				9.52013	3.94
				9.52773	3.94
				9.53532	3.94
				9.54292	3.94
				9.55051	3.94
				9.55811	3.94
				9.5657	3.94
				9.5733	3.94
				9.58089	3.94
				9.58849	3.94
				9.59608	3.94
				9.60368	3.94
				9.61127	3.94
				9.61887	3.94
				9.62646	3.94
				9.63405	3.94
				9.64165	3.94
				9.64924	3.94
				9.65684	3.94
				9.66443	3.94
				9.67203	3.94
				9.67962	3.94
				9.68722	3.94
				9.69481	3.94
				9.70241	3.94
				9.71	3.94
				9.7176	3.9397
				9.72519	3.94
				9.73279	3.94
				9.74038	3.9397
				9.74798	3.9397
				9.75557	3.9397
				9.76317	3.9397
				9.77076	3.9397
				9.77836	3.94
				9.78595	3.9397
				9.79355	3.9397
				9.80114	3.9397
				9.80874	3.9397
				9.81633	3.9397
				9.82393	3.9397
				9.83152	3.9397
				9.83912	3.9397
				9.84671	3.9397
				9.85431	3.9397
				9.8619	3.9397
				9.86949	3.9397
				9.87709	3.9397
				9.88468	3.9397
				9.89228	3.9397
				9.89987	3.9397
				9.90747	3.9397
				9.91506	3.94
				9.92266	3.9397
				9.93025	3.94
				9.93785	3.9397
				9.94544	3.9397
				9.95304	3.94
				9.96063	3.9397
				9.96823	3.9397
				9.97582	3.94
				9.98342	3.94
				9.99101	3.94
				9.99861	3.9397
				10.0062	3.9397
				10.0138	3.9397
				10.0214	3.9397
				10.029	3.9397
				10.0366	3.9397
				10.0442	3.9397
				10.0518	3.9397
				10.0594	3.9397
				10.067	3.9397
				10.0746	3.9397
				10.0822	3.9397
				10.0898	3.9397
				10.0973	3.9397
				10.1049	3.9397
				10.1125	3.9397
				10.1201	3.9397
				10.1277	3.9397
				10.1353	3.9397
				10.1429	3.9397
				10.1505	3.9397
				10.1581	3.9397
				10.1657	3.9397
				10.1733	3.9397
				10.1809	3.9397
				10.1885	3.9397
				10.1961	3.9397
				10.2037	3.9397
				10.2113	3.9397
				10.2189	3.9397
				10.2264	3.9397
				10.234	3.9394
				10.2416	3.9394
				10.2492	3.9394
				10.2568	3.9397
				10.2644	3.9394
				10.272	3.9394
				10.2796	3.9394
				10.2872	3.9394
				10.2948	3.9394
				10.3024	3.9394
				10.31	3.9394
				10.3176	3.9394
				10.3252	3.9394
				10.3328	3.9394
				10.3404	3.9394
				10.348	3.9394
				10.3556	3.9394
				10.3632	3.9394
				10.3707	3.9394
				10.3783	3.9394
				10.3859	3.9394
				10.3935	3.9394
				10.4011	3.9394
				10.4087	3.9394
				10.4163	3.9394
				10.4239	3.9394
				10.4315	3.9394
				10.4391	3.9394
				10.4467	3.9394
				10.4543	3.9394
				10.4619	3.9394
				10.4695	3.9394
				10.4771	3.9394
				10.4847	3.9394
				10.4923	3.9394
				10.4999	3.9394
				10.5075	3.9394
				10.5151	3.9394
				10.5227	3.9394
				10.5303	3.9394
				10.5378	3.9394
				10.5454	3.9394
				10.553	3.9394
				10.5606	3.9394
				10.5682	3.9394
				10.5758	3.9394
				10.5834	3.9394
				10.591	3.9394
				10.5986	3.9394
				10.6062	3.9394
				10.6138	3.9394
				10.6214	3.9394
				10.629	3.9394
				10.6366	3.9394
				10.6442	3.9394
				10.6518	3.9391
				10.6594	3.9394
				10.6669	3.9394
				10.6745	3.9394
				10.6821	3.9394
				10.6897	3.9391
				10.6973	3.9391
				10.7049	3.9394
				10.7125	3.9391
				10.7201	3.9391
				10.7277	3.9391
				10.7353	3.9391
				10.7429	3.9394
				10.7505	3.9394
				10.7581	3.9394
				10.7657	3.9394
				10.7733	3.9394
				10.7809	3.9391
				10.7885	3.9394
				10.7961	3.9394
				10.8037	3.9391
				10.8112	3.9394
				10.8188	3.9394
				10.8264	3.9391
				10.834	3.9394
				10.8416	3.9391
				10.8492	3.9391
				10.8568	3.9394
				10.8644	3.9394
				10.872	3.9391
				10.8796	3.9391
				10.8872	3.9391
				10.8948	3.9391
				10.9024	3.9391
				10.91	3.9391
				10.9176	3.9391
				10.9252	3.9391
				10.9328	3.9391
				10.9404	3.9391
				10.948	3.9391
				10.9556	3.9391
				10.9632	3.9391
				10.9708	3.9391
				10.9783	3.9391
				10.9859	3.9391
				10.9935	3.9391
				11.0011	3.9391
				11.0087	3.9391
				11.0163	3.9391
				11.0239	3.9391
				11.0315	3.9391
				11.0391	3.9391
				11.0467	3.9391
				11.0543	3.9391
				11.0619	3.9391
				11.0695	3.9391
				11.0771	3.9391
				11.0847	3.9391
				11.0923	3.9391
				11.0999	3.9391
				11.1075	3.9391
				11.1151	3.9391
				11.1226	3.9391
				11.1302	3.9391
				11.1378	3.9391
				11.1454	3.9391
				11.153	3.9391
				11.1606	3.9391
				11.1682	3.9391
				11.1758	3.9391
				11.1834	3.9391
				11.191	3.9391
				11.1986	3.9391
				11.2062	3.9391
				11.2138	3.9391
				11.2214	3.9391
				11.229	3.9391
				11.2366	3.9391
				11.2442	3.9391
				11.2518	3.9391
				11.2593	3.9391
				11.2669	3.9391
				11.2745	3.9391
				11.2821	3.9391
				11.2897	3.9391
				11.2973	3.9391
				11.3049	3.9391
				11.3125	3.9391
				11.3201	3.9391
				11.3277	3.9388
				11.3353	3.9391
				11.3429	3.9391
				11.3505	3.9391
				11.3581	3.9388
				11.3657	3.9391
				11.3733	3.9388
				11.3809	3.9388
				11.3885	3.9388
				11.3961	3.9388
				11.4037	3.9388
				11.4113	3.9391
				11.4188	3.9391
				11.4264	3.9388
				11.434	3.9388
				11.4416	3.9388
				11.4492	3.9388
				11.4568	3.9391
				11.4644	3.9388
				11.472	3.9388
				11.4796	3.9388
				11.4872	3.9388
				11.4948	3.9388
				11.5024	3.9388
				11.51	3.9388
				11.5176	3.9388
				11.5252	3.9388
				11.5328	3.9388
				11.5404	3.9388
				11.548	3.9388
				11.5556	3.9388
				11.5631	3.9388
				11.5707	3.9388
				11.5783	3.9388
				11.5859	3.9388
				11.5935	3.9388
				11.6011	3.9388
				11.6087	3.9388
				11.6163	3.9388
				11.6239	3.9388
				11.6315	3.9388
				11.6391	3.9388
				11.6467	3.9388
				11.6543	3.9388
				11.6619	3.9388
				11.6695	3.9388
				11.6771	3.9388
				11.6847	3.9388
				11.6923	3.9388
				11.6998	3.9388
				11.7074	3.9388
				11.715	3.9388
				11.7226	3.9388
				11.7302	3.9388
				11.7378	3.9388
				11.7454	3.9388
				11.753	3.9388
				11.7606	3.9388
				11.7682	3.9388
				11.7758	3.9388
				11.7834	3.9388
				11.791	3.9388
				11.7986	3.9388
				11.8062	3.9388
				11.8138	3.9388
				11.8214	3.9388
				11.829	3.9388
				11.8366	3.9388
				11.8442	3.9388
				11.8517	3.9388
				11.8593	3.9388
				11.8669	3.9388
				11.8745	3.9388
				11.8821	3.9388
				11.8897	3.9388
				11.8973	3.9388
				11.9049	3.9388
				11.9125	3.9388
				11.9201	3.9388
				11.9277	3.9388
				11.9353	3.9388
				11.9429	3.9388
				11.9505	3.9388
				11.9581	3.9388
				11.9657	3.9388
				11.9733	3.9388
				11.9809	3.9388
				11.9885	3.9388
				11.9961	3.9388
				12.0036	3.9388
				12.0112	3.9388
				12.0188	3.9388
				12.0264	3.9388
				12.034	3.9388
				12.0416	3.9388
				12.0492	3.9388
				12.0568	3.9388
				12.0644	3.9388
				12.072	3.9388
				12.0796	3.9388
				12.0872	3.9388
				12.0948	3.9388
				12.1024	3.9388
				12.11	3.9388
				12.1176	3.9388
				12.1252	3.9388
				12.1328	3.9388
				12.1403	3.9388
				12.1479	3.9388
				12.1555	3.9388
				12.1631	3.9388
				12.1707	3.9388
				12.1783	3.9388
				12.1859	3.9388
				12.1935	3.9388
				12.2011	3.9388
				12.2087	3.9388
				12.2163	3.9388
				12.2239	3.9388
				12.2315	3.9388
				12.2391	3.9388
				12.2467	3.9388
				12.2543	3.9388
				12.2619	3.9388
				12.2695	3.9388
				12.2771	3.9388
				12.2846	3.9388
				12.2922	3.9388
				12.2998	3.9388
				12.3074	3.9388
				12.315	3.9388
				12.3226	3.9388
				12.3302	3.9388
				12.3378	3.9388
				12.3454	3.9388
				12.353	3.9388
				12.3606	3.9388
				12.3682	3.9388
				12.3758	3.9388
				12.3834	3.9388
				12.391	3.9388
				12.3986	3.9388
				12.4062	3.9388
				12.4138	3.9384
				12.4214	3.9388
				12.429	3.9384
				12.4366	3.9388
				12.4442	3.9384
				12.4517	3.9384
				12.4593	3.9384
				12.4669	3.9384
				12.4745	3.9384
				12.4821	3.9384
				12.4897	3.9384
				12.4973	3.9384
				12.5049	3.9384
				12.5125	3.9384
				12.5201	3.9384
				12.5277	3.9384
				12.5353	3.9384
				12.5429	3.9384
				12.5505	3.9384
				12.5581	3.9384
				12.5657	3.9384
				12.5733	3.9384
				12.5808	3.9384
				12.5884	3.9384
				12.596	3.9384
				12.6036	3.9384
				12.6112	3.9384
				12.6188	3.9384
				12.6264	3.9384
				12.634	3.9384
				12.6416	3.9384
				12.6492	3.9384
				12.6568	3.9384
				12.6644	3.9384
				12.672	3.9384
				12.6796	3.9384
				12.6872	3.9384
				12.6948	3.9384
				12.7024	3.9384
				12.71	3.9384
				12.7176	3.9384
				12.7251	3.9384
				12.7327	3.9384
				12.7403	3.9384
				12.7479	3.9384
				12.7555	3.9384
				12.7631	3.9384
				12.7707	3.9381
				12.7783	3.9381
				12.7859	3.9381
				12.7935	3.9381
				12.8011	3.9381
				12.8087	3.9381
				12.8163	3.9381
				12.8239	3.9381
				12.8315	3.9381
				12.8391	3.9381
				12.8467	3.9381
				12.8543	3.9381
				12.8619	3.9381
				12.8695	3.9381
				12.8771	3.9381
				12.8847	3.9381
				12.8922	3.9381
				12.8998	3.9381
				12.9074	3.9381
				12.915	3.9381
				12.9226	3.9381
				12.9302	3.9381
				12.9378	3.9381
				12.9454	3.9381
				12.953	3.9381
				12.9606	3.9381
				12.9682	3.9381
				12.9758	3.9381
				12.9834	3.9381
				12.991	3.9381
				12.9986	3.9381
				13.0062	3.9381
				13.0138	3.9378
				13.0213	3.9378
				13.029	3.9378
				13.0365	3.9378
				13.0441	3.9378
				13.0517	3.9378
				13.0593	3.9378
				13.0669	3.9378
				13.0745	3.9378
				13.0821	3.9378
				13.0897	3.9378
				13.0973	3.9378
				13.1049	3.9378
				13.1125	3.9378
				13.1201	3.9375
				13.1277	3.9378
				13.1353	3.9378
				13.1429	3.9378
				13.1505	3.9375
				13.1581	3.9375
				13.1657	3.9375
				13.1732	3.9375
				13.1808	3.9375
				13.1884	3.9375
				13.196	3.9375
				13.2036	3.9375
				13.2112	3.9375
				13.2188	3.9375
				13.2264	3.9375
				13.234	3.9375
				13.2416	3.9375
				13.2492	3.9375
				13.2568	3.9375
				13.2644	3.9375
				13.272	3.9375
				13.2796	3.9375
				13.2872	3.9375
				13.2948	3.9375
				13.3024	3.9375
				13.31	3.9375
				13.3176	3.9375
				13.3252	3.9375
				13.3327	3.9375
				13.3403	3.9375
				13.3479	3.9375
				13.3555	3.9375
				13.3631	3.9375
				13.3707	3.9375
				13.3783	3.9375
				13.3859	3.9375
				13.3935	3.9375
				13.4011	3.9375
				13.4087	3.9375
				13.4163	3.9375
				13.4239	3.9375
				13.4315	3.9375
				13.4391	3.9375
				13.4467	3.9375
				13.4543	3.9375
				13.4619	3.9375
				13.4695	3.9375
				13.477	3.9375
				13.4846	3.9375
				13.4922	3.9375
				13.4998	3.9375
				13.5074	3.9375
				13.515	3.9375
				13.5226	3.9375
				13.5302	3.9375
				13.5378	3.9375
				13.5454	3.9375
				13.553	3.9375
				13.5606	3.9375
				13.5682	3.9375
				13.5758	3.9375
				13.5834	3.9375
				13.591	3.9375
				13.5986	3.9375
				13.6062	3.9375
				13.6137	3.9375
				13.6213	3.9375
				13.6289	3.9375
				13.6365	3.9375
				13.6441	3.9375
				13.6517	3.9375
				13.6593	3.9375
				13.6669	3.9375
				13.6745	3.9375
				13.6821	3.9375
				13.6897	3.9375
				13.6973	3.9375
				13.7049	3.9375
				13.7125	3.9375
				13.7201	3.9375
				13.7277	3.9375
				13.7315	3.9375
				13.7391	3.9375
				13.7467	3.9375
				13.7543	3.9375
				13.7619	3.9375
				13.7695	3.9375
				13.777	3.9375
				13.7846	3.9375
				13.7922	3.9375
				13.7998	3.9375
				13.8074	3.9375
				13.815	3.9375
				13.8226	3.9375
				13.8302	3.9375
				13.8378	3.9375
				13.8454	3.9375
				13.853	3.9375
				13.8606	3.9375
				13.8682	3.9375
				13.8758	3.9375
				13.8834	3.9375
				13.891	3.9375
				13.8986	3.9375
				13.9062	3.9375
				13.9138	3.9375
				13.9213	3.9375
				13.9289	3.9375
				13.9365	3.9375
				13.9441	3.9375
				13.9517	3.9375
				13.9593	3.9375
				13.9669	3.9375
				13.9745	3.9375
				13.9821	3.9375
				13.9897	3.9375
				13.9973	3.9375
				14.0049	3.9375
				14.0125	3.9375
				14.0201	3.9375
				14.0277	3.9375
				14.0353	3.9375
				14.0429	3.9375
				14.0504	3.9375
				14.058	3.9375
				14.0656	3.9375
				14.0732	3.9375
				14.0808	3.9375
				14.0884	3.9375
				14.096	3.9375
				14.1036	3.9375
				14.1112	3.9375
				14.1188	3.9375
				14.1264	3.9375
				14.134	3.9375
				14.1416	3.9375
				14.1492	3.9375
				14.1568	3.9375
				14.1644	3.9375
				14.172	3.9375
				14.1796	3.9375
				14.1872	3.9375
				14.1948	3.9375
				14.2023	3.9375
				14.2099	3.9375
				14.2175	3.9375
				14.2251	3.9375
				14.2327	3.9375
				14.2403	3.9375
				14.2479	3.9375
				14.2555	3.9375
				14.2631	3.9375
				14.2707	3.9375
				14.2783	3.9375
				14.2859	3.9375
				14.2935	3.9375
				14.3011	3.9375
				14.3087	3.9375
				14.3163	3.9375
				14.3239	3.9375
				14.3315	3.9375
				14.3391	3.9375
				14.3467	3.9375
				14.3543	3.9375
				14.3618	3.9375
				14.3694	3.9375
				14.377	3.9375
				14.3846	3.9375
				14.3922	3.9375
				14.3998	3.9375
				14.4074	3.9375
				14.415	3.9375
				14.4226	3.9375
				14.4302	3.9375
				14.4378	3.9375
				14.4454	3.9375
				14.453	3.9375
				14.4606	3.9375
				14.4682	3.9375
				14.4758	3.9375
				14.4834	3.9375
				14.491	3.9375
				14.4985	3.9375
				14.5061	3.9375
				14.5137	3.9375
				14.5213	3.9375
				14.5289	3.9375
				14.5365	3.9375
				14.5441	3.9375
				14.5517	3.9375
				14.5593	3.9375
				14.5669	3.9375
				14.5745	3.9375
				14.5821	3.9375
				14.5897	3.9375
				14.5973	3.9375
				14.6049	3.9375
				14.6125	3.9375
				14.6201	3.9375
				14.6277	3.9375
				14.6353	3.9375
				14.6428	3.9375
				14.6504	3.9375
				14.658	3.9375
				14.6656	3.9375
				14.6732	3.9375
				14.6808	3.9375
				14.6884	3.9375
				14.696	3.9375
				14.7036	3.9375
				14.7112	3.9375
				14.7188	3.9375
				14.7264	3.9375
				14.734	3.9375
				14.7416	3.9375
				14.7492	3.9375
				14.7568	3.9375
				14.7644	3.9372
				14.772	3.9375
				14.7796	3.9375
				14.7872	3.9375
				14.7948	3.9375
				14.8023	3.9375
				14.8099	3.9375
				14.8175	3.9375
				14.8251	3.9375
				14.8327	3.9375
				14.8403	3.9375
				14.8479	3.9375
				14.8555	3.9375
				14.8631	3.9375
				14.8707	3.9375
				14.8783	3.9375
				14.8859	3.9375
				14.8935	3.9375
				14.9011	3.9375
				14.9087	3.9375
				14.9163	3.9375
				14.9239	3.9375
				14.9315	3.9375
				14.939	3.9375
				14.9466	3.9372
				14.9542	3.9375
				14.9618	3.9375
				14.9694	3.9375
				14.977	3.9375
				14.9846	3.9372
				14.9922	3.9375
				14.9998	3.9372
				15.0074	3.9372
				15.015	3.9375
				15.0226	3.9372
				15.0302	3.9372
				15.0378	3.9375
				15.0454	3.9372
				15.053	3.9372
				15.0606	3.9375
				15.0682	3.9372
				15.0758	3.9372
				15.0833	3.9375
				15.0909	3.9375
				15.0985	3.9375
				15.1061	3.9372
				15.1137	3.9375
				15.1213	3.9372
				15.1289	3.9372
				15.1365	3.9372
				15.1441	3.9372
				15.1517	3.9372
[truncated: 60,050 more rows]

## Sheet: Supplementary Figure 13b
Supplementary Figure 13b
				Charge capacity(mAh g-1)	Voltage versus Li+/Li(V)
			2%LAF-LCO-1st	0	1.6409
				0	1.6409
				0	1.6415
				0	1.6421
				0	1.6427
				0	1.6431
				0	1.6434
				0	1.644
				0	1.6446
				0	1.6452
				0	1.6455
				0	1.6462
				0	1.6465
				0	1.6471
				0	1.6474
				0	1.648
				0	1.6483
				0	1.6489
				0	1.6493
				0	1.6499
				0	1.6502
				0	1.6505
				0	1.6511
				0	1.6517
				0	1.652
				0	1.6527
				0	1.653
				0	1.6533
				0	1.6539
				0	1.6545
				0	1.6548
				0	1.6548
				0	1.7026
				0.00381	1.7215
				0.01142	1.7708
				0.01904	1.8123
				0.02665	1.8368
				0.03427	1.8706
				0.04188	1.9013
				0.04949	1.9298
				0.05711	1.9571
				0.06853	1.9751
				0.07234	1.9928
				0.07995	2.0185
				0.09138	2.0427
				0.09518	2.0675
				0.1028	2.092
				0.11041	2.1084
				0.11803	2.1329
				0.12564	2.1571
				0.13326	2.1806
				0.14468	2.2048
				0.14848	2.2209
				0.15991	2.2451
				0.16371	2.2684
				0.17133	2.2916
				0.17894	2.3074
				0.18656	2.3313
				0.19417	2.3542
				0.20179	2.3691
				0.2094	2.3918
				0.21702	2.4141
				0.22463	2.4358
				0.23225	2.4572
				0.23986	2.4714
				0.24747	2.4931
				0.2589	2.5139
				0.2627	2.5279
				0.27032	2.5483
				0.27793	2.5685
				0.28555	2.5821
				0.29316	2.6041
				0.30078	2.623
				0.30839	2.6426
				0.31601	2.6553
				0.32362	2.6739
				0.33123	2.6866
				0.34266	2.7043
				0.34646	2.7225
				0.35789	2.7343
				0.36169	2.7523
				0.36931	2.77
				0.37692	2.7873
				0.38454	2.8047
				0.39215	2.8159
				0.40357	2.8326
				0.41119	2.849
				0.415	2.8648
				0.42261	2.8754
				0.43022	2.8909
				0.43784	2.9067
				0.44926	2.9216
				0.45307	2.9318
				0.46068	2.9464
				0.4683	2.9613
				0.47972	2.9758
				0.48353	2.9904
				0.49114	3
				0.49876	3.0143
				0.50637	3.0285
				0.51399	3.0378
				0.5216	3.0521
				0.52921	3.0614
				0.53683	3.0753
				0.54444	3.089
				0.55206	3.1023
				0.55967	3.1156
				0.57109	3.125
				0.57871	3.1389
				0.58252	3.1522
				0.59013	3.1659
				0.59775	3.1752
				0.60536	3.1891
				0.61297	3.2031
				0.62059	3.2176
				0.6282	3.2319
				0.63582	3.2421
				0.64724	3.257
				0.65105	3.2725
				0.65866	3.2828
				0.66628	3.2992
				0.67389	3.3153
				0.68151	3.3271
				0.69293	3.3457
				0.69674	3.363
				0.70435	3.3748
				0.71196	3.3934
				0.71958	3.412
				0.72719	3.4306
				0.73481	3.4502
				0.74623	3.4635
				0.75004	3.4833
				0.75765	3.5035
				0.76527	3.5239
				0.77669	3.5379
				0.7805	3.559
				0.79192	3.5732
				0.79573	3.5937
				0.80334	3.6148
				0.81095	3.6284
				0.82238	3.6495
				0.82999	3.67
				0.8338	3.6904
				0.84522	3.7103
				0.84903	3.7233
				0.85664	3.7434
				0.86426	3.763
				0.87568	3.7822
				0.88329	3.8008
				0.8871	3.8132
				0.89852	3.8315
				0.90233	3.8492
				0.91375	3.8656
				0.92137	3.8764
				0.92898	3.8867
				0.93279	3.9015
				0.9404	3.9149
				0.94802	3.9267
				0.95563	3.9335
				0.96325	3.9422
				0.97086	3.949
				0.97848	3.9543
				0.98609	3.9589
				0.9937	3.9611
				1.00132	3.9639
				1.00893	3.9663
				1.01655	3.9682
				1.02797	3.9694
				1.03558	3.9704
				1.03939	3.9716
				1.04701	3.9729
				1.05462	3.9738
				1.06604	3.9744
				1.06985	3.975
				1.07747	3.9756
				1.08508	3.9763
				1.09269	3.9769
				1.10031	3.9775
				1.10792	3.9778
				1.11554	3.9784
				1.12315	3.9787
				1.13077	3.9791
				1.13838	3.9794
				1.146	3.98
				1.15361	3.9803
				1.16123	3.9806
				1.16884	3.9809
				1.18026	3.9812
				1.18407	3.9812
				1.19168	3.9815
				1.1993	3.9818
				1.20691	3.9822
				1.21453	3.9822
				1.22214	3.9825
				1.22976	3.9828
				1.23737	3.9828
				1.24879	3.9831
				1.2526	3.9834
				1.26022	3.9834
				1.27164	3.9837
				1.27544	3.9837
				1.28306	3.984
				1.29067	3.9843
				1.3021	3.9843
				1.3059	3.9843
				1.31352	3.9846
				1.32113	3.9849
				1.32875	3.9849
				1.33636	3.9849
				1.34778	3.9853
				1.3554	3.9853
				1.36301	3.9856
				1.36682	3.9856
				1.37824	3.9856
				1.38205	3.9862
				1.38966	3.9865
				1.39728	3.9865
				1.40489	3.9865
				1.41251	3.9865
				1.42012	3.9868
				1.42774	3.9868
				1.43535	3.9871
				1.44677	3.9871
				1.45058	3.9871
				1.45819	3.9874
				1.46962	3.9874
				1.47342	3.9874
				1.48104	3.9877
				1.48865	3.9877
				1.49627	3.9877
				1.50388	3.988
				1.5115	3.988
				1.52292	3.988
				1.52673	3.9884
				1.53434	3.9884
				1.54196	3.9884
				1.54957	3.9884
				1.55718	3.9884
				1.5648	3.9884
				1.57241	3.9887
				1.58003	3.9887
				1.58764	3.989
				1.59526	3.989
				1.60287	3.989
				1.61049	3.989
				1.6181	3.9893
				1.62572	3.9893
				1.63333	3.9893
				1.64095	3.9896
				1.65237	3.9896
				1.65998	3.9896
				1.66379	3.9896
				1.6714	3.9896
				1.67902	3.9899
				1.68663	3.9899
				1.69805	3.9899
				1.70186	3.9902
				1.70948	3.9902
				1.71709	3.9902
				1.72471	3.9902
				1.73613	3.9905
				1.73993	3.9905
				1.74755	3.9905
				1.75516	3.9905
				1.76278	3.9908
				1.77039	3.9908
				1.78182	3.9908
				1.78562	3.9908
				1.79324	3.9911
				1.80085	3.9911
				1.80847	3.9911
				1.81608	3.9911
				1.8237	3.9911
				1.83131	3.9915
				1.83892	3.9915
				1.85035	3.9915
				1.85415	3.9915
				1.86177	3.9915
				1.86938	3.9918
				1.877	3.9918
				1.88842	3.9918
				1.89223	3.9921
				1.89984	3.9921
				1.90746	3.9921
				1.91507	3.9921
				1.92269	3.9921
				1.9303	3.9921
				1.93791	3.9924
				1.94553	3.9924
				1.95314	3.9924
				1.96076	3.9924
				1.96837	3.9927
				1.97599	3.9927
				1.9836	3.9927
				1.99122	3.9927
				1.99883	3.993
				2.00645	3.993
				2.01406	3.993
				2.02167	3.993
				2.02929	3.993
				2.0369	3.9933
				2.04452	3.9933
				2.05213	3.9933
				2.05975	3.9933
				2.06736	3.9933
				2.07498	3.9933
				2.0864	3.9936
				2.09401	3.9936
				2.09782	3.9936
				2.10544	3.9936
				2.11305	3.9936
				2.12447	3.9936
				2.12828	3.9936
				2.13589	3.9939
				2.14351	3.9939
				2.15112	3.9939
				2.16254	3.9939
				2.16635	3.9939
				2.17397	3.9939
				2.18158	3.9939
				2.1892	3.9939
				2.19681	3.9942
				2.20443	3.9942
				2.21204	3.9942
				2.21965	3.9942
				2.23108	3.9946
				2.23488	3.9946
				2.2425	3.9946
				2.25011	3.9946
				2.25773	3.9946
				2.26534	3.9946
				2.27296	3.9949
				2.28057	3.9949
				2.28819	3.9949
				2.2958	3.9949
				2.30341	3.9949
				2.31103	3.9949
				2.31864	3.9949
				2.32626	3.9949
				2.33387	3.9952
				2.34149	3.9952
				2.3491	3.9952
				2.35672	3.9952
				2.36433	3.9952
				2.37575	3.9952
				2.37956	3.9952
				2.38718	3.9955
				2.39479	3.9955
				2.40621	3.9955
				2.41002	3.9955
				2.41763	3.9955
				2.42525	3.9955
				2.43667	3.9958
				2.44428	3.9958
				2.44809	3.9958
				2.45571	3.9958
				2.46713	3.9958
				2.47474	3.9958
				2.47855	3.9958
				2.48997	3.9958
				2.49378	3.9958
				2.5052	3.9958
				2.50901	3.9961
				2.51662	3.9961
				2.52424	3.9961
				2.53566	3.9961
				2.53947	3.9961
				2.55089	3.9961
				2.5547	3.9961
				2.56231	3.9961
				2.57373	3.9964
				2.58135	3.9961
				2.58515	3.9964
				2.59277	3.9964
				2.60038	3.9964
				2.608	3.9964
				2.61942	3.9964
				2.62323	3.9964
				2.63084	3.9964
				2.63846	3.9964
				2.64607	3.9964
				2.65369	3.9964
				2.66511	3.9964
				2.67272	3.9964
				2.68034	3.9964
				2.68414	3.9964
				2.69176	3.9964
				2.69937	3.9967
				2.7108	3.9964
				2.7146	3.9967
				2.72222	3.9967
				2.72983	3.9967
				2.73745	3.9967
				2.74506	3.9967
				2.75268	3.9967
				2.76029	3.9967
				2.77171	3.9967
				2.77933	3.9967
				2.78694	3.9967
				2.79075	3.997
				2.79836	3.997
				2.80598	3.997
				2.8174	3.997
				2.82121	3.997
				2.82882	3.997
				2.84024	3.997
				2.84405	3.997
				2.85167	3.997
				2.85928	3.997
				2.86689	3.997
				2.87451	3.997
				2.88212	3.997
				2.88974	3.997
				2.89735	3.9973
				2.90497	3.9973
				2.91639	3.9973
				2.9202	3.9973
				2.92781	3.9973
				2.93543	3.9973
				2.94304	3.9973
				2.95066	3.9977
				2.95827	3.9977
				2.96969	3.9977
				2.9735	3.9977
				2.98111	3.9977
				2.99254	3.9977
				3.00015	3.9977
				3.00396	3.9977
				3.01157	3.998
				3.01919	3.998
				3.0268	3.998
				3.03822	3.998
				3.04203	3.998
				3.04965	3.998
				3.05726	3.9983
				3.06487	3.998
				3.07249	3.9983
				3.0801	3.9983
				3.09153	3.9983
				3.09533	3.9983
				3.10295	3.9983
				3.11056	3.9983
				3.11818	3.9983
				3.12579	3.9983
				3.13341	3.9986
				3.14102	3.9986
				3.15244	3.9986
				3.15625	3.9986
				3.16386	3.9986
				3.17148	3.9989
				3.17909	3.9989
				3.18671	3.9989
				3.19432	3.9989
				3.20194	3.9989
				3.20955	3.9989
				3.21717	3.9989
				3.22478	3.9989
				3.2362	3.9989
				3.24001	3.9992
				3.24762	3.9992
				3.25524	3.9992
				3.26285	3.9992
				3.27047	3.9995
				3.27808	3.9992
				3.2895	3.9995
				3.29712	3.9995
				3.30093	3.9995
				3.30854	3.9995
				3.31616	3.9995
				3.32758	3.9995
				3.33519	3.9995
				3.339	3.9995
				3.34661	3.9998
				3.35423	3.9998
				3.36184	3.9998
				3.36946	3.9998
				3.38088	3.9998
				3.38469	4.0001
				3.3923	4.0001
				3.39992	4.0001
				3.41134	4.0001
				3.41515	4.0001
				3.42276	4.0001
				3.43037	4.0001
				3.4418	4.0001
				3.4456	4.0001
				3.45322	4.0004
				3.46083	4.0004
				3.46845	4.0004
				3.47606	4.0004
				3.48748	4.0004
				3.49129	4.0004
				3.49891	4.0008
				3.50652	4.0008
				3.51414	4.0008
				3.52175	4.0008
				3.52936	4.0008
				3.53698	4.0008
				3.54459	4.0008
				3.55221	4.0008
				3.55982	4.0008
				3.56744	4.0011
				3.57505	4.0011
				3.58267	4.0011
				3.59028	4.0011
				3.5979	4.0011
				3.60551	4.0011
				3.61313	4.0011
				3.62074	4.0011
				3.63216	4.0014
				3.63597	4.0014
				3.64358	4.0014
				3.6512	4.0014
				3.65881	4.0014
				3.66643	4.0014
				3.67404	4.0014
				3.68166	4.0014
				3.68927	4.0014
				3.69689	4.0014
				3.70831	4.0014
				3.71211	4.0017
				3.71973	4.0017
				3.73115	4.0017
				3.73496	4.0017
				3.74257	4.0017
				3.75019	4.0017
				3.7578	4.0017
				3.76542	4.0017
				3.77303	4.002
				3.78065	4.002
				3.78826	4.002
				3.79588	4.002
				3.80349	4.002
				3.8111	4.002
				3.81872	4.002
				3.82633	4.002
				3.83395	4.002
				3.84156	4.002
				3.84918	4.002
				3.85679	4.002
				3.86441	4.002
				3.87583	4.002
				3.88344	4.002
				3.89106	4.002
				3.89487	4.0023
				3.90248	4.0023
				3.9139	4.0023
				3.91771	4.002
				3.92532	4.0023
				3.93294	4.0023
				3.94055	4.0023
				3.95197	4.0023
				3.95959	4.0023
				3.9634	4.0023
				3.97101	4.0023
				3.98243	4.0023
				3.98624	4.0023
				3.99385	4.0023
				4.00147	4.0023
				4.01289	4.0023
				4.02051	4.0023
				4.02431	4.0023
				4.03193	4.0023
				4.03954	4.0023
				4.04716	4.0023
				4.05477	4.0023
				4.06239	4.0023
				4.07	4.0023
				4.07762	4.0023
				4.08904	4.0023
				4.09284	4.0023
				4.10046	4.0023
				4.11188	4.0023
				4.11569	4.0023
				4.1233	4.0023
				4.13092	4.0023
				4.13853	4.0026
				4.14615	4.0023
				4.15757	4.0026
				4.16138	4.0026
				4.16899	4.0023
				4.17661	4.0023
				4.18422	4.0026
				4.19183	4.0026
				4.19945	4.0026
				4.20706	4.0026
				4.21468	4.0026
				4.22229	4.0026
				4.22991	4.0026
				4.23752	4.0026
				4.24514	4.0026
				4.25656	4.0026
				4.26037	4.0026
				4.26798	4.0026
				4.27559	4.0026
				4.28321	4.0026
				4.29463	4.0026
				4.29844	4.0026
				4.30986	4.0026
				4.31367	4.0026
				4.32509	4.0026
				4.3289	4.0026
				4.34032	4.0026
				4.34413	4.0026
				4.35174	4.0026
				4.35936	4.0026
				4.36697	4.0026
				4.37458	4.0026
				4.38601	4.0026
				4.38981	4.0026
				4.39743	4.0026
				4.40504	4.0029
				4.41266	4.0029
				4.42408	4.0029
				4.42789	4.0029
				4.4355	4.0029
				4.44692	4.0029
				4.45454	4.0029
				4.46215	4.0029
				4.46596	4.0029
				4.47357	4.0029
				4.48119	4.0029
				4.4888	4.0029
				4.49642	4.0029
				4.50784	4.0029
				4.51545	4.0032
				4.51926	4.0032
				4.53068	4.0032
				4.53449	4.0032
				4.54211	4.0032
				4.55353	4.0032
				4.55733	4.0032
				4.56876	4.0032
				4.57256	4.0032
				4.58018	4.0032
				4.5916	4.0032
				4.59541	4.0032
				4.60302	4.0032
				4.61064	4.0032
				4.61825	4.0032
				4.62967	4.0032
				4.63729	4.0032
				4.6411	4.0035
				4.65252	4.0032
				4.66013	4.0032
				4.66394	4.0035
				4.67536	4.0035
				4.67917	4.0035
				4.68678	4.0035
				4.6944	4.0035
				4.70201	4.0035
				4.71343	4.0035
				4.71724	4.0035
				4.72866	4.0035
				4.73247	4.0035
				4.74009	4.0039
				4.75151	4.0039
				4.75531	4.0039
				4.76674	4.0039
				4.77054	4.0039
				4.77816	4.0039
				4.78197	4.0039
				4.78958	4.0039
				4.79719	4.0039
				4.80481	4.0039
				4.81242	4.0039
				4.82004	4.0042
				4.82765	4.0042
				4.83527	4.0042
				4.84669	4.0042
				4.8505	4.0042
				4.86192	4.0042
				4.86573	4.0042
				4.87334	4.0042
				4.88096	4.0042
				4.88857	4.0042
				4.89999	4.0042
				4.9038	4.0042
				4.91141	4.0045
				4.91903	4.0045
				4.92664	4.0042
				4.93426	4.0045
				4.94187	4.0045
				4.94949	4.0045
				4.9571	4.0045
				4.96472	4.0045
				4.97614	4.0045
				4.97994	4.0045
				4.98756	4.0045
				4.99517	4.0048
				5.00279	4.0045
				5.0104	4.0045
				5.01802	4.0048
				5.02563	4.0048
				5.03325	4.0048
				5.04086	4.0048
				5.04848	4.0048
				5.0599	4.0048
				5.06371	4.0048
				5.07132	4.0048
				5.07893	4.0048
				5.09036	4.0048
				5.09416	4.0048
				5.10178	4.0051
				5.10939	4.0051
				5.11701	4.0051
				5.12462	4.0051
				5.13224	4.0051
				5.13985	4.0051
				5.14747	4.0051
				5.15508	4.0051
				5.1627	4.0051
				5.17412	4.0051
				5.17792	4.0051
				5.18554	4.0051
				5.19315	4.0051
				5.20077	4.0051
				5.20838	4.0051
				5.216	4.0051
				5.22361	4.0051
				5.23123	4.0051
				5.23884	4.0051
				5.25026	4.0051
				5.25407	4.0054
				5.26168	4.0051
				5.2693	4.0054
				5.27691	4.0054
				5.28834	4.0054
				5.29214	4.0054
				5.29976	4.0054
				5.31118	4.0054
				5.31499	4.0054
				5.3226	4.0054
				5.33022	4.0054
				5.33783	4.0054
				5.34925	4.0054
				5.35306	4.0054
				5.36448	4.0054
				5.36829	4.0054
				5.3759	4.0054
				5.38352	4.0054
				5.39113	4.0057
				5.39875	4.0057
				5.40636	4.0054
				5.41398	4.0054
				5.42159	4.0054
				5.42921	4.0054
				5.44063	4.0057
				5.44444	4.0054
				5.45205	4.0057
				5.45966	4.0057
				5.47109	4.0057
				5.4787	4.0054
				5.48251	4.0054
				5.49012	4.0057
				5.49774	4.0057
				5.50535	4.0054
				5.51297	4.0057
				5.52058	4.0054
				5.5282	4.0057
				5.53962	4.0054
				5.54343	4.0054
				5.55485	4.0057
				5.55865	4.0054
				5.56627	4.0054
				5.57388	4.0054
				5.5815	4.0057
				5.58911	4.0057
				5.60053	4.0057
				5.60815	4.0054
				5.61576	4.0057
				5.62338	4.0054
				5.63099	4.0057
				5.6348	4.0054
				5.64241	4.0057
				5.65003	4.0057
				5.65764	4.0057
				5.66907	4.0057
				5.67287	4.0057
				5.68429	4.0057
				5.6881	4.0057
				5.69572	4.0057
				5.70333	4.0057
				5.71475	4.0057
				5.71856	4.0057
				5.72618	4.0057
				5.73379	4.0057
				5.7414	4.0057
				5.74902	4.0057
				5.75663	4.0057
				5.76806	4.0057
				5.77186	4.0057
				5.78328	4.0057
				5.7909	4.0057
				5.79471	4.0057
				5.80232	4.0057
				5.80994	4.0057
				5.82136	4.0057
				5.82517	4.0057
				5.83278	4.0057
				5.84039	4.0057
				5.84801	4.0057
				5.85943	4.0057
				5.86324	4.0057
				5.87085	4.0057
				5.88227	4.0057
				5.88608	4.0057
				5.8937	4.0057
				5.90131	4.0057
				5.90893	4.0057
				5.91654	4.0057
				5.92415	4.0057
				5.93177	4.0057
				5.94319	4.0057
				5.95081	4.0057
				5.95461	4.0057
				5.96223	4.0057
				5.96984	4.0057
				5.97746	4.0057
				5.98507	4.0057
				5.99269	4.0057
				6.00411	4.0057
				6.00792	4.0057
				6.01934	4.0057
				6.02314	4.0057
				6.03076	4.0057
				6.04218	4.0057
				6.04599	4.0057
				6.0536	4.0057
				6.06502	4.0057
				6.06883	4.0057
				6.07645	4.0057
				6.08406	4.0057
				6.09548	4.0057
				6.09929	4.0057
				6.11071	4.0057
				6.11833	4.0057
				6.12213	4.0057
				6.12975	4.0057
				6.13736	4.0057
				6.14498	4.0057
				6.1564	4.0057
				6.16021	4.0057
				6.16782	4.0057
				6.17544	4.0057
				6.18305	4.0057
				6.19067	4.0057
				6.19828	4.0057
				6.2097	4.0057
				6.21351	4.0057
				6.22112	4.0057
				6.22874	4.0057
				6.24016	4.0057
				6.24397	4.0057
				6.25539	4.0057
				6.263	4.0057
				6.26681	4.0057
				6.27443	4.0057
				6.28204	4.0057
				6.29346	4.0057
				6.29727	4.0057
				6.30488	4.0057
				6.3125	4.0057
				6.32011	4.0057
				6.32773	4.0057
				6.33534	4.0057
				6.34296	4.0057
				6.35057	4.0057
				6.35819	4.0057
				6.3658	4.0057
				6.37342	4.0057
				6.38103	4.0057
				6.38865	4.0057
				6.40007	4.0057
				6.40768	4.0057
				6.4153	4.0057
				6.4191	4.0057
				6.42672	4.0057
				6.43433	4.0057
				6.44195	4.0057
				6.44956	4.0057
				6.45718	4.0057
				6.46479	4.0057
				6.47621	4.0057
				6.48002	4.0057
				6.49144	4.0057
				6.49525	4.0057
				6.50667	4.0057
				6.51429	4.0057
				6.51809	4.0057
				6.52571	4.0057
				6.53332	4.0057
				6.54094	4.0057
				6.54855	4.0057
				6.55617	4.0057
				6.56378	4.0057
				6.5714	4.0057
				6.57901	4.0057
				6.59043	4.0057
				6.59424	4.0057
				6.60185	4.0057
				6.60947	4.0057
				6.61708	4.0057
				6.6247	4.0057
				6.63612	4.0057
				6.63993	4.0057
				6.64754	4.0057
				6.65516	4.0057
				6.66658	4.0057
				6.67038	4.0057
				6.678	4.0057
				6.68561	4.0057
				6.69323	4.0057
				6.70084	4.0057
				6.70846	4.0057
				6.71607	4.0057
				6.72369	4.0057
				6.7313	4.0057
				6.73892	4.0057
				6.74653	4.0057
				6.75795	4.0057
				6.76557	4.0057
				6.76937	4.0057
				6.77699	4.0057
				6.7846	4.0057
				6.79222	4.0057
				6.79983	4.0057
				6.80745	4.0057
				6.81506	4.0057
				6.82268	4.0057
				6.83029	4.0057
				6.83791	4.0057
				6.84552	4.0057
				6.85694	4.0057
				6.86075	4.0057
				6.86836	4.0057
				6.87598	4.0057
				6.88359	4.0057
				6.89121	4.0057
				6.89882	4.0057
				6.90644	4.0057
				6.91405	4.0057
				6.92167	4.0057
				6.92928	4.0057
				6.9369	4.0057
				6.94451	4.0057
				6.95593	4.0057
				6.95974	4.0057
				6.96735	4.0057
				6.97497	4.0057
				6.98258	4.0057
				6.99401	4.0057
				6.99781	4.0057
				7.00543	4.0057
				7.01304	4.0057
				7.02066	4.0054
				7.02827	4.0057
				7.03589	4.0057
				7.0435	4.0054
				7.05111	4.0054
				7.05873	4.0057
				7.06634	4.0054
				7.07396	4.0054
				7.08157	4.0054
				7.093	4.0057
				7.0968	4.0057
				7.10442	4.0054
				7.11203	4.0054
				7.11965	4.0054
				7.12726	4.0057
				7.13488	4.0054
				7.14249	4.0054
				7.1501	4.0057
				7.15772	4.0054
				7.16533	4.0054
				7.17295	4.0054
				7.18056	4.0054
				7.18818	4.0054
				7.1996	4.0054
				7.20341	4.0054
				7.21102	4.0054
				7.22244	4.0054
				7.22625	4.0054
				7.23386	4.0054
				7.24148	4.0054
				7.2529	4.0054
				7.25671	4.0054
				7.26432	4.0054
				7.27194	4.0054
				7.28336	4.0054
				7.28717	4.0054
				7.29478	4.0054
				7.3024	4.0054
				7.31382	4.0054
				7.31763	4.0054
				7.32524	4.0054
				7.33285	4.0054
				7.34428	4.0054
				7.35189	4.0054
				7.3557	4.0054
				7.36331	4.0054
				7.37093	4.0054
				7.37854	4.0054
				7.38616	4.0054
				7.39377	4.0054
				7.40139	4.0054
				7.409	4.0054
				7.41662	4.0054
				7.42423	4.0054
				7.43565	4.0054
				7.44327	4.0054
				7.44707	4.0054
				7.45469	4.0054
				7.46611	4.0054
				7.46992	4.0054
				7.47753	4.0054
				7.48895	4.0054
				7.49276	4.0054
				7.50038	4.0054
				7.50799	4.0054
				7.5156	4.0054
				7.52322	4.0054
				7.53083	4.0054
				7.53845	4.0054
				7.54606	4.0054
				7.55368	4.0054
				7.56129	4.0054
				7.56891	4.0054
				7.57652	4.0054
				7.58414	4.0054
				7.59556	4.0051
				7.59937	4.0051
				7.61079	4.0054
				7.61459	4.0051
				7.62221	4.0051
				7.62982	4.0051
				7.64125	4.0051
				7.64505	4.0051
				7.65267	4.0054
				7.66028	4.0051
				7.6679	4.0051
				7.67551	4.0051
				7.68313	4.0051
				7.69074	4.0051
				7.69836	4.0051
				7.70597	4.0051
				7.71358	4.0051
				7.7212	4.0051
				7.72881	4.0051
				7.73643	4.0051
				7.74785	4.0051
				7.75166	4.0051
				7.75927	4.0051
				7.76689	4.0051
				7.7745	4.0051
				7.78212	4.0051
				7.78973	4.0051
				7.79735	4.0051
				7.80496	4.0051
				7.81257	4.0051
				7.82019	4.0051
				7.8278	4.0051
				7.83542	4.0051
				7.84303	4.0051
				7.85065	4.0051
				7.85826	4.0051
				7.86588	4.0051
				7.87349	4.0051
				7.88111	4.0051
				7.88872	4.0051
				7.89633	4.0051
				7.90395	4.0051
				7.91156	4.0051
				7.91918	4.0051
				7.92679	4.0051
				7.93441	4.0051
				7.94202	4.0051
				7.95344	4.0051
				7.96106	4.0051
				7.96487	4.0051
				7.97248	4.0051
				7.9801	4.0051
				7.99152	4.0051
				7.99532	4.0051
				8.00675	4.0051
				8.01055	4.0051
				8.01817	4.0051
				8.02578	4.0051
				8.0334	4.0051
				8.04101	4.0051
				8.04863	4.0051
				8.06005	4.0051
				8.06386	4.0051
				8.07147	4.0051
				8.07908	4.0051
				8.09051	4.0051
				8.09431	4.0051
				8.10193	4.0051
				8.11335	4.0051
				8.11716	4.0051
				8.12477	4.0051
				8.13239	4.0051
				8.14381	4.0051
				8.14762	4.0051
				8.15904	4.0051
				8.16285	4.0051
				8.17046	4.0051
				8.18188	4.0051
				8.1895	4.0051
				8.1933	4.0051
				8.20092	4.0051
				8.20853	4.0051
				8.21615	4.0051
				8.22376	4.0051
				8.23138	4.0051
				8.23899	4.0051
				8.24661	4.0051
				8.25422	4.0051
				8.26184	4.0051
				8.26945	4.0051
				8.28087	4.0051
				8.28468	4.0051
				8.29229	4.0051
				8.29991	4.0051
				8.30752	4.0051
				8.31894	4.0051
				8.32656	4.0051
				8.33037	4.0051
				8.33798	4.0051
				8.3456	4.0051
				8.35702	4.0051
				8.36463	4.0051
				8.36844	4.0051
				8.37605	4.0051
				8.38748	4.0051
				8.39128	4.0051
				8.3989	4.0051
				8.40651	4.0051
				8.41413	4.0051
				8.42555	4.0051
				8.43316	4.0051
				8.44078	4.0051
				8.44459	4.0051
				8.45601	4.0051
				8.46362	4.0051
				8.46743	4.0051
				8.47885	4.0051
				8.48266	4.0051
				8.49408	4.0051
				8.49789	4.0051
				8.5055	4.0051
				8.51312	4.0051
				8.52073	4.0048
				8.52835	4.0051
				8.53596	4.0051
				8.54358	4.0051
				8.555	4.0051
				8.5588	4.0048
				8.56642	4.0051
				8.57784	4.0048
				8.58165	4.0051
				8.59307	4.0051
				8.59688	4.0051
				8.60449	4.0051
				8.61211	4.0051
				8.61972	4.0051
				8.62734	4.0051
				8.63495	4.0051
				8.64256	4.0051
				8.65018	4.0051
				8.65779	4.0051
				8.66922	4.0051
				8.67302	4.0048
				8.68064	4.0051
				8.68825	4.0051
				8.69587	4.0051
				8.70348	4.0051
				8.7111	4.0051
				8.71871	4.0051
				8.73013	4.0051
				8.73394	4.0051
				8.74155	4.0051
				8.74917	4.0051
				8.75678	4.0051
				8.7644	4.0051
				8.77201	4.0051
				8.77963	4.0051
				8.78724	4.0051
				8.79486	4.0051
				8.80247	4.0051
				8.81009	4.0051
				8.8177	4.0051
				8.82532	4.0051
				8.83293	4.0051
				8.84054	4.0051
				8.85197	4.0048
				8.85958	4.0048
				8.86339	4.0048
				8.871	4.0048
				8.87862	4.0048
				8.88623	4.0048
				8.89385	4.0048
				8.90146	4.0048
				8.90908	4.0048
				8.9205	4.0048
				8.92431	4.0048
				8.93573	4.0048
				8.93953	4.0048
				8.94715	4.0048
				8.95476	4.0048
				8.96238	4.0045
				8.96999	4.0045
				8.97761	4.0045
				8.98522	4.0045
				8.99284	4.0045
				9.00045	4.0045
				9.00807	4.0045
				9.01568	4.0045
				9.02329	4.0045
				9.03091	4.0045
				9.03852	4.0045
				9.04995	4.0045
				9.05375	4.0045
				9.06137	4.0045
				9.06898	4.0045
				9.0804	4.0045
				9.08802	4.0045
				9.09183	4.0045
				9.09944	4.0045
				9.10706	4.0045
				9.11467	4.0045
				9.12228	4.0045
				9.1299	4.0045
				9.13751	4.0045
				9.14513	4.0045
				9.15274	4.0045
				9.16036	4.0045
				9.16797	4.0045
				9.17939	4.0045
				9.1832	4.0045
				9.19082	4.0045
				9.19843	4.0045
				9.20604	4.0045
				9.21366	4.0045
				9.22127	4.0045
				9.22889	4.0042
				9.2365	4.0042
				9.24412	4.0042
				9.25173	4.0042
				9.25935	4.0045
				9.26696	4.0042
				9.27458	4.0045
				9.28219	4.0042
				9.29361	4.0042
				9.29742	4.0042
				9.30503	4.0042
				9.31646	4.0042
				9.32026	4.0042
				9.33169	4.0042
				9.33549	4.0042
				9.34311	4.0042
				9.35453	4.0042
				9.35834	4.0042
				9.36595	4.0042
				9.37357	4.0042
				9.38499	4.0042
				9.3926	4.0042
				9.39641	4.0042
				9.40402	4.0042
				9.41164	4.0042
				9.41925	4.0042
				9.42687	4.0042
				9.43448	4.0042
				9.4421	4.0042
				9.44971	4.0042
				9.45733	4.0042
				9.46494	4.0042
				9.47256	4.0042
				9.48017	4.0039
				9.48779	4.0039
				9.4954	4.0042
				9.50682	4.0039
				9.51063	4.0039
				9.52205	4.0039
				9.52586	4.0039
				9.53347	4.0039
				9.54109	4.0039
				9.55251	4.0039
				9.55632	4.0039
				9.56393	4.0039
				9.57155	4.0039
				9.57916	4.0039
				9.58677	4.0039
				9.59439	4.0039
				9.602	4.0039
				9.60962	4.0039
				9.61723	4.0039
				9.62485	4.0039
				9.63627	4.0039
				9.64008	4.0039
				9.6515	4.0039
				9.65531	4.0039
				9.66292	4.0039
				9.67054	4.0039
				9.67815	4.0039
				9.68576	4.0039
				9.69338	4.0039
				9.7048	4.0039
				9.70861	4.0039
				9.71622	4.0039
				9.72384	4.0039
				9.73526	4.0039
				9.73907	4.0039
				9.75049	4.0039
				9.7543	4.0039
				9.76572	4.0039
				9.76952	4.0039
				9.77714	4.0039
				9.78475	4.0039
				9.79237	4.0039
				9.79998	4.0039
				9.8076	4.0035
				9.81521	4.0039
				9.82283	4.0039
				9.83425	4.0039
				9.83806	4.0039
				9.84567	4.0039
				9.85329	4.0035
				9.8609	4.0039
				9.86851	4.0035
				9.87613	4.0035
				9.88374	4.0035
				9.89136	4.0035
				9.89897	4.0039
				9.90659	4.0035
				9.9142	4.0035
				9.92562	4.0035
				9.93324	4.0035
				9.94085	4.0039
				9.94466	4.0035
				9.95608	4.0039
				9.95989	4.0035
				9.9675	4.0035
				9.97512	4.0035
				9.98273	4.0035
				9.99035	4.0035
				9.99796	4.0035
				10.0056	4.0035
				10.0132	4.0035
				10.0208	4.0035
				10.0322	4.0035
				10.0398	4.0035
				10.0436	4.0035
				10.0551	4.0035
				10.0589	4.0035
				10.0665	4.0035
				10.0741	4.0035
				10.0817	4.0035
				10.0893	4.0035
				10.0969	4.0035
				10.1084	4.0035
				10.1122	4.0035
				10.1198	4.0035
				10.1274	4.0035
				10.1388	4.0035
				10.1426	4.0035
				10.1502	4.0035
				10.1579	4.0035
				10.1655	4.0032
				10.1731	4.0035
				10.1807	4.0032
				10.1883	4.0035
				10.1959	4.0035
				10.2036	4.0035
				10.2112	4.0035
				10.2188	4.0035
				10.2264	4.0035
				10.234	4.0035
				10.2416	4.0035
				10.2492	4.0035
				10.2569	4.0035
				10.2645	4.0035
				10.2721	4.0035
				10.2797	4.0035
				10.2873	4.0035
				10.2949	4.0035
				10.3026	4.0039
				10.3102	4.0035
				10.3178	4.0035
				10.3292	4.0035
				10.3368	4.0035
				10.3406	4.0035
				10.3482	4.0039
				10.3559	4.0035
				10.3635	4.0039
				10.3749	4.0039
				10.3825	4.0039
				10.3863	4.0035
				10.3939	4.0039
				10.4015	4.0039
				10.4092	4.0039
				10.4168	4.0035
				10.4282	4.0039
				10.432	4.0039
				10.4396	4.0039
				10.4472	4.0039
				10.4548	4.0039
				10.4625	4.0039
				10.4701	4.0039
				10.4777	4.0039
				10.4891	4.0039
				10.4929	4.0039
				10.5005	4.0039
				10.512	4.0039
				10.5158	4.0039
				10.5272	4.0039
				10.531	4.0039
				10.5386	4.0039
				10.55	4.0039
				10.5538	4.0039
				10.5614	4.0039
				10.5729	4.0039
				10.5805	4.0039
				10.5843	4.0039
				10.5957	4.0039
				10.5995	4.0039
				10.6071	4.0039
				10.6147	4.0039
				10.6224	4.0039
				10.63	4.0039
				10.6376	4.0039
				10.6452	4.0039
				10.6528	4.0039
				10.6604	4.0039
				10.668	4.0035
				10.6757	4.0039
				10.6871	4.0039
				10.6909	4.0039
				10.6985	4.0039
				10.7061	4.0039
				10.7137	4.0035
				10.7213	4.0039
				10.7328	4.0039
				10.7366	4.0039
				10.7442	4.0039
				10.7518	4.0035
				10.7594	4.0039
				10.767	4.0039
				10.7746	4.0039
				10.7823	4.0039
				10.7899	4.0039
				10.8013	4.0039
				10.8051	4.0035
				10.8127	4.0039
				10.8203	4.0039
				10.8279	4.0035
				10.8356	4.0039
				10.847	4.0035
				10.8508	4.0039
				10.8584	4.0039
				10.866	4.0035
				10.8736	4.0035
				10.8813	4.0035
				10.8889	4.0035
				10.8965	4.0035
				10.9079	4.0035
				10.9155	4.0035
				10.9193	4.0035
				10.9307	4.0035
				10.9384	4.0035
				10.9422	4.0035
				10.9498	4.0035
				10.9574	4.0035
				10.965	4.0035
				10.9764	4.0035
				10.9802	4.0035
				10.9879	4.0035
				10.9955	4.0035
				11.0069	4.0035
				11.0145	4.0035
				11.0221	4.0035
				11.0259	4.0035
				11.0374	4.0035
				11.0412	4.0035
				11.0488	4.0035
				11.0602	4.0035
				11.064	4.0035
				11.0716	4.0035
				11.0792	4.0035
				11.0869	4.0035
				11.0945	4.0035
				11.1021	4.0035
				11.1097	4.0035
				11.1173	4.0035
				11.1249	4.0035
				11.1325	4.0035
				11.1402	4.0035
				11.1478	4.0035
				11.1554	4.0035
				11.1668	4.0035
				11.1706	4.0035
				11.1782	4.0035
				11.1858	4.0035
				11.1973	4.0035
				11.2011	4.0035
				11.2087	4.0035
				11.2163	4.0035
				11.2239	4.0035
				11.2315	4.0035
				11.243	4.0035
				11.2468	4.0035
				11.2544	4.0035
				11.262	4.0035
				11.2696	4.0032
				11.2772	4.0035
				11.2848	4.0035
				11.2924	4.0035
				11.3001	4.0035
				11.3077	4.0032
				11.3153	4.0035
				11.3229	4.0035
				11.3343	4.0035
				11.3381	4.0035
				11.3458	4.0035
				11.3534	4.0032
				11.361	4.0035
				11.3724	4.0035
				11.3762	4.0032
				11.3838	4.0035
				11.3914	4.0035
				11.3991	4.0035
				11.4067	4.0035
				11.4143	4.0035
				11.4219	4.0035
				11.4295	4.0035
				11.4409	4.0035
				11.4447	4.0035
				11.4523	4.0035
				11.46	4.0035
				11.4676	4.0035
				11.4752	4.0035
				11.4866	4.0035
				11.4904	4.0035
				11.498	4.0035
				11.5056	4.0035
				11.5133	4.0035
				11.5209	4.0035
				11.5285	4.0035
				11.5361	4.0035
				11.5437	4.0035
				11.5513	4.0035
				11.5589	4.0035
				11.5666	4.0035
				11.5742	4.0035
				11.5856	4.0035
				11.5894	4.0035
				11.597	4.0035
				11.6084	4.0035
				11.6123	4.0035
				11.6237	4.0035
				11.6275	4.0035
				11.6351	4.0035
				11.6465	4.0035
				11.6541	4.0035
				11.6617	4.0035
				11.6656	4.0035
				11.6732	4.0035
				11.6808	4.0035
				11.6884	4.0035
				11.6998	4.0035
				11.7074	4.0035
				11.7112	4.0035
				11.7189	4.0035
				11.7265	4.0035
				11.7341	4.0035
				11.7455	4.0035
				11.7493	4.0035
				11.7569	4.0035
				11.7645	4.0035
				11.7722	4.0035
				11.7798	4.0035
				11.7874	4.0035
				11.7988	4.0035
				11.8026	4.0035
				11.814	4.0035
				11.8178	4.0035
				11.8255	4.0035
				11.8331	4.0035
				11.8445	4.0035
				11.8483	4.0035
				11.8559	4.0035
				11.8635	4.0035
				11.875	4.0035
				11.8788	4.0035
				11.8902	4.0035
				11.8978	4.0035
				11.9016	4.0035
				11.9092	4.0035
				11.9207	4.0035
				11.9245	4.0035
				11.9359	4.0035
				11.9397	4.0035
				11.9473	4.0035
				11.9549	4.0035
				11.9663	4.0035
				11.9701	4.0035
				11.9778	4.0035
				11.9854	4.0035
				11.993	4.0035
				12.0006	4.0035
				12.0082	4.0035
				12.0196	4.0035
				12.0273	4.0032
				12.0311	4.0032
				12.0425	4.0032
				12.0463	4.0032
				12.0539	4.0032
				12.0615	4.0032
				12.0729	4.0032
				12.0768	4.0032
				12.0844	4.0032
				12.092	4.0032
				12.0996	4.0032
				12.1072	4.0032
				12.1148	4.0032
				12.1224	4.0032
				12.1301	4.0032
				12.1415	4.0029
				12.1453	4.0029
				12.1529	4.0029
				12.1605	4.0029
				12.1719	4.0029
				12.1757	4.0029
				12.1872	4.0029
				12.1948	4.0029
				12.1986	4.0029
				12.2062	4.0029
				12.2138	4.0029
				12.2214	4.0029
				12.229	4.0029
				12.2366	4.0029
				12.2443	4.0026
				12.2519	4.0026
				12.2595	4.0026
				12.2671	4.0026
				12.2747	4.0026
				12.2823	4.0026
				12.2938	4.0026
				12.2976	4.0026
				12.309	4.0026
				12.3166	4.0026
				12.3204	4.0026
				12.328	4.0026
				12.3356	4.0026
				12.3471	4.0026
				12.3547	4.0026
				12.3623	4.0026
				12.3661	4.0026
				12.3737	4.0026
				12.3813	4.0026
				12.3889	4.0026
				12.3966	4.0026
				12.4042	4.0026
				12.4118	4.0026
				12.4194	4.0026
				12.427	4.0026
				12.4346	4.0026
				12.4422	4.0026
				12.4499	4.0026
				12.4575	4.0026
				12.4651	4.0026
				12.4727	4.0026
				12.4803	4.0023
				12.4879	4.0026
				12.4955	4.0026
				12.507	4.0023
				12.5108	4.0023
				12.5222	4.0023
				12.526	4.0023
				12.5336	4.0026
				12.545	4.0023
				12.5488	4.0023
				12.5565	4.0023
				12.5641	4.0023
				12.5717	4.0023
				12.5831	4.0023
				12.5869	4.0023
				12.5945	4.0023
				12.606	4.0023
				12.6098	4.0023
				12.6174	4.0023
				12.6288	4.0023
				12.6364	4.0023
				12.6402	4.0023
				12.6478	4.0023
				12.6555	4.0023
				12.6669	4.0023
				12.6745	4.0023
				12.6783	4.0023
				12.6859	4.0023
				12.6935	4.0023
				12.7011	4.0023
				12.7088	4.002
				12.7202	4.002
				12.724	4.002
				12.7316	4.002
				12.743	4.002
				12.7468	4.002
				12.7545	4.002
				12.7621	4.002
				12.7697	4.002
				12.7773	4.002
				12.7849	4.002
				12.7963	4.002
				12.8001	4.002
				12.8078	4.002
				12.8154	4.002
				12.823	4.002
				12.8306	4.002
				12.842	4.002
				12.8496	4.002
				12.8534	4.002
				12.8611	4.002
				12.8725	4.002
				12.8763	4.002
				12.8839	4.002
				12.8915	4.0017
				12.9029	4.0017
				12.9067	4.0017
				12.9144	4.0017
				12.9258	4.0017
				12.9334	4.0017
				12.9372	4.0017
				12.9448	4.0017
				12.9562	4.0017
				12.96	4.0017
				12.9677	4.0017
				12.9753	4.0017
				12.9829	4.0017
				12.9905	4.0017
				12.9981	4.0017
				13.0057	4.0017
				13.0172	4.0017
				13.021	4.0017
				13.0286	4.0017
				13.0362	4.0017
				13.0438	4.0017
				13.0514	4.0017
				13.0628	4.0017
				13.0666	4.0017
				13.0743	4.0017
				13.0857	4.0017
				13.0895	4.0014
				13.1009	4.0017
				13.1085	4.0017
				13.1123	4.0014
				13.1199	4.0017
				13.1276	4.0014
				13.139	4.0017
				13.1428	4.0014
				13.1542	4.0014
				13.158	4.0014
				13.1694	4.0014
				13.1732	4.0014
				13.1809	4.0014
				13.1885	4.0014
				13.1961	4.0014
				13.2037	4.0014
				13.2113	4.0014
				13.2189	4.0014
				13.2265	4.0014
				13.2342	4.0014
				13.2418	4.0014
				13.2494	4.0014
				13.257	4.0014
				13.2646	4.0014
				13.2722	4.0014
				13.2798	4.0014
				13.2875	4.0014
				13.2951	4.0011
				13.3065	4.0014
				13.3141	4.0014
				13.3179	4.0014
				13.3255	4.0014
				13.3332	4.0014
				13.3446	4.0014
				13.3484	4.0014
				13.3598	4.0014
				13.3636	4.0011
				13.3712	4.0014
				13.3788	4.0014
				13.3865	4.0011
				13.3941	4.0014
				13.4017	4.0011
				13.4093	4.0014
				13.4169	4.0014
				13.4283	4.0011
				13.4322	4.0011
				13.4398	4.0011
				13.4512	4.0011
				13.455	4.0011
				13.4626	4.0011
				13.474	4.0011
				13.4778	4.0011
				13.4855	4.0011
				13.4931	4.0011
				13.5045	4.0011
				13.5083	4.0011
				13.5159	4.0011
				13.5235	4.0011
				13.5349	4.0011
				13.5388	4.0011
				13.5464	4.0011
				13.554	4.0008
				13.5616	4.0008
				13.573	4.0008
				13.5768	4.0008
				13.5844	4.0008
				13.5959	4.0008
				13.6035	4.0008
				13.6111	4.0008
				13.6187	4.0008
				13.6225	4.0008
				13.6301	4.0008
				13.6377	4.0008
				13.6492	4.0008
				13.653	4.0008
				13.6606	4.0008
				13.6682	4.0008
				13.6796	4.0008
				13.6834	4.0008
				13.691	4.0008
				13.6987	4.0008
				13.7063	4.0008
				13.7139	4.0008
				13.7215	4.0008
				13.7291	4.0008
				13.7405	4.0008
				13.7443	4.0008
				13.752	4.0008
				13.7634	4.0008
				13.7672	4.0004
				13.7748	4.0004
				13.7824	4.0004
				13.79	4.0004
				13.7977	4.0004
				13.8053	4.0004
				13.8167	4.0004
				13.8205	4.0004
				13.8281	4.0004
				13.8357	4.0004
				13.8433	4.0004
				13.8509	4.0004
				13.8586	4.0004
				13.8662	4.0004
				13.8738	4.0004
				13.8852	4.0004
				13.889	4.0004
				13.8966	4.0004
				13.9042	4.0004
				13.9157	4.0004
				13.9195	4.0004
				13.9271	4.0004
				13.9347	4.0001
				13.9423	4.0001
				13.9499	4.0004
				13.9575	4.0001
				13.9652	4.0001
				13.9766	4.0001
				13.9804	4.0001
				13.988	4.0001
				13.9994	4.0001
				14.0032	4.0001
				14.0108	4.0001
				14.0185	4.0001
				14.0261	4.0001
				14.0337	4.0001
				14.0413	4.0001
				14.0489	4.0001
				14.0565	4.0001
				14.0642	4.0001
				14.0718	4.0001
				14.0794	4.0001
				14.087	4.0001
				14.0984	3.9998
				14.106	4.0001
				14.1098	4.0001
				14.1175	3.9998
				14.1289	3.9998
				14.1327	3.9998
				14.1403	3.9998
				14.1479	3.9998
				14.1593	3.9998
				14.1631	3.9998
				14.1708	3.9998
				14.1784	3.9998
				14.186	3.9998
				14.1936	3.9998
				14.2012	3.9998
				14.2088	3.9998
				14.2165	3.9998
				14.2241	3.9998
				14.2317	3.9998
				14.2393	3.9998
				14.2469	3.9998
				14.2545	3.9998
				14.2621	3.9995
				14.2698	3.9995
				14.2774	3.9998
				14.285	3.9998
				14.2926	3.9995
				14.3002	3.9995
				14.3116	3.9995
				14.3154	3.9995
				14.3231	3.9995
				14.3307	3.9995
				14.3421	3.9995
				14.3459	3.9995
				14.3535	3.9995
				14.3649	3.9995
				14.3726	3.9995
				14.3764	3.9995
				14.384	3.9995
				14.3916	3.9995
				14.403	3.9995
				14.4068	3.9995
				14.4144	3.9995
				14.422	3.9995
				14.4297	3.9995
				14.4373	3.9995
				14.4449	3.9995
				14.4525	3.9995
				14.4601	3.9995
				14.4715	3.9995
				14.4753	3.9995
				14.4868	3.9995
				14.4906	3.9995
				14.502	3.9995
				14.5058	3.9995
				14.5134	3.9995
				14.521	3.9995
				14.5325	3.9995
				14.5363	3.9995
				14.5439	3.9995
				14.5515	3.9995
				14.5591	3.9995
				14.5667	3.9995
				14.5743	3.9992
				14.582	3.9992
				14.5934	3.9992
				14.5972	3.9992
				14.6048	3.9995
				14.6124	3.9992
				14.6238	3.9992
				14.6276	3.9992
				14.6352	3.9992
				14.6429	3.9992
				14.6505	3.9992
				14.6581	3.9992
				14.6657	3.9992
				14.6771	3.9992
				14.6809	3.9992
				14.6885	3.9992
				14.6962	3.9992
				14.7038	3.9992
				14.7114	3.9992
				14.719	3.9992
				14.7266	3.9992
				14.738	3.9992
				14.7419	3.9992
				14.7495	3.9992
				14.7609	3.9992
				14.7685	3.9992
				14.7723	3.9992
				14.7799	3.9992
				14.7875	3.9992
				14.7952	3.9992
				14.8028	3.9989
				14.8104	3.9989
				14.818	3.9989
				14.8256	3.9989
				14.8332	3.9989
				14.8408	3.9989
				14.8485	3.9989
				14.8561	3.9989
				14.8637	3.9989
				14.8713	3.9989
				14.8789	3.9989
				14.8865	3.9989
				14.8941	3.9989
				14.9056	3.9989
				14.9132	3.9989
				14.917	3.9989
				14.9246	3.9989
				14.9322	3.9989
				14.9398	3.9989
				14.9474	3.9986
				14.9551	3.9989
[truncated: 56,222 more rows]

## Sheet: Supplementary Figure 13c
Supplementary Figure 13c
				Voltage(V)	Q(Ah)
			Bare LCO	1.4552	0
				1.8465	0.01
				1.9882	0.02
				2.1258	0.03
				2.3143	0.04
				2.3893	0.05
				2.4687	0.06
				3.3572	0.07
				3.8712	0.08
				3.8861	0.091
				3.8945	0.103
				3.9038	0.117
				3.9121	0.132
				3.9193	0.151
				3.9224	0.206
				3.9255	0.303
				3.9292	0.447
				3.9351	0.508
				3.9391	0.541
				3.9428	0.565
				3.9487	0.587
				3.9537	0.605
				3.9577	0.619
				3.9655	0.643
				3.9717	0.663
				3.9782	0.68
				3.985	0.696
				3.9909	0.709
				3.998	0.721
				4.0033	0.735
				4.011	0.748
				4.0182	0.761
				4.0237	0.772
				4.0309	0.783
				4.0383	0.794
				4.0467	0.808
				4.0538	0.819
				4.0606	0.831
				4.069	0.845
				4.0743	0.862
				4.0802	0.878
				4.0873	0.888
				4.0963	0.9
				4.1084	0.91
				4.1242	0.92
				4.1437	0.93
				4.1633	0.94
				4.1784	0.95
				4.1874	0.967
				4.1936	0.981
				4.2023	0.992
				4.2125	1.003
				4.2222	1.013
				4.2321	1.024
				4.2439	1.035
				4.2563	1.047
				4.2668	1.057
				4.277	1.069
				4.2882	1.079
				4.2981	1.089
				4.3083	1.099
				4.3186	1.11
				4.33	1.121
				4.3437	1.133
				4.3542	1.143
				4.366	1.154
				4.379	1.165
				4.3902	1.176
				4.4032	1.189
				4.415	1.199
				4.4258	1.21
				4.4367	1.22
				4.4475	1.23
				4.4584	1.241
				4.468	1.252
				4.4785	1.264
				4.4869	1.276
				4.495	1.286
				4.503	1.297
				4.5111	1.307
				4.5185	1.32
				4.5257	1.331
				4.5322	1.345
				4.5384	1.357
				4.5433	1.37
				4.5492	1.385
				4.5548	1.4
				4.5623	1.412
				4.5697	1.426
				4.5774	1.436
				4.5858	1.446
				4.5942	1.456
				4.5458	0
				4.4882	0.01
				4.4745	0.02
				4.4699	0.031
				4.4652	0.042
				4.4606	0.058
				4.4559	0.069
				4.4503	0.083
				4.4454	0.097
				4.4417	0.112
				4.4376	0.13
				4.4342	0.142
				4.4299	0.158
				4.4246	0.169
				4.4196	0.18
				4.4131	0.191
				4.4048	0.201
				4.397	0.211
				4.3877	0.222
				4.3781	0.232
				4.3669	0.242
				4.3573	0.252
				4.3449	0.263
				4.3344	0.273
				4.3238	0.283
				4.3133	0.293
				4.3015	0.304
				4.2913	0.314
				4.2798	0.324
				4.268	0.335
				4.2578	0.345
				4.2451	0.357
				4.2321	0.369
				4.2222	0.379
				4.2119	0.39
				4.2008	0.4
				4.1905	0.41
				4.1791	0.421
				4.1685	0.431
				4.1602	0.441
				4.153	0.452
				4.1484	0.463
				4.1394	0.473
				4.1251	0.483
				4.1081	0.493
				4.0913	0.503
				4.0771	0.513
				4.0675	0.523
				4.0578	0.535
				4.0513	0.545
				4.0458	0.559
				4.0389	0.572
				4.0321	0.586
				4.0231	0.597
				4.0172	0.608
				4.0104	0.618
				4.0027	0.628
				3.9958	0.642
				3.9887	0.653
				3.9813	0.666
				3.9754	0.677
				3.9673	0.69
				3.9614	0.705
				3.9559	0.716
				3.9487	0.73
				3.9416	0.743
				3.936	0.76
				3.9298	0.774
				3.9252	0.789
				3.9183	0.804
				3.9125	0.821
				3.9075	0.837
				3.9022	0.856
				3.8991	0.874
				3.8945	0.899
				3.8907	0.924
				3.8873	0.976
				3.8845	1.027
				3.8808	1.065
				3.8774	1.082
				3.8731	1.107
				3.8694	1.126
				3.865	1.138
				3.8585	1.152
				3.8504	1.164
				3.8433	1.176
				3.8318	1.186
				3.8191	1.196
				3.7996	1.206
				3.7742	1.216
				3.7404	1.226
				3.6939	1.236
				3.6282	1.246
				3.5352	1.256
				3.404	1.266
				3.2568	1.276
				3.0878	1.286

## Sheet: Supplementary Figure 13d
Supplementary Figure 13d
				Voltage(V)	Q(Ah)
			2%LAF-LCO	2.7465	0.0008
				3.0342	0.0014
				3.267	0.0021
				3.4232	0.0026
				3.5379	0.0031
				3.6514	0.0036
				3.7391	0.0041
				3.8064	0.0046
				3.8545	0.0052
				3.8914	0.0058
				3.905	0.0064
				3.9137	0.0069
				3.9199	0.0074
				3.9261	0.0081
				3.9301	0.0086
				3.9342	0.0094
				3.9366	0.0101
				3.9413	0.0118
				3.9428	0.0125
				3.9503	0.4183
				3.9583	0.5023
				3.9661	0.5615
				3.9738	0.6074
				3.9816	0.645
				3.9893	0.6881
				3.9977	0.7272
				4.0058	0.7534
				4.0135	0.7848
				4.0216	0.8097
				4.0293	0.8323
				4.0371	0.8543
				4.0448	0.874
				4.0526	0.8939
				4.0603	0.9146
				4.0684	0.9446
				4.0761	0.973
				4.0842	0.9967
				4.0926	1.014
				4.1006	1.0259
				4.1096	1.0368
				4.1177	1.0464
				4.1279	1.0542
				4.1369	1.0609
				4.1468	1.0671
				4.1564	1.0724
				4.1667	1.0784
				4.175	1.0844
				4.184	1.0915
				4.1918	1.1163
				4.2001	1.1341
				4.2091	1.1509
				4.2181	1.1683
				4.2256	1.1822
				4.2346	1.1931
				4.2423	1.2048
				4.2501	1.2157
				4.2584	1.2272
				4.2668	1.2374
				4.2755	1.2499
				4.2839	1.2621
				4.2916	1.2723
				4.2997	1.2835
				4.308	1.2939
				4.3161	1.3049
				4.3242	1.3165
				4.3331	1.3265
				4.3415	1.3384
				4.3496	1.3488
				4.3576	1.3586
				4.3648	1.3687
				4.3735	1.3777
				4.3815	1.3883
				4.3896	1.399
				4.3983	1.4095
				4.4063	1.4196
				4.415	1.4308
				4.4243	1.4413
				4.433	1.4521
				4.4413	1.4617
				4.4491	1.4715
				4.4572	1.4816
				4.4658	1.4923
				4.4739	1.5085
				4.482	1.5246
				4.4903	1.539
				4.4981	1.555
				4.5058	1.5696
				4.5145	1.5906
				4.5226	1.6124
				4.5306	1.6323
				4.5384	1.6662
				4.5461	1.7169
				4.5539	1.7715
				4.5619	1.7903
				4.5703	1.8135
				4.5787	1.8372
				4.5871	1.85
				4.5957	1.8668
				4.5836	0
				4.5728	0.0053
				4.5632	0.0123
				4.5536	0.0214
				4.5437	0.0325
				4.5362	0.0444
				4.5275	0.0513
				4.5182	0.0574
				4.5105	0.0646
				4.5015	0.0733
				4.4937	0.1788
				4.486	0.227
				4.4779	0.2595
				4.4702	0.2829
				4.4627	0.3011
				4.4547	0.3165
				4.4466	0.3322
				4.4389	0.345
				4.4308	0.3566
				4.4231	0.3672
				4.4153	0.3768
				4.4072	0.3859
				4.3992	0.3958
				4.3908	0.4048
				4.3824	0.4152
				4.3744	0.4249
				4.366	0.434
				4.3573	0.4447
				4.3486	0.4543
				4.3406	0.4634
				4.3328	0.4732
				4.3242	0.4833
				4.3158	0.4929
				4.3083	0.5027
				4.2997	0.5128
				4.291	0.5239
				4.2839	0.5323
				4.2749	0.5433
				4.2659	0.5528
				4.2569	0.564
				4.2491	0.5753
				4.2405	0.5856
				4.2312	0.5968
				4.2237	0.608
				4.2144	0.6178
				4.2051	0.629
				4.1955	0.6405
				4.1881	0.6528
				4.1794	0.6643
				4.1713	0.6745
				4.1633	0.694
				4.1561	0.7136
				4.1474	0.7242
				4.1385	0.7329
				4.1288	0.7392
				4.1171	0.7453
				4.109	0.7503
				4.0991	0.7556
				4.0892	0.7623
				4.0808	0.7692
				4.0724	0.7775
				4.0641	0.7882
				4.0566	0.8022
				4.0489	0.8316
				4.0408	0.8529
				4.0334	0.8703
				4.0256	0.888
				4.0175	0.9032
				4.0098	0.9206
				4.0017	0.9364
				3.994	0.9534
				3.9859	0.9708
				3.9782	0.9903
				3.9701	1.0109
				3.9624	1.0295
				3.9546	1.0505
				3.9469	1.0717
				3.9388	1.0967
				3.9311	1.1222
				3.9233	1.1533
				3.9156	1.179
				3.9078	1.2179
				3.9	1.2657
				3.8923	1.4117
				3.8842	1.5178
				3.8765	1.5743
				3.8687	1.6144
				3.861	1.6444
				3.8532	1.6651
				3.8452	1.6827
				3.8371	1.7016
				3.8294	1.7151
				3.8216	1.7272
				3.8132	1.737
				3.8046	1.7454
				3.7959	1.7519
				3.785	1.7574
				3.7739	1.7614
				3.7609	1.7651
				3.7379	1.7686
				3.7029	1.7719
				3.6486	1.7749
				3.564	1.7775
				3.3919	1.7805
				3.1523	1.7834

## Sheet: Supplementary Figure 13e
Supplementary Figure 13e
				Voltage versus Li+/Li(V)	Current (mAh cm-2)			Voltage versus Li+/Li(V)	Current (mAh cm-2)
			Bare LCO-1st	3.00012	-4.71128e-06		Bare LCO-50th	3.00088	-0.00762
				3.00032	-3.01849e-06			3.00093	-0.0017
				3.00038	-4.25905e-06			3.00112	-0.00102
				3.00049	-3.38666e-06			3.00122	-0.000830424
				3.00073	-3.86914e-06			3.00122	-0.000741959
				3.00073	-4.33458e-06			3.00122	-0.000687194
				3.00073	-4.40138e-06			3.00122	-0.000648063
				3.00073	-4.42807e-06			3.00147	-0.000615454
				3.00087	-3.07099e-06			3.00159	-0.000593281
				3.00104	-3.87087e-06			3.00159	-0.000573927
				3.00104	-4.17381e-06			3.00159	-0.000557208
				3.00134	-2.91523e-06			3.00159	-0.000542593
				3.00134	-4.1757e-06			3.00159	-0.000529599
				3.00155	-2.83123e-06			3.00159	-0.000517982
				3.00167	-3.90364e-06			3.00159	-0.000507492
				3.00166	-4.21926e-06			3.00159	-0.00049783
				3.00165	-4.29279e-06			3.00159	-0.000488958
				3.00165	-4.30592e-06			3.00181	-0.000477904
				3.00185	-2.91198e-06			3.00183	-0.000472117
				3.00195	-4.00625e-06			3.00183	-0.000465161
				3.00204	-3.21256e-06			3.00183	-0.000458607
				3.00232	-3.44909e-06			3.00183	-0.00045203
				3.00232	-4.11614e-06			3.0021	-0.000443694
				3.00253	-2.68914e-06			3.0021	-0.0004401
				3.00256	-3.96924e-06			3.00212	-0.000434962
				3.0027	-2.96097e-06			3.00212	-0.000430006
				3.00293	-3.599e-06			3.0022	-0.00042319
				3.00293	-4.07375e-06			3.00242	-0.000410381
				3.00293	-4.16047e-06			3.00244	-0.000407165
				3.00293	-4.19184e-06			3.00244	-0.000402948
				3.00305	-2.9696e-06			3.00244	-0.000398895
				3.00317	-3.75099e-06			3.00254	-0.000393438
				3.00319	-3.78986e-06			3.00269	-0.000389689
				3.00352	-2.6907e-06			3.00271	-0.000387096
				3.00348	-3.94207e-06			3.00269	-0.000383675
				3.00369	-2.74022e-06			3.00269	-0.000380367
				3.00378	-3.76439e-06			3.00269	-0.000377113
				3.00383	-3.25761e-06			3.00269	-0.000374016
				3.00407	-3.10428e-06			3.00269	-0.000370994
				3.00405	-3.92974e-06			3.00269	-0.000368077
				3.00408	-4.05463e-06			3.00269	-0.000365263
				3.00409	-4.08082e-06			3.00288	-0.000360519
				3.00419	-3.14426e-06			3.00305	-0.000358892
				3.00452	-3.41772e-06			3.00305	-0.000356704
				3.00452	-3.96098e-06			3.00305	-0.000354266
				3.00481	-2.40198e-06			3.00305	-0.000351691
				3.00487	-3.78472e-06			3.00325	-0.000346863
				3.00497	-2.83197e-06			3.00337	-0.000345889
				3.00513	-3.48822e-06			3.00342	-0.00034388
				3.00513	-3.92226e-06			3.00342	-0.000341642
				3.00513	-3.98313e-06			3.00337	-0.000339478
				3.00513	-4.03051e-06			3.00359	-0.000334912
				3.00532	-2.67056e-06			3.00366	-0.000334388
				3.00549	-3.57694e-06			3.00366	-0.000332582
				3.00552	-3.49867e-06			3.00366	-0.000330591
				3.00574	-2.81775e-06			3.00366	-0.000328562
				3.00575	-3.80781e-06			3.00366	-0.000326598
				3.00597	-2.40898e-06			3.00366	-0.000324613
				3.0061	-3.579e-06			3.00366	-0.000322714
				3.00617	-3.09385e-06			3.00366	-0.000320947
				3.00642	-3.08314e-06			3.00366	-0.000319177
				3.00643	-3.78704e-06			3.00393	-0.000314501
				3.0064	-3.89102e-06			3.00391	-0.000314966
				3.0064	-3.93714e-06			3.00398	-0.000313354
				3.00649	-2.82902e-06			3.004	-0.000311771
				3.00671	-3.24246e-06			3.00403	-0.000309694
				3.00671	-3.79935e-06			3.0044	-0.00030657
				3.00692	-2.39012e-06			3.0044	-0.000306651
				3.00696	-3.67196e-06			3.0044	-0.000305223
				3.00712	-2.53528e-06			3.0044	-0.000303808
				3.00731	-3.33353e-06			3.00444	-0.000301051
				3.00731	-3.76301e-06			3.00464	-0.000299212
				3.00757	-2.26268e-06			3.00464	-0.000298941
				3.00757	-3.66507e-06			3.00464	-0.000297585
				3.00757	-3.80578e-06			3.00466	-0.000296241
				3.00757	-3.85242e-06			3.00476	-0.000293249
				3.0076	-3.29307e-06			3.00501	-0.000292253
				3.00793	-2.70126e-06			3.00501	-0.000291696
				3.00793	-3.68534e-06			3.00501	-0.000290448
				3.00813	-2.42182e-06			3.00501	-0.000289178
				3.0082	-3.50209e-06			3.00501	-0.000287959
				3.00826	-2.81258e-06			3.00501	-0.000286686
				3.00854	-2.92489e-06			3.00501	-0.00028542
				3.00854	-3.64177e-06			3.00501	-0.000284231
				3.00854	-3.76906e-06			3.00501	-0.000283015
				3.00854	-3.80843e-06			3.00515	-0.000279504
				3.00864	-2.76554e-06			3.0053	-0.000279707
				3.0088	-3.21834e-06			3.00525	-0.000279087
				3.00879	-3.68751e-06			3.00527	-0.000277954
				3.00912	-2.09289e-06			3.0053	-0.000276992
				3.00915	-3.53219e-06			3.00552	-0.000273508
				3.00934	-2.50737e-06			3.00562	-0.00027408
				3.00957	-3.27524e-06			3.00562	-0.00027335
				3.00955	-3.57177e-06			3.00562	-0.000272331
				3.00989	-2.07372e-06			3.00562	-0.000271332
				3.0099	-3.52803e-06			3.00583	-0.000267753
				3.00989	-3.67384e-06			3.00586	-0.000268728
				3.00989	-3.71916e-06			3.00593	-0.00026795
				3.00994	-3.1128e-06			3.00591	-0.000267053
				3.01021	-2.73805e-06			3.00586	-0.000266081
				3.01019	-3.56842e-06			3.0062	-0.000262588
				3.01043	-2.1696e-06			3.00623	-0.000263646
				3.0105	-3.3678e-06			3.00623	-0.00026288
				3.01056	-2.73098e-06			3.00623	-0.000262013
				3.01077	-2.9598e-06			3.00623	-0.000261128
				3.01079	-3.54666e-06			3.00623	-0.000260282
				3.01104	-1.99516e-06			3.00623	-0.000259382
				3.01111	-3.36553e-06			3.00623	-0.000258538
				3.01111	-3.60077e-06			3.00623	-0.000257727
				3.01111	-3.64862e-06			3.00627	-0.000255862
				3.01111	-3.66654e-06			3.00659	-0.000254074
				3.01143	-2.15971e-06			3.00659	-0.000254697
				3.01143	-3.45706e-06			3.00657	-0.000253981
				3.01159	-2.25219e-06			3.00659	-0.00025315
				3.01172	-3.13921e-06			3.00664	-0.000250938
				3.01173	-3.28223e-06			3.00684	-0.000250197
				3.01202	-2.29062e-06			3.00684	-0.000250357
				3.01202	-3.44081e-06			3.00684	-0.000249651
				3.01204	-3.56922e-06			3.00684	-0.000248906
				3.012	-3.61409e-06			3.00696	-0.00024624
				3.01204	-2.87045e-06			3.00708	-0.000246233
				3.01233	-2.62481e-06			3.0071	-0.000246266
				3.01233	-3.44235e-06			3.00708	-0.00024555
				3.01257	-2.11297e-06			3.00713	-0.000244841
				3.01266	-3.29062e-06			3.00708	-0.000244144
				3.01276	-2.48683e-06			3.00708	-0.000243412
				3.013	-2.81202e-06			3.00708	-0.000242741
				3.01295	-3.43607e-06			3.0071	-0.000241973
				3.01325	-2.05786e-06			3.0071	-0.000241295
				3.01331	-3.30521e-06			3.00735	-0.000238387
				3.01331	-3.49977e-06			3.00742	-0.000239189
				3.01331	-3.54886e-06			3.00745	-0.000238849
				3.01331	-3.57651e-06			3.0074	-0.000238292
				3.01365	-1.84902e-06			3.00745	-0.000237645
				3.01367	-3.33581e-06			3.00759	-0.000234495
				3.01379	-2.25795e-06			3.00769	-0.00023565
				3.01392	-3.10106e-06			3.00769	-0.000235339
				3.01394	-3.0093e-06			3.00769	-0.000234766
				3.01418	-2.20296e-06			3.00769	-0.000234132
				3.01422	-3.31931e-06			3.00793	-0.000230947
				3.01442	-2.12973e-06			3.00803	-0.000232355
				3.01453	-3.1549e-06			3.00801	-0.000231941
				3.01453	-3.41551e-06			3.00803	-0.000231433
				3.01453	-3.50711e-06			3.00798	-0.000230897
				3.01453	-3.50603e-06			3.00828	-0.000227669
				3.01484	-1.95041e-06			3.0083	-0.000229253
				3.01493	-3.1924e-06			3.0083	-0.000228882
				3.015	-2.41871e-06			3.0083	-0.00022836
				3.01526	-2.83344e-06			3.0083	-0.000227819
				3.01526	-3.36011e-06			3.0083	-0.000227298
				3.01552	-1.82337e-06			3.0083	-0.000226735
				3.01558	-3.2031e-06			3.0083	-0.000226156
				3.01558	-3.40394e-06			3.0083	-0.00022566
				3.01553	-3.44727e-06			3.00837	-0.000223953
				3.01555	-3.46995e-06			3.00864	-0.000222977
				3.01586	-1.94965e-06			3.00867	-0.000223564
				3.01587	-3.27609e-06			3.00867	-0.000223148
				3.01606	-1.96581e-06			3.00867	-0.000222652
				3.01621	-2.97637e-06			3.00874	-0.000220457
				3.01622	-2.8359e-06			3.00894	-0.000220391
				3.01648	-2.34183e-06			3.00891	-0.00022075
				3.01648	-3.25037e-06			3.00891	-0.000220323
				3.01671	-1.86089e-06			3.00891	-0.00021989
				3.01685	-3.03598e-06			3.00908	-0.000217548
				3.01685	-3.32473e-06			3.00925	-0.000218031
				3.01683	-3.37842e-06			3.00928	-0.000218086
				3.01685	-3.40262e-06			3.00928	-0.000217645
				3.01703	-1.98261e-06			3.00925	-0.000217138
				3.01709	-3.1512e-06			3.00947	-0.000214483
				3.01721	-2.18319e-06			3.00964	-0.000215451
				3.0174	-2.70837e-06			3.00964	-0.000215459
				3.01741	-3.25232e-06			3.00964	-0.0002151
				3.01766	-1.80475e-06			3.00964	-0.00021465
				3.0177	-3.14776e-06			3.00964	-0.000214244
				3.01782	-2.02426e-06			3.00964	-0.000213763
				3.01801	-2.83488e-06			3.00964	-0.000213316
				3.01801	-3.25214e-06			3.00964	-0.000212902
				3.01803	-3.32816e-06			3.00964	-0.000212452
				3.01803	-3.35637e-06			3.00991	-0.000209576
				3.01816	-2.07178e-06			3.01001	-0.000211006
				3.01831	-2.98751e-06			3.00998	-0.000210841
				3.01836	-2.61567e-06			3.01001	-0.000210442
				3.01868	-2.20488e-06			3.01001	-0.000210008
				3.01868	-3.17228e-06			3.01023	-0.000206879
				3.01888	-1.9054e-06			3.01025	-0.000208582
				3.01892	-3.01467e-06			3.01025	-0.000208388
				3.01893	-3.24374e-06			3.01025	-0.000207969
				3.01892	-3.31828e-06			3.01025	-0.000207479
				3.01895	-3.31827e-06			3.01057	-0.000204659
				3.01921	-1.74891e-06			3.0106	-0.000206365
				3.01929	-3.04396e-06			3.01062	-0.00020612
				3.01939	-2.16988e-06			3.01057	-0.00020583
				3.01953	-2.7201e-06			3.01062	-0.000205441
				3.01953	-3.18111e-06			3.01055	-0.000205018
				3.01998	-1.60038e-06			3.0106	-0.000204639
				3.02002	-3.05456e-06			3.01057	-0.000204308
				3.02019	-1.99234e-06			3.01055	-0.000203943
				3.02039	-2.81235e-06			3.01067	-0.000202112
				3.02039	-3.18771e-06			3.01086	-0.000201802
				3.02039	-3.25649e-06			3.01086	-0.000202397
				3.02037	-3.27235e-06			3.01086	-0.0002021
				3.02053	-1.86738e-06			3.01086	-0.000201777
				3.02063	-2.89389e-06			3.01096	-0.000199722
				3.02067	-2.5139e-06			3.01111	-0.000200081
				3.02087	-2.34676e-06			3.01111	-0.000200412
				3.02087	-3.11204e-06			3.01111	-0.000200118
				3.02113	-1.67783e-06			3.01111	-0.000199752
				3.02122	-2.92364e-06			3.01128	-0.000197253
				3.02127	-2.23452e-06			3.01147	-0.000198178
				3.02148	-2.53318e-06			3.01147	-0.00019839
				3.02148	-3.11964e-06			3.01147	-0.000198086
				3.02148	-3.21603e-06			3.01147	-0.000197801
				3.02148	-3.24446e-06			3.01167	-0.000195286
				3.02161	-2.05364e-06			3.01174	-0.000196457
				3.02173	-2.68108e-06			3.01179	-0.000196472
				3.02175	-3.13382e-06			3.01172	-0.000196202
				3.02207	-1.62292e-06			3.01174	-0.000195889
				3.0221	-3.01046e-06			3.01172	-0.000195561
				3.02222	-1.871e-06			3.01174	-0.000195259
				3.02234	-2.73634e-06			3.01172	-0.000194947
				3.02234	-3.11842e-06			3.01172	-0.000194634
				3.02234	-3.18028e-06			3.01172	-0.000194302
				3.02234	-3.20949e-06			3.01204	-0.000191476
				3.02249	-1.97701e-06			3.01208	-0.000193156
				3.02258	-2.9006e-06			3.01208	-0.000193043
				3.02264	-2.32964e-06			3.01208	-0.000192772
				3.02288	-2.23837e-06			3.01208	-0.000192496
				3.02285	-3.03648e-06			3.01233	-0.000189646
				3.02312	-1.77613e-06			3.0124	-0.000191459
				3.02319	-2.91407e-06			3.0124	-0.000191352
				3.02328	-2.05534e-06			3.01238	-0.000191103
				3.02349	-2.45519e-06			3.01235	-0.000190265
				3.02345	-3.03871e-06			3.01269	-0.000188342
				3.02349	-3.1397e-06			3.01269	-0.000189769
				3.0235	-3.17481e-06			3.01269	-0.000189632
				3.02361	-2.07833e-06			3.01269	-0.000189389
				3.0238	-2.70509e-06			3.01274	-0.000187948
				3.0238	-3.08576e-06			3.01296	-0.000187294
				3.02411	-1.47777e-06			3.01299	-0.000188166
				3.02406	-2.94796e-06			3.01296	-0.000187968
				3.02424	-1.84803e-06			3.01294	-0.000187746
				3.0244	-2.72982e-06			3.01299	-0.00018747
				3.02441	-3.05907e-06			3.01294	-0.000187205
				3.0244	-3.13338e-06			3.01294	-0.000186941
				3.02441	-3.14328e-06			3.01299	-0.000186616
				3.02457	-1.70806e-06			3.01294	-0.000186369
				3.02466	-2.80121e-06			3.01311	-0.000184096
				3.02476	-2.26161e-06			3.01331	-0.000184871
				3.02507	-2.35458e-06			3.01331	-0.000185175
				3.025	-2.99184e-06			3.01331	-0.000184989
				3.0253	-1.54509e-06			3.01331	-0.000184724
				3.02539	-2.82906e-06			3.0135	-0.000182387
				3.02549	-2.04068e-06			3.01365	-0.000183475
				3.02563	-2.50052e-06			3.01367	-0.000183597
				3.02565	-2.98442e-06			3.01367	-0.000183426
				3.02566	-3.06574e-06			3.01367	-0.000183189
				3.02563	-3.10808e-06			3.01384	-0.000180468
				3.02581	-1.86031e-06			3.01392	-0.000182021
				3.026	-2.5955e-06			3.01396	-0.000182128
				3.026	-3.00075e-06			3.01399	-0.00018193
				3.02624	-1.58181e-06			3.01401	-0.000181711
				3.02624	-2.89902e-06			3.01401	-0.000181522
				3.02644	-1.6492e-06			3.01399	-0.000181235
				3.02661	-2.65286e-06			3.01399	-0.00018101
				3.02665	-2.42327e-06			3.01401	-0.000180726
				3.02688	-2.01755e-06			3.01401	-0.000180519
				3.02685	-2.91205e-06			3.01423	-0.000177796
				3.02689	-3.01917e-06			3.01428	-0.000179583
				3.02685	-3.05448e-06			3.01428	-0.000179517
				3.02695	-2.16793e-06			3.01428	-0.000179304
				3.02722	-2.27143e-06			3.01428	-0.000179102
				3.02722	-2.92736e-06			3.01453	-0.000176145
				3.02745	-1.63203e-06			3.01453	-0.000178187
				3.02748	-2.79859e-06			3.01453	-0.000178117
				3.0276	-1.851e-06			3.01453	-0.000177887
				3.02783	-2.41148e-06			3.0146	-0.000176834
				3.02782	-2.92016e-06			3.01494	-0.000175674
				3.02783	-3.0131e-06			3.01502	-0.000176853
				3.02783	-3.05396e-06			3.01489	-0.000176758
				3.02794	-1.89976e-06			3.01492	-0.000176548
				3.02808	-2.60503e-06			3.01502	-0.000174904
				3.02808	-2.82269e-06			3.01526	-0.00017467
				3.02834	-1.49195e-06			3.01526	-0.000175525
				3.02838	-2.82921e-06			3.01526	-0.000175409
				3.02855	-1.72296e-06			3.01526	-0.000175205
				3.02869	-2.65851e-06			3.01526	-0.00017499
				3.02874	-2.2344e-06			3.01526	-0.000174803
				3.02905	-1.98911e-06			3.01526	-0.000174567
				3.02905	-2.83419e-06			3.01526	-0.000174351
				3.02905	-2.9635e-06			3.01526	-0.000174175
				3.02904	-3.00597e-06			3.01538	-0.000171933
				3.02909	-2.09649e-06			3.01553	-0.000172946
				3.0293	-2.31174e-06			3.0155	-0.000173232
				3.0293	-2.87399e-06			3.0155	-0.000173065
				3.02959	-1.41198e-06			3.01553	-0.000172867
				3.02966	-2.73036e-06			3.01572	-0.000170419
				3.02976	-1.83818e-06			3.01587	-0.000171773
				3.02991	-2.44667e-06			3.01587	-0.000171945
				3.02991	-2.87412e-06			3.01587	-0.000171751
				3.03033	-1.31648e-06			3.01587	-0.000171624
				3.0304	-2.75364e-06			3.01604	-0.00016913
				3.03037	-2.91341e-06			3.01611	-0.000170627
				3.03032	-2.95439e-06			3.01611	-0.000170688
				3.03036	-2.67526e-06			3.01611	-0.000170559
				3.03064	-1.76516e-06			3.01614	-0.000170359
				3.03064	-2.81788e-06			3.01643	-0.000167528
				3.03085	-1.48996e-06			3.01648	-0.000169447
				3.03097	-2.59271e-06			3.01648	-0.000169471
				3.03101	-2.16784e-06			3.01648	-0.000169323
				3.03125	-2.10927e-06			3.01648	-0.000169152
				3.03125	-2.80723e-06			3.01648	-0.000168942
				3.03125	-2.91987e-06			3.01648	-0.000168778
				3.03125	-2.94358e-06			3.01648	-0.000168589
				3.03132	-1.9212e-06			3.01648	-0.000168367
				3.03149	-2.2476e-06			3.0165	-0.000167745
				3.03149	-2.82916e-06			3.01677	-0.00016592
				3.03176	-1.4283e-06			3.01675	-0.000167458
				3.03179	-2.69524e-06			3.01675	-0.000167383
				3.03191	-1.66689e-06			3.01677	-0.000167227
				3.0321	-2.36928e-06			3.01682	-0.00016586
				3.0321	-2.80734e-06			3.01709	-0.000165279
				3.03246	-1.40261e-06			3.01709	-0.00016631
				3.03246	-2.71941e-06			3.01709	-0.000166267
				3.03247	-2.86935e-06			3.01709	-0.00016612
				3.03247	-2.90415e-06			3.01719	-0.000164397
				3.03249	-2.4449e-06			3.01738	-0.000164588
				3.03273	-1.71855e-06			3.01741	-0.000165263
				3.03275	-2.73691e-06			3.01738	-0.000165151
				3.03295	-1.54878e-06			3.01738	-0.000164953
				3.03308	-2.57549e-06			3.01738	-0.000164819
				3.03315	-1.95836e-06			3.01738	-0.000164697
				3.03333	-2.02246e-06			3.01736	-0.000164495
				3.03333	-2.75546e-06			3.01741	-0.000164336
				3.03358	-1.47745e-06			3.01733	-0.000164153
				3.03367	-2.62087e-06			3.01753	-0.000161815
				3.03364	-2.79904e-06			3.0177	-0.000163081
				3.03368	-2.86753e-06			3.0177	-0.000163367
				3.03368	-2.88755e-06			3.0177	-0.000163254
				3.03394	-1.29371e-06			3.0177	-0.000163081
				3.034	-2.65067e-06			3.01787	-0.000160654
				3.03411	-1.63889e-06			3.01794	-0.000162147
				3.0343	-2.38758e-06			3.01794	-0.000162314
				3.0343	-2.76937e-06			3.01794	-0.000162174
				3.03458	-1.20703e-06			3.01794	-0.000162028
				3.03459	-2.65855e-06			3.01819	-0.00015942
				3.03462	-2.80372e-06			3.01831	-0.000161184
				3.03462	-2.85151e-06			3.01826	-0.000161265
				3.03466	-2.32826e-06			3.01831	-0.000161114
				3.03491	-1.89176e-06			3.01831	-0.000160982
				3.03489	-2.71989e-06			3.01853	-0.000158396
				3.03508	-1.32488e-06			3.01856	-0.00016026
				3.03516	-2.52186e-06			3.01856	-0.000160295
				3.03524	-1.94594e-06			3.01856	-0.000160171
				3.03543	-2.08904e-06			3.01856	-0.000159998
				3.03547	-2.70659e-06			3.01856	-0.00015986
				3.03581	-1.25511e-06			3.01856	-0.000159739
				3.03589	-2.54712e-06			3.01856	-0.000159577
				3.03589	-2.75867e-06			3.01856	-0.000159401
				3.03589	-2.8115e-06			3.0186	-0.000158329
				3.03589	-2.84062e-06			3.01892	-0.00015717
				3.03613	-1.41651e-06			3.0189	-0.000158577
				3.03616	-2.6578e-06			3.0189	-0.000158504
				3.0363	-1.50371e-06			3.01892	-0.00015841
				3.0365	-2.33319e-06			3.01897	-0.000156926
				3.0365	-2.60079e-06			3.01917	-0.000156756
				3.03675	-1.38044e-06			3.01917	-0.00015762
				3.03674	-2.633e-06			3.01917	-0.000157572
				3.03695	-1.37044e-06			3.01917	-0.000157431
				3.03711	-2.40842e-06			3.01929	-0.000155503
				3.03711	-2.71504e-06			3.01953	-0.000156076
				3.03711	-2.77928e-06			3.01953	-0.000156683
				3.03711	-2.8096e-06			3.01953	-0.000156608
				3.03728	-1.45234e-06			3.01953	-0.000156493
				3.03735	-2.52549e-06			3.01965	-0.000154397
				3.03745	-1.76215e-06			3.01978	-0.000155413
				3.03772	-2.02875e-06			3.01978	-0.000155783
				3.03772	-2.66365e-06			3.01978	-0.000155695
				3.03793	-1.31979e-06			3.01978	-0.000155589
				3.03796	-2.54264e-06			3.01978	-0.00015544
				3.03796	-2.72394e-06			3.01978	-0.0001553
				3.03796	-2.76407e-06			3.01978	-0.000155199
				3.03796	-2.78631e-06			3.01978	-0.00015505
				3.03831	-1.17997e-06			3.01978	-0.000154918
				3.03833	-2.57088e-06			3.02014	-0.000152353
				3.03845	-1.53569e-06			3.02026	-0.000154063
				3.03857	-2.34679e-06			3.02026	-0.000154221
				3.03859	-2.35315e-06			3.02026	-0.000154121
				3.03893	-1.40866e-06			3.02026	-0.000154017
				3.03889	-2.58166e-06			3.02046	-0.000151409
				3.03908	-1.37334e-06			3.02051	-0.000153279
				3.03918	-2.39585e-06			3.02051	-0.000153337
				3.03918	-2.67451e-06			3.02051	-0.000153258
				3.03918	-2.73616e-06			3.02051	-0.000153115
				3.03918	-2.75599e-06			3.02085	-0.000150414
				3.03944	-1.2572e-06			3.02082	-0.00015244
				3.03955	-2.46296e-06			3.02085	-0.000152506
				3.03965	-1.73581e-06			3.02082	-0.000152387
				3.03981	-2.09751e-06			3.02087	-0.000152277
				3.03981	-2.60911e-06			3.02082	-0.00015216
				3.04011	-1.13417e-06			3.02085	-0.000152004
				3.04016	-2.48657e-06			3.0208	-0.000151914
				3.04028	-1.55998e-06			3.02082	-0.000151776
				3.0404	-2.19936e-06			3.02085	-0.000150566
				3.0404	-2.61996e-06			3.02107	-0.000149994
				3.0404	-2.70386e-06			3.02109	-0.000151068
				3.0404	-2.72559e-06			3.02109	-0.000151029
				3.04066	-1.38591e-06			3.02107	-0.000150932
				3.04089	-2.29477e-06			3.02117	-0.000149134
				3.04092	-2.21123e-06			3.02134	-0.000149487
				3.04116	-1.63065e-06			3.02136	-0.000150239
				3.04116	-2.55855e-06			3.02136	-0.00015021
				3.04138	-1.22813e-06			3.02134	-0.000150096
				3.0415	-2.3444e-06			3.02146	-0.000148171
				3.0415	-2.62752e-06			3.02161	-0.000149006
				3.0415	-2.68415e-06			3.02158	-0.000149484
				3.0415	-2.71375e-06			3.02161	-0.000149421
				3.04169	-1.28075e-06			3.02161	-0.000149325
				3.04175	-2.44189e-06			3.02173	-0.00014701
				3.04185	-1.57153e-06			3.02185	-0.00014834
				3.04204	-2.05401e-06			3.02185	-0.00014869
				3.04199	-2.57161e-06			3.02185	-0.000148608
				3.04231	-1.23945e-06			3.02185	-0.000148533
				3.04236	-2.46781e-06			3.02188	-0.000148392
				3.0425	-1.37545e-06			3.02185	-0.000148302
				3.04263	-2.14393e-06			3.02185	-0.000148179
				3.04264	-2.56873e-06			3.02185	-0.000148058
				3.04264	-2.65274e-06			3.02185	-0.00014794
				3.04264	-2.67689e-06			3.02212	-0.000145458
				3.04281	-1.44865e-06			3.02222	-0.00014725
				3.04297	-2.31559e-06			3.02222	-0.000147349
				3.04301	-2.06032e-06			3.02222	-0.000147267
				3.04329	-1.51004e-06			3.02222	-0.000147186
				3.04325	-2.49416e-06			3.02246	-0.000144455
				3.04343	-1.3067e-06			3.02246	-0.000146505
				3.04356	-2.34914e-06			3.02251	-0.000146578
				3.0436	-1.68352e-06			3.02249	-0.000146502
				3.04382	-1.81474e-06			3.02251	-0.000146353
				3.04382	-2.50913e-06			3.02283	-0.000143683
				3.04382	-2.61572e-06			3.02283	-0.000145772
				3.04382	-2.64684e-06			3.02283	-0.000145806
				3.04393	-1.62653e-06			3.02283	-0.000145715
				3.04414	-2.07084e-06			3.02285	-0.000144853
				3.0441	-2.54437e-06			3.02312	-0.000143649
				3.04441	-1.02638e-06			3.02307	-0.000145081
				3.04443	-2.40401e-06			3.0231	-0.000145066
				3.04457	-1.42114e-06			3.02312	-0.000144994
				3.04471	-2.18232e-06			3.02307	-0.000144885
				3.04469	-2.53074e-06			3.02312	-0.000144775
				3.04471	-2.59616e-06			3.02307	-0.000144713
				3.04469	-2.64088e-06			3.0231	-0.000144562
				3.04488	-1.24329e-06			3.0231	-0.000144492
				3.04504	-2.24921e-06			3.02324	-0.000142692
				3.04509	-1.9465e-06			3.02344	-0.000143269
				3.04529	-1.68073e-06			3.02344	-0.000143887
				3.04529	-2.48436e-06			3.02344	-0.000143874
				3.04554	-1.09096e-06			3.02344	-0.000143749
				3.04565	-2.28772e-06			3.02353	-0.000141551
				3.04575	-1.66708e-06			3.02373	-0.000142716
				3.04602	-1.91884e-06			3.02376	-0.000143154
				3.04602	-2.49804e-06			3.02371	-0.000143127
				3.04602	-2.57944e-06			3.02371	-0.000143009
				3.04603	-2.5963e-06			3.02393	-0.000140745
				3.04616	-1.46285e-06			3.02405	-0.00014225
				3.04639	-2.02076e-06			3.02405	-0.00014244
				3.04639	-2.49477e-06			3.02405	-0.000142439
				3.04664	-1.06135e-06			3.02405	-0.000142305
				3.04665	-2.3971e-06			3.02405	-0.000142211
				3.04685	-1.23512e-06			3.02405	-0.000142109
				3.047	-2.12535e-06			3.02405	-0.000142016
				3.04701	-2.27437e-06			3.02405	-0.000141957
				3.04724	-1.29087e-06			3.02405	-0.000141817
				3.04724	-2.40902e-06			3.02434	-0.000139204
				3.04724	-2.54432e-06			3.02441	-0.000141178
				3.04724	-2.56278e-06			3.02441	-0.000141258
				3.0473	-1.83528e-06			3.02441	-0.000141214
				3.04761	-1.63453e-06			3.02441	-0.000141126
				3.04761	-2.43242e-06			3.02463	-0.000138521
				3.04784	-1.1792e-06			3.02466	-0.000140518
				3.04789	-2.29521e-06			3.02466	-0.00014057
				3.04799	-1.47049e-06			3.02466	-0.000140522
				3.04824	-1.84797e-06			3.02468	-0.000140031
				3.04822	-2.43008e-06			3.0249	-0.000138025
				3.04822	-2.5376e-06			3.02495	-0.000139868
				3.04822	-2.55849e-06			3.025	-0.000139904
				3.04836	-1.51049e-06			3.025	-0.000139829
				3.04856	-2.08988e-06			3.02507	-0.000138615
				3.04854	-2.47664e-06			3.02539	-0.000138085
				3.04882	-8.99781e-07			3.02539	-0.000139229
				3.04883	-2.34138e-06			3.02539	-0.000139238
				3.04895	-1.26067e-06			3.02539	-0.000139158
				3.04907	-2.1343e-06			3.02539	-0.000139067
				3.0491	-2.04928e-06			3.02539	-0.000138991
				3.04943	-1.2663e-06			3.02539	-0.000138928
				3.04941	-2.36415e-06			3.02539	-0.000138828
				3.04939	-2.48638e-06			3.02539	-0.000138716
				3.04941	-2.54921e-06			3.02549	-0.000136752
				3.04946	-1.81655e-06			3.02563	-0.000137669
				3.04968	-1.77613e-06			3.02563	-0.000138184
				3.04968	-2.41974e-06			3.02563	-0.000138161
				3.0499	-9.73415e-07			3.02563	-0.000138031
				3.05004	-2.25413e-06			3.02583	-0.000135917
				3.05012	-1.5047e-06			3.026	-0.000137198
				3.05029	-1.91129e-06			3.026	-0.000137538
				3.05029	-2.42237e-06			3.026	-0.000137462
				3.05057	-9.05727e-07			3.026	-0.000137411
				3.05064	-2.27109e-06			3.0262	-0.000134939
				3.05061	-2.46792e-06			3.02624	-0.000136633
				3.0506	-2.51444e-06			3.02624	-0.000136903
				3.05061	-2.53465e-06			3.02624	-0.000136825
				3.0509	-1.06239e-06			3.02627	-0.00013677
				3.0509	-2.36504e-06			3.02629	-0.000136709
				3.05116	-1.12206e-06			3.02624	-0.000136627
				3.05139	-2.0817e-06			3.02624	-0.000136559
				3.05142	-1.9149e-06			3.02624	-0.000136445
				3.05164	-1.4286e-06			3.02624	-0.000136401
				3.05164	-2.34955e-06			3.02649	-0.000133805
				3.05164	-2.47817e-06			3.02656	-0.00013579
				3.05164	-2.50529e-06			3.02659	-0.00013587
				3.05172	-1.61431e-06			3.02654	-0.000135829
				3.052	-1.72497e-06			3.02656	-0.000135756
				3.05199	-2.38809e-06			3.02685	-0.00013307
				3.05217	-1.11506e-06			3.02685	-0.000135185
				3.05225	-2.26068e-06			3.02685	-0.000135265
				3.05232	-1.33256e-06			3.02685	-0.000135206
				3.05249	-1.80924e-06			3.02688	-0.000134409
				3.05249	-2.3645e-06			3.0272	-0.000133082
				3.05277	-1.03131e-06			3.0272	-0.000134654
				3.05281	-2.27139e-06			3.02722	-0.000134662
				3.05278	-2.4411e-06			3.02715	-0.000134577
				3.05277	-2.47676e-06			3.02725	-0.000133206
				3.0528	-2.49169e-06			3.02747	-0.000133088
				3.05314	-8.29899e-07			3.02747	-0.000134037
				3.05311	-2.30253e-06			3.02749	-0.000134012
				3.05331	-1.21852e-06			3.02747	-0.000133963
				3.05347	-2.12087e-06			3.02747	-0.000133883
				3.05349	-1.73751e-06			3.02747	-0.000133833
				3.05372	-1.40021e-06			3.02747	-0.000133744
				3.05371	-2.29705e-06			3.02747	-0.000133669
				3.05394	-1.05189e-06			3.02747	-0.00013358
				3.05408	-2.1528e-06			3.02764	-0.000131615
				3.05405	-2.39789e-06			3.02783	-0.000132625
				3.05407	-2.44058e-06			3.02781	-0.000133055
				3.05405	-2.47487e-06			3.02781	-0.000133045
				3.05427	-9.21034e-07			3.02781	-0.000132957
				3.05432	-2.19765e-06			3.02798	-0.000130582
				3.05444	-1.39174e-06			3.0281	-0.000132142
				3.05465	-1.89896e-06			3.02808	-0.000132442
				3.05464	-2.34637e-06			3.0281	-0.000132418
				3.05492	-7.95443e-07			3.02808	-0.000132363
				3.05493	-2.21955e-06			3.02832	-0.000130019
				3.05493	-2.37108e-06			3.02844	-0.000131717
				3.05493	-2.42322e-06			3.02839	-0.000131926
				3.05494	-2.22113e-06			3.02839	-0.000131874
				3.05526	-1.1958e-06			3.02837	-0.000131783
				3.05527	-2.29789e-06			3.02864	-0.000129174
				3.05544	-9.79275e-07			3.02869	-0.000131208
				3.05554	-2.06254e-06			3.02869	-0.000131311
				3.05558	-1.6875e-06			3.02869	-0.000131275
				3.05581	-1.5713e-06			3.02869	-0.000131245
				3.05579	-2.29348e-06			3.02869	-0.000131166
				3.05604	-8.97588e-07			3.02869	-0.000131084
				3.05615	-2.09407e-06			3.02869	-0.000130998
				3.05615	-2.35863e-06			3.02869	-0.000130928
				3.05615	-2.40969e-06			3.02871	-0.000130624
				3.05615	-2.43579e-06			3.02905	-0.000128552
				3.05649	-9.82339e-07			3.02905	-0.000130399
				3.05663	-2.18649e-06			3.02903	-0.000130369
				3.05669	-1.21238e-06			3.02903	-0.00013036
				3.05688	-1.84331e-06			3.02908	-0.000129181
				3.05688	-2.31267e-06			3.0293	-0.000128479
				3.0572	-9.46734e-07			3.02932	-0.000129777
				3.05719	-2.22161e-06			3.0293	-0.000129786
				3.05735	-1.00306e-06			3.0293	-0.000129782
				3.05749	-1.94521e-06			3.0294	-0.000128163
				3.05749	-2.31678e-06			3.02966	-0.000128464
				3.05749	-2.38492e-06			3.02966	-0.000129284
				3.05749	-2.40029e-06			3.02966	-0.00012926
				3.05767	-1.13023e-06			3.02966	-0.000129235
				3.05774	-2.0972e-06			3.02966	-0.000129181
				3.0578	-1.5924e-06			3.02966	-0.000129102
				3.0581	-1.42998e-06			3.02966	-0.000129038
				3.0581	-2.25119e-06			3.02966	-0.000128956
				3.05829	-1.02932e-06			3.02966	-0.000128896
				3.05835	-2.11721e-06			3.02983	-0.000126681
				3.05835	-2.33121e-06			3.02993	-0.000128004
				3.05835	-2.38523e-06			3.02998	-0.000128391
				3.05835	-2.40929e-06			3.02998	-0.00012839
				3.05865	-7.81585e-07			3.02996	-0.000128339
				3.05872	-2.15002e-06			3.03023	-0.000126073
				3.05881	-1.22809e-06			3.0304	-0.000127633
				3.05896	-1.88634e-06			3.0304	-0.000127877
				3.05896	-2.28564e-06			3.0304	-0.000127871
				3.05931	-7.11199e-07			3.0304	-0.000127779
				3.05931	-2.17019e-06			3.03062	-0.000125214
				3.05944	-1.1181e-06			3.03066	-0.00012715
				3.05957	-1.98958e-06			3.03064	-0.000127377
				3.05957	-2.2877e-06			3.03064	-0.000127304
				3.05955	-2.36158e-06			3.03064	-0.000127271
				3.05956	-2.38131e-06			3.03096	-0.000124779
				3.05972	-9.26973e-07			3.03098	-0.000126752
				3.05981	-2.01911e-06			3.03101	-0.000126848
				3.05986	-1.54743e-06			3.03101	-0.000126784
				3.06006	-1.57161e-06			3.03101	-0.000126751
				3.06006	-2.22905e-06			3.03101	-0.000126663
				3.06033	-7.81412e-07			3.03101	-0.000126632
				3.06043	-2.06344e-06			3.03101	-0.000126559
				3.0605	-1.33838e-06			3.03101	-0.000126497
				3.06067	-1.76154e-06			3.03103	-0.000125708
				3.06067	-2.24724e-06			3.03127	-0.00012432
				3.06067	-2.3195e-06			3.03127	-0.000125955
				3.06067	-2.35731e-06			3.03125	-0.000125995
				3.06083	-1.07326e-06			3.03127	-0.000125949
				3.06104	-1.84548e-06			3.03137	-0.000124638
				3.06102	-2.26025e-06			3.03162	-0.000124537
				3.06132	-8.09555e-07			3.03159	-0.000125484
				3.06129	-2.15269e-06			3.03162	-0.000125508
				3.06157	-9.05269e-07			3.03162	-0.000125499
				3.06177	-1.93363e-06			3.03166	-0.000123564
				3.06177	-2.25072e-06			3.03186	-0.000124294
				3.06177	-2.31353e-06			3.03186	-0.000124987
				3.06177	-2.33348e-06			3.03186	-0.000125027
				3.06201	-1.04856e-06			3.03186	-0.000124943
				3.06212	-2.04644e-06			3.03201	-0.000122963
				3.0622	-1.35484e-06			3.03213	-0.00012403
				3.06243	-1.50891e-06			3.0322	-0.000124519
				3.0624	-2.19273e-06			3.03213	-0.000124523
				3.06262	-9.14857e-07			3.03213	-0.000124456
				3.06267	-2.061e-06			3.0322	-0.000124414
				3.06277	-1.1298e-06			3.03215	-0.00012434
				3.06299	-1.69334e-06			3.03215	-0.000124304
				3.06299	-2.18975e-06			3.03218	-0.000124235
				3.06299	-2.29463e-06			3.03215	-0.000124164
				3.06299	-2.3209e-06			3.03237	-0.000121698
				3.0631	-1.20905e-06			3.03247	-0.000123534
				3.06323	-1.92668e-06			3.03247	-0.000123708
				3.06325	-1.99434e-06			3.03247	-0.000123705
				3.06355	-8.49026e-07			3.03247	-0.000123634
				3.06351	-2.13094e-06			3.03272	-0.000121288
				3.06371	-9.68631e-07			3.03279	-0.000123109
				3.06384	-1.95025e-06			3.03279	-0.000123252
				3.06384	-2.23735e-06			3.03284	-0.000123222
				3.06384	-2.29205e-06			3.03281	-0.000123174
				3.06384	-2.3189e-06			3.03306	-0.00012046
				3.0641	-8.08919e-07			3.03308	-0.000122692
				3.06421	-2.02807e-06			3.03308	-0.000122759
				3.06427	-1.37565e-06			3.03308	-0.000122721
				3.06445	-1.62484e-06			3.0331	-0.000122675
				3.06445	-2.19711e-06			3.0331	-0.000122604
				3.06475	-6.99422e-07			3.03308	-0.000122608
				3.06482	-2.0229e-06			3.03308	-0.000122477
				3.06492	-1.17644e-06			3.03308	-0.000122455
				3.06506	-1.75821e-06			3.03315	-0.000121377
				3.06506	-2.19853e-06			3.03345	-0.000120797
				3.06506	-2.26589e-06			3.03345	-0.000121979
				3.06506	-2.2904e-06			3.03345	-0.000122029
				3.06525	-9.47958e-07			3.03345	-0.000121962
				3.06541	-1.85191e-06			3.03352	-0.000120301
				3.06543	-1.84317e-06			3.03369	-0.00012065
				3.06567	-1.17121e-06			3.03369	-0.000121527
				3.06567	-2.12908e-06			3.03372	-0.000121523
				3.06588	-7.6131e-07			3.03369	-0.000121512
				3.06597	-1.9028e-06			3.03384	-0.000119678
				3.06604	-1.42638e-06			3.03403	-0.000120573
				3.06628	-1.45827e-06			3.03406	-0.000121098
				3.06628	-2.14012e-06			3.03406	-0.000121075
				3.06628	-2.22598e-06			3.03406	-0.000121042
				3.06627	-2.27966e-06			3.0342	-0.000118802
				3.06638	-1.24646e-06			3.0344	-0.000120199
				3.06657	-1.58347e-06			3.0344	-0.000120626
				3.06653	-2.15494e-06			3.0344	-0.00012062
				3.06696	-8.1743e-07			3.03442	-0.000120583
				3.06702	-2.05318e-06			3.0344	-0.00012055
				3.06716	-9.90524e-07			3.03442	-0.000120464
				3.06735	-1.72083e-06			3.03442	-0.00012041
				3.06735	-2.14805e-06			3.03435	-0.000120372
				3.06736	-2.2258e-06			3.03437	-0.000120324
				3.06735	-2.26885e-06			3.03462	-0.000117903
				3.06747	-1.04659e-06			3.03467	-0.000119773
				3.06763	-1.89737e-06			3.03467	-0.000119952
				3.06766	-1.64297e-06			3.03467	-0.000119945
				3.06793	-1.11567e-06			3.03469	-0.00011987
				3.06792	-2.08868e-06			3.03498	-0.000117221
				3.06815	-9.27276e-07			3.03503	-0.00011935
				3.06824	-1.93848e-06			3.03503	-0.000119476
				3.0683	-1.33918e-06			3.03503	-0.000119454
				3.06849	-1.34358e-06			3.03503	-0.000119398
				3.06852	-2.09372e-06			3.03528	-0.000116913
				3.06848	-2.21374e-06			3.03528	-0.000118969
				3.06848	-2.23669e-06			3.03528	-0.000119092
				3.0686	-1.25422e-06			3.03528	-0.000119026
				3.06885	-1.65899e-06			3.0353	-0.000118264
				3.06885	-2.14431e-06			3.03569	-0.000116941
				3.06915	-6.14099e-07			3.03567	-0.000118581
				3.06914	-2.00386e-06			3.03567	-0.000118606
				3.06931	-1.05074e-06			3.03569	-0.00011862
				3.06946	-1.77291e-06			3.03567	-0.000118553
				3.06946	-2.14694e-06			3.03565	-0.00011851
				3.06979	-5.59079e-07			3.03565	-0.000118475
				3.06973	-2.03069e-06			3.03567	-0.000118404
				3.06973	-2.17065e-06			3.03567	-0.000118354
				3.06971	-2.21824e-06			3.03579	-0.000116632
				3.06976	-1.63697e-06			3.03599	-0.000117282
				3.07004	-1.31682e-06			3.03599	-0.000117946
				3.07004	-2.09296e-06			3.03601	-0.00011794
				3.07023	-7.19933e-07			3.03601	-0.000117896
				3.07031	-1.8788e-06			3.03611	-0.000115863
				3.07041	-1.35379e-06			3.03626	-0.000116964
				3.07063	-1.47988e-06			3.03628	-0.000117533
				3.07065	-2.09181e-06			3.0363	-0.000117508
				3.07065	-2.18099e-06			3.03633	-0.000117467
				3.07063	-2.22744e-06			3.03645	-0.000115365
				3.07074	-1.08173e-06			3.03662	-0.000116774
				3.07092	-1.6092e-06			3.03662	-0.000117097
				3.07092	-2.1076e-06			3.03662	-0.000117079
				3.07124	-7.01597e-07			3.03662	-0.000117052
				3.07125	-2.00235e-06			3.03662	-0.000117028
				3.07137	-8.64485e-07			3.03662	-0.000116968
				3.07153	-1.71605e-06			3.03662	-0.000116893
				3.07155	-1.88017e-06			3.03662	-0.000116894
				3.07202	-8.96768e-07			3.03662	-0.000116816
				3.07197	-2.02622e-06			3.03684	-0.000114244
				3.07197	-2.15281e-06			3.03687	-0.000116269
				3.07202	-2.19133e-06			3.03687	-0.00011644
				3.07201	-1.54848e-06			3.03689	-0.000116402
				3.07234	-1.18739e-06			3.03687	-0.00011639
				3.07232	-2.04352e-06			3.03721	-0.000113847
				3.07253	-8.21467e-07			3.03723	-0.000115909
				3.07263	-1.89326e-06			3.03723	-0.000116032
				3.07272	-1.15156e-06			3.03723	-0.000115993
				3.07297	-1.42285e-06			3.03723	-0.000115688
				3.07293	-2.04859e-06			3.03748	-0.000113493
				3.07319	-7.6157e-07			3.03748	-0.000115524
				3.07323	-1.94492e-06			3.03748	-0.000115619
				3.07324	-2.124e-06			3.03748	-0.000115605
				3.07324	-2.17756e-06			3.03752	-0.000114551
				3.07324	-2.19443e-06			3.03784	-0.000113961
				3.07347	-5.5162e-07			3.03784	-0.000115144
				3.07349	-1.98524e-06			3.03784	-0.000115222
				3.07367	-9.02241e-07			3.03784	-0.000115159
				3.07374	-1.76144e-06			3.03784	-0.000115135
				3.07377	-1.66628e-06			3.03784	-0.000115084
				3.0741	-9.07967e-07			3.03784	-0.000115056
				3.0741	-1.9837e-06			3.03784	-0.000115026
				3.0741	-2.12916e-06			3.03784	-0.000114957
				3.0741	-2.16572e-06			3.03796	-0.000112999
				3.07416	-1.5052e-06			3.03814	-0.000113877
				3.07444	-1.33619e-06			3.03811	-0.000114507
				3.07438	-2.04719e-06			3.03818	-0.000114541
				3.07461	-6.27812e-07			3.03816	-0.000114498
				3.07471	-1.86295e-06			3.03831	-0.000112467
				3.07481	-1.15246e-06			3.03845	-0.000113723
				3.07502	-1.52945e-06			3.03845	-0.000114147
				3.07499	-2.04912e-06			3.03845	-0.000114144
				3.07532	-5.26331e-07			3.03845	-0.000114121
				3.07532	-1.88718e-06			3.0386	-0.000111703
				3.07532	-2.08624e-06			3.0387	-0.000113439
				3.07532	-2.13948e-06			3.0387	-0.00011373
				3.07532	-2.15813e-06			3.0387	-0.00011374
				3.07567	-7.11685e-07			3.0387	-0.000113691
				3.07568	-1.9914e-06			3.03897	-0.000111406
				3.07588	-7.28066e-07			3.03899	-0.000113193
				3.07605	-1.71604e-06			3.03904	-0.000113364
				3.07604	-1.6751e-06			3.03901	-0.000113369
				3.07631	-9.49778e-07			3.03906	-0.000113313
				3.07629	-1.97735e-06			3.03904	-0.000113297
				3.07653	-6.6283e-07			3.03899	-0.00011323
				3.0766	-1.77975e-06			3.03899	-0.000113179
				3.07658	-2.06374e-06			3.03904	-0.000113136
				3.0766	-2.10772e-06			3.03906	-0.0001131
				3.07655	-2.1459e-06			3.03931	-0.000110379
				3.07683	-7.82769e-07			3.03931	-0.000112662
				3.07689	-1.91089e-06			3.03931	-0.000112717
				3.077	-9.98776e-07			3.03931	-0.000112743
				3.07727	-1.48675e-06			3.03936	-0.000112011
				3.07727	-2.02093e-06			3.03967	-0.000110729
				3.07752	-6.72738e-07			3.03967	-0.000112291
				3.07754	-1.93109e-06			3.03967	-0.000112353
				3.07752	-2.0979e-06			3.03967	-0.000112342
				3.07753	-2.12207e-06			3.03972	-0.00011091
				3.07752	-2.16652e-06			3.04001	-0.00011083
				3.07788	-4.92981e-07			3.04004	-0.000111902
				3.07788	-1.9412e-06			3.04001	-0.000111954
				3.07806	-8.91053e-07			3.04001	-0.000111948
				3.07821	-1.75256e-06			3.03997	-0.000111918
				3.07826	-1.49707e-06			3.03999	-0.000111862
				3.07849	-9.61294e-07			3.03999	-0.000111818
				3.07849	-1.95233e-06			3.03999	-0.000111752
				3.07872	-7.17434e-07			3.03999	-0.000111739
				3.07886	-1.81104e-06			3.04011	-0.000109829
				3.07883	-2.05919e-06			3.04028	-0.000110847
				3.07884	-2.10585e-06			3.04028	-0.000111345
				3.07883	-2.12345e-06			3.04028	-0.000111339
				3.07905	-6.00325e-07			3.04028	-0.000111308
				3.0791	-1.85248e-06			3.04053	-0.000108983
				3.0792	-1.03395e-06			3.04077	-0.000110594
				3.07942	-1.55867e-06			3.04077	-0.000110942
				3.07941	-2.0032e-06			3.04077	-0.000110947
				3.07969	-4.78017e-07			3.04072	-0.0001109
				3.07971	-1.88083e-06			3.04089	-0.000108656
				3.07988	-8.65403e-07			3.04102	-0.000110351
				3.08003	-1.66145e-06			3.04102	-0.000110583
				3.07998	-2.01078e-06			3.04102	-0.000110578
				3.07999	-2.08053e-06			3.04102	-0.000110574
				3.07999	-2.10817e-06			3.04128	-0.000108016
				3.08019	-7.14674e-07			3.04138	-0.000110021
				3.08032	-1.70965e-06			3.04138	-0.000110206
				3.08036	-1.4437e-06			3.04138	-0.000110237
				3.08059	-1.17712e-06			3.04138	-0.000110161
				3.08058	-1.95585e-06			3.04138	-0.000110183
				3.08082	-5.61084e-07			3.04138	-0.000110097
				3.08093	-1.75944e-06			3.04138	-0.000110096
				3.08093	-2.0185e-06			3.04138	-0.000110028
				3.08093	-2.06605e-06			3.04138	-0.000109749
				3.08093	-2.0996e-06			3.04163	-0.000107765
				3.08115	-6.53407e-07			3.04165	-0.000109602
				3.0812	-1.86588e-06			3.04163	-0.000109688
				3.08131	-8.76605e-07			3.04163	-0.000109667
				3.08154	-1.49932e-06			3.0417	-0.000108528
				3.08154	-1.98411e-06			3.04199	-0.000107922
				3.08177	-6.17286e-07			3.04199	-0.000109266
				3.08179	-1.8841e-06			3.04199	-0.000109295
				3.08196	-7.1134e-07			3.04199	-0.000109296
				3.08215	-1.58807e-06			3.04207	-0.000107843
				3.08215	-1.97224e-06			3.04224	-0.000108019
				3.08215	-2.05688e-06			3.04224	-0.000108931
				3.08215	-2.07699e-06			3.04226	-0.000108983
				3.08237	-8.24968e-07			3.04224	-0.000108946
				3.08252	-1.75909e-06			3.04238	-0.000107028
				3.08258	-1.24e-06			3.0426	-0.000107964
				3.08289	-1.10407e-06			3.0426	-0.000108613
				3.08289	-1.8996e-06			3.0426	-0.000108627
				3.08307	-7.03207e-07			3.0426	-0.000108618
				3.08313	-1.78675e-06			3.0426	-0.000108571
				3.08324	-9.41163e-07			3.0426	-0.000108552
				3.0835	-1.32958e-06			3.0426	-0.000108485
				3.0835	-1.92873e-06			3.0426	-0.000108483
				3.0835	-2.02386e-06			3.0426	-0.000108423
				3.0835	-2.05324e-06			3.04275	-0.000106222
				3.08362	-9.36043e-07			3.04285	-0.00010782
				3.08374	-1.59232e-06			3.04285	-0.000108102
				3.08375	-1.95738e-06			3.04285	-0.000108094
				3.08409	-4.01812e-07			3.04285	-0.000108074
				3.08411	-1.84266e-06			3.04311	-0.000105588
				3.08423	-8.24712e-07			3.04321	-0.000107491
				3.08435	-1.65075e-06			3.04321	-0.0001077
				3.08435	-1.97179e-06			3.04321	-0.000107742
				3.08435	-2.03017e-06			3.04321	-0.000107686
				3.08435	-2.06657e-06			3.04343	-0.000105255
				3.08458	-6.09177e-07			3.04346	-0.000107241
				3.08468	-1.70665e-06			3.04346	-0.000107372
				3.08473	-1.24642e-06			3.04346	-0.000107355
				3.08496	-1.25689e-06			3.04346	-0.000107332
				3.08496	-1.9162e-06			3.04346	-0.000107341
				3.08523	-4.71436e-07			3.04348	-0.000107239
				3.08533	-1.74482e-06			3.04346	-0.000107211
				3.0854	-1.01687e-06			3.04346	-0.0001072
				3.08557	-1.44146e-06			3.04348	-0.000106425
				3.08557	-1.92727e-06			3.04382	-0.000105097
				3.08557	-2.00674e-06			3.04382	-0.000106735
				3.08557	-2.04669e-06			3.0438	-0.000106832
				3.08573	-7.67555e-07			3.04382	-0.00010677
				3.08593	-1.53657e-06			3.04382	-0.000105663
				3.08594	-1.95113e-06			3.04407	-0.000105313
				3.08618	-5.0255e-07			3.04407	-0.000106416
				3.08618	-1.84861e-06			3.04407	-0.000106481
				3.08638	-6.18212e-07			3.04407	-0.000106449
				3.08655	-1.60153e-06			3.04414	-0.000104731
				3.08657	-1.45062e-06			3.04431	-0.000105293
				3.08679	-9.77184e-07			3.04431	-0.000106085
				3.08679	-1.87584e-06			3.04431	-0.000106128
				3.08679	-1.99372e-06			3.04431	-0.000106107
				3.08679	-2.01807e-06			3.04446	-0.000104155
				3.08688	-1.11832e-06			3.04458	-0.00010528
				3.08711	-1.22666e-06			3.04463	-0.000105774
				3.08705	-1.90492e-06			3.0446	-0.000105807
				3.08731	-5.96778e-07			3.04463	-0.000105798
				3.08737	-1.77931e-06			3.04465	-0.000105744
				3.0875	-8.01827e-07			3.04463	-0.000105713
				3.08777	-1.39097e-06			3.04465	-0.000105659
				3.08777	-1.89014e-06			3.04463	-0.000105678
				3.08777	-1.98475e-06			3.0446	-0.000105616
				3.08777	-2.01293e-06			3.04482	-0.000103236
				3.0879	-9.08282e-07			3.04492	-0.000105003
				3.08806	-1.5954e-06			3.04492	-0.000105275
				3.0881	-1.94747e-06			3.04492	-0.000105289
				3.08845	-3.13672e-07			3.04492	-0.000105241
				3.08838	-1.8255e-06			3.04519	-0.000102909
				3.0886	-6.84836e-07			3.04526	-0.000104772
				3.08874	-1.63089e-06			3.04529	-0.000104953
				3.08879	-1.26084e-06			3.04529	-0.000104938
				3.08909	-9.53773e-07			3.04529	-0.000104925
				3.08904	-1.82483e-06			3.04553	-0.000102285
				3.08904	-1.95212e-06			3.04553	-0.000104463
				3.08906	-2.00416e-06			3.04553	-0.000104627
				3.08914	-1.15676e-06			3.04553	-0.000104613
				3.08935	-1.36033e-06			3.04558	-0.000104366
				3.08935	-1.90836e-06			3.04597	-0.000102328
				3.0896	-4.00033e-07			3.04587	-0.000104237
				3.08967	-1.73995e-06			3.04592	-0.000104358
				3.08978	-8.65553e-07			3.04597	-0.000104338
				3.08997	-1.47231e-06			3.04602	-0.000104328
				3.08997	-1.88369e-06			3.04592	-0.00010428
				3.09029	-3.43122e-07			3.04602	-0.000104257
				3.09033	-1.76295e-06			3.04582	-0.000104224
				3.09032	-1.93145e-06			3.04582	-0.000104207
				3.09033	-1.98117e-06			3.04597	-0.000102679
				3.09033	-1.77992e-06			3.04627	-0.00010284
				3.09058	-7.51509e-07			3.04627	-0.000103864
				3.09058	-1.83984e-06			3.04627	-0.000103905
				3.09076	-5.1137e-07			3.04627	-0.00010387
				3.09087	-1.61609e-06			3.04636	-0.000102133
				3.09093	-1.19587e-06			3.04653	-0.000102939
				3.09119	-1.10003e-06			3.04651	-0.000103558
				3.09119	-1.85415e-06			3.04651	-0.00010357
				3.09119	-1.94318e-06			3.04651	-0.000103553
				3.09119	-1.98774e-06			3.0467	-0.000101391
				3.09127	-9.48504e-07			3.04688	-0.000102769
				3.09143	-1.29768e-06			3.04688	-0.000103209
				3.09147	-1.85966e-06			3.04688	-0.000103257
				3.09175	-5.09081e-07			3.04688	-0.000103248
				3.0918	-1.75547e-06			3.04688	-0.000103236
				3.09192	-7.47193e-07			3.04688	-0.000103174
				3.09204	-1.40341e-06			3.04688	-0.000103174
				3.09208	-1.85737e-06			3.04688	-0.000103153
				3.09238	-4.77613e-07			3.04688	-0.000103085
				3.09241	-1.77198e-06			3.04712	-0.000100765
				3.09241	-1.92641e-06			3.04724	-0.000102573
				3.09241	-1.96636e-06			3.04719	-0.000102768
				3.09242	-1.55682e-06			3.04717	-0.000102804
				3.09268	-7.46066e-07			3.04717	-0.000102781
				3.09265	-1.79989e-06			3.04744	-0.000100227
				3.09296	-6.51498e-07			3.04749	-0.000102317
				3.09312	-1.62898e-06			3.04749	-0.000102468
				3.09316	-1.05312e-06			3.04749	-0.000102491
				3.0934	-1.08028e-06			3.04749	-0.000102464
				3.0934	-1.80029e-06			3.04778	-0.000100052
				3.09368	-4.97016e-07			3.0478	-0.000102097
				3.09375	-1.68329e-06			3.04783	-0.000102189
				3.09375	-1.8913e-06			3.0478	-0.000102233
				3.09375	-1.93894e-06			3.0478	-0.000101654
				3.09375	-1.97152e-06			3.0481	-9.99302e-05
				3.09404	-3.91346e-07			3.0481	-0.000101799
				3.09403	-1.73097e-06			3.0481	-0.000101886
				3.09416	-8.08044e-07			3.0481	-0.000101867
				3.09436	-1.46273e-06			3.0481	-0.00010183
				3.09436	-1.85475e-06			3.0481	-0.000101817
				3.0946	-2.96812e-07			3.0481	-0.000101803
				3.0946	-1.74557e-06			3.0481	-0.000101753
				3.0946	-1.88286e-06			3.0481	-0.000101738
				3.0946	-1.94833e-06			3.04822	-0.000100143
				3.09463	-1.46849e-06			3.04846	-0.000100668
				3.09492	-9.41928e-07			3.04846	-0.00010135
				3.09487	-1.81562e-06			3.04846	-0.00010144
				3.09509	-4.38524e-07			3.04846	-0.000101416
				3.09522	-1.60332e-06			3.04858	-9.93624e-05
				3.09526	-1.05683e-06			3.04875	-0.00010052
				3.09546	-1.19816e-06			3.0488	-0.000101078
				3.09546	-1.81916e-06			3.04875	-0.000101147
				3.09567	-3.43453e-07			3.04878	-0.00010109
				3.09576	-1.64243e-06			3.04893	-9.90577e-05
				3.09574	-1.86361e-06			3.04907	-0.000100455
				3.09576	-1.92305e-06			3.04907	-0.000100812
				3.09572	-1.94043e-06			3.04907	-0.000100827
				3.09602	-4.72221e-07			3.04907	-0.000100784
				3.09607	-1.73725e-06			3.04922	-9.84155e-05
				3.0962	-6.28005e-07			3.04932	-0.000100216
				3.09631	-1.41861e-06			3.04932	-0.000100505
				3.09631	-1.81969e-06			3.04932	-0.000100496
				3.09668	-3.96499e-07			3.04932	-0.000100496
				3.09668	-1.74142e-06			3.04932	-0.000100483
				3.09687	-4.96952e-07			3.04932	-0.000100456
				3.09697	-1.51428e-06			3.04932	-0.000100415
				3.09699	-1.82777e-06			3.04932	-0.000100386
				3.09696	-1.8978e-06			3.04932	-0.00010036
				3.09695	-1.91763e-06			3.04954	-9.79148e-05
				3.09719	-5.75176e-07			3.04959	-9.99369e-05
				3.09729	-1.64312e-06			3.04959	-0.000100086
				3.09738	-8.83779e-07			3.04956	-0.000100074
				3.09757	-1.16344e-06			3.04959	-9.98028e-05
				3.09755	-1.78987e-06			3.04993	-9.76622e-05
				3.0978	-4.90438e-07			3.04993	-9.96932e-05
				3.09784	-1.65578e-06			3.04993	-9.97476e-05
				3.09782	-1.85688e-06			3.04993	-9.97789e-05
				3.09785	-1.90351e-06			3.04995	-9.89325e-05
				3.0978	-1.92206e-06			3.05017	-9.80541e-05
				3.09823	-3.15393e-07			3.05017	-9.93766e-05
				3.09827	-1.7048e-06			3.05017	-9.94779e-05
				3.09844	-6.5255e-07			3.05017	-9.95129e-05
				3.09862	-1.45105e-06			3.05017	-9.94369e-05
				3.09861	-1.59034e-06			3.0502	-9.94511e-05
				3.09893	-4.90296e-07			3.0502	-9.93937e-05
				3.09889	-1.72203e-06			3.05017	-9.93796e-05
				3.0991	-5.97451e-07			3.05017	-9.93617e-05
				3.09924	-1.55464e-06			3.05029	-9.74648e-05
				3.09924	-1.82836e-06			3.05054	-9.83514e-05
				3.09924	-1.88315e-06			3.05054	-9.9007e-05
				3.09924	-1.90221e-06			3.05054	-9.90257e-05
				3.0995	-4.07943e-07			3.05054	-9.90517e-05
				3.09957	-1.61593e-06			3.05066	-9.70371e-05
				3.09961	-9.53951e-07			3.05078	-9.83275e-05
				3.09985	-1.22353e-06			3.05081	-9.87381e-05
				3.09985	-1.7668e-06			3.05078	-9.8741e-05
				3.10009	-2.95645e-07			3.05078	-9.87262e-05
				3.10012	-1.63547e-06			3.05107	-9.64545e-05
				3.10023	-7.6718e-07			3.05127	-9.80951e-05
				3.10046	-1.35711e-06			3.05127	-9.8455e-05
				3.10046	-1.78509e-06			3.05127	-9.84482e-05
				3.10045	-1.86372e-06			3.05127	-9.84445e-05
				3.10045	-1.88991e-06			3.05144	-9.62146e-05
				3.10059	-5.51865e-07			3.05156	-9.79461e-05
				3.10073	-1.45869e-06			3.05154	-9.81815e-05
				3.10073	-1.41315e-06			3.05154	-9.8186e-05
				3.10107	-6.90769e-07			3.05151	-9.81905e-05
				3.10106	-1.72364e-06			3.05154	-9.81532e-05
				3.10122	-4.10661e-07			3.05156	-9.8116e-05
				3.10132	-1.51984e-06			3.05156	-9.81167e-05
				3.10132	-1.79875e-06			3.05156	-9.80325e-05
				3.10132	-1.86142e-06			3.05159	-9.80318e-05
				3.10132	-1.8846e-06			3.05188	-9.53659e-05
				3.10149	-5.85131e-07			3.05188	-9.76138e-05
				3.10156	-1.63104e-06			3.05188	-9.77539e-05
				3.10167	-7.69446e-07			3.05188	-9.77255e-05
				3.10193	-1.16056e-06			3.0519	-9.72509e-05
				3.10193	-1.74479e-06			3.05222	-9.56394e-05
				3.10215	-4.47022e-07			3.05225	-9.7359e-05
				3.10219	-1.62881e-06			3.05225	-9.74938e-05
				3.10232	-5.73738e-07			3.05222	-9.7467e-05
				3.10254	-1.25883e-06			3.0523	-9.62555e-05
				3.10254	-1.75001e-06			3.05249	-9.59493e-05
				3.10254	-1.83439e-06			3.05249	-9.71258e-05
				3.10254	-1.87336e-06			3.05249	-9.71958e-05
				3.10267	-6.99954e-07			3.05249	-9.71921e-05
				3.10278	-1.47887e-06			3.05256	-9.56595e-05
				3.10281	-1.383e-06			3.05273	-9.61512e-05
				3.10315	-5.6338e-07			3.05273	-9.68866e-05
				3.10315	-1.68686e-06			3.05273	-9.69581e-05
				3.10341	-5.13838e-07			3.05273	-9.6938e-05
				3.10352	-1.53122e-06			3.05276	-9.69134e-05
				3.10352	-1.77819e-06			3.05273	-9.68784e-05
				3.10354	-1.83406e-06			3.05273	-9.68598e-05
				3.10352	-1.85936e-06			3.05273	-9.68315e-05
				3.10387	-3.11658e-07			3.05273	-9.6827e-05
				3.10388	-1.58444e-06			3.05293	-9.46552e-05
				3.104	-7.8862e-07			3.05308	-9.60283e-05
				3.10425	-1.2418e-06			3.0531	-9.65364e-05
				3.10425	-1.72218e-06			3.0531	-9.65498e-05
				3.10455	-2.54532e-07			3.0531	-9.65357e-05
				3.10459	-1.6186e-06			3.05325	-9.43944e-05
				3.1047	-6.48337e-07			3.05335	-9.59672e-05
				3.10485	-1.37628e-06			3.05335	-9.62704e-05
				3.10486	-1.76918e-06			3.05335	-9.62891e-05
				3.10483	-1.82531e-06			3.05335	-9.62511e-05
				3.10486	-1.85174e-06			3.05361	-9.37745e-05
				3.10499	-4.39706e-07			3.05371	-9.57422e-05
				3.1051	-1.47045e-06			3.05371	-9.59985e-05
				3.10515	-1.18068e-06			3.05371	-9.60246e-05
				3.1054	-9.05206e-07			3.05371	-9.59866e-05
				3.10536	-1.71015e-06			3.05371	-9.59575e-05
				3.10558	-3.58693e-07			3.05371	-9.59277e-05
				3.10571	-1.49091e-06			3.05371	-9.59359e-05
				3.10577	-9.98285e-07			3.05371	-9.59001e-05
				3.10598	-1.01663e-06			3.05371	-9.58391e-05
				3.10597	-1.6972e-06			3.05403	-9.34564e-05
				3.10596	-1.8161e-06			3.05403	-9.54747e-05
				3.10596	-1.84188e-06			3.05405	-9.55917e-05
				3.10608	-7.50614e-07			3.05405	-9.55962e-05
				3.10632	-1.20774e-06			3.05408	-9.46641e-05
				3.10632	-1.731e-06			3.05432	-9.37022e-05
				3.10654	-3.68928e-07			3.05432	-9.52154e-05
				3.10657	-1.61622e-06			3.05432	-9.53183e-05
				3.10673	-5.27938e-07			3.05432	-9.53212e-05
				3.10693	-1.31902e-06			3.05442	-9.39101e-05
				3.10693	-1.72821e-06			3.05466	-9.40219e-05
				3.10693	-1.80438e-06			3.05461	-9.50068e-05
				3.10693	-1.8311e-06			3.05461	-9.5097e-05
				3.10708	-6.00326e-07			3.05466	-9.50545e-05
				3.10718	-1.49074e-06			3.05478	-9.31919e-05
				3.10723	-1.0853e-06			3.05493	-9.40792e-05
				3.10754	-7.32705e-07			3.05493	-9.47647e-05
				3.10754	-1.66647e-06			3.05493	-9.48034e-05
				3.10778	-4.55533e-07			3.05493	-9.47624e-05
				3.10785	-1.51709e-06			3.05493	-9.47498e-05
				3.10795	-7.60236e-07			3.05493	-9.47088e-05
				3.10815	-1.04231e-06			3.05493	-9.47326e-05
				3.10815	-1.68288e-06			3.05493	-9.46626e-05
				3.10815	-1.78185e-06			3.05493	-9.46477e-05
				3.10815	-1.80187e-06			3.0551	-9.26174e-05
				3.1083	-7.60787e-07			3.05523	-9.39965e-05
				3.10852	-1.32601e-06			3.0552	-9.43802e-05
				3.10852	-1.72986e-06			3.05518	-9.43974e-05
				3.10886	-1.44786e-07			3.05523	-9.43482e-05
				3.10889	-1.60036e-06			3.05544	-9.19499e-05
				3.10901	-5.30168e-07			3.05554	-9.37872e-05
				3.10913	-1.38763e-06			3.05554	-9.40889e-05
				3.10915	-1.31151e-06			3.05554	-9.40792e-05
				3.1095	-5.44995e-07			3.05554	-9.41142e-05
				3.1095	-1.626e-06			3.05581	-9.178e-05
				3.1095	-1.76594e-06			3.05584	-9.36538e-05
				3.10948	-1.79327e-06			3.05584	-9.38393e-05
				3.10952	-1.21038e-06			3.05588	-9.38341e-05
				3.10974	-8.97517e-07			3.05588	-9.38341e-05
				3.10974	-1.68802e-06			3.05613	-9.12167e-05
				3.10999	-2.39109e-07			3.05615	-9.34176e-05
				3.11011	-1.47167e-06			3.05615	-9.35748e-05
				3.11017	-8.46185e-07			3.05615	-9.35703e-05
				3.1104	-1.09847e-06			3.05615	-9.35644e-05
				3.11036	-1.67252e-06			3.05615	-9.35331e-05
				3.11035	-1.76731e-06			3.05615	-9.34802e-05
				3.11035	-1.79537e-06			3.05615	-9.34809e-05
				3.1105	-6.13986e-07			3.05615	-9.34549e-05
				3.11073	-1.23636e-06			3.05623	-9.2338e-05
				3.11072	-1.68084e-06			3.05654	-9.20028e-05
				3.11106	-2.9154e-07			3.05654	-9.30987e-05
				3.11108	-1.60185e-06			3.05657	-9.31814e-05
				3.11127	-3.88253e-07			3.05654	-9.31844e-05
				3.11137	-1.33451e-06			3.05664	-9.14298e-05
				3.11141	-1.31605e-06			3.05688	-9.19618e-05
				3.11169	-6.19712e-07			3.05688	-9.28014e-05
				3.11167	-1.6215e-06			3.05688	-9.28491e-05
				3.11166	-1.7544e-06			3.05688	-9.28335e-05
				3.11165	-1.78844e-06			3.05701	-9.11571e-05
				3.11173	-9.54565e-07			3.05725	-9.19342e-05
				3.11194	-9.2976e-07			3.05725	-9.26219e-05
				3.11194	-1.65443e-06			3.05725	-9.26472e-05
				3.11216	-4.04908e-07			3.05725	-9.26353e-05
				3.11218	-1.52572e-06			3.05725	-9.26212e-05
				3.11231	-5.83282e-07			3.05725	-9.25511e-05
				3.11255	-1.09109e-06			3.05725	-9.25496e-05
				3.11255	-1.64707e-06			3.05723	-9.25399e-05
				3.11284	-3.37114e-07			3.05723	-9.25071e-05
				3.11285	-1.55966e-06			3.05742	-9.02504e-05
				3.11287	-1.72669e-06			3.05749	-9.19089e-05
				3.11287	-1.77369e-06			3.05749	-9.22486e-05
				3.11288	-1.78974e-06			3.05749	-9.22673e-05
				3.11317	-9.95264e-08			3.05749	-9.22799e-05
				3.11316	-1.59885e-06			3.05776	-9.00656e-05
				3.11337	-4.90135e-07			3.05786	-9.17867e-05
				3.11348	-1.40774e-06			3.05781	-9.20311e-05
				3.11348	-1.2738e-06			3.05786	-9.20273e-05
				3.1139	-4.5983e-07			3.05786	-9.20199e-05
				3.11389	-1.59148e-06			3.05808	-8.94152e-05
				3.11389	-1.72471e-06			3.0581	-9.15691e-05
				3.11389	-1.76356e-06			3.0581	-9.17904e-05
				3.11394	-1.01185e-06			3.0581	-9.17904e-05
				3.1142	-9.74871e-07			3.0581	-9.1783e-05
				3.1142	-1.64707e-06			3.0584	-8.93772e-05
				3.11443	-2.2311e-07			3.05837	-9.14298e-05
				3.1145	-1.47365e-06			3.05845	-9.15453e-05
				3.11461	-7.26717e-07			3.05847	-9.1555e-05
				3.1148	-1.166e-06			3.05845	-9.15646e-05
				3.11477	-1.64618e-06			3.05842	-9.15162e-05
				3.11508	-7.52228e-08			3.05842	-9.15244e-05
				3.11511	-1.50633e-06			3.05845	-9.15095e-05
				3.11511	-1.69124e-06			3.05842	-9.14745e-05
				3.11511	-1.74478e-06			3.05855	-8.99933e-05
				3.11511	-1.76559e-06			3.05874	-9.00842e-05
				3.11537	-3.02135e-07			3.05874	-9.11087e-05
				3.11536	-1.5997e-06			3.05872	-9.11839e-05
				3.11556	-3.1338e-07			3.05872	-9.11959e-05
				3.11572	-1.33646e-06			3.05886	-8.96908e-05
				3.11576	-1.07194e-06			3.05908	-9.0114e-05
				3.11604	-7.86281e-07			3.05908	-9.08539e-05
				3.11604	-1.60237e-06			3.05908	-9.0906e-05
				3.11625	-1.94291e-07			3.05908	-9.08732e-05
				3.11633	-1.41586e-06			3.0592	-8.88772e-05
				3.11633	-1.67043e-06			3.05938	-8.99903e-05
				3.11633	-1.72898e-06			3.05938	-9.06147e-05
				3.11633	-1.75622e-06			3.05938	-9.0646e-05
				3.1166	-3.44542e-07			3.05938	-9.06505e-05
				3.1167	-1.52488e-06			3.05935	-9.06147e-05
				3.11679	-5.28483e-07			3.05938	-9.05901e-05
				3.11694	-1.16917e-06			3.05938	-9.05767e-05
				3.11694	-1.62473e-06			3.05938	-9.05685e-05
				3.11725	-2.81227e-07			3.0594	-9.05424e-05
				3.1172	-1.54717e-06			3.05959	-8.83117e-05
				3.1172	-1.69373e-06			3.05969	-8.99956e-05
				3.11722	-1.735e-06			3.05969	-9.02891e-05
				3.11724	-1.75299e-06			3.05969	-9.03182e-05
				3.1176	-2.67231e-08			3.05967	-9.03115e-05
				3.11757	-1.54798e-06			3.05989	-8.77939e-05
				3.11779	-4.60321e-07			3.05994	-8.98458e-05
				3.11792	-1.37867e-06			3.05994	-9.00708e-05
				3.11796	-9.82167e-07			3.05994	-9.00619e-05
				3.11829	-6.56531e-07			3.05994	-9.00842e-05
				3.11829	-1.56625e-06			3.06025	-8.77276e-05
				3.11846	-3.44367e-07			3.06028	-8.97042e-05
				3.11853	-1.44366e-06			3.06023	-8.98264e-05
				3.11853	-1.67228e-06			3.0603	-8.9819e-05
				3.11853	-1.72277e-06			3.06023	-8.93295e-05
				3.11853	-1.73788e-06			3.06055	-8.76233e-05
				3.11875	-1.38347e-07			3.06055	-8.94763e-05
				3.1188	-1.49443e-06			3.06055	-8.96178e-05
				3.11898	-5.96397e-07			3.06055	-8.96193e-05
				3.11924	-1.19688e-06			3.06055	-8.95843e-05
				3.1192	-1.64372e-06			3.06055	-8.95694e-05
				3.11948	-8.49475e-08			3.06055	-8.95381e-05
				3.11951	-1.50112e-06			3.06055	-8.95247e-05
				3.11967	-4.85478e-07			3.06055	-8.95306e-05
				3.11979	-1.31401e-06			3.06062	-8.81657e-05
				3.11978	-1.6489e-06			3.06091	-8.82916e-05
				3.1198	-1.71263e-06			3.06086	-8.92051e-05
				3.11978	-1.73568e-06			3.06086	-8.92535e-05
				3.11998	-2.28091e-07			3.06084	-8.92401e-05
				3.12012	-1.36868e-06			3.06101	-8.73998e-05
				3.12018	-9.06805e-07			3.06116	-8.82305e-05
				3.1204	-9.38228e-07			3.06116	-8.8948e-05
				3.12036	-1.59119e-06			3.06118	-8.89719e-05
				3.12065	-1.19578e-07			3.06116	-8.89868e-05
				3.12073	-1.41598e-06			3.06138	-8.70809e-05
				3.12073	-1.65267e-06			3.06155	-8.83169e-05
				3.12073	-1.7062e-06			3.0616	-8.87215e-05
				3.12073	-1.72993e-06			3.0616	-8.87573e-05
				3.12105	-2.84677e-07			3.06165	-8.87647e-05
				3.12109	-1.51603e-06			3.06179	-8.64439e-05
				3.12124	-3.87835e-07			3.06196	-8.81501e-05
				3.12144	-1.19352e-06			3.06194	-8.84756e-05
				3.12141	-1.6037e-06			3.06196	-8.85263e-05
				3.12169	-1.75762e-07			3.06194	-8.84972e-05
				3.1217	-1.50568e-06			3.06196	-8.84831e-05
				3.12189	-3.33092e-07			3.06191	-8.84622e-05
				3.12203	-1.26205e-06			3.06194	-8.84473e-05
				3.12201	-1.59858e-06			3.06194	-8.83907e-05
				3.12201	-1.68341e-06			3.06194	-8.83855e-05
				3.122	-1.70828e-06			3.06223	-8.59745e-05
				3.12218	-4.12237e-07			3.06226	-8.79757e-05
				3.12229	-1.40382e-06			3.06226	-8.81396e-05
				3.12233	-7.76746e-07			3.06226	-8.81545e-05
				3.12257	-7.80611e-07			3.06226	-8.81642e-05
				3.12256	-1.561e-06			3.06262	-8.55178e-05
				3.12283	-2.89815e-07			3.06262	-8.77597e-05
				3.12291	-1.44452e-06			3.06262	-8.78893e-05
				3.12303	-5.15979e-07			3.06262	-8.79005e-05
				3.12324	-1.0259e-06			3.06267	-8.71316e-05
				3.12325	-1.55702e-06			3.06287	-8.62636e-05
				3.12325	-1.65214e-06			3.06294	-8.763e-05
				3.12323	-1.68763e-06			3.06287	-8.76956e-05
				3.12335	-5.5981e-07			3.06289	-8.76933e-05
				3.12354	-1.2552e-06			3.06289	-8.76874e-05
				3.12354	-1.61641e-06			3.06287	-8.76456e-05
				3.12389	9.07239e-09			3.06287	-8.76442e-05
				3.12386	-1.49704e-06			3.06287	-8.75913e-05
				3.12406	-3.49036e-07			3.06287	-8.75927e-05
				3.12427	-1.31021e-06			3.06299	-8.58948e-05
				3.12427	-1.61129e-06			3.06323	-8.64096e-05
				3.12427	-1.67121e-06			3.06323	-8.72754e-05
				3.12427	-1.69359e-06			3.06323	-8.73521e-05
				3.1245	-2.18163e-07			3.06323	-8.73454e-05
				3.12456	-1.38452e-06			3.06333	-8.55416e-05
				3.12467	-7.48804e-07			3.06348	-8.65355e-05
				3.12488	-1.00556e-06			3.06348	-8.70936e-05
				3.12488	-1.55483e-06			3.06348	-8.71398e-05
				3.12517	-7.66158e-09			3.06348	-8.71301e-05
				3.12522	-1.40846e-06			3.06362	-8.48822e-05
				3.12534	-5.415e-07			3.06372	-8.63977e-05
				3.12549	-1.15307e-06			3.06372	-8.68484e-05
				3.12549	-1.56613e-06			3.06372	-8.68708e-05
				3.12549	-1.646e-06			3.06372	-8.68663e-05
				3.12549	-1.6654e-06			3.06397	-8.47898e-05
				3.12567	-3.29258e-07			3.06409	-8.63768e-05
				3.12578	-1.23774e-06			3.06409	-8.66108e-05
				3.12582	-1.21649e-06			3.06409	-8.6683e-05
				3.1261	-5.20337e-07			3.06409	-8.66324e-05
				3.1261	-1.51307e-06			3.06409	-8.66204e-05
				3.12632	-1.55676e-07			3.06406	-8.66234e-05
				3.12644	-1.30262e-06			3.06406	-8.65907e-05
				3.12649	-8.21613e-07			3.06406	-8.65609e-05
				3.12671	-8.47394e-07			3.06406	-8.65437e-05
				3.12671	-1.52889e-06			3.06433	-8.38839e-05
				3.12671	-1.63833e-06			3.06435	-8.61056e-05
				3.12671	-1.66131e-06			3.06433	-8.63105e-05
				3.12681	-6.97473e-07			3.06435	-8.62926e-05
				3.12708	-9.36135e-07			3.06435	-8.58381e-05
				3.12708	-1.53739e-06			3.0647	-8.42445e-05
				3.12727	-2.36864e-07			3.0647	-8.59745e-05
				3.12732	-1.42131e-06			3.0647	-8.60855e-05
				3.12745	-3.76556e-07			3.0647	-8.60758e-05
				3.12761	-1.05639e-06			3.06475	-8.48837e-05
				3.12769	-1.52922e-06			3.06497	-8.45052e-05
				3.12767	-1.62744e-06			3.06497	-8.57525e-05
				3.12765	-1.6617e-06			3.06497	-8.58359e-05
				3.12777	-4.59668e-07			3.06494	-8.58284e-05
				3.12793	-1.26817e-06			3.06506	-8.44106e-05
				3.12795	-1.16474e-06			3.06531	-8.48599e-05
				3.12828	-3.51198e-07			3.06531	-8.56228e-05
				3.12824	-1.47637e-06			3.06531	-8.56556e-05
				3.12844	-2.91491e-07			3.06528	-8.56735e-05
				3.12854	-1.32195e-06			3.06531	-8.56534e-05
				3.12861	-7.18143e-07			3.06531	-8.56124e-05
				3.12891	-7.40221e-07			3.06531	-8.56169e-05
				3.12889	-1.48681e-06			3.06531	-8.55714e-05
				3.12891	-1.60679e-06			3.06528	-8.55684e-05
				3.12891	-1.6437e-06			3.06545	-8.34301e-05
				3.12898	-6.52569e-07			3.06558	-8.47466e-05
				3.12915	-1.05294e-06			3.06555	-8.53047e-05
				3.12915	-1.55719e-06			3.06558	-8.53315e-05
				3.12958	-5.03352e-08			3.06555	-8.53442e-05
				3.12963	-1.40812e-06			3.0658	-8.32319e-05
				3.12975	-4.59892e-07			3.06592	-8.47846e-05
				3.12988	-1.17697e-06			3.06592	-8.50678e-05
				3.12988	-1.55168e-06			3.06592	-8.51117e-05
				3.13025	1.15666e-07			3.06592	-8.5111e-05
				3.13022	-1.42189e-06			3.06611	-8.26173e-05
				3.13019	-1.58893e-06			3.06623	-8.46177e-05
				3.13024	-1.62262e-06			3.06616	-8.48479e-05
				3.13025	-1.06059e-06			3.06621	-8.48748e-05
				3.13049	-7.14467e-07			3.06623	-8.488e-05
				3.13049	-1.51235e-06			3.06621	-8.48778e-05
				3.13071	-1.29812e-07			3.06621	-8.48636e-05
				3.13085	-1.26625e-06			3.06621	-8.47854e-05
				3.1309	-7.95978e-07			3.06616	-8.4807e-05
				3.1311	-8.16236e-07			3.06623	-8.47742e-05
				3.1311	-1.50108e-06			3.06653	-8.24064e-05
				3.1311	-1.59288e-06			3.0665	-8.44829e-05
				3.1311	-1.63566e-06			3.06653	-8.45559e-05
				3.13121	-5.30294e-07			3.06653	-8.45902e-05
				3.13147	-9.7224e-07			3.06655	-8.36641e-05
				3.13147	-1.51614e-06			3.0669	-8.2697e-05
				3.13178	-1.42905e-07			3.0669	-8.42609e-05
				3.13182	-1.40415e-06			3.0669	-8.43532e-05
				3.13198	-3.1283e-07			3.0669	-8.43629e-05
				3.13217	-1.12937e-06			3.06699	-8.29957e-05
				3.13215	-1.51525e-06			3.06726	-8.30963e-05
				3.13245	-1.15586e-07			3.06726	-8.40664e-05
				3.13245	-1.46013e-06			3.06726	-8.41454e-05
				3.13245	-1.57841e-06			3.06726	-8.41402e-05
				3.13245	-1.62238e-06			3.06738	-8.23319e-05
				3.13247	-9.52322e-07			3.0676	-8.31455e-05
				3.13269	-5.5348e-07			3.06758	-8.38719e-05
				3.13269	-1.47867e-06			3.0676	-8.39107e-05
				3.13286	-2.68892e-07			3.06755	-8.39062e-05
				3.13293	-1.3462e-06			3.06753	-8.39271e-05
				3.133	-5.80691e-07			3.06755	-8.38988e-05
				3.13319	-8.5175e-07			3.06758	-8.38347e-05
				3.13318	-1.49202e-06			3.06758	-8.38771e-05
				3.13348	-1.79245e-07			3.06753	-8.38213e-05
				3.13353	-1.37929e-06			3.06775	-8.18059e-05
				3.13347	-1.5868e-06			3.06787	-8.31753e-05
				3.13348	-1.61829e-06			3.06787	-8.35471e-05
				3.1335	-1.63962e-06			3.06787	-8.35307e-05
				3.13379	2.93803e-08			3.06787	-8.36052e-05
				3.13379	-1.42689e-06			3.06812	-8.11756e-05
				3.13397	-3.59343e-07			3.06821	-8.30136e-05
				3.13415	-1.20962e-06			3.06821	-8.33213e-05
				3.13418	-1.12543e-06			3.06824	-8.33519e-05
				3.1346	-3.49038e-07			3.06821	-8.33705e-05
				3.13445	-1.43932e-06			3.06843	-8.10437e-05
				3.13447	-1.57947e-06			3.06848	-8.29265e-05
				3.13442	-1.60739e-06			3.06848	-8.31485e-05
				3.13452	-1.04252e-06			3.06848	-8.31552e-05
				3.13489	-7.18954e-07			3.06848	-8.31574e-05
				3.13489	-1.49444e-06			3.0688	-8.04976e-05
				3.13511	-3.5697e-08			3.06882	-8.27678e-05
				3.13519	-1.28088e-06			3.06885	-8.28959e-05
				3.13525	-6.66294e-07			3.06882	-8.29399e-05
				3.1355	-9.22209e-07			3.0688	-8.29182e-05
				3.1355	-1.4945e-06			3.0688	-8.29019e-05
				3.13577	2.23368e-08			3.0688	-8.28899e-05
				3.1358	-1.34014e-06			3.06877	-8.28497e-05
				3.13582	-1.54232e-06			3.0688	-8.28654e-05
				3.13583	-1.59151e-06			3.06887	-8.1782e-05
				3.13579	-1.6201e-06			3.06909	-8.14252e-05
				3.13608	-1.50448e-07			3.06909	-8.25658e-05
				3.13611	-1.43493e-06			3.06909	-8.25994e-05
				3.13623	-2.22671e-07			3.06909	-8.26493e-05
				3.13635	-1.14811e-06			3.06921	-8.09483e-05
				3.13638	-1.13407e-06			3.06946	-8.149e-05
				3.13672	-4.24953e-07			3.06946	-8.23446e-05
				3.13672	-1.4432e-06			3.06946	-8.24153e-05
				3.13694	-1.11788e-07			3.06946	-8.2428e-05
				3.13701	-1.23281e-06			3.06956	-8.06794e-05
				3.13704	-1.51303e-06			3.0697	-8.14959e-05
				3.13701	-1.59266e-06			3.06973	-8.21926e-05
				3.13699	-1.58548e-06			3.06973	-8.22522e-05
				3.13724	-2.49441e-07			3.06982	-8.22648e-05
				3.13733	-1.3596e-06			3.06982	-8.22023e-05
				3.13744	-3.9577e-07			3.06977	-8.21963e-05
				3.13765	-9.08532e-07			3.06973	-8.21985e-05
				3.13766	-1.46497e-06			3.06975	-8.21747e-05
				3.1379	-1.52155e-07			3.06975	-8.21538e-05
				3.13794	-1.3745e-06			3.06995	-7.98456e-05
				3.13794	-1.54151e-06			3.07007	-8.156e-05
				3.13794	-1.5902e-06			3.07007	-8.18826e-05
				3.13793	-1.60837e-06			3.07007	-8.1902e-05
				3.13821	8.88831e-08			3.07007	-8.19147e-05
				3.13818	-1.40296e-06			3.07026	-7.97532e-05
				3.1384	-3.01926e-07			3.07031	-8.14781e-05
				3.13855	-1.23193e-06			3.07031	-8.16926e-05
				3.13857	-1.08966e-06			3.07031	-8.17068e-05
				3.13892	-2.67732e-07			3.07031	-8.17046e-05
				3.13887	-1.39973e-06			3.07061	-7.91073e-05
				3.13906	-2.13967e-07			3.07063	-8.13141e-05
				3.13916	-1.25851e-06			3.07061	-8.14624e-05
				3.13916	-1.51764e-06			3.07063	-8.14967e-05
				3.13916	-1.57127e-06			3.07061	-8.15041e-05
				3.13916	-1.59504e-06			3.07092	-7.90991e-05
				3.13943	-6.61308e-08			3.07092	-8.1151e-05
				3.13951	-1.30939e-06			3.07092	-8.13007e-05
				3.13961	-5.56398e-07			3.07092	-8.12806e-05
				3.13989	-9.94567e-07			3.07092	-8.12985e-05
				3.13989	-1.47685e-06			3.07092	-8.12717e-05
				3.1402	1.32934e-07			3.07092	-8.12523e-05
				3.14026	-1.32798e-06			3.07092	-8.12508e-05
				3.14031	-3.86963e-07			3.07092	-8.1227e-05
				3.1405	-1.10649e-06			3.07102	-7.97391e-05
				3.1405	-1.49014e-06			3.07126	-7.9862e-05
				3.1405	-1.55954e-06			3.07126	-8.09163e-05
				3.1405	-1.57111e-06			3.07129	-8.09953e-05
				3.14067	-1.61357e-07			3.07129	-8.09915e-05
				3.14085	-1.18325e-06			3.07136	-7.95148e-05
				3.14086	-8.99175e-07			3.07153	-7.99596e-05
				3.14111	-6.19175e-07			3.07153	-8.07233e-05
				3.14111	-1.42546e-06			3.07153	-8.08008e-05
				3.14131	0			3.07153	-8.07531e-05
				3.14139	-1.2358e-06			3.07175	-7.87899e-05
				3.14136	-1.50241e-06			3.07202	-7.99067e-05
				3.14136	-1.55809e-06			3.07202	-8.04961e-05
				3.14136	-1.58343e-06			3.07202	-8.05542e-05
				3.14166	-1.48715e-07			3.07202	-8.05259e-05
				3.14171	-1.34658e-06			3.07217	-7.85068e-05
				3.14185	-3.1574e-07			3.07227	-7.98926e-05
				3.14202	-9.94875e-07			3.07227	-8.03336e-05
				3.142	-1.46072e-06			3.07227	-8.03642e-05
				3.14231	-7.83995e-08			3.07227	-8.03329e-05
				3.14233	-1.37076e-06			3.07227	-8.03634e-05
				3.14252	-9.02825e-08			3.07227	-8.03277e-05
				3.1427	-1.08231e-06			3.07227	-8.03344e-05
				3.1427	-1.4591e-06			3.07227	-8.03106e-05
				3.1427	-1.52257e-06			3.07227	-8.02487e-05
				3.1427	-1.55712e-06			3.07256	-7.78049e-05
				3.14283	-3.45054e-07			3.07263	-7.98225e-05
				3.14294	-1.21268e-06			3.07263	-8.00505e-05
				3.14299	-8.03222e-07			3.07263	-8.0049e-05
				3.14331	-4.76163e-07			3.07263	-8.00595e-05
				3.14331	-1.3844e-06			3.0729	-7.77267e-05
				3.14347	-1.72659e-07			3.07288	-7.96698e-05
				3.14356	-1.26349e-06			3.0729	-7.9859e-05
				3.14356	-1.48303e-06			3.07293	-7.98553e-05
				3.14356	-1.5504e-06			3.07297	-7.93599e-05
				3.14354	-1.56724e-06			3.07324	-7.76663e-05
				3.14381	5.12624e-08			3.07324	-7.95044e-05
				3.14385	-1.29728e-06			3.07324	-7.96467e-05
				3.14399	-4.07693e-07			3.07324	-7.96259e-05
				3.14417	-1.01754e-06			3.07324	-7.96542e-05
				3.14417	-1.45432e-06			3.07324	-7.9596e-05
				3.14451	1.20026e-07			3.07324	-7.96162e-05
				3.1445	-1.3197e-06			3.07327	-7.95528e-05
				3.14464	-3.06527e-07			3.07324	-7.95729e-05
				3.14478	-1.11689e-06			3.07332	-7.82825e-05
				3.14478	-1.45955e-06			3.07351	-7.83116e-05
				3.14478	-1.53374e-06			3.07351	-7.92839e-05
				3.14478	-1.53531e-06			3.07356	-7.93375e-05
				3.14508	-3.06038e-08			3.07356	-7.9339e-05
				3.14517	-1.19109e-06			3.07371	-7.75322e-05
				3.14523	-7.21804e-07			3.07385	-7.82967e-05
				3.14548	-7.44774e-07			3.07385	-7.90842e-05
				3.14546	-1.41577e-06			3.07385	-7.91244e-05
				3.14568	8.1797e-08			3.07385	-7.91438e-05
				3.14575	-1.2314e-06			3.07397	-7.73333e-05
				3.14586	-4.82833e-07			3.0741	-7.84486e-05
				3.14601	-9.22844e-07			3.0741	-7.89285e-05
				3.14601	-1.41672e-06			3.0741	-7.89732e-05
				3.14603	-1.50599e-06			3.0741	-7.89657e-05
				3.14602	-1.53083e-06			3.07429	-7.66799e-05
				3.14618	-2.25291e-07			3.07439	-7.83056e-05
				3.14636	-1.02631e-06			3.07439	-7.87288e-05
				3.14636	-1.43193e-06			3.07441	-7.87683e-05
				3.14659	-2.83391e-08			3.07439	-7.87646e-05
				3.14661	-1.33751e-06			3.07444	-7.87519e-05
				3.14679	-1.49436e-07			3.07436	-7.87295e-05
				3.14695	-1.06602e-06			3.07436	-7.87444e-05
				3.14692	-1.44104e-06			3.07441	-7.87161e-05
				3.14694	-1.51283e-06			3.07439	-7.87534e-05
				3.14696	-1.52194e-06			3.07466	-7.63461e-05
				3.14711	-2.47535e-07			3.07471	-7.8316e-05
				3.14722	-1.2386e-06			3.07471	-7.85194e-05
				3.14729	-5.89306e-07			3.07471	-7.85209e-05
				3.14757	-6.09426e-07			3.07471	-7.85015e-05
				3.14757	-1.38066e-06			3.07495	-7.59035e-05
				3.14777	-1.02362e-07			3.07495	-7.81715e-05
				3.14783	-1.25829e-06			3.07495	-7.8316e-05
				3.14794	-3.37152e-07			3.07497	-7.83086e-05
				3.14819	-8.43846e-07			3.075	-7.75918e-05
				3.14819	-1.40165e-06			3.07532	-7.66449e-05
				3.14819	-1.49271e-06			3.07532	-7.80352e-05
				3.14819	-1.53185e-06			3.07532	-7.81238e-05
				3.14832	-3.88558e-07			3.07532	-7.81074e-05
				3.14844	-1.0792e-06			3.07537	-7.69682e-05
				3.14844	-1.44255e-06			3.07556	-7.65361e-05
				3.1488	1.93113e-07			3.07556	-7.78087e-05
				3.1488	-1.32218e-06			3.07556	-7.7913e-05
				3.14898	-1.8742e-07			3.07556	-7.7904e-05
				3.14907	-1.14688e-06			3.07556	-7.79115e-05
				3.14911	-7.73629e-07			3.07556	-7.79502e-05
				3.14941	-4.43158e-07			3.07556	-7.79025e-05
				3.14941	-1.34254e-06			3.07556	-7.7913e-05
				3.14941	-1.47558e-06			3.07556	-7.7863e-05
				3.14941	-1.50217e-06			3.07568	-7.61375e-05
				3.14947	-6.43055e-07			3.07585	-7.70338e-05
				3.14972	-8.55957e-07			3.07581	-7.76298e-05
				3.14968	-1.4118e-06			3.07588	-7.76827e-05
				3.14996	1.74437e-07			3.07585	-7.77036e-05
				3.15002	-1.24045e-06			3.07603	-7.5525e-05
				3.15018	-3.75683e-07			3.07617	-7.69772e-05
				3.15043	-9.87116e-07			3.0762	-7.74324e-05
				3.15039	-1.39657e-06			3.07617	-7.75136e-05
				3.15042	-1.49036e-06			3.07617	-7.74965e-05
				3.1504	-1.51959e-06			3.07642	-7.54245e-05
				3.15056	-2.1103e-07			3.07654	-7.69705e-05
				3.15076	-9.99702e-07			3.07654	-7.73288e-05
				3.15076	-1.42685e-06			3.07651	-7.73489e-05
				3.15106	-2.59097e-09			3.07654	-7.73177e-05
				3.15103	-1.33149e-06			3.07651	-7.73311e-05
				3.15121	-1.341e-08			3.07654	-7.73363e-05
				3.15137	-1.0851e-06			3.07651	-7.73162e-05
				3.15142	-7.8421e-07			3.07654	-7.73028e-05
				3.15172	-5.04414e-07			3.07654	-7.72998e-05
				3.15167	-1.3339e-06			3.07676	-7.47666e-05
				3.15167	-1.44259e-06			3.07678	-7.68967e-05
				3.15172	-1.49879e-06			3.07678	-7.70956e-05
				3.15177	-5.51081e-07			3.07678	-7.71336e-05
				3.15198	-7.80098e-07			3.07681	-7.67127e-05
				3.15198	-1.38144e-06			3.07707	-7.51048e-05
				3.1522	-4.93426e-08			3.07703	-7.6805e-05
				3.15223	-1.24743e-06			3.07703	-7.69406e-05
				3.15237	-2.0257e-07			3.07703	-7.69764e-05
				3.15259	-8.86626e-07			3.07715	-7.61941e-05
				3.15259	-1.36691e-06			3.07752	-7.51227e-05
				3.15293	2.59017e-08			3.07752	-7.66717e-05
				3.15295	-1.28928e-06			3.07752	-7.67939e-05
				3.15295	-1.44206e-06			3.07752	-7.67901e-05
				3.15295	-1.47542e-06			3.07754	-7.5765e-05
				3.15298	-1.07454e-06			3.07776	-7.55548e-05
				3.15332	-2.31587e-07			3.07776	-7.65629e-05
				3.15331	-1.31622e-06			3.07776	-7.66352e-05
				3.15347	-1.19636e-07			3.07776	-7.66382e-05
				3.15356	-1.15314e-06			3.07776	-7.66277e-05
				3.15361	-5.74876e-07			3.07776	-7.66613e-05
				3.15382	-5.77294e-07			3.07776	-7.66143e-05
				3.15382	-1.33074e-06			3.07776	-7.663e-05
				3.15381	-1.44384e-06			3.07776	-7.66255e-05
				3.15381	-1.47653e-06			3.07793	-7.45915e-05
				3.15394	-4.87051e-07			3.07813	-7.58201e-05
				3.15416	-8.89741e-07			3.07813	-7.63416e-05
				3.15414	-1.38938e-06			3.07808	-7.64087e-05
				3.15438	1.09184e-07			3.07813	-7.63968e-05
				3.15442	-1.2094e-06			3.07827	-7.43657e-05
				3.15455	-3.63093e-07			3.07837	-7.58499e-05
				3.15479	-9.45851e-07			3.07837	-7.61926e-05
				3.15477	-1.36532e-06			3.07837	-7.62299e-05
				3.15505	2.57827e-07			3.07837	-7.62343e-05
				3.15505	-1.24108e-06			3.07864	-7.38241e-05
				3.15504	-1.41268e-06			3.07869	-7.56718e-05
				3.15503	-1.45863e-06			3.07874	-7.60205e-05
				3.15507	-1.11029e-06			3.07874	-7.60324e-05
				3.15552	-3.48623e-07			3.07874	-7.60533e-05
				3.15552	-1.32091e-06			3.07896	-7.37973e-05
				3.15574	4.95554e-08			3.07898	-7.56837e-05
				3.15582	-1.10912e-06			3.07898	-7.58305e-05
				3.15585	-6.40017e-07			3.07898	-7.58774e-05
				3.15612	-6.57241e-07			3.07898	-7.58454e-05
				3.15613	-1.33729e-06			3.07898	-7.58469e-05
				3.15635	1.45607e-07			3.07898	-7.58499e-05
				3.15637	-1.16042e-06			3.07898	-7.58328e-05
				3.15641	-1.3978e-06			3.07898	-7.58298e-05
				3.1564	-1.44409e-06			3.079	-7.53701e-05
				3.15641	-1.47739e-06			3.07935	-7.36326e-05
				3.15669	2.43202e-08			3.07932	-7.54513e-05
				3.15674	-1.2479e-06			3.07932	-7.56271e-05
				3.15686	-1.68803e-07			3.07927	-7.56264e-05
				3.15698	-9.56349e-07			3.07937	-7.45937e-05
				3.15698	-1.35158e-06			3.07959	-7.41683e-05
				3.1573	7.67353e-08			3.07959	-7.53783e-05
				3.15726	-1.27452e-06			3.07959	-7.54595e-05
				3.15725	-1.4079e-06			3.07959	-7.54751e-05
				3.15725	-1.46023e-06			3.07971	-7.38911e-05
				3.1573	-7.89479e-07			3.07996	-7.42748e-05
				3.15759	-3.98928e-07			3.07996	-7.5189e-05
				3.15759	-1.29403e-06			3.07996	-7.52382e-05
				3.15779	-6.55871e-08			3.07996	-7.52561e-05
				3.15789	-1.16301e-06			3.07996	-7.52143e-05
				3.15794	-3.96202e-07			3.07996	-7.52292e-05
				3.1582	-6.71207e-07			3.07996	-7.5233e-05
				3.1582	-1.31273e-06			3.07996	-7.52248e-05
				3.15851	3.54739e-09			3.07996	-7.51786e-05
				3.15857	-1.21373e-06			3.0801	-7.32794e-05
				3.15856	-1.37918e-06			3.0802	-7.45825e-05
				3.15857	-1.44728e-06			3.0802	-7.49767e-05
				3.15857	-1.45015e-06			3.08025	-7.50192e-05
				3.15885	1.61862e-07			3.08025	-7.50229e-05
				3.15885	-1.21961e-06			3.08047	-7.27154e-05
				3.15898	-2.23374e-07			3.08057	-7.44738e-05
				3.15918	-9.74184e-07			3.08057	-7.48083e-05
				3.15918	-1.34821e-06			3.08057	-7.48508e-05
				3.1595	2.29602e-07			3.08057	-7.48597e-05
				3.15946	-1.24116e-06			3.08076	-7.26365e-05
				3.15964	-1.25338e-07			3.08081	-7.44358e-05
				3.15979	-1.06876e-06			3.08081	-7.46697e-05
				3.15979	-1.35201e-06			3.08081	-7.46667e-05
				3.15979	-1.42884e-06			3.08081	-7.466e-05
				3.15979	-1.44264e-06			3.08115	-7.21082e-05
				3.16005	1.10133e-07			3.08118	-7.42689e-05
				3.16016	-1.13791e-06			3.08118	-7.44604e-05
				3.16022	-4.81692e-07			3.08118	-7.44909e-05
				3.1604	-7.48818e-07			3.08115	-7.45013e-05
				3.1604	-1.31551e-06			3.08118	-7.44469e-05
				3.16075	1.88635e-07			3.08118	-7.44894e-05
				3.16078	-1.16674e-06			3.08118	-7.44469e-05
				3.16079	-1.37918e-06			3.08118	-7.4441e-05
				3.16077	-1.4393e-06			3.0812	-7.36713e-05
				3.1608	-1.43533e-06			3.08142	-7.27683e-05
				3.1611	3.03742e-08			3.08142	-7.41236e-05
				3.16113	-1.25441e-06			3.08142	-7.42167e-05
				3.16127	-3.92713e-08			3.08142	-7.4245e-05
				3.1614	-9.77761e-07			3.08152	-7.28734e-05
				3.16141	-9.63698e-07			3.08179	-7.29077e-05
				3.16174	-2.13525e-07			3.08179	-7.39388e-05
				3.16174	-1.25757e-06			3.08179	-7.40603e-05
				3.16195	3.32035e-08			3.08179	-7.40364e-05
				3.16207	-1.05159e-06			3.08189	-7.23943e-05
				3.16206	-1.35125e-06			3.08203	-7.30991e-05
				3.1621	-1.4212e-06			3.08206	-7.38017e-05
				3.16211	-1.44778e-06			3.08203	-7.39023e-05
				3.16228	-5.42106e-08			3.08203	-7.38636e-05
				3.16235	-1.18926e-06			3.08228	-7.1834e-05
				3.16243	-3.67692e-07			3.08252	-7.30745e-05
				3.16269	-6.49886e-07			3.08252	-7.36572e-05
				3.16269	-1.28991e-06			3.08252	-7.36721e-05
				3.1629	4.77281e-08			3.08252	-7.36795e-05
				3.16296	-1.18517e-06			3.08252	-7.36773e-05
				3.1631	-1.6316e-07			3.08252	-7.36564e-05
				3.16333	-8.31162e-07			3.08252	-7.36713e-05
				3.16333	-1.30939e-06			3.08252	-7.36423e-05
				3.16331	-1.39265e-06			3.08252	-7.36415e-05
				3.16332	-1.43083e-06			3.08271	-7.14816e-05
				3.16348	-2.10319e-07			3.08276	-7.31893e-05
				3.16357	-1.0289e-06			3.08276	-7.34672e-05
				3.16361	-9.2978e-07			3.08276	-7.34739e-05
				3.16394	-1.30686e-07			3.08276	-7.34799e-05
				3.16394	-1.2436e-06			3.08308	-7.09497e-05
				3.1641	-2.50169e-08			3.08313	-7.30239e-05
				3.16418	-1.07606e-06			3.08313	-7.32832e-05
				3.16418	-1.34245e-06			3.08313	-7.32705e-05
				3.16418	-1.41532e-06			3.08313	-7.32675e-05
				3.1642	-1.44263e-06			3.08347	-7.09742e-05
				3.16446	8.48828e-08			3.0835	-7.29129e-05
				3.16455	-1.1491e-06			3.0835	-7.31133e-05
				3.1646	-3.69849e-07			3.0835	-7.3126e-05
				3.16479	-8.09742e-07			3.0835	-7.31215e-05
				3.16479	-1.31285e-06			3.0835	-7.31058e-05
				3.16511	2.78105e-07			3.0835	-7.31297e-05
				3.16515	-1.17727e-06			3.0835	-7.30939e-05
				3.16527	-1.93888e-07			3.0835	-7.30649e-05
				3.1654	-9.23558e-07			3.08352	-7.19495e-05
				3.1654	-1.31964e-06			3.08374	-7.15002e-05
				3.1654	-1.39333e-06			3.08374	-7.27415e-05
				3.1654	-1.41788e-06			3.08374	-7.28615e-05
				3.16567	-1.55815e-08			3.08374	-7.28659e-05
				3.16589	-1.02189e-06			3.08386	-7.14541e-05
				3.16592	-7.40627e-07			3.08411	-7.17975e-05
				3.16615	-4.31856e-07			3.08411	-7.26081e-05
				3.16614	-1.26232e-06			3.08411	-7.26722e-05
				3.16639	1.47296e-07			3.08411	-7.27072e-05
				3.1665	-1.07312e-06			3.0842	-7.0782e-05
				3.16656	-5.52827e-07			3.08435	-7.17737e-05
				3.16681	-5.57943e-07			3.08435	-7.24636e-05
				3.16681	-1.2418e-06			3.08435	-7.25277e-05
				3.16679	-1.3731e-06			3.08435	-7.25165e-05
				3.16679	-1.39567e-06			3.08452	-7.05235e-05
				3.16691	-3.24675e-07			3.08464	-7.18661e-05
				3.16713	-7.64783e-07			3.08462	-7.2284e-05
				3.16711	-1.29847e-06			3.08464	-7.23734e-05
				3.16742	9.14597e-08			3.08464	-7.23794e-05
				3.16747	-1.1849e-06			3.08469	-7.23764e-05
				3.16753	-4.13814e-08			3.08462	-7.23295e-05
				3.16772	-8.57499e-07			3.08464	-7.23779e-05
				3.16772	-1.30123e-06			3.08462	-7.23526e-05
				3.16772	-1.38441e-06			3.08464	-7.23354e-05
				3.16772	-1.39734e-06			3.08491	-6.98865e-05
				3.1679	-1.37124e-07			3.08496	-7.18407e-05
				3.16797	-1.06553e-06			3.08496	-7.20546e-05
				3.16802	-6.65861e-07			3.08499	-7.21403e-05
				3.16833	-3.36186e-07			3.08496	-7.21633e-05
				3.16833	-1.24631e-06			3.0853	-6.98544e-05
				3.16854	1.5411e-08			3.08533	-7.17893e-05
				3.16859	-1.09332e-06			3.0853	-7.19473e-05
				3.16868	-3.37756e-07			3.08533	-7.19793e-05
				3.16896	-6.07678e-07			3.08533	-7.19711e-05
				3.16894	-1.24524e-06			3.08562	-6.93992e-05
				3.16894	-1.35757e-06			3.08562	-7.15867e-05
				3.16894	-1.3994e-06			3.08562	-7.17878e-05
				3.16908	-2.97957e-07			3.08567	-7.1799e-05
				3.1693	-8.70494e-07			3.08564	-7.10644e-05
				3.1693	-1.28713e-06			3.08594	-7.01055e-05
				3.16956	2.52303e-07			3.08594	-7.15159e-05
				3.16956	-1.17131e-06			3.08594	-7.16224e-05
				3.16973	-1.18723e-07			3.08594	-7.16321e-05
				3.16991	-9.5666e-07			3.08594	-7.16455e-05
				3.1699	-8.66957e-07			3.08594	-7.16426e-05
				3.17019	-5.13486e-08			3.08594	-7.16172e-05
				3.17017	-1.19404e-06			3.08594	-7.15979e-05
				3.17017	-1.3369e-06			3.08594	-7.16128e-05
				3.17017	-1.37358e-06			3.08603	-6.99118e-05
				3.17021	-7.87516e-07			3.08621	-7.05987e-05
				3.17053	-4.4773e-07			3.08618	-7.13393e-05
				3.17053	-1.24593e-06			3.08618	-7.14079e-05
				3.1707	1.68065e-07			3.08618	-7.14392e-05
				3.17078	-1.04417e-06			3.08635	-6.96264e-05
				3.17087	-4.09412e-07			3.08645	-7.07053e-05
				3.17122	-6.75172e-07			3.08655	-7.12149e-05
				3.17116	-1.25261e-06			3.0865	-7.12961e-05
				3.17114	-1.35062e-06			3.08648	-7.12991e-05
				3.17114	-1.38149e-06			3.08669	-6.90602e-05
				3.17129	-1.83679e-07			3.08679	-7.06203e-05
				3.17151	-7.99683e-07			3.08679	-7.108e-05
				3.17151	-1.2831e-06			3.08679	-7.11068e-05
				3.17183	1.81446e-07			3.08682	-7.11031e-05
				3.17178	-1.17957e-06			3.08679	-7.10942e-05
				3.17196	-3.55794e-09			3.08679	-7.11024e-05
				3.17212	-9.20886e-07			3.08679	-7.10994e-05
				3.17214	-8.98284e-07			3.08679	-7.10778e-05
				3.17249	-1.70837e-07			3.08679	-7.10569e-05
				3.17249	-1.19946e-06			3.08711	-6.87353e-05
				3.17249	-1.33672e-06			3.08716	-7.0674e-05
				3.17249	-1.35743e-06			3.08716	-7.08848e-05
				3.17255	-5.11942e-07			3.08716	-7.08908e-05
				3.17278	-4.67541e-07			3.08716	-7.08915e-05
				3.17275	-1.23805e-06			3.0874	-6.84075e-05
				3.17304	6.6706e-08			3.0874	-7.05227e-05
				3.1731	-1.09564e-06			3.0874	-7.06978e-05
				3.17321	-1.90878e-07			3.0874	-7.07351e-05
				3.17342	-6.85933e-07			3.08743	-7.03625e-05
				3.17342	-1.23255e-06			3.08789	-6.8821e-05
				3.17366	1.4207e-07			3.08784	-7.04959e-05
				3.17371	-1.13995e-06			3.08787	-7.06315e-05
				3.17371	-1.31665e-06			3.08789	-7.06397e-05
				3.17371	-1.34948e-06			3.08794	-6.95348e-05
				3.17371	-1.35911e-06			3.08813	-6.90378e-05
				3.17407	3.12072e-07			3.08816	-7.03424e-05
				3.17407	-1.18165e-06			3.08813	-7.04557e-05
				3.17427	-9.81236e-09			3.08813	-7.05287e-05
				3.1744	-9.78806e-07			3.08813	-7.04803e-05
				3.1744	-8.73581e-07			3.08813	-7.04937e-05
				3.17468	-6.73691e-08			3.08813	-7.04884e-05
				3.17468	-1.18082e-06			3.08813	-7.04378e-05
				3.17468	-1.34147e-06			3.08813	-7.04564e-05
				3.17468	-1.36237e-06			3.08833	-6.87547e-05
				3.17473	-6.07566e-07			3.0885	-6.96078e-05
				3.17493	-5.67367e-07			3.0885	-7.02262e-05
				3.17493	-1.23905e-06			3.0885	-7.02739e-05
				3.1752	2.68615e-07			3.0885	-7.02739e-05
				3.17527	-1.05982e-06			3.0887	-6.81236e-05
				3.17533	-2.93138e-07			3.08887	-6.95869e-05
				3.17554	-7.37426e-07			3.08887	-7.00593e-05
				3.17554	-1.24241e-06			3.08887	-7.01144e-05
				3.17583	3.02846e-07			3.08884	-7.0104e-05
				3.17589	-1.10029e-06			3.08904	-6.80737e-05
				3.17587	-1.30097e-06			3.08911	-6.96175e-05
				3.17589	-1.33904e-06			3.08911	-6.9914e-05
				3.17588	-1.36566e-06			3.08911	-6.99632e-05
				3.17627	1.5035e-07			3.08911	-6.9952e-05
				3.17627	-1.18361e-06			3.08938	-6.74978e-05
				3.17648	1.02775e-07			3.08948	-6.9534e-05
				3.17656	-9.43776e-07			3.0894	-6.9765e-05
				3.17662	-6.61722e-07			3.08943	-6.98425e-05
				3.17688	-3.3783e-07			3.08943	-6.98291e-05
				3.17688	-1.19555e-06			3.08943	-6.98023e-05
				3.17712	1.77044e-07			3.08943	-6.97851e-05
				3.17725	-1.01114e-06			3.08945	-6.98127e-05
				3.17722	-1.27071e-06			3.08948	-6.97605e-05
				3.17722	-1.32285e-06			3.08943	-6.97754e-05
				3.17722	-1.3742e-06			3.08972	-6.73339e-05
				3.17744	8.55439e-08			3.08972	-6.94215e-05
				3.17749	-1.11491e-06			3.08972	-6.95683e-05
				3.17762	-7.51577e-08			3.08972	-6.95869e-05
				3.17786	-7.35719e-07			3.08975	-6.8742e-05
				3.17786	-1.22606e-06			3.09004	-6.77317e-05
				3.17809	1.8363e-07			3.09002	-6.9277e-05
				3.1781	-1.13778e-06			3.09006	-6.93962e-05
				3.1781	-1.2903e-06			3.09006	-6.93888e-05
				3.1781	-1.33799e-06			3.09011	-6.81773e-05
				3.1781	-1.35985e-06			3.09033	-6.8146e-05
				3.17847	3.16565e-07			3.09033	-6.9157e-05
				3.17847	-1.15489e-06			3.09033	-6.92144e-05
				3.1786	-8.56307e-09			3.09033	-6.9233e-05
				3.17871	-9.64076e-07			3.09033	-6.92278e-05
				3.17875	-5.9866e-07			3.09033	-6.92189e-05
				3.17907	-2.62026e-07			3.09033	-6.92599e-05
				3.17904	-1.18086e-06			3.09033	-6.92427e-05
				3.17922	1.2157e-07			3.09033	-6.92062e-05
				3.17932	-1.01567e-06			3.09053	-6.71737e-05
				3.17932	-1.25067e-06			3.0907	-6.84306e-05
				3.17932	-1.30697e-06			3.0907	-6.8979e-05
				3.17932	-1.34039e-06			3.0907	-6.90147e-05
				3.17961	2.13428e-07			3.0907	-6.90445e-05
				3.17968	-1.07645e-06			3.09084	-6.70366e-05
				3.17977	-1.77579e-07			3.09094	-6.84917e-05
				3.17993	-7.91316e-07			3.09104	-6.88493e-05
				3.17993	-1.22491e-06			3.09094	-6.89022e-05
				3.18027	3.72858e-07			3.09094	-6.88806e-05
				3.1803	-1.1017e-06			3.09121	-6.64875e-05
				3.18046	-8.43938e-09			3.09131	-6.84053e-05
				3.18062	-8.88924e-07			3.09131	-6.87085e-05
				3.18063	-1.23798e-06			3.09131	-6.87026e-05
				3.18058	-1.3048e-06			3.09131	-6.87212e-05
				3.18058	-1.33399e-06			3.0915	-6.65411e-05
				3.18081	1.12922e-07			3.09155	-6.83568e-05
				3.18091	-9.74533e-07			3.09155	-6.85483e-05
				3.18098	-4.42512e-07			3.09155	-6.85737e-05
				3.18127	-4.52594e-07			3.09155	-6.85826e-05
				3.18127	-1.17868e-06			3.09155	-6.85744e-05
				3.18155	1.94639e-07			3.09155	-6.85982e-05
				3.18164	-1.03181e-06			3.09155	-6.85617e-05
				3.18164	-1.2596e-06			3.09155	-6.8567e-05
				3.18164	-1.31106e-06			3.09158	-6.8108e-05
				3.18164	-1.33935e-06			3.09192	-6.634e-05
				3.18185	3.22998e-08			3.09192	-6.81944e-05
				3.18188	-1.13437e-06			3.09192	-6.83531e-05
				3.18204	0			3.0919	-6.83665e-05
				3.18224	-7.97583e-07			3.09197	-6.73354e-05
				3.18225	-1.21483e-06			3.09216	-6.69107e-05
				3.18249	1.92951e-07			3.09216	-6.8111e-05
				3.18249	-1.12568e-06			3.09216	-6.82041e-05
				3.18267	6.54651e-08			3.09216	-6.82257e-05
				3.18284	-8.57675e-07			3.09229	-6.66477e-05
				3.18279	-1.21928e-06			3.09253	-6.70582e-05
				3.18285	-1.28712e-06			3.09253	-6.79553e-05
				3.18285	-1.31668e-06			3.09253	-6.80491e-05
				3.183	-4.62227e-08			3.09253	-6.80767e-05
				3.18309	-1.01386e-06			3.09253	-6.80529e-05
				3.18314	-4.12576e-07			3.09253	-6.80633e-05
				3.18335	-4.17639e-07			3.09253	-6.80372e-05
				3.18335	-1.15993e-06			3.09253	-6.80588e-05
				3.18353	1.45209e-07			3.09253	-6.80476e-05
				3.18359	-1.02288e-06			3.09275	-6.60837e-05
				3.18361	-1.24877e-06			3.0929	-6.736e-05
				3.18359	-1.30573e-06			3.0929	-6.78167e-05
				3.18359	-1.31127e-06			3.0929	-6.78442e-05
				3.18391	2.71929e-07			3.0929	-6.78532e-05
				3.18395	-1.09957e-06			3.09314	-6.55204e-05
				3.18407	-1.11809e-07			3.09326	-6.72959e-05
				3.1842	-8.40383e-07			3.09326	-6.76252e-05
				3.1842	-1.2164e-06			3.09326	-6.76751e-05
				3.1842	-1.27737e-06			3.09326	-6.76788e-05
				3.1842	-1.31325e-06			3.09346	-6.55055e-05
				3.18441	7.54844e-08			3.09358	-6.72393e-05
				3.18457	-9.20787e-07			3.09353	-6.74911e-05
				3.18459	-6.28506e-07			3.09351	-6.74933e-05
				3.18481	-3.25595e-07			3.09351	-6.75216e-05
				3.18481	-1.16922e-06			3.09382	-6.50451e-05
				3.18506	2.22581e-07			3.09387	-6.71051e-05
				3.18517	-9.83145e-07			3.09387	-6.73443e-05
				3.18516	-1.2412e-06			3.09387	-6.73674e-05
				3.18516	-1.28532e-06			3.09387	-6.73823e-05
				3.18514	-1.31605e-06			3.09387	-6.73585e-05
				3.18538	9.85585e-08			3.09387	-6.73473e-05
				3.18543	-1.09202e-06			3.09387	-6.73585e-05
				3.18556	-7.92454e-08			3.09387	-6.73316e-05
				3.18579	-7.21991e-07			3.09392	-6.66216e-05
				3.18577	-1.189e-06			3.09421	-6.56679e-05
				3.18604	2.59865e-07			3.09424	-6.70463e-05
				3.18604	-1.07442e-06			3.09421	-6.71834e-05
				3.18619	0			3.09424	-6.71841e-05
				3.1864	-7.7562e-07			3.09429	-6.58654e-05
				3.1864	-1.18428e-06			3.09448	-6.58214e-05
				3.1864	-1.26486e-06			3.09448	-6.69301e-05
				3.1864	-1.30365e-06			3.09448	-6.70075e-05
				3.18661	-5.77304e-08			3.09448	-6.70254e-05
				3.18677	-9.5109e-07			3.0946	-6.53885e-05
				3.18682	-5.72737e-07			3.09485	-6.60732e-05
				3.18713	-2.27539e-07			3.09477	-6.68138e-05
				3.18713	-1.13443e-06			3.09485	-6.68675e-05
				3.1873	9.80603e-08			3.09482	-6.69107e-05
				3.18738	-9.82982e-07			3.09495	-6.49072e-05
				3.18748	-2.50287e-07			3.09509	-6.61209e-05
				3.18776	-5.04131e-07			3.09509	-6.66834e-05
				3.18774	-1.14957e-06			3.09509	-6.67408e-05
				3.18774	-1.24937e-06			3.09509	-6.67363e-05
				3.18774	-1.27556e-06			3.09509	-6.67393e-05
				3.18788	-2.42223e-07			3.09509	-6.6743e-05
				3.18809	-7.80814e-07			3.09509	-6.66998e-05
				3.18807	-1.19137e-06			3.09509	-6.67192e-05
				3.1884	3.74935e-07			3.09509	-6.67229e-05
				3.18838	-1.0688e-06			3.09531	-6.46271e-05
				3.18854	0			3.09534	-6.61962e-05
				3.18871	-8.45034e-07			3.09539	-6.65329e-05
				3.18864	-1.19887e-06			3.09541	-6.65531e-05
				3.18867	-1.27786e-06			3.09536	-6.65732e-05
				3.18862	-1.29275e-06			3.09565	-6.40944e-05
				3.18886	1.32946e-07			3.0957	-6.6109e-05
				3.18897	-9.48281e-07			3.0957	-6.63489e-05
				3.18901	-4.64608e-07			3.0957	-6.63877e-05
				3.18921	-4.69696e-07			3.0957	-6.63899e-05
				3.18921	-1.14972e-06			3.09602	-6.4069e-05
				3.18948	2.71509e-07			3.09605	-6.60412e-05
				3.18954	-9.83974e-07			3.09602	-6.62439e-05
				3.18961	-2.16822e-07			3.09602	-6.62625e-05
				3.18982	-6.60401e-07			3.096	-6.62766e-05
				3.18982	-1.16166e-06			3.09602	-6.6255e-05
				3.18982	-1.24556e-06			3.09597	-6.62737e-05
				3.18982	-1.28038e-06			3.096	-6.62394e-05
				3.18994	-1.30458e-07			3.09597	-6.62386e-05
				3.19013	-7.32051e-07			3.09609	-6.51248e-05
				3.19011	-1.18164e-06			3.09631	-6.46099e-05
				3.19041	2.01525e-07			3.09631	-6.59391e-05
				3.19043	-1.08079e-06			3.09631	-6.60665e-05
				3.19061	1.11384e-07			3.09631	-6.60621e-05
				3.19078	-8.23589e-07			3.09641	-6.46755e-05
				3.19081	-8.10874e-07			3.09661	-6.49936e-05
				3.19104	-5.29539e-08			3.09661	-6.58698e-05
				3.19104	-1.0954e-06			3.09666	-6.59339e-05
				3.19104	-1.23662e-06			3.09661	-6.59198e-05
				3.19104	-1.27107e-06			3.09678	-6.40463e-05
				3.19111	-4.56214e-07			3.09692	-6.50123e-05
				3.19141	-4.16803e-07			3.09692	-6.57119e-05
				3.19141	-1.13888e-06			3.09692	-6.57678e-05
				3.19159	1.28469e-07			3.09692	-6.57819e-05
				3.19165	-1.00007e-06			3.09712	-6.38172e-05
				3.1918	-1.17577e-07			3.09729	-6.50965e-05
				3.1921	-5.86264e-07			3.09729	-6.55964e-05
				3.1921	-1.14712e-06			3.09729	-6.56232e-05
				3.19211	-1.23695e-06			3.09729	-6.56635e-05
				3.19214	-1.25981e-06			3.09729	-6.56269e-05
				3.1922	-1.41902e-07			3.09729	-6.56337e-05
				3.19238	-8.18385e-07			3.09729	-6.56352e-05
				3.19238	-1.18945e-06			3.09729	-6.56359e-05
				3.19263	4.11632e-07			3.09729	-6.56031e-05
				3.19263	-1.07511e-06			3.09751	-6.32551e-05
				3.19279	2.69116e-08			3.09766	-6.50875e-05
				3.19291	-8.96788e-07			3.09763	-6.54176e-05
				3.19292	-5.20432e-07			3.09763	-6.5437e-05
				3.19324	-1.89665e-07			3.09766	-6.54466e-05
				3.19324	-1.08592e-06			3.09788	-6.33173e-05
				3.19324	-1.21217e-06			3.0979	-6.50711e-05
				3.19324	-1.26587e-06			3.0979	-6.5279e-05
				3.19332	-3.64333e-07			3.0979	-6.52969e-05
				3.19359	-5.63027e-07			3.0979	-6.53125e-05
				3.19355	-1.14472e-06			3.09834	-6.27443e-05
				3.19379	3.29495e-07			3.09839	-6.49333e-05
				3.19385	-9.84347e-07			3.09836	-6.51099e-05
				3.19396	-2.01001e-07			3.09834	-6.51486e-05
				3.19416	-6.34737e-07			3.09836	-6.44006e-05
				3.19413	-1.1426e-06			3.09863	-6.34298e-05
				3.19442	3.93423e-07			3.09863	-6.48744e-05
				3.19446	-9.95988e-07			3.09863	-6.50093e-05
				3.19446	-1.20532e-06			3.09863	-6.49914e-05
				3.19446	-1.23748e-06			3.09863	-6.50108e-05
				3.19446	-1.26567e-06			3.09863	-6.501e-05
				3.19482	2.4628e-07			3.09863	-6.49907e-05
				3.1948	-1.09138e-06			3.09863	-6.50048e-05
				3.19496	1.93412e-07			3.09863	-6.4987e-05
				3.19508	-8.47859e-07			3.09876	-6.32539e-05
				3.19513	-5.74463e-07			3.09897	-6.39573e-05
				3.19541	-2.97322e-07			3.099	-6.47411e-05
				3.1954	-1.08707e-06			3.099	-6.47813e-05
				3.19539	-1.21607e-06			3.099	-6.47925e-05
				3.19535	-1.25265e-06			3.09907	-6.29805e-05
				3.19546	-2.8658e-07			3.09924	-6.40668e-05
				3.19568	-5.14146e-07			3.09924	-6.46055e-05
				3.19568	-1.12329e-06			3.09924	-6.46502e-05
				3.19594	2.54314e-07			3.09924	-6.46867e-05
				3.19598	-9.99702e-07			3.09944	-6.25253e-05
				3.19611	-1.87007e-08			3.09961	-6.39692e-05
				3.19629	-6.5563e-07			3.09961	-6.44386e-05
				3.19629	-1.12752e-06			3.09961	-6.44959e-05
				3.19662	2.7103e-07			3.09961	-6.45265e-05
				3.19663	-1.03628e-06			3.09961	-6.45012e-05
				3.19663	-1.1891e-06			3.09961	-6.45056e-05
				3.19661	-1.25599e-06			3.09961	-6.4519e-05
				3.19665	-8.5124e-07			3.09961	-6.44833e-05
				3.1969	1.00459e-08			3.09961	-6.44766e-05
				3.1969	-1.07289e-06			3.0998	-6.21453e-05
				3.1972	1.19784e-07			3.09985	-6.40549e-05
				3.19735	-8.98133e-07			3.09985	-6.42911e-05
				3.19739	-3.29968e-07			3.09985	-6.43239e-05
				3.19763	-3.29596e-07			3.09985	-6.43246e-05
				3.19763	-1.07596e-06			3.10019	-6.18722e-05
				3.19781	1.71822e-07			3.10022	-6.3967e-05
				3.19788	-9.56046e-07			3.10019	-6.41599e-05
				3.19788	-1.17867e-06			3.10022	-6.41718e-05
				3.19788	-1.21733e-06			3.10019	-6.37956e-05
				3.19788	-1.24568e-06			3.10046	-6.22086e-05
				3.19818	3.24596e-07			3.10046	-6.38865e-05
				3.19824	-9.93593e-07			3.10046	-6.40102e-05
				3.19838	-6.06349e-08			3.10046	-6.40258e-05
				3.19852	-6.84431e-07			3.10051	-6.29216e-05
				3.1985	-1.124e-06			3.10083	-6.24683e-05
				3.19883	4.25852e-07			3.10081	-6.37703e-05
				3.19885	-1.01129e-06			3.10083	-6.38813e-05
				3.19885	-1.17191e-06			3.10083	-6.39178e-05
				3.19885	-1.21463e-06			3.10081	-6.3923e-05
				3.19887	-8.70967e-07			3.10081	-6.38969e-05
				3.1991	-7.83446e-08			3.10083	-6.39036e-05
				3.1991	-1.09089e-06			3.10083	-6.38917e-05
				3.19933	2.56348e-07			3.10083	-6.39111e-05
				3.19946	-8.62693e-07			3.10093	-6.21512e-05
				3.19951	-3.91208e-07			3.10107	-6.3052e-05
				3.19971	-3.94199e-07			3.10107	-6.3657e-05
				3.19971	-1.07848e-06			3.10107	-6.37218e-05
[truncated: 62,002 more rows]

## Sheet: Supplementary Figure 13f
Supplementary Figure 13f
				Voltage versus Li+/Li(V)	Current (mAh cm-2)					Voltage versus Li+/Li(V)	Current (mAh cm-2)
			2% LAF-LCO-1st	3.00098	-0.00157				2% LAF-LCO-50th	2.99973	-0.00208
				3.00096	-0.000327374					2.99976	-0.000570762
				3.00099	-0.000118508					2.99976	-0.000289874
				3.0011	-6.12389e-05					2.99976	-0.000197215
				3.00133	-4.04792e-05					2.99976	-0.000153028
				3.00134	-3.12967e-05					2.99976	-0.000127274
				3.00156	-2.39895e-05					2.99976	-0.000110036
				3.0016	-2.15121e-05					2.99995	-9.56751e-05
				3.00177	-1.8047e-05					3	-8.72798e-05
				3.00195	-1.6394e-05					3.00002	-8.0391e-05
				3.00195	-1.54162e-05					3.00007	-7.44484e-05
				3.00195	-1.42798e-05					3.00005	-6.94245e-05
				3.00195	-1.32694e-05					3.00029	-6.29611e-05
				3.00214	-1.10762e-05					3.00037	-6.08232e-05
				3.00227	-1.09092e-05					3.00037	-5.80348e-05
				3.00234	-1.03294e-05					3.00037	-5.53459e-05
				3.00256	-8.98214e-06					3.00037	-5.29215e-05
				3.00256	-9.48394e-06					3.00056	-4.80566e-05
				3.00281	-7.70308e-06					3.00061	-4.76066e-05
				3.00292	-8.25375e-06					3.00061	-4.61124e-05
				3.00299	-7.64562e-06					3.00061	-4.45679e-05
				3.00317	-7.05246e-06					3.00063	-4.29153e-05
				3.00317	-7.56397e-06					3.00098	-3.92266e-05
				3.00317	-7.47163e-06					3.00098	-3.98267e-05
				3.00317	-7.27733e-06					3.00098	-3.89293e-05
				3.00328	-6.06759e-06					3.00098	-3.79156e-05
				3.0035	-5.89683e-06					3.00098	-3.69474e-05
				3.00349	-6.39982e-06					3.00098	-3.60504e-05
				3.00376	-4.80376e-06					3.00098	-3.51802e-05
				3.00378	-5.82861e-06					3.00098	-3.43699e-05
				3.00392	-4.74363e-06					3.00098	-3.36293e-05
				3.00408	-5.05866e-06					3.00107	-3.18162e-05
				3.00408	-5.37469e-06					3.00127	-3.08126e-05
				3.00452	-4.01242e-06					3.00127	-3.11248e-05
				3.00452	-5.0935e-06					3.00134	-3.06711e-05
				3.00452	-5.21273e-06					3.00127	-3.00888e-05
				3.00452	-5.18567e-06					3.00142	-2.79898e-05
				3.00455	-4.5734e-06					3.00159	-2.77294e-05
				3.00485	-3.69437e-06					3.00159	-2.80794e-05
				3.00488	-4.5913e-06					3.00164	-2.77601e-05
				3.00504	-3.32987e-06					3.00159	-2.73356e-05
				3.00513	-4.14249e-06					3.00178	-2.52981e-05
				3.00522	-3.60349e-06					3.00195	-2.56015e-05
				3.00549	-3.3411e-06					3.00193	-2.58047e-05
				3.00549	-4.12308e-06					3.00195	-2.55317e-05
				3.00549	-4.22574e-06					3.00195	-2.51949e-05
				3.00549	-4.22031e-06					3.00212	-2.28005e-05
				3.00559	-3.22899e-06					3.0022	-2.36427e-05
				3.00574	-3.31239e-06					3.0022	-2.38489e-05
				3.00574	-3.85449e-06					3.0022	-2.36172e-05
				3.00609	-2.2193e-06					3.00222	-2.33501e-05
				3.0061	-3.50502e-06					3.0022	-2.30737e-05
				3.00625	-2.60044e-06					3.0022	-2.27753e-05
				3.00637	-3.07146e-06					3.0022	-2.25246e-05
				3.00637	-3.28259e-06					3.0022	-2.22357e-05
				3.00671	-2.08081e-06					3.0022	-2.19697e-05
				3.0067	-3.26607e-06					3.00251	-1.95753e-05
				3.00671	-3.45403e-06					3.00256	-2.08955e-05
				3.00671	-3.481e-06					3.00256	-2.09633e-05
				3.00676	-2.9074e-06					3.00256	-2.08264e-05
				3.00696	-2.27066e-06					3.00254	-2.06476e-05
				3.00697	-3.12724e-06					3.00283	-1.80099e-05
				3.00723	-1.78258e-06					3.00281	-1.97044e-05
				3.00732	-2.76178e-06					3.00281	-1.97774e-05
				3.0074	-2.29025e-06					3.00281	-1.9652e-05
				3.00757	-2.22675e-06					3.00283	-1.90822e-05
				3.00757	-2.9303e-06					3.00317	-1.74241e-05
				3.00789	-1.39453e-06					3.00317	-1.87145e-05
				3.00793	-2.60257e-06					3.00317	-1.87442e-05
				3.00793	-2.90134e-06					3.00317	-1.86116e-05
				3.00793	-2.95457e-06					3.00317	-1.84679e-05
				3.00793	-2.95963e-06					3.00317	-1.83322e-05
				3.0082	-1.38052e-06					3.00317	-1.81669e-05
				3.00819	-2.58007e-06					3.00315	-1.80073e-05
				3.00837	-1.53684e-06					3.00317	-1.7863e-05
				3.00854	-2.13309e-06					3.00322	-1.63247e-05
				3.00857	-2.33676e-06					3.00342	-1.62109e-05
				3.00879	-1.40053e-06					3.00342	-1.70451e-05
				3.00879	-2.43994e-06					3.00342	-1.70739e-05
				3.00879	-2.61223e-06					3.00342	-1.70052e-05
				3.00879	-2.66047e-06					3.00359	-1.53772e-05
				3.00887	-2.00895e-06					3.00378	-1.57771e-05
				3.00915	-1.514e-06					3.00376	-1.63602e-05
				3.00914	-2.37899e-06					3.00373	-1.63382e-05
				3.00945	-1.05444e-06					3.00373	-1.62661e-05
				3.00952	-2.0949e-06					3.00393	-1.42546e-05
				3.00964	-1.47599e-06					3.00403	-1.51659e-05
				3.00988	-1.54064e-06					3.00403	-1.56619e-05
				3.00989	-2.27145e-06					3.00403	-1.5647e-05
				3.01011	-8.5316e-07					3.00403	-1.55957e-05
				3.01013	-2.07428e-06					3.00435	-1.35908e-05
				3.01013	-2.30845e-06					3.00452	-1.47236e-05
				3.01013	-2.37375e-06					3.00452	-1.50504e-05
				3.01013	-2.34149e-06					3.00452	-1.50502e-05
				3.0105	-6.23792e-07					3.00452	-1.4975e-05
				3.0105	-2.00301e-06					3.00452	-1.49348e-05
				3.01064	-1.00625e-06					3.00452	-1.48469e-05
				3.01074	-1.68402e-06					3.00452	-1.47374e-05
				3.01079	-1.68057e-06					3.00452	-1.46641e-05
				3.01111	-8.44855e-07					3.00452	-1.45704e-05
				3.01111	-1.93795e-06					3.00479	-1.20668e-05
				3.01129	-7.62684e-07					3.00486	-1.38602e-05
				3.01137	-1.67036e-06					3.00483	-1.40988e-05
				3.01135	-2.05231e-06					3.00479	-1.40711e-05
				3.01135	-2.11205e-06					3.00483	-1.38952e-05
				3.01135	-2.15095e-06					3.00513	-1.17632e-05
				3.01165	-5.72934e-07					3.00513	-1.34418e-05
				3.01172	-1.68748e-06					3.00513	-1.3593e-05
				3.01182	-1.05627e-06					3.00513	-1.35765e-05
				3.01196	-1.21524e-06					3.00518	-1.28158e-05
				3.01196	-1.87428e-06					3.00542	-1.1714e-05
				3.01231	-3.51422e-07					3.0054	-1.30096e-05
				3.01233	-1.64225e-06					3.0054	-1.31385e-05
				3.01233	-1.91725e-06					3.0054	-1.31385e-05
				3.01233	-1.9818e-06					3.00547	-1.20385e-05
				3.01234	-1.8568e-06					3.00574	-1.17461e-05
				3.01263	-5.18773e-07					3.00574	-1.26649e-05
				3.01263	-1.68172e-06					3.00574	-1.27611e-05
				3.01282	-4.96736e-07					3.00574	-1.2742e-05
				3.01294	-1.2838e-06					3.00574	-1.27113e-05
				3.013	-1.27526e-06					3.00574	-1.26543e-05
				3.01331	-6.61064e-07					3.00574	-1.26055e-05
				3.01331	-1.62345e-06					3.00574	-1.25408e-05
				3.0135	-3.03417e-07					3.00574	-1.24933e-05
				3.01355	-1.33585e-06					3.00591	-1.06216e-05
				3.01355	-1.71621e-06					3.0061	-1.13915e-05
				3.01355	-1.80508e-06					3.0061	-1.20328e-05
				3.01355	-1.81065e-06					3.00608	-1.21025e-05
				3.01384	-3.31524e-07					3.00605	-1.20747e-05
				3.01384	-1.42434e-06					3.00625	-1.02378e-05
				3.01398	-6.66337e-07					3.00635	-1.12852e-05
				3.01416	-9.07555e-07					3.00637	-1.17276e-05
				3.01416	-1.57072e-06					3.00642	-1.17643e-05
				3.0144	-1.16292e-07					3.0064	-1.17512e-05
				3.0144	-1.3834e-06					3.00662	-9.58536e-06
				3.01465	-4.25529e-07					3.00671	-1.1033e-05
				3.01489	-9.90157e-07					3.00671	-1.1405e-05
				3.01489	-1.54139e-06					3.00671	-1.14433e-05
				3.01489	-1.64962e-06					3.00671	-1.14472e-05
				3.01489	-1.69662e-06					3.00671	-1.14135e-05
				3.01508	-4.08786e-07					3.00671	-1.13448e-05
				3.01516	-1.12993e-06					3.00671	-1.1332e-05
				3.01521	-9.36363e-07					3.00671	-1.12953e-05
				3.0155	-3.56923e-07					3.00671	-1.1262e-05
				3.0155	-1.36599e-06					3.00696	-9.06088e-06
				3.01576	-1.545e-07					3.00696	-1.07436e-05
				3.01576	-1.15365e-06					3.00696	-1.09389e-05
				3.01581	-1.48522e-06					3.00696	-1.09729e-05
				3.0158	-1.56768e-06					3.00698	-1.04927e-05
				3.01576	-1.59728e-06					3.00732	-8.85921e-06
				3.01606	1.77941e-08					3.00732	-1.04703e-05
				3.01611	-1.17525e-06					3.00732	-1.06718e-05
				3.01627	-4.60117e-07					3.00732	-1.06772e-05
				3.01644	-7.83881e-07					3.00737	-9.81716e-06
				3.01638	-1.37737e-06					3.00757	-9.1549e-06
				3.01671	2.13052e-07					3.00757	-1.02719e-05
				3.01672	-1.16988e-06					3.00757	-1.04222e-05
				3.01692	-2.08938e-07					3.00757	-1.04372e-05
				3.01704	-8.35079e-07					3.00769	-9.15965e-06
				3.01704	-1.3305e-06					3.00793	-9.1413e-06
				3.01702	-1.43956e-06					3.00793	-1.00643e-05
				3.01699	-1.46295e-06					3.00793	-1.01929e-05
				3.01721	-6.4648e-08					3.00793	-1.01937e-05
				3.01733	-9.29851e-07					3.00793	-1.02008e-05
				3.01738	-6.92162e-07					3.00793	-1.0194e-05
				3.01758	-3.52511e-07					3.00793	-1.01535e-05
				3.01758	-1.2046e-06					3.00791	-1.01432e-05
				3.01786	2.18189e-07					3.00793	-1.01117e-05
				3.01794	-9.27676e-07					3.00803	-8.37557e-06
				3.01804	-4.3348e-07					3.00818	-9.28026e-06
				3.0182	-4.89391e-07					3.00818	-9.75188e-06
				3.01819	-1.19857e-06					3.00818	-9.84855e-06
				3.0182	-1.33449e-06					3.00818	-9.83691e-06
				3.01819	-1.37563e-06					3.00842	-7.71559e-06
				3.01836	-2.22215e-07					3.00854	-9.08002e-06
				3.01856	-6.18785e-07					3.00854	-9.55975e-06
				3.01856	-1.20488e-06					3.00854	-9.62103e-06
				3.01892	2.72316e-07					3.00854	-9.60622e-06
				3.01891	-1.04938e-06					3.00874	-7.59778e-06
				3.01905	6.85504e-08					3.00879	-9.05227e-06
				3.01918	-6.85293e-07					3.00879	-9.35476e-06
				3.01917	-1.18405e-06					3.00879	-9.41968e-06
				3.01917	-1.26543e-06					3.00879	-9.41781e-06
				3.01917	-1.30225e-06					3.00879	-9.40366e-06
				3.01941	3.62361e-08					3.00879	-9.39807e-06
				3.01953	-8.21265e-07					3.00879	-9.35989e-06
				3.01964	-4.64008e-07					3.00879	-9.3529e-06
				3.01987	-1.77095e-07					3.00879	-9.22773e-06
				3.0198	-1.05652e-06					3.00915	-6.98655e-06
				3.02018	2.26128e-07					3.00911	-8.83918e-06
				3.02026	-8.48403e-07					3.00915	-9.05674e-06
				3.02039	-1.53596e-07					3.00913	-9.10098e-06
				3.02063	-2.99122e-07					3.00915	-8.47778e-06
				3.02062	-1.04293e-06					3.00952	-7.47619e-06
				3.02063	-1.1946e-06					3.00952	-8.73627e-06
				3.02062	-1.23529e-06					3.00952	-8.91331e-06
				3.02072	-1.53907e-07					3.00952	-8.94722e-06
				3.02087	-5.57876e-07					3.00962	-7.81473e-06
				3.02087	-9.67573e-07					3.00989	-7.49384e-06
				3.02112	4.1194e-07					3.00986	-8.57692e-06
				3.02112	-9.18246e-07					3.00984	-8.74288e-06
				3.02129	1.0064e-07					3.00989	-8.75667e-06
				3.0214	-6.38623e-07					3.00996	-7.42758e-06
				3.02142	-5.52778e-07					3.01013	-7.65906e-06
				3.02173	1.22993e-07					3.01013	-8.46246e-06
				3.02173	-9.30816e-07					3.01013	-8.57674e-06
				3.02173	-1.12549e-06					3.01013	-8.58679e-06
				3.02173	-1.18586e-06					3.01013	-8.62666e-06
				3.02179	-4.19113e-07					3.01013	-8.58968e-06
				3.02198	-2.04557e-07					3.01013	-8.58633e-06
				3.02197	-9.84521e-07					3.01013	-8.57338e-06
				3.02228	4.32724e-07					3.01013	-8.54004e-06
				3.02234	-7.49338e-07					3.01028	-6.66385e-06
				3.02244	-8.05681e-08					3.01038	-7.73994e-06
				3.02258	-3.51131e-07					3.01038	-8.25189e-06
				3.02258	-9.66311e-07					3.01038	-8.33077e-06
				3.02258	-1.09945e-06					3.01038	-8.35676e-06
				3.02258	-1.12825e-06					3.01055	-6.48322e-06
				3.02277	1.08618e-07					3.01062	-7.73822e-06
				3.02295	-4.42323e-07					3.01067	-8.13073e-06
				3.02296	-7.93525e-07					3.01062	-8.19638e-06
				3.02319	3.36751e-07					3.01062	-8.2165e-06
				3.02319	-8.36546e-07					3.01094	-5.99604e-06
				3.02341	3.36258e-07					3.01099	-7.63838e-06
				3.02356	-5.16489e-07					3.01099	-8.00239e-06
				3.02361	-4.24663e-07					3.01099	-8.07093e-06
				3.02388	8.7908e-08					3.01099	-8.07429e-06
				3.0238	-8.52704e-07					3.01125	-5.97704e-06
				3.0238	-1.03591e-06					3.01128	-7.62022e-06
				3.02383	-1.06859e-06					3.01128	-7.87629e-06
				3.02393	-2.30729e-07					3.01135	-7.91503e-06
				3.02417	-8.889e-08					3.01133	-7.95731e-06
				3.02417	-8.76066e-07					3.01128	-7.95079e-06
				3.02443	4.96983e-07					3.01128	-7.95545e-06
				3.02443	-6.72792e-07					3.01125	-7.95992e-06
				3.02456	9.40636e-08					3.01128	-7.94353e-06
				3.02478	-2.3354e-07					3.01135	-7.05158e-06
				3.02477	-8.65461e-07					3.0116	-6.32601e-06
				3.02512	5.87865e-07					3.0116	-7.56076e-06
				3.02515	-7.11337e-07					3.01162	-7.70204e-06
				3.02515	-9.55063e-07					3.01162	-7.7405e-06
				3.02515	-1.00517e-06					3.01172	-6.60257e-06
				3.02517	-7.00349e-07					3.01196	-6.59055e-06
				3.02551	4.13172e-07					3.01196	-7.46832e-06
				3.02551	-7.50844e-07					3.01196	-7.5975e-06
				3.0257	3.68398e-07					3.01196	-7.63754e-06
				3.02576	-4.81191e-07					3.01211	-6.0336e-06
				3.02583	-2.28366e-07					3.01226	-6.58827e-06
				3.02612	1.60451e-07					3.01226	-7.34311e-06
				3.02612	-7.46173e-07					3.01228	-7.48355e-06
				3.02612	-9.33142e-07					3.01223	-7.49556e-06
				3.02612	-9.72903e-07					3.01231	-7.50748e-06
				3.02623	-8.692e-08					3.01228	-7.50013e-06
				3.02648	-7.5802e-08					3.01226	-7.50627e-06
				3.02643	-8.02695e-07					3.01228	-7.50879e-06
				3.0267	5.91364e-07					3.01226	-7.47782e-06
				3.02673	-5.93434e-07					3.01245	-5.62377e-06
				3.02687	1.44876e-07					3.01257	-6.80797e-06
				3.02701	-2.38817e-07					3.01257	-7.25212e-06
				3.02698	-8.01278e-07					3.01257	-7.31344e-06
				3.02734	7.90606e-07					3.01257	-7.34972e-06
				3.02734	-6.14421e-07					3.01279	-5.23715e-06
				3.02734	-8.67003e-07					3.01282	-6.75586e-06
				3.02734	-9.25269e-07					3.01289	-7.12662e-06
				3.02737	-5.87385e-07					3.01287	-7.20145e-06
				3.02764	2.86138e-07					3.01282	-7.2265e-06
				3.02761	-7.12817e-07					3.01316	-5.15918e-06
				3.02783	5.45911e-07					3.01318	-6.78385e-06
				3.02793	-3.93159e-07					3.01318	-7.04662e-06
				3.028	-1.82998e-07					3.01318	-7.08848e-06
				3.0282	1.1584e-07					3.01318	-7.13053e-06
				3.0282	-7.08408e-07					3.0135	-4.70772e-06
				3.02847	6.80708e-07					3.01353	-6.6834e-06
				3.02848	-4.49987e-07					3.01355	-6.94706e-06
				3.02849	-8.02812e-07					3.01348	-6.98809e-06
				3.02846	-8.79372e-07					3.01355	-7.04373e-06
				3.02847	-9.11471e-07					3.0135	-7.01789e-06
				3.02877	6.11754e-07					3.01355	-7.03838e-06
				3.02881	-5.7601e-07					3.01355	-7.03563e-06
				3.02897	3.32069e-07					3.01355	-7.04755e-06
				3.02916	-1.35003e-07					3.0136	-6.041e-06
				3.02914	-6.74802e-07					3.01379	-5.6983e-06
				3.02942	6.5755e-07					3.01379	-6.70608e-06
				3.02942	-5.87903e-07					3.01379	-6.86096e-06
				3.02942	-8.07847e-07					3.01379	-6.87987e-06
				3.02942	-8.60996e-07					3.01389	-5.4627e-06
				3.02946	-3.93967e-07					3.01406	-5.75222e-06
				3.02966	4.03718e-07					3.01411	-6.60578e-06
				3.02966	-6.36526e-07					3.01411	-6.74557e-06
				3.02985	5.15011e-07					3.01404	-6.78022e-06
				3.02992	-3.91668e-07					3.01421	-5.27096e-06
				3.03002	1.27911e-08					3.0144	-5.9369e-06
				3.0304	2.24054e-07					3.01438	-6.55833e-06
				3.03037	-6.28878e-07					3.0144	-6.66361e-06
				3.03059	6.28242e-07					3.0144	-6.70506e-06
				3.03064	-4.46243e-07					3.01467	-4.78241e-06
				3.03064	-7.41391e-07					3.01482	-5.95194e-06
				3.03064	-8.07617e-07					3.01479	-6.45327e-06
				3.03064	-8.41051e-07					3.01484	-6.56852e-06
				3.03091	8.10666e-07					3.01487	-6.61798e-06
				3.03092	-5.07959e-07					3.01484	-6.60997e-06
				3.03108	3.69933e-07					3.01487	-6.6116e-06
				3.03125	-1.40277e-07					3.01484	-6.6245e-06
				3.03126	-4.96177e-07					3.01482	-6.59414e-06
				3.03158	7.5037e-07					3.01489	-6.59726e-06
				3.03157	-5.20975e-07					3.01509	-4.56707e-06
				3.03174	4.85314e-07					3.01514	-6.09858e-06
				3.03186	-2.79945e-07					3.01514	-6.41435e-06
				3.03186	-6.83186e-07					3.01514	-6.46985e-06
				3.03186	-7.7009e-07					3.01514	-6.51227e-06
				3.03186	-7.99712e-07					3.01548	-4.25421e-06
				3.03212	6.78927e-07					3.01548	-6.02785e-06
				3.03218	-3.27865e-07					3.0155	-6.32275e-06
				3.03226	7.79197e-08					3.0155	-6.38193e-06
				3.03247	1.27238e-07					3.0155	-6.10733e-06
				3.03247	-5.94789e-07					3.01575	-4.54355e-06
				3.03273	8.61167e-07					3.01575	-6.05569e-06
				3.03278	-3.64284e-07					3.01575	-6.27092e-06
				3.03273	-6.64176e-07					3.01575	-6.31316e-06
				3.03273	-7.43545e-07					3.01575	-6.32247e-06
				3.03273	-7.70355e-07					3.01575	-6.33709e-06
				3.03306	7.28292e-07					3.01575	-6.31944e-06
				3.03307	-4.92408e-07					3.01575	-6.34957e-06
				3.0332	5.52196e-07					3.01575	-6.33541e-06
				3.03333	-8.07862e-08					3.01587	-5.0622e-06
				3.03335	-3.26586e-07					3.01611	-4.99357e-06
				3.03367	6.27019e-07					3.01611	-6.02612e-06
				3.03367	-4.77379e-07					3.01611	-6.18161e-06
				3.03385	7.19167e-07					3.01611	-6.21285e-06
				3.03394	-1.81719e-07					3.01621	-4.81377e-06
				3.03396	-6.18651e-07					3.01636	-5.30561e-06
				3.03394	-6.98702e-07					3.01636	-5.96917e-06
				3.03394	-7.29089e-07					3.01636	-6.10221e-06
				3.03422	6.28884e-07					3.01636	-6.1281e-06
				3.0343	-3.36214e-07					3.01655	-4.38441e-06
				3.03441	2.6215e-07					3.01672	-5.288e-06
				3.03467	2.35716e-07					3.01672	-5.89211e-06
				3.03467	-5.3308e-07					3.01672	-6.01378e-06
				3.03488	7.9869e-07					3.01672	-6.05476e-06
				3.03491	-3.78101e-07					3.01689	-4.30371e-06
				3.03502	4.9631e-07					3.01697	-5.44572e-06
				3.03516	6.08559e-08					3.01697	-5.87911e-06
				3.03516	-5.48162e-07					3.01697	-5.95804e-06
				3.03516	-6.76629e-07					3.01697	-5.99967e-06
				3.03516	-7.08457e-07					3.01697	-6.00521e-06
				3.03539	4.28251e-07					3.01697	-6.02473e-06
				3.0356	-1.58169e-07					3.01697	-6.00582e-06
				3.0356	-2.04823e-07					3.01697	-6.02049e-06
				3.03589	6.88577e-07					3.01697	-6.00824e-06
				3.03589	-4.38282e-07					3.01731	-3.76778e-06
				3.03611	6.97737e-07					3.01733	-5.50682e-06
				3.03623	-2.01123e-07					3.01733	-5.81271e-06
				3.03623	-5.85429e-07					3.01733	-5.89318e-06
				3.03618	-6.73046e-07					3.01733	-5.9098e-06
				3.03622	-6.96353e-07					3.01758	-3.77533e-06
				3.03643	8.19273e-07					3.01758	-5.52451e-06
				3.0365	-2.72343e-07					3.01758	-5.75585e-06
				3.03661	2.66498e-07					3.01758	-5.83036e-06
				3.03674	1.36589e-07					3.01763	-5.23089e-06
				3.03674	-5.2338e-07					3.01794	-4.09519e-06
				3.03708	1.01447e-06					3.01794	-5.49187e-06
				3.03711	-3.15956e-07					3.01794	-5.70174e-06
				3.03722	4.73214e-07					3.01794	-5.74021e-06
				3.03739	2.09658e-08					3.01799	-4.86444e-06
				3.03737	-5.14255e-07					3.01819	-4.48001e-06
				3.03737	-6.39411e-07					3.01819	-5.47953e-06
				3.03737	-6.67677e-07					3.01819	-5.66295e-06
				3.03759	6.52671e-07					3.01819	-5.70957e-06
				3.03772	-6.97097e-08					3.01819	-5.70775e-06
				3.03776	-1.04681e-07					3.01819	-5.72084e-06
				3.03805	5.15258e-07					3.01821	-5.71506e-06
				3.03799	-4.28654e-07					3.01819	-5.70831e-06
				3.03822	8.615e-07					3.01819	-5.71869e-06
				3.03833	-1.3132e-07					3.01836	-4.04898e-06
				3.03839	1.90591e-07					3.01856	-4.73051e-06
				3.03857	3.58278e-07					3.01856	-5.44689e-06
				3.03857	-4.36425e-07					3.01856	-5.57913e-06
				3.03857	-5.95231e-07					3.01856	-5.60605e-06
				3.03857	-6.30168e-07					3.0187	-3.98049e-06
				3.03871	3.59421e-07					3.0188	-4.89242e-06
				3.03894	1.92487e-07					3.0188	-5.41829e-06
				3.03894	-4.75929e-07					3.0188	-5.49518e-06
				3.03918	8.7968e-07					3.0188	-5.51329e-06
				3.03918	-3.1794e-07					3.01907	-3.60194e-06
				3.03937	6.50744e-07					3.01917	-4.85177e-06
				3.03955	1.02182e-07					3.01917	-5.32093e-06
				3.03955	-4.60203e-07					3.01917	-5.42095e-06
				3.03955	-5.9458e-07					3.01917	-5.46407e-06
				3.03955	-6.22263e-07					3.01917	-5.47054e-06
				3.03977	6.13529e-07					3.01917	-5.50286e-06
				3.03989	-1.13937e-07					3.01917	-5.51394e-06
				3.03992	1.05298e-08					3.01917	-5.51278e-06
				3.04016	6.54759e-07					3.01917	-5.52875e-06
				3.04016	-3.60195e-07					3.01939	-3.59938e-06
				3.04034	7.81579e-07					3.01941	-5.06462e-06
				3.04044	-1.58555e-07					3.01941	-5.35306e-06
				3.04056	3.47472e-07					3.01941	-5.40661e-06
				3.04089	4.3428e-07					3.01943	-5.14961e-06
				3.04089	-3.86997e-07					3.01978	-3.45826e-06
				3.04089	-5.36352e-07					3.01978	-5.02141e-06
				3.04089	-5.83459e-07					3.01978	-5.27934e-06
				3.041	3.74828e-07					3.01978	-5.33527e-06
				3.04123	1.56406e-07					3.01985	-4.68961e-06
				3.04117	-4.44292e-07					3.02019	-3.87272e-06
				3.04149	1.1042e-06					3.02026	-5.03729e-06
				3.0415	-2.50059e-07					3.02024	-5.21322e-06
				3.04163	6.13379e-07					3.02026	-5.28134e-06
				3.04175	3.38989e-08					3.02031	-4.22425e-06
				3.04177	-1.55115e-07					3.02051	-4.03526e-06
				3.04209	8.99615e-07					3.02051	-4.96707e-06
				3.04208	-2.93082e-07					3.02051	-5.17159e-06
				3.04208	-5.00116e-07					3.02051	-5.23212e-06
				3.04209	-5.56558e-07					3.02051	-5.26081e-06
				3.04216	-2.62895e-08					3.02051	-5.26309e-06
				3.04236	4.84381e-07					3.02051	-5.26858e-06
				3.04236	-3.74579e-07					3.02051	-5.30398e-06
				3.04262	9.82742e-07					3.02051	-5.3341e-06
				3.04266	-1.11391e-07					3.02065	-3.87102e-06
				3.04276	3.34819e-07					3.02075	-4.48399e-06
				3.04297	3.0413e-07					3.02075	-5.07864e-06
				3.04297	-3.72178e-07					3.02075	-5.21131e-06
				3.04297	-5.22398e-07					3.02075	-5.25229e-06
				3.04297	-5.57592e-07					3.02092	-3.39102e-06
				3.04311	5.33201e-07					3.02107	-4.50434e-06
				3.04331	2.08817e-07					3.02102	-4.9924e-06
				3.04333	-3.92242e-07					3.021	-5.11538e-06
				3.04358	1.04875e-06					3.021	-5.16279e-06
				3.04358	-2.59878e-07					3.02127	-3.37721e-06
				3.04374	8.02014e-07					3.02131	-4.61056e-06
				3.04388	9.71839e-08					3.02134	-4.99114e-06
				3.0439	-9.76666e-08					3.02134	-5.09801e-06
				3.04419	7.59424e-07					3.02134	-5.11375e-06
				3.04419	-2.84324e-07					3.02156	-3.02811e-06
				3.04418	-4.82057e-07					3.02161	-4.56385e-06
				3.04419	-5.3095e-07					3.02161	-4.9205e-06
				3.04425	1.44142e-07					3.02161	-5.00148e-06
				3.04453	5.72345e-07					3.02161	-5.02756e-06
				3.04453	-3.05639e-07					3.02161	-5.05196e-06
				3.04475	9.13194e-07					3.02161	-5.05578e-06
				3.04481	-1.22549e-07					3.02161	-5.04274e-06
				3.04492	4.94947e-07					3.02161	-5.04637e-06
				3.04517	4.09167e-07					3.02163	-4.63915e-06
				3.04517	-3.25417e-07					3.02195	-3.42629e-06
				3.04539	9.86033e-07					3.02192	-4.56627e-06
				3.04541	-1.85472e-07					3.02197	-4.85308e-06
				3.04541	-4.41165e-07					3.02195	-4.93648e-06
				3.04541	-5.06543e-07					3.02202	-4.24858e-06
				3.04541	-4.55776e-07					3.02222	-3.60985e-06
				3.04576	1.11185e-06					3.02222	-4.54038e-06
				3.04574	-2.22911e-07					3.02222	-4.81508e-06
				3.04597	7.78541e-07					3.02222	-4.92563e-06
				3.04614	7.57118e-08					3.02236	-4.02254e-06
				3.04617	6.34871e-08					3.02258	-3.83321e-06
				3.0465	8.34981e-07					3.02258	-4.63887e-06
				3.04651	-2.32545e-07					3.02258	-4.85177e-06
				3.04651	-4.44899e-07					3.02258	-4.94667e-06
				3.04651	-4.87707e-07					3.02258	-4.98532e-06
				3.04657	1.69134e-07					3.02258	-4.97848e-06
				3.04675	4.25544e-07					3.02258	-4.97312e-06
				3.04675	-3.23285e-07					3.02258	-4.97713e-06
				3.047	1.09678e-06					3.02258	-4.96749e-06
				3.04711	-6.42212e-08					3.02278	-3.43847e-06
				3.0472	4.93904e-07					3.0229	-4.05142e-06
				3.04736	3.10315e-07					3.02292	-4.59515e-06
				3.04736	-3.3171e-07					3.02285	-4.69312e-06
				3.04762	1.21358e-06					3.02288	-4.72865e-06
				3.04766	-1.28156e-07					3.0231	-3.29157e-06
				3.04763	-4.00331e-07					3.02319	-4.00494e-06
				3.04764	-4.69202e-07					3.02319	-4.4907e-06
				3.04764	-3.75031e-07					3.02319	-4.61638e-06
				3.04797	9.24464e-07					3.02319	-4.69545e-06
				3.04797	-2.32322e-07					3.02346	-3.09304e-06
				3.04819	9.28377e-07					3.02356	-4.01232e-06
				3.04834	1.15571e-07					3.02349	-4.46672e-06
				3.04838	1.34972e-07					3.02353	-4.6357e-06
				3.04858	7.09476e-07					3.02349	-4.70565e-06
				3.04858	-2.44131e-07					3.02378	-3.1793e-06
				3.04882	1.06365e-06					3.0238	-4.15118e-06
				3.04893	1.0619e-08					3.0238	-4.5103e-06
				3.04889	-3.63437e-07					3.0238	-4.63533e-06
				3.04894	-4.41326e-07					3.0238	-4.70839e-06
				3.0489	-4.71796e-07					3.0238	-4.76795e-06
				3.04913	9.32081e-07					3.0238	-4.8155e-06
				3.04918	-1.17823e-07					3.0238	-4.88237e-06
				3.04928	6.44085e-07					3.0238	-4.91752e-06
				3.04944	3.55192e-07					3.02385	-4.34606e-06
				3.04944	-3.08183e-07					3.02407	-3.36093e-06
				3.04976	1.082e-06					3.0241	-4.33996e-06
				3.04978	-1.56482e-07					3.02407	-4.58765e-06
				3.04976	-4.1125e-07					3.0241	-4.68325e-06
				3.04972	-4.60817e-07					3.02419	-3.94578e-06
				3.04974	-2.42103e-07					3.02441	-3.52981e-06
				3.05005	1.00884e-06					3.02441	-4.37885e-06
				3.05005	-1.97826e-07					3.02441	-4.55598e-06
				3.05023	8.31609e-07					3.02441	-4.61657e-06
				3.05038	3.64906e-08					3.02451	-3.508e-06
				3.05044	2.59218e-07					3.02468	-3.55144e-06
				3.05066	7.56539e-07					3.02466	-4.29065e-06
				3.05066	-2.14816e-07					3.02466	-4.51086e-06
				3.05094	1.02411e-06					3.02466	-4.57396e-06
				3.05103	-2.21642e-08					3.0249	-3.45456e-06
				3.05103	-3.5055e-07					3.025	-3.7584e-06
				3.05103	-4.34433e-07					3.02505	-4.31677e-06
				3.05103	-4.54589e-07					3.025	-4.49144e-06
				3.05139	1.13519e-06					3.0251	-4.56674e-06
				3.05143	-8.91819e-08					3.0251	-4.62164e-06
				3.05155	6.05603e-07					3.02495	-4.62732e-06
				3.05176	2.67811e-07					3.025	-4.64339e-06
				3.05176	-3.0086e-07					3.025	-4.6209e-06
				3.05203	1.30922e-06					3.02505	-4.64334e-06
				3.052	-1.09807e-07					3.02529	-2.83085e-06
				3.05221	7.79086e-07					3.02539	-3.84629e-06
				3.05237	1.55875e-07					3.02539	-4.32259e-06
				3.05237	-3.1212e-07					3.02539	-4.45009e-06
				3.05234	-4.03223e-07					3.02539	-4.52478e-06
				3.05236	-4.30948e-07					3.02568	-2.91243e-06
				3.05253	9.80309e-07					3.02576	-3.95712e-06
				3.05261	8.23831e-08					3.02576	-4.332e-06
				3.0527	2.9854e-07					3.02573	-4.45922e-06
				3.05289	5.71945e-07					3.02576	-4.51938e-06
				3.05289	-2.31856e-07					3.026	-2.54289e-06
				3.05316	1.14325e-06					3.026	-3.93379e-06
				3.05323	5.10428e-08					3.026	-4.28744e-06
				3.05322	-3.15243e-07					3.026	-4.39589e-06
				3.05322	-3.98105e-07					3.026	-4.42914e-06
				3.05322	-4.31306e-07					3.026	-4.46891e-06
				3.05354	1.05067e-06					3.026	-4.49847e-06
				3.05359	-9.46442e-08					3.026	-4.49424e-06
				3.0537	7.80431e-07					3.026	-4.47351e-06
				3.05383	3.4247e-07					3.0261	-3.86842e-06
				3.05383	-2.51413e-07					3.02629	-3.23972e-06
				3.05419	1.14339e-06					3.02634	-4.12189e-06
				3.05417	-1.25621e-07					3.02632	-4.36367e-06
				3.05431	9.79043e-07					3.02634	-4.44371e-06
				3.05444	2.32293e-07					3.02642	-3.42337e-06
				3.05444	-2.66354e-07					3.02661	-3.22636e-06
				3.05444	-3.66304e-07					3.02661	-4.08031e-06
				3.05444	-3.9999e-07					3.02661	-4.30592e-06
				3.05468	8.99274e-07					3.02661	-4.37726e-06
				3.05477	3.34589e-08					3.02676	-3.25353e-06
				3.05481	3.87356e-07					3.0269	-3.44531e-06
				3.05505	7.38136e-07					3.02695	-4.13018e-06
				3.05505	-1.82691e-07					3.02693	-4.29871e-06
				3.05526	1.03694e-06					3.0269	-4.3327e-06
				3.05535	3.03587e-09					3.02708	-2.86027e-06
				3.05546	6.75331e-07					3.02722	-3.47649e-06
				3.05566	5.29622e-07					3.02722	-4.09731e-06
				3.05566	-1.99384e-07					3.02722	-4.25051e-06
				3.05566	-3.46784e-07					3.02722	-4.29153e-06
				3.05566	-3.77718e-07					3.02722	-4.31547e-06
				3.0558	6.99954e-07					3.02722	-4.32003e-06
				3.05593	2.59506e-07					3.02722	-4.31589e-06
				3.05593	-1.34521e-07					3.02722	-4.3333e-06
				3.0564	1.20092e-06					3.02725	-4.33386e-06
				3.0564	-1.04291e-07					3.02752	-2.67071e-06
				3.05654	8.74164e-07					3.02759	-3.75563e-06
				3.05664	1.45873e-07					3.02759	-4.11798e-06
				3.05665	-2.67311e-07					3.02759	-4.22792e-06
				3.05664	-3.58463e-07					3.02759	-4.25223e-06
				3.05664	-3.75736e-07					3.02781	-2.35114e-06
				3.0569	1.07621e-06					3.02783	-3.69467e-06
				3.05701	1.06062e-07					3.02783	-4.07295e-06
				3.05707	4.14026e-07					3.02786	-4.20106e-06
				3.05731	5.76583e-07					3.02783	-4.12085e-06
				3.05729	-1.82248e-07					3.02815	-2.53329e-06
				3.05757	1.25884e-06					3.02815	-3.79866e-06
				3.05762	5.52262e-08					3.0282	-4.09819e-06
				3.05772	6.27124e-07					3.02817	-4.19612e-06
				3.05786	3.93739e-07					3.02817	-3.68756e-06
				3.05786	-2.08625e-07					3.02844	-2.6704e-06
				3.05786	-3.2735e-07					3.02844	-3.7631e-06
				3.05787	-3.59249e-07					3.02844	-3.98718e-06
				3.05804	8.64701e-07					3.02844	-4.06662e-06
				3.05823	3.02081e-07					3.02844	-4.09181e-06
				3.05825	-7.96936e-09					3.02844	-4.13535e-06
				3.05859	1.02871e-06					3.02844	-4.19477e-06
				3.05858	-1.10868e-07					3.02844	-4.23119e-06
				3.05873	1.08097e-06					3.02844	-4.24641e-06
				3.05884	2.07343e-07					3.02854	-3.33097e-06
				3.05891	2.46379e-07					3.02869	-3.21381e-06
				3.05919	7.8863e-07					3.02869	-3.91856e-06
				3.0592	-1.26854e-07					3.02869	-4.10583e-06
				3.05918	-3.01912e-07					3.02869	-4.13023e-06
				3.05919	-3.51429e-07					3.02888	-2.85634e-06
				3.05928	4.7939e-07					3.02905	-3.17486e-06
				3.05945	6.39737e-07					3.02905	-3.81081e-06
				3.05945	-1.6562e-07					3.02905	-3.97959e-06
				3.05968	1.10258e-06					3.02905	-4.03435e-06
				3.05971	3.79796e-09					3.0292	-2.73059e-06
				3.05986	8.173e-07					3.0293	-3.33125e-06
				3.06006	4.7943e-07					3.0293	-3.91547e-06
				3.06006	-1.81619e-07					3.0293	-4.08278e-06
				3.06006	-3.04042e-07					3.0293	-4.16017e-06
				3.06006	-3.51849e-07					3.0293	-4.1862e-06
				3.0602	7.64434e-07					3.0293	-4.22266e-06
				3.06032	2.00932e-07					3.0293	-4.22723e-06
				3.06034	1.18648e-07					3.0293	-4.21698e-06
				3.06067	1.08909e-06					3.0293	-4.22359e-06
				3.06067	-7.09268e-08					3.02961	-2.2316e-06
				3.06086	1.00521e-06					3.02966	-3.6462e-06
				3.06096	1.83019e-07					3.02966	-4.00231e-06
				3.06101	3.89603e-07					3.02966	-4.05214e-06
				3.06128	8.74193e-07					3.02966	-4.0907e-06
				3.06128	-9.86249e-08					3.02991	-2.20551e-06
				3.06128	-2.82255e-07					3.02991	-3.68943e-06
				3.06128	-3.20714e-07					3.02991	-3.95146e-06
				3.0614	4.54489e-07					3.02991	-4.02369e-06
				3.06172	4.81864e-07					3.02993	-3.62005e-06
				3.06168	-1.77772e-07					3.0304	-2.23435e-06
				3.062	1.34991e-06					3.0304	-3.65588e-06
				3.06202	6.24036e-08					3.0304	-3.91821e-06
				3.06218	7.69166e-07					3.0304	-3.96613e-06
				3.06238	3.73536e-07					3.0304	-3.21753e-06
				3.06238	-1.76707e-07					3.03064	-2.71995e-06
				3.0627	1.44585e-06					3.03064	-3.73847e-06
				3.06267	-4.24461e-09					3.03064	-3.92157e-06
				3.06265	-2.4137e-07					3.03066	-3.96227e-06
				3.06266	-3.03041e-07					3.03064	-3.97554e-06
				3.06267	-3.03029e-08					3.03064	-3.98522e-06
				3.06298	8.8685e-07					3.03064	-4.00571e-06
				3.06295	-1.04554e-07					3.03064	-4.00073e-06
				3.06312	1.16906e-06					3.03064	-4.0133e-06
				3.06323	2.21608e-07					3.03081	-2.57083e-06
				3.06328	4.32436e-07					3.03101	-3.02249e-06
				3.06348	7.18281e-07					3.03101	-3.77477e-06
				3.06348	-1.14083e-07					3.03101	-3.90755e-06
				3.06348	-2.66822e-07					3.03101	-3.96413e-06
				3.06348	-3.13346e-07					3.03115	-2.4741e-06
				3.0636	6.45776e-07					3.03125	-3.24885e-06
				3.06384	5.65811e-07					3.03125	-3.78047e-06
				3.06384	-1.48143e-07					3.03125	-3.88138e-06
				3.06406	1.16956e-06					3.03125	-3.90164e-06
				3.06409	-5.96242e-09					3.03149	-2.07997e-06
				3.06426	9.59563e-07					3.03162	-3.24436e-06
				3.06445	4.26791e-07					3.03159	-3.72632e-06
				3.06447	-3.47745e-08					3.03162	-3.84206e-06
				3.06471	1.1312e-06					3.03162	-3.87197e-06
				3.0647	-3.26546e-08					3.03181	-2.06829e-06
				3.0647	-2.39668e-07					3.03186	-3.36974e-06
				3.0647	-2.95922e-07					3.03186	-3.72678e-06
				3.06477	2.27109e-07					3.03186	-3.82112e-06
				3.06506	9.37133e-07					3.03186	-3.85782e-06
				3.06506	-7.362e-08					3.03186	-3.87891e-06
				3.06526	1.05245e-06					3.03186	-3.88203e-06
				3.06532	1.24961e-07					3.03186	-3.88962e-06
				3.06542	5.81303e-07					3.03186	-3.89479e-06
				3.06567	7.87988e-07					3.03186	-3.78762e-06
				3.06567	-8.3444e-08					3.0322	-1.91426e-06
				3.06588	1.193e-06					3.03213	-3.48571e-06
				3.06596	9.83966e-08					3.0322	-3.75053e-06
				3.06594	-2.08063e-07					3.0322	-3.81544e-06
				3.06594	-2.79954e-07					3.03227	-3.25943e-06
				3.06596	-2.90773e-07					3.03247	-2.4e-06
				3.06626	1.36175e-06					3.03247	-3.5224e-06
				3.06628	3.41005e-08					3.03247	-3.72932e-06
				3.06641	8.47459e-07					3.03247	-3.79812e-06
				3.06654	3.22646e-07					3.03257	-2.79918e-06
				3.06657	8.10722e-08					3.03284	-2.5322e-06
				3.06702	1.25449e-06					3.03284	-3.50575e-06
				3.06702	-5.09624e-09					3.03284	-3.6987e-06
				3.06702	-2.26922e-07					3.03284	-3.75644e-06
				3.06702	-2.81622e-07					3.03284	-3.78273e-06
				3.06706	2.54874e-07					3.03284	-3.79481e-06
				3.06733	7.40888e-07					3.03284	-3.81633e-06
				3.06732	-9.29344e-08					3.03284	-3.82732e-06
				3.06755	1.25906e-06					3.03284	-3.82029e-06
				3.06763	1.98899e-07					3.03296	-2.46728e-06
				3.06772	5.61992e-07					3.03308	-2.97769e-06
				3.06794	6.10562e-07					3.03308	-3.57898e-06
				3.06794	-9.73076e-08					3.03308	-3.71186e-06
				3.06819	1.39591e-06					3.03308	-3.74627e-06
				3.06824	1.30764e-07					3.0333	-2.08921e-06
				3.06824	-1.68804e-07					3.03345	-3.02128e-06
				3.06824	-2.50698e-07					3.03342	-3.55335e-06
				3.06824	-2.67499e-07					3.03345	-3.67409e-06
				3.06855	1.24238e-06					3.03345	-3.70531e-06
				3.06852	4.76648e-09					3.03364	-2.10404e-06
				3.06869	1.06643e-06					3.03369	-3.16754e-06
				3.06885	3.86585e-07					3.03369	-3.556e-06
				3.06887	1.81073e-07					3.03369	-3.66326e-06
				3.06914	1.01455e-06					3.03369	-3.6994e-06
				3.06918	-1.81431e-08					3.03401	-1.74254e-06
				3.06937	1.23698e-06					3.03403	-3.15332e-06
				3.06946	2.82873e-07					3.03401	-3.53574e-06
				3.06947	-1.32695e-07					3.03406	-3.6282e-06
				3.06946	-2.26589e-07					3.03406	-3.67048e-06
				3.06946	-2.49166e-07					3.03406	-3.69628e-06
				3.06967	1.06833e-06					3.03403	-3.71602e-06
				3.06974	1.27733e-07					3.03406	-3.72413e-06
				3.06989	7.43972e-07					3.03406	-3.72157e-06
				3.07007	7.00633e-07					3.03406	-3.37299e-06
				3.07007	-6.63039e-08					3.0343	-2.08227e-06
				3.07029	1.19945e-06					3.0343	-3.34484e-06
				3.07031	7.57884e-08					3.0343	-3.58892e-06
				3.07031	-1.75933e-07					3.0343	-3.65153e-06
				3.07031	-2.5025e-07					3.03437	-2.86637e-06
				3.07031	-2.59376e-07					3.03467	-2.27978e-06
				3.07068	1.46214e-06					3.03467	-3.32333e-06
				3.07068	2.87764e-08					3.03467	-3.56243e-06
				3.07081	9.96462e-07					3.03467	-3.61917e-06
				3.07092	3.12826e-07					3.03474	-2.61074e-06
				3.07097	3.18328e-07					3.03491	-2.61597e-06
				3.07129	1.10304e-06					3.03491	-3.38496e-06
				3.07129	1.52697e-08					3.03491	-3.55672e-06
				3.07145	1.0843e-06					3.03491	-3.6031e-06
				3.07153	2.28011e-07					3.03491	-3.62995e-06
				3.07153	-1.40171e-07					3.03491	-3.64769e-06
				3.07153	-2.23174e-07					3.03491	-3.6594e-06
				3.07153	-2.49578e-07					3.03491	-3.65826e-06
				3.0719	1.29465e-06					3.03491	-3.659e-06
				3.07202	1.68404e-07					3.03506	-2.09218e-06
				3.07211	7.08495e-07					3.03516	-2.83367e-06
				3.07227	5.77283e-07					3.03516	-3.4509e-06
				3.07227	-7.51954e-08					3.03516	-3.57931e-06
				3.0726	1.45241e-06					3.03516	-3.6078e-06
				3.07263	1.24618e-07					3.03547	-2.01379e-06
				3.07263	-1.5379e-07					3.03565	-3.00556e-06
				3.07262	-2.1921e-07					3.03565	-3.44096e-06
				3.07263	-1.33182e-07					3.03555	-3.55192e-06
				3.07288	1.15241e-06					3.03565	-3.58315e-06
				3.07288	0					3.03584	-1.66673e-06
				3.07304	1.18826e-06					3.03589	-3.03104e-06
				3.07318	3.60888e-07					3.03591	-3.41993e-06
				3.07321	3.06658e-07					3.03589	-3.5136e-06
				3.07349	1.00704e-06					3.03589	-3.54145e-06
				3.07349	8.7341e-09					3.03623	-1.78462e-06
				3.07366	1.27031e-06					3.03626	-3.12878e-06
				3.07373	2.82163e-07					3.03623	-3.45237e-06
				3.07373	-1.20886e-07					3.03626	-3.49872e-06
				3.07373	-2.02857e-07					3.03623	-3.54359e-06
				3.07373	-2.25915e-07					3.03626	-3.5607e-06
				3.07396	1.15107e-06					3.03626	-3.56722e-06
				3.07404	1.19902e-07					3.03626	-3.55837e-06
				3.07412	8.86933e-07					3.03626	-3.57714e-06
				3.07434	6.37422e-07					3.0363	-2.93076e-06
				3.07434	-6.06315e-08					3.0365	-1.98946e-06
				3.07466	1.31044e-06					3.0365	-3.21579e-06
				3.07467	8.60016e-08					3.0365	-3.42973e-06
				3.07483	1.09907e-06					3.0365	-3.50168e-06
				3.07496	4.87609e-07					3.03662	-2.57661e-06
				3.07495	-6.4477e-08					3.03687	-2.35044e-06
				3.07495	-1.79832e-07					3.03687	-3.24713e-06
				3.07495	-2.11003e-07					3.03687	-3.43046e-06
				3.07513	9.70425e-07					3.03687	-3.48555e-06
				3.07529	2.65044e-07					3.03696	-2.24594e-06
				3.07533	4.24826e-07					3.03711	-2.42807e-06
				3.07559	1.06634e-06					3.03711	-3.23246e-06
				3.0756	3.45243e-08					3.03711	-3.39979e-06
				3.07583	1.20701e-06					3.03711	-3.45355e-06
				3.07593	2.40161e-07					3.0373	-2.11609e-06
				3.07593	-1.09075e-07					3.03743	-2.68111e-06
				3.07593	-1.84731e-07					3.03745	-3.28601e-06
				3.07593	-2.2306e-07					3.03745	-3.42221e-06
				3.07623	1.36821e-06					3.03745	-3.44419e-06
				3.07629	1.62302e-07					3.03745	-3.47039e-06
				3.07639	8.40263e-07					3.03745	-3.48319e-06
				3.07654	5.18381e-07					3.03743	-3.50145e-06
				3.07654	-5.83929e-08					3.03743	-3.49993e-06
				3.07678	1.50103e-06					3.03748	-3.5075e-06
				3.07678	1.07608e-07					3.03772	-1.56323e-06
				3.07692	9.95982e-07					3.03772	-2.92547e-06
				3.07705	3.51836e-07					3.03772	-3.30557e-06
				3.07705	-8.91367e-08					3.03772	-3.42133e-06
				3.07703	-2.01208e-07					3.03772	-3.4478e-06
				3.07703	-2.22375e-07					3.03801	-1.5936e-06
				3.07734	1.16228e-06					3.03809	-2.99141e-06
				3.07752	3.12543e-07					3.03804	-3.32927e-06
				3.07756	4.39592e-07					3.03799	-3.37914e-06
				3.07777	8.42626e-07					3.03804	-3.40974e-06
				3.07776	-1.91134e-08					3.03833	-1.27255e-06
				3.07804	1.35723e-06					3.03833	-3.00554e-06
				3.07813	2.49785e-07					3.03833	-3.29772e-06
				3.07823	7.28555e-07					3.03833	-3.36193e-06
				3.07847	6.72187e-07					3.03833	-3.40154e-06
				3.07845	-3.47677e-08					3.03833	-3.39886e-06
				3.07847	-1.69568e-07					3.03833	-3.40079e-06
				3.07843	-2.13704e-07					3.03833	-3.4079e-06
				3.07856	9.12484e-07					3.03833	-3.42436e-06
				3.07874	5.30338e-07					3.0384	-2.63551e-06
				3.07874	-6.11619e-08					3.0387	-2.16894e-06
				3.079	1.33352e-06					3.03857	-3.15539e-06
				3.07899	6.28144e-08					3.03862	-3.34289e-06
				3.07921	1.13363e-06					3.03857	-3.37709e-06
				3.07935	4.67141e-07					3.0387	-2.23017e-06
				3.07935	-6.52622e-08					3.03894	-2.1925e-06
				3.07935	-1.67701e-07					3.03894	-3.11935e-06
				3.07935	-2.03022e-07					3.03894	-3.27718e-06
				3.07955	1.0615e-06					3.03894	-3.35618e-06
				3.07963	2.40054e-07					3.03911	-2.01963e-06
				3.07969	5.9713e-07					3.03931	-2.45557e-06
				3.07996	9.32677e-07					3.03928	-3.13227e-06
				3.07996	2.56327e-08					3.03926	-3.28445e-06
				3.08018	1.20934e-06					3.03928	-3.32538e-06
				3.08021	1.87564e-07					3.03945	-1.68146e-06
				3.08035	8.77201e-07					3.03955	-2.57352e-06
				3.08057	7.33906e-07					3.03955	-3.12834e-06
				3.08057	-1.17379e-08					3.03955	-3.25253e-06
				3.08057	-1.51453e-07					3.03955	-3.30061e-06
				3.08057	-1.89978e-07					3.03955	-3.30319e-06
				3.08068	8.78555e-07					3.03955	-3.33041e-06
				3.08082	4.50907e-07					3.03955	-3.32145e-06
				3.08081	-7.64805e-08					3.03955	-3.339e-06
				3.08118	1.53405e-06					3.03955	-3.35153e-06
				3.08118	1.10396e-07					3.03979	-1.59416e-06
				3.08131	1.05654e-06					3.03982	-2.84521e-06
				3.08142	3.7062e-07					3.03979	-3.19867e-06
				3.08149	3.80857e-07					3.03979	-3.27861e-06
				3.08179	1.17449e-06					3.03979	-3.2956e-06
				3.08179	7.48155e-08					3.04014	-1.23592e-06
				3.08179	-1.25849e-07					3.04016	-2.84687e-06
				3.08179	-1.80826e-07					3.04016	-3.1712e-06
				3.08185	5.12216e-07					3.04016	-3.23886e-06
				3.08203	7.34933e-07					3.04016	-3.1322e-06
				3.08204	-6.58083e-09					3.04045	-1.43867e-06
				3.08242	1.42402e-06					3.0404	-2.91672e-06
				3.08252	2.26232e-07					3.0404	-3.16368e-06
				3.08262	8.09875e-07					3.0404	-3.24131e-06
				3.08276	5.79548e-07					3.04048	-2.55778e-06
				3.08276	-2.54752e-08					3.04089	-1.68767e-06
				3.08276	-1.42924e-07					3.04089	-2.92244e-06
				3.08276	-1.78695e-07					3.04089	-3.13716e-06
				3.08295	1.00878e-06					3.04089	-3.21334e-06
				3.08313	5.28061e-07					3.04089	-3.22391e-06
				3.08314	7.93567e-08					3.04089	-3.25434e-06
				3.08348	1.30036e-06					3.04089	-3.25458e-06
				3.0835	9.33144e-08					3.04089	-3.2512e-06
				3.08364	1.23459e-06					3.04089	-3.26061e-06
				3.08375	4.19412e-07					3.04102	-2.09412e-06
				3.0838	4.26463e-07					3.04123	-2.32036e-06
				3.08403	9.63766e-07					3.04123	-3.05488e-06
				3.08406	3.97784e-08					3.04121	-3.17702e-06
				3.08406	-1.23869e-07					3.04119	-3.21332e-06
				3.08405	-1.62693e-07					3.04138	-1.64837e-06
				3.08414	6.7124e-07					3.0415	-2.3703e-06
				3.08435	8.04986e-07					3.0415	-3.02952e-06
				3.08435	6.59015e-09					3.0415	-3.13185e-06
				3.08456	1.28748e-06					3.0415	-3.21469e-06
				3.08461	1.74704e-07					3.04172	-1.52432e-06
				3.08474	9.85854e-07					3.04185	-2.58484e-06
				3.08496	6.50338e-07					3.0418	-3.04666e-06
				3.08496	-4.15475e-09					3.04185	-3.12442e-06
				3.08523	1.35437e-06					3.04182	-3.18103e-06
				3.08521	1.17167e-07					3.04182	-3.19104e-06
				3.08522	-9.89872e-08					3.04182	-3.20531e-06
				3.08521	-1.5941e-07					3.04185	-3.19644e-06
				3.08525	7.55514e-08					3.04187	-3.21981e-06
				3.08557	1.32761e-06					3.0418	-3.22287e-06
				3.08557	8.47733e-08					3.04207	-1.18552e-06
				3.08577	1.16463e-06					3.04211	-2.75425e-06
				3.08585	3.48147e-07					3.04211	-3.0892e-06
				3.08593	5.72006e-07					3.04211	-3.1556e-06
				3.08618	1.03387e-06					3.04211	-3.17146e-06
				3.08618	6.61115e-08					3.04241	-1.22613e-06
				3.08618	-1.06499e-07					3.04236	-2.8335e-06
				3.08618	-1.61232e-07					3.04236	-3.05162e-06
				3.08627	6.33809e-07					3.04236	-3.12347e-06
				3.08648	6.48612e-07					3.04238	-2.69689e-06
				3.08646	-1.01358e-08					3.04272	-1.36337e-06
				3.08674	1.49702e-06					3.04272	-2.82989e-06
				3.08679	2.12666e-07					3.04272	-3.05499e-06
				3.0869	9.28122e-07					3.04272	-3.11474e-06
				3.08704	5.33072e-07					3.04277	-2.38396e-06
				3.08704	-2.79542e-08					3.04297	-1.78567e-06
				3.08739	1.58144e-06					3.04297	-2.87264e-06
				3.0874	1.73145e-07					3.04297	-3.05229e-06
				3.0874	-7.61982e-08					3.04297	-3.0891e-06
				3.0874	-1.39448e-07					3.04297	-3.13656e-06
				3.08743	1.35974e-07					3.04297	-3.12983e-06
				3.08777	1.06927e-06					3.04297	-3.14312e-06
				3.08777	5.99967e-08					3.04297	-3.14356e-06
				3.088	1.33608e-06					3.04297	-3.15104e-06
				3.08813	3.82824e-07					3.04314	-1.66783e-06
				3.08818	6.03502e-07					3.04333	-2.24186e-06
				3.08838	8.87169e-07					3.04333	-2.92829e-06
				3.08838	4.61744e-08					3.04331	-3.06058e-06
				3.08867	1.4409e-06					3.04333	-3.09516e-06
				3.08874	2.93196e-07					3.04348	-1.55331e-06
				3.08874	-4.57622e-08					3.04358	-2.47338e-06
				3.08874	-1.24738e-07					3.04358	-2.95753e-06
				3.08874	-1.55673e-07					3.04358	-3.04715e-06
				3.08898	1.30321e-06					3.04358	-3.07588e-06
				3.089	1.47393e-07					3.04382	-1.21339e-06
				3.08916	1.05903e-06					3.04394	-2.47292e-06
				3.08935	6.25477e-07					3.04394	-2.91485e-06
				3.08935	7.38716e-09					3.04394	-3.04675e-06
				3.08964	1.40831e-06					3.04394	-3.05618e-06
				3.08962	1.44771e-07					3.04412	-1.14688e-06
				3.08966	-6.73986e-08					3.04419	-2.60861e-06
				3.08965	-1.3216e-07					3.04419	-2.93083e-06
				3.08966	3.04158e-07					3.04419	-2.99967e-06
				3.08997	1.18147e-06					3.04419	-3.04494e-06
				3.08997	1.00465e-07					3.04419	-3.06403e-06
				3.09021	1.19587e-06					3.04419	-3.04813e-06
				3.09033	3.08975e-07					3.04419	-3.06764e-06
				3.09039	7.50394e-07					3.04419	-3.08096e-06
				3.09058	9.59105e-07					3.04421	-2.9153e-06
				3.09058	9.08736e-08					3.04456	-1.02465e-06
				3.09077	1.35935e-06					3.04456	-2.73329e-06
				3.09082	2.44246e-07					3.04456	-2.9613e-06
				3.09082	-5.3756e-08					3.04456	-3.01786e-06
				3.09082	-1.31459e-07					3.04458	-2.49539e-06
				3.09084	-1.47895e-07					3.04482	-1.54365e-06
				3.09115	1.48092e-06					3.0448	-2.77413e-06
				3.09119	1.95352e-07					3.0448	-2.95639e-06
				3.0913	9.83532e-07					3.0448	-2.98405e-06
				3.09143	5.07264e-07					3.0449	-1.93109e-06
				3.09144	1.21642e-07					3.04517	-1.71582e-06
				3.0918	1.4819e-06					3.04517	-2.76349e-06
				3.09178	1.6145e-07					3.04517	-2.90039e-06
				3.09194	1.14123e-06					3.04517	-2.96675e-06
				3.09204	3.99413e-07					3.04517	-2.98703e-06
				3.09204	-2.22869e-08					3.04517	-2.99683e-06
				3.09204	-1.00301e-07					3.04517	-3.00589e-06
				3.09204	-1.34259e-07					3.04517	-3.01606e-06
				3.09231	1.35613e-06					3.04517	-3.02319e-06
				3.09241	3.20152e-07					3.04529	-1.52902e-06
				3.09248	7.02104e-07					3.04541	-2.3048e-06
				3.09265	7.56875e-07					3.04541	-2.83308e-06
				3.09265	3.54111e-08					3.04541	-2.95562e-06
				3.09305	1.52225e-06					3.04541	-2.98789e-06
				3.09314	2.69731e-07					3.04561	-1.16088e-06
				3.09314	-3.99773e-08					3.04578	-2.3104e-06
				3.09314	-1.12125e-07					3.04573	-2.81863e-06
				3.09314	-1.43165e-07					3.04573	-2.90356e-06
				3.09337	1.37488e-06					3.04575	-2.95711e-06
				3.09338	1.53892e-07					3.04602	-1.21556e-06
				3.09357	1.15888e-06					3.04612	-2.46135e-06
				3.09375	5.54018e-07					3.04614	-2.82216e-06
				3.09376	2.37312e-07					3.04614	-2.91008e-06
				3.09403	1.22526e-06					3.04614	-2.92635e-06
				3.09407	1.25961e-07					3.04636	-8.4748e-07
				3.09424	1.33632e-06					3.04639	-2.47762e-06
				3.09436	4.52704e-07					3.04639	-2.79956e-06
				3.09436	0					3.04639	-2.88473e-06
				3.09436	-9.39857e-08					3.04639	-2.91248e-06
				3.09436	-1.1875e-07					3.04639	-2.92792e-06
				3.09454	1.21608e-06					3.04639	-2.93474e-06
				3.09462	2.4815e-07					3.04639	-2.94936e-06
				3.09473	8.76928e-07					3.04641	-2.95641e-06
				3.09497	8.45296e-07					3.04641	-2.66049e-06
				3.09496	6.4183e-08					3.04675	-1.17283e-06
				3.09518	1.32976e-06					3.04675	-2.62298e-06
				3.09522	2.3856e-07					3.04675	-2.86996e-06
				3.09536	1.06792e-06					3.0467	-2.89688e-06
				3.09558	7.14191e-07					3.04675	-2.08564e-06
				3.09558	6.46021e-08					3.047	-1.43645e-06
				3.09558	-7.43126e-08					3.047	-2.63767e-06
				3.09558	-1.32817e-07					3.047	-2.82845e-06
				3.09572	1.03327e-06					3.047	-2.85439e-06
				3.09583	4.51406e-07					3.0471	-1.82515e-06
				3.09587	3.41457e-07					3.04727	-1.85114e-06
				3.09619	1.31144e-06					3.04724	-2.68342e-06
				3.09619	1.46953e-07					3.04724	-2.83315e-06
				3.09635	1.24359e-06					3.04724	-2.85262e-06
				3.09644	3.71386e-07					3.04741	-1.38091e-06
				3.09644	-5.64456e-09					3.04761	-1.96713e-06
				3.09644	-8.68611e-08					3.04761	-2.66745e-06
				3.09644	-1.28019e-07					3.04761	-2.79467e-06
				3.09673	1.40384e-06					3.04761	-2.84347e-06
				3.0968	3.01363e-07					3.04761	-2.8715e-06
				3.09691	7.96901e-07					3.04761	-2.87944e-06
				3.09716	7.60201e-07					3.04761	-2.88163e-06
				3.09717	6.77687e-08					3.04761	-2.88954e-06
				3.0974	1.55065e-06					3.04761	-2.89681e-06
				3.09742	2.63047e-07					3.04778	-1.2191e-06
				3.09756	1.00502e-06					3.04785	-2.31679e-06
				3.09773	5.84343e-07					3.04785	-2.73429e-06
				3.0977	4.28798e-08					3.04785	-2.82161e-06
				3.09769	-6.29195e-08					3.04785	-2.85409e-06
				3.09772	-1.07256e-07					3.04814	-8.7129e-07
				3.09793	1.18435e-06					3.04822	-2.35026e-06
				3.09815	4.96044e-07					3.04822	-2.70419e-06
				3.09817	4.36945e-07					3.04822	-2.78931e-06
				3.09839	1.14138e-06					3.04822	-2.83613e-06
				3.09839	1.24511e-07					3.04844	-9.44728e-07
				3.09864	1.40364e-06					3.04846	-2.46996e-06
				3.09876	4.0618e-07					3.04846	-2.7345e-06
				3.09884	6.98378e-07					3.04846	-2.79436e-06
				3.09908	8.58771e-07					3.04846	-2.82223e-06
				3.09907	9.98819e-08					3.04846	-2.82384e-06
				3.09907	-6.12597e-08					3.04846	-2.85665e-06
				3.09907	-9.97294e-08					3.04846	-2.84654e-06
				3.09918	8.50572e-07					3.04846	-2.86391e-06
				3.09939	7.60212e-07					3.04851	-2.25722e-06
				3.0994	5.91172e-08					3.04883	-1.19161e-06
				3.0997	1.41844e-06					3.0488	-2.55897e-06
				3.09973	2.30735e-07					3.04883	-2.74016e-06
				3.09984	1.15699e-06					3.04883	-2.80503e-06
				3.09998	6.35508e-07					3.04888	-1.85712e-06
				3.09999	5.84509e-08					3.04907	-1.62149e-06
				3.09999	-4.70293e-08					3.04907	-2.61217e-06
				3.09998	-9.78467e-08					3.04907	-2.75702e-06
				3.10018	1.09127e-06					3.04907	-2.7935e-06
				3.10034	4.02272e-07					3.04919	-1.44003e-06
				3.10035	5.52705e-07					3.04939	-1.81184e-06
				3.10059	1.18678e-06					3.04936	-2.61518e-06
				3.10061	1.68141e-07					3.04941	-2.73315e-06
				3.10085	1.33895e-06					3.04941	-2.78088e-06
				3.10095	3.59122e-07					3.04954	-1.33892e-06
				3.10101	7.91303e-07					3.04968	-2.09304e-06
				3.10121	9.84955e-07					3.04968	-2.62365e-06
				3.1012	1.36658e-07					3.04968	-2.73953e-06
				3.1012	-3.26506e-08					3.04968	-2.76647e-06
				3.1012	-7.32551e-08					3.04968	-2.78121e-06
				3.10129	8.4807e-07					3.04968	-2.79481e-06
				3.10145	6.68345e-07					3.04968	-2.79879e-06
				3.10144	4.81041e-08					3.04968	-2.80882e-06
				3.10178	1.57601e-06					3.04968	-2.81839e-06
				3.10181	2.39648e-07					3.04995	-8.35075e-07
				3.10198	1.11243e-06					3.05005	-2.26414e-06
				3.10212	5.38358e-07					3.05005	-2.64826e-06
				3.10212	3.05738e-07					3.05005	-2.73758e-06
				3.10242	1.44227e-06					3.05005	-2.76833e-06
				3.10242	2.11001e-07					3.05024	-9.00432e-07
				3.10242	-1.75527e-08					3.05029	-2.37138e-06
				3.10242	-7.45715e-08					3.05029	-2.64642e-06
				3.10248	4.60883e-07					3.05029	-2.72393e-06
				3.10278	9.68263e-07					3.05029	-2.74736e-06
				3.10278	9.90951e-08					3.05064	-5.36867e-07
				3.10295	1.43652e-06					3.05061	-2.38612e-06
				3.10303	3.96243e-07					3.05059	-2.62549e-06
				3.10316	8.22547e-07					3.05056	-2.70633e-06
				3.10345	8.67248e-07					3.05056	-2.43847e-06
				3.10343	1.12071e-07					3.0509	-1.04577e-06
				3.10342	-3.34689e-08					3.0509	-2.44041e-06
				3.10347	-7.64179e-08					3.0509	-2.64149e-06
				3.10355	9.21253e-07					3.0509	-2.68703e-06
				3.10376	7.34084e-07					3.05088	-2.72915e-06
				3.10376	8.82833e-08					3.0509	-2.72854e-06
				3.10399	1.45051e-06					3.0509	-2.74954e-06
				3.104	2.24906e-07					3.0509	-2.73495e-06
				3.10419	1.20638e-06					3.0509	-2.77504e-06
				3.10437	6.11612e-07					3.051	-1.54385e-06
				3.10438	2.87308e-07					3.05132	-1.57165e-06
				3.10461	1.32005e-06					3.05129	-2.48705e-06
				3.10461	1.80669e-07					3.05127	-2.64596e-06
				3.10461	-2.30255e-08					3.05129	-2.69539e-06
				3.10461	-7.11778e-08					3.05146	-1.34555e-06
				3.10466	5.25342e-07					3.05164	-1.86643e-06
				3.1049	1.07417e-06					3.05164	-2.49709e-06
				3.10487	1.33232e-07					3.05164	-2.62847e-06
				3.10512	1.33336e-06					3.05164	-2.6824e-06
				3.10522	3.26712e-07					3.05181	-1.09864e-06
				3.10532	9.0792e-07					3.05195	-1.86245e-06
				3.10551	8.71041e-07					3.052	-2.50379e-06
				3.10551	1.05181e-07					3.05195	-2.61141e-06
				3.10579	1.51943e-06					3.052	-2.65348e-06
				3.10583	2.85022e-07					3.052	-2.6685e-06
				3.10583	9.39608e-09					3.05198	-2.68877e-06
				3.10583	-6.34425e-08					3.05195	-2.68857e-06
				3.10583	-8.40611e-08					3.05198	-2.71867e-06
				3.10609	1.52867e-06					3.052	-2.70696e-06
				3.10613	1.92896e-07					3.05215	-9.70337e-07
				3.10631	1.1338e-06					3.05225	-2.19395e-06
				3.10643	4.66502e-07					3.05225	-2.56691e-06
				3.10647	4.59776e-07					3.05225	-2.64947e-06
				3.10669	1.22608e-06					3.05225	-2.67751e-06
				3.10669	1.76889e-07					3.05247	-6.08809e-07
				3.10669	-1.911e-08					3.05249	-2.21724e-06
				3.10669	-5.94759e-08					3.05249	-2.55515e-06
				3.10674	4.77073e-07					3.05249	-2.627e-06
				3.10697	9.47797e-07					3.05252	-2.64945e-06
				3.10704	1.07812e-07					3.05286	-6.76923e-07
				3.10724	1.4819e-06					3.05283	-2.31478e-06
				3.10731	3.86216e-07					3.05283	-2.56386e-06
				3.1074	8.25545e-07					3.05286	-2.61795e-06
				3.10767	7.78948e-07					3.05286	-2.0379e-06
				3.10767	1.08176e-07					3.0531	-9.73011e-07
				3.10789	1.56307e-06					3.0531	-2.33371e-06
				3.10796	3.05979e-07					3.0531	-2.52517e-06
				3.10795	1.41728e-08					3.0531	-2.59031e-06
				3.10795	-3.77393e-08					3.0531	-2.62295e-06
				3.10795	-6.78414e-08					3.0531	-2.62735e-06
				3.10828	1.4603e-06					3.0531	-2.66109e-06
				3.10828	1.88262e-07					3.0531	-2.6485e-06
				3.10848	1.26701e-06					3.0531	-2.67329e-06
				3.10864	5.39389e-07					3.05322	-1.46102e-06
				3.10868	4.72295e-07					3.05339	-1.74126e-06
				3.10897	1.17804e-06					3.05337	-2.46267e-06
				3.10898	1.72986e-07					3.05335	-2.57278e-06
				3.10918	1.37114e-06					3.05337	-2.6081e-06
				3.10925	4.21807e-07					3.05352	-1.12954e-06
				3.10925	5.57819e-08					3.05371	-1.69992e-06
				3.10925	-3.68932e-08					3.05371	-2.41487e-06
				3.10925	-5.8638e-08					3.05371	-2.54279e-06
				3.10953	1.34417e-06					3.05371	-2.58272e-06
				3.10958	2.90435e-07					3.05386	-1.00216e-06
				3.10967	1.02614e-06					3.05398	-1.92376e-06
				3.10986	7.84043e-07					3.05396	-2.43734e-06
				3.10986	1.07166e-07					3.05403	-2.52093e-06
				3.11013	1.48444e-06					3.05398	-2.57546e-06
				3.11017	2.52868e-07					3.05425	-7.04543e-07
				3.11016	6.95866e-09					3.05432	-2.00088e-06
				3.11014	-4.18739e-08					3.05432	-2.4349e-06
				3.11018	1.72781e-07					3.05432	-2.53271e-06
				3.11047	1.3644e-06					3.05432	-2.54642e-06
				3.11047	1.90902e-07					3.05432	-2.57376e-06
				3.11071	1.26217e-06					3.05432	-2.58484e-06
				3.11084	4.61909e-07					3.05432	-2.60619e-06
				3.11086	4.94479e-07					3.05432	-2.585e-06
				3.11111	1.25277e-06					3.05432	-2.60561e-06
				3.11112	1.89077e-07					3.05464	-7.02932e-07
				3.11135	1.32581e-06					3.05461	-2.25357e-06
				3.11145	4.25246e-07					3.05461	-2.49059e-06
				3.11145	4.2042e-08					3.05461	-2.55255e-06
				3.11145	-3.2905e-08					3.05461	-2.23023e-06
				3.11145	-5.28664e-08					3.05496	-6.15718e-07
				3.11165	1.44742e-06					3.05493	-2.24186e-06
				3.11169	3.28249e-07					3.05493	-2.45206e-06
				3.11179	9.57856e-07					3.05493	-2.51725e-06
				3.11194	7.06538e-07					3.05501	-1.78136e-06
				3.11194	9.98052e-08					3.0553	-1.23938e-06
				3.11228	1.64899e-06					3.0553	-2.29259e-06
				3.11231	2.93363e-07					3.05527	-2.49341e-06
				3.11243	1.11169e-06					3.0553	-2.50437e-06
				3.11255	5.72165e-07					3.0553	-2.53683e-06
				3.11256	8.05663e-08					3.05523	-2.54223e-06
				3.11255	-1.0696e-08					3.0553	-2.55702e-06
				3.11256	-4.16736e-08					3.0553	-2.55748e-06
				3.11278	1.29868e-06					3.0553	-2.58302e-06
				3.11292	4.76762e-07					3.0554	-1.16254e-06
				3.11298	6.24474e-07					3.05559	-1.53957e-06
				3.11323	1.04498e-06					3.05554	-2.33434e-06
				3.11316	1.58946e-07					3.05559	-2.47967e-06
				3.11345	1.50174e-06					3.05557	-2.49725e-06
				3.11353	4.1138e-07					3.05571	-1.11146e-06
				3.11353	5.89836e-08					3.05581	-1.83403e-06
				3.11353	-1.89085e-08					3.05586	-2.37788e-06
				3.11353	-4.314e-08					3.05584	-2.47881e-06
				3.11387	1.43111e-06					3.05584	-2.50628e-06
				3.11389	2.81604e-07					3.05606	-6.29929e-07
				3.11405	1.10497e-06					3.05615	-1.86981e-06
				3.11426	6.89454e-07					3.05615	-2.3592e-06
				3.11426	1.05457e-07					3.05615	-2.44516e-06
				3.1145	1.52905e-06					3.05615	-2.47389e-06
				3.1145	2.52305e-07					3.05647	-6.7653e-07
				3.11471	1.33278e-06					3.05654	-2.02694e-06
				3.11487	5.91855e-07					3.05652	-2.36826e-06
				3.11487	1.02741e-07					3.05654	-2.44645e-06
				3.11487	5.95408e-09					3.05652	-2.47303e-06
				3.11487	-2.79158e-08					3.05652	-2.50589e-06
				3.11502	1.19375e-06					3.05657	-2.50698e-06
				3.11511	4.43638e-07					3.05652	-2.50645e-06
				3.11518	6.59338e-07					3.05652	-2.51078e-06
				3.11548	1.13384e-06					3.05652	-2.53308e-06
				3.11548	1.86867e-07					3.05688	-3.11754e-07
				3.11566	1.3912e-06					3.05688	-2.16237e-06
				3.11572	3.88441e-07					3.05688	-2.38861e-06
				3.11583	9.44445e-07					3.05688	-2.46849e-06
				3.11609	9.08987e-07					3.05693	-1.94091e-06
				3.11609	1.64258e-07					3.05725	-9.97286e-07
				3.11609	2.17828e-08					3.0572	-2.23538e-06
				3.11609	-2.19757e-08					3.05718	-2.41515e-06
				3.11621	9.76914e-07					3.0572	-2.43241e-06
				3.11639	6.34231e-07					3.05725	-1.37543e-06
				3.11637	1.00916e-07					3.05749	-1.17957e-06
				3.1167	1.65344e-06					3.05749	-2.21976e-06
				3.1167	2.69205e-07					3.05749	-2.37476e-06
				3.11683	1.20753e-06					3.05749	-2.43068e-06
				3.11694	5.27268e-07					3.05759	-1.31197e-06
				3.11694	9.41023e-08					3.05779	-1.42798e-06
				3.11694	-6.84934e-09					3.05779	-2.25173e-06
				3.11697	-2.75606e-08					3.05774	-2.39802e-06
				3.11719	1.43315e-06					3.05776	-2.41813e-06
				3.11731	4.642e-07					3.05779	-2.43955e-06
				3.11737	7.59481e-07					3.05779	-2.44523e-06
				3.11757	9.08361e-07					3.05776	-2.44395e-06
				3.11755	1.69534e-07					3.05779	-2.46633e-06
				3.11786	1.5808e-06					3.05776	-2.47755e-06
				3.11792	3.87195e-07					3.05796	-6.90605e-07
				3.11805	9.96135e-07					3.0581	-1.76339e-06
				3.11827	7.65418e-07					3.0581	-2.28998e-06
				3.11826	1.31532e-07					3.0581	-2.38973e-06
				3.11826	2.5069e-08					3.0581	-2.41667e-06
				3.11826	-1.95182e-08					3.0583	-7.55349e-07
				3.11838	1.18913e-06					3.05835	-1.93346e-06
				3.11853	6.34455e-07					3.05835	-2.31073e-06
				3.11853	9.61446e-08					3.05835	-2.39394e-06
				3.1188	1.55248e-06					3.05835	-2.40104e-06
				3.11882	2.45552e-07					3.05864	-3.19321e-07
				3.11905	1.30275e-06					3.05872	-1.94416e-06
				3.11925	5.75467e-07					3.05872	-2.29271e-06
				3.11929	5.11349e-07					3.05872	-2.34903e-06
				3.11951	1.17759e-06					3.05872	-2.37755e-06
				3.11951	2.12279e-07					3.05872	-2.41178e-06
				3.11951	2.78466e-08					3.05872	-2.40477e-06
				3.11951	-1.68927e-08					3.05872	-2.43839e-06
				3.11958	7.57738e-07					3.05872	-2.42905e-06
				3.11986	1.02403e-06					3.05874	-2.12347e-06
				3.11985	1.77034e-07					3.05906	-6.44295e-07
				3.12007	1.40857e-06					3.05898	-2.15063e-06
				3.12012	3.54386e-07					3.05896	-2.31126e-06
				3.12024	1.08493e-06					3.05896	-2.36889e-06
				3.12044	8.43957e-07					3.05903	-1.54031e-06
				3.12045	1.6607e-07					3.05933	-9.51657e-07
				3.12046	3.20823e-08					3.05933	-2.14789e-06
				3.12044	-1.50223e-08					3.05933	-2.31245e-06
				3.12058	1.07908e-06					3.05933	-2.36433e-06
				3.12073	5.80182e-07					3.05938	-1.43515e-06
				3.12075	3.33785e-07					3.05957	-1.24725e-06
				3.12109	1.47216e-06					3.05957	-2.18104e-06
				3.12109	2.56431e-07					3.05957	-2.30677e-06
				3.12124	1.30096e-06					3.05957	-2.34912e-06
				3.12134	5.07654e-07					3.05969	-9.32074e-07
				3.1214	6.94659e-07					3.05994	-1.3422e-06
				3.1217	1.1485e-06					3.05994	-2.15324e-06
				3.1217	2.1775e-07					3.05994	-2.30118e-06
				3.1217	4.06089e-08					3.05994	-2.33552e-06
				3.1217	-3.34996e-09					3.05994	-2.34353e-06
				3.12178	7.90971e-07					3.05994	-2.36705e-06
				3.12195	8.14507e-07					3.05994	-2.37171e-06
				3.12195	1.40042e-07					3.05994	-2.37103e-06
				3.12227	1.66148e-06					3.05994	-2.40093e-06
				3.12231	3.65998e-07					3.06008	-7.25512e-07
				3.1224	1.0707e-06					3.06018	-1.8282e-06
				3.12256	6.673e-07					3.06018	-2.23615e-06
				3.12256	1.40547e-07					3.06018	-2.32533e-06
				3.1228	1.67474e-06					3.06018	-2.35594e-06
				3.1228	3.38272e-07					3.06045	-3.27718e-07
				3.12283	7.88048e-08					3.06055	-1.83781e-06
				3.12282	3.28632e-09					3.06055	-2.23639e-06
				3.12284	2.1558e-07					3.06055	-2.27839e-06
				3.12317	1.30847e-06					3.06055	-2.32924e-06
				3.12317	2.23895e-07					3.06077	-4.9891e-07
				3.12335	1.42172e-06					3.06079	-1.9777e-06
				3.1235	5.44132e-07					3.06079	-2.23396e-06
				3.12355	6.76755e-07					3.06079	-2.29783e-06
				3.12378	1.0964e-06					3.06079	-2.31944e-06
				3.12378	2.06769e-07					3.06116	-3.5204e-08
				3.12378	4.82172e-08					3.06116	-1.96465e-06
				3.12378	0					3.06116	-2.22297e-06
				3.12394	8.62038e-07					3.06116	-2.28256e-06
				3.12423	8.93125e-07					3.06116	-2.29208e-06
				3.12425	1.70955e-07					3.06116	-2.31513e-06
				3.12447	1.45657e-06					3.06116	-2.31643e-06
				3.12451	3.2731e-07					3.06116	-2.32926e-06
				3.12467	1.21846e-06					3.06116	-2.34372e-06
				3.12488	7.7954e-07					3.06121	-1.53989e-06
				3.12488	1.68351e-07					3.0614	-1.02167e-06
				3.12512	1.54529e-06					3.0614	-2.10484e-06
				3.12512	2.72979e-07					3.0614	-2.23434e-06
				3.12512	7.01908e-08					3.0614	-2.28344e-06
				3.12512	2.48069e-08					3.06157	-1.0331e-06
				3.12517	4.43621e-07					3.06189	-1.17747e-06
				3.12548	1.30296e-06					3.06189	-2.08865e-06
				3.12549	2.35255e-07					3.06189	-2.22158e-06
				3.12566	1.35218e-06					3.06189	-2.28183e-06
				3.12573	4.44093e-07					3.06206	-9.1805e-07
				3.12579	8.65487e-07					3.06221	-1.51998e-06
				3.12599	1.07191e-06					3.06218	-2.12172e-06
				3.12599	2.15807e-07					3.06223	-2.21946e-06
				3.12628	1.47978e-06					3.06218	-2.27273e-06
				3.12634	3.79245e-07					3.06218	-2.26966e-06
				3.12634	9.39668e-08					3.06221	-2.28155e-06
				3.12634	2.00674e-08					3.06221	-2.28174e-06
				3.12634	-1.0869e-08					3.06216	-2.3246e-06
				3.12664	1.59322e-06					3.06218	-2.30535e-06
				3.12664	3.16483e-07					3.06245	-3.2455e-07
				3.12679	1.15444e-06					3.0625	-1.74593e-06
				3.12695	6.24612e-07					3.06252	-2.16225e-06
				3.12698	3.76785e-07					3.0625	-2.23902e-06
				3.12725	1.55406e-06					3.0625	-2.25846e-06
				3.12722	2.94062e-07					3.06279	-4.21553e-07
				3.12726	8.17841e-08					3.06279	-1.8856e-06
				3.12723	3.32373e-08					3.06284	-2.17257e-06
				3.12731	5.59105e-07					3.06287	-2.23287e-06
				3.12756	1.03584e-06					3.06282	-2.24982e-06
				3.12756	1.97081e-07					3.06309	-6.92846e-08
				3.12773	1.48516e-06					3.06311	-1.90751e-06
				3.12781	5.02325e-07					3.06311	-2.16086e-06
				3.12788	8.12102e-07					3.06311	-2.21713e-06
				3.12815	9.81845e-07					3.06313	-1.95804e-06
				3.12817	2.07872e-07					3.06335	-5.89342e-07
				3.12837	1.61132e-06					3.06335	-1.99232e-06
				3.12842	4.44833e-07					3.06335	-2.17226e-06
				3.12842	1.11647e-07					3.06335	-2.23212e-06
				3.12842	4.28025e-08					3.06335	-2.25031e-06
				3.12842	1.14829e-08					3.06335	-2.26097e-06
				3.12876	1.52309e-06					3.06335	-2.28267e-06
				3.12878	3.07916e-07					3.06335	-2.27033e-06
				3.12891	1.2658e-06					3.06335	-2.27955e-06
				3.12903	6.88461e-07					3.06348	-9.91963e-07
				3.12909	3.72019e-07					3.06372	-1.12737e-06
				3.1295	1.3801e-06					3.06372	-2.05792e-06
				3.1295	2.61861e-07					3.06372	-2.19094e-06
				3.12966	1.48527e-06					3.06372	-2.22207e-06
				3.12976	5.94898e-07					3.06382	-8.18576e-07
				3.12976	1.48078e-07					3.06397	-1.44403e-06
				3.12976	3.74553e-08					3.06397	-2.05755e-06
				3.12976	2.24446e-08					3.06397	-2.17466e-06
				3.13001	1.34793e-06					3.06397	-2.22484e-06
				3.13012	4.03569e-07					3.06416	-5.6541e-07
				3.13019	9.98218e-07					3.06433	-1.4634e-06
				3.13037	9.61147e-07					3.06433	-2.05189e-06
				3.13037	2.12918e-07					3.06433	-2.16358e-06
				3.13069	1.51139e-06					3.06433	-2.20465e-06
				3.13073	3.68933e-07					3.06433	-2.20428e-06
				3.13073	9.79242e-08					3.06433	-2.22181e-06
				3.13074	2.94522e-08					3.06433	-2.22246e-06
				3.13073	6.77969e-09					3.06433	-2.24153e-06
				3.13098	1.70452e-06					3.06433	-2.23853e-06
				3.13098	3.01294e-07					3.06448	-4.6583e-07
				3.13119	1.28424e-06					3.06458	-1.80595e-06
				3.13134	5.91554e-07					3.06458	-2.12209e-06
				3.13136	5.77067e-07					3.06458	-2.17829e-06
				3.13169	1.32863e-06					3.06458	-2.17941e-06
				3.1317	2.787e-07					3.06489	-5.482e-08
				3.13185	1.31034e-06					3.06494	-1.79948e-06
				3.13196	5.36643e-07					3.06494	-2.09643e-06
				3.13197	1.26963e-07					3.06494	-2.15904e-06
				3.13196	3.75982e-08					3.06494	-2.18376e-06
				3.13196	1.84988e-08					3.06519	-2.21585e-07
				3.13223	1.54469e-06					3.06519	-1.90268e-06
				3.13232	4.62159e-07					3.06519	-2.11606e-06
				3.1324	9.1475e-07					3.06519	-2.16952e-06
				3.13257	8.70446e-07					3.06523	-1.53021e-06
				3.13257	1.82619e-07					3.06555	-4.93693e-07
				3.13279	1.6399e-06					3.06555	-1.90181e-06
				3.13281	3.72145e-07					3.06555	-2.07098e-06
				3.13292	1.1169e-06					3.06555	-2.14169e-06
				3.13306	6.92879e-07					3.06553	-2.16204e-06
				3.13306	1.48907e-07					3.06555	-2.17988e-06
				3.13306	4.53125e-08					3.06555	-2.17885e-06
				3.13306	4.14799e-09					3.06555	-2.18719e-06
				3.1332	1.28586e-06					3.06555	-2.18961e-06
				3.13335	5.92656e-07					3.06565	-9.66032e-07
				3.13336	5.28509e-07					3.0658	-1.3345e-06
				3.13367	1.23708e-06					3.0658	-2.01571e-06
				3.13367	2.29934e-07					3.0658	-2.12418e-06
				3.13384	1.45063e-06					3.06582	-2.15436e-06
				3.13392	5.03383e-07					3.06597	-5.81538e-07
				3.13391	1.1917e-07					3.06616	-1.27895e-06
				3.13396	4.4242e-08					3.06616	-1.99071e-06
				3.13394	-9.30419e-09					3.06616	-2.09142e-06
				3.1342	1.38905e-06					3.06616	-2.11755e-06
				3.13428	3.56749e-07					3.06631	-5.23104e-07
				3.13444	1.11337e-06					3.06641	-1.53225e-06
				3.13469	8.73495e-07					3.06641	-2.00043e-06
				3.13464	1.76975e-07					3.06641	-2.09322e-06
				3.13498	1.53705e-06					3.06641	-2.1317e-06
				3.13501	3.12221e-07					3.06672	-1.96648e-07
				3.13513	1.27966e-06					3.06685	-1.57991e-06
				3.13525	7.01231e-07					3.06675	-2.00158e-06
				3.13525	1.5968e-07					3.06685	-2.09641e-06
				3.13527	5.51674e-08					3.06675	-2.11243e-06
				3.13529	1.34994e-08					3.06675	-2.13673e-06
				3.13549	1.23871e-06					3.0667	-2.14232e-06
				3.13562	4.90094e-07					3.0667	-2.15841e-06
				3.13564	5.44857e-07					3.06675	-2.14153e-06
				3.13588	1.34754e-06					3.06685	-2.16549e-06
				3.13586	2.64458e-07					3.06711	-2.13215e-07
				3.13611	1.39529e-06					3.06714	-1.83285e-06
				3.13623	4.83808e-07					3.06711	-2.07117e-06
				3.13625	8.7277e-07					3.06714	-2.09948e-06
				3.13647	1.06638e-06					3.06716	-1.78199e-06
				3.13647	2.15845e-07					3.06751	-1.9978e-07
				3.13647	6.15917e-08					3.06751	-1.82217e-06
				3.13647	6.73423e-09					3.06751	-2.02076e-06
				3.13657	9.19481e-07					3.06751	-2.09443e-06
				3.13672	7.47702e-07					3.06755	-1.31616e-06
				3.13673	1.3952e-07					3.06775	-8.10478e-07
				3.13706	1.72496e-06					3.06775	-1.89375e-06
				3.13708	3.64907e-07					3.06775	-2.03131e-06
				3.13722	1.18971e-06					3.06775	-2.07962e-06
				3.1374	6.44142e-07					3.06775	-2.10519e-06
				3.1374	1.54725e-07					3.06775	-2.1013e-06
				3.13741	5.54606e-08					3.06775	-2.1212e-06
				3.13741	1.79333e-08					3.06775	-2.12663e-06
				3.1376	1.37503e-06					3.06775	-2.11941e-06
				3.13774	5.44766e-07					3.0679	-6.81938e-07
				3.13778	6.77112e-07					3.06812	-1.12817e-06
				3.13806	1.09598e-06					3.06812	-1.92531e-06
				3.13806	2.29925e-07					3.06812	-2.0402e-06
				3.13825	1.58022e-06					3.06812	-2.08654e-06
				3.13831	4.7651e-07					3.06824	-6.24022e-07
				3.13842	9.51828e-07					3.06836	-1.4227e-06
				3.13867	9.23398e-07					3.06836	-1.95858e-06
				3.13867	2.03014e-07					3.06836	-2.04875e-06
				3.13866	6.59695e-08					3.06836	-2.06791e-06
				3.13866	3.00669e-08					3.06858	-1.72298e-07
				3.13877	1.12261e-06					3.06873	-1.4554e-06
				3.13892	7.43335e-07					3.06873	-1.93474e-06
				3.13892	1.68695e-07					3.0687	-2.02286e-06
				3.13916	1.56151e-06					3.06868	-2.05727e-06
				3.13916	2.99305e-07					3.06892	-2.08645e-07
				3.13937	1.42383e-06					3.06897	-1.62001e-06
				3.13953	6.70635e-07					3.06897	-1.94525e-06
				3.13955	3.79114e-07					3.06897	-2.01939e-06
				3.13989	1.39421e-06					3.06897	-2.05375e-06
				3.13989	2.875e-07					3.06897	-2.04973e-06
				3.13989	8.48489e-08					3.06897	-2.0744e-06
				3.13989	4.97788e-08					3.06897	-2.08511e-06
				3.13995	6.40561e-07					3.06897	-2.07587e-06
				3.14015	1.17445e-06					3.06897	-2.089e-06
				3.14015	2.41869e-07					3.06934	1.58459e-07
				3.1404	1.43004e-06					3.06934	-1.75399e-06
				3.1405	4.35526e-07					3.06934	-1.98288e-06
				3.14056	1.01597e-06					3.06934	-2.05436e-06
				3.14076	9.88333e-07					3.06936	-1.4795e-06
				3.14075	2.19957e-07					3.06958	-5.64805e-07
				3.14075	7.70347e-08					3.06958	-1.82532e-06
				3.14075	4.23012e-08					3.06958	-1.98102e-06
				3.14091	1.04979e-06					3.06958	-2.02428e-06
				3.1411	6.97156e-07					3.06968	-9.40578e-07
				3.1411	1.52993e-07					3.06995	-7.61336e-07
				3.14136	1.71509e-06					3.06995	-1.82956e-06
				3.14136	3.28918e-07					3.06992	-1.97128e-06
				3.1415	1.25286e-06					3.06995	-2.00535e-06
				3.14165	5.83737e-07					3.07002	-8.78953e-07
				3.14169	6.06915e-07					3.07019	-1.04488e-06
				3.14197	1.41169e-06					3.07019	-1.85415e-06
				3.14197	2.97494e-07					3.07019	-1.96833e-06
				3.14197	1.0482e-07					3.07019	-2.00365e-06
				3.14197	4.36599e-08					3.07019	-2.05375e-06
				3.14203	7.11872e-07					3.07019	-2.04751e-06
				3.14226	9.53473e-07					3.07019	-2.04335e-06
				3.14227	2.10182e-07					3.07019	-2.05559e-06
				3.14253	1.63308e-06					3.07019	-2.05585e-06
				3.14258	4.40983e-07					3.07039	-2.65504e-07
				3.14271	1.04767e-06					3.07056	-1.36408e-06
				3.14293	8.121e-07					3.07056	-1.90355e-06
				3.14294	1.96487e-07					3.07056	-1.98949e-06
				3.14292	7.26944e-08					3.07056	-2.00593e-06
				3.14294	4.56081e-08					3.07073	-3.17648e-07
				3.14307	1.26079e-06					3.0708	-1.55845e-06
				3.14319	7.0947e-07					3.0708	-1.90656e-06
				3.14319	1.69171e-07					3.0708	-1.97974e-06
				3.14344	1.6056e-06					3.0708	-2.02386e-06
				3.14348	3.2105e-07					3.07109	1.05491e-07
				3.14364	1.374e-06					3.07117	-1.56218e-06
				3.1438	6.55407e-07					3.07114	-1.90637e-06
				3.14382	5.67926e-07					3.07117	-1.95634e-06
				3.14404	1.24447e-06					3.07117	-1.98421e-06
				3.14404	2.76023e-07					3.07117	-2.01049e-06
				3.14405	9.05897e-08					3.07114	-2.0131e-06
				3.14404	4.48862e-08					3.07117	-2.01634e-06
				3.14415	8.27937e-07					3.07117	-2.02903e-06
				3.14441	1.10071e-06					3.07117	-1.72033e-06
				3.14441	2.4883e-07					3.07141	-2.57787e-07
				3.14462	1.48003e-06					3.07141	-1.74968e-06
				3.14468	4.06549e-07					3.07141	-1.94211e-06
				3.14485	1.16266e-06					3.07141	-1.9836e-06
				3.14514	8.96245e-07					3.07146	-1.12071e-06
				3.14514	2.19855e-07					3.07178	-5.61327e-07
				3.14545	1.57121e-06					3.07175	-1.77263e-06
				3.14544	3.68573e-07					3.07178	-1.91593e-06
				3.14547	1.20414e-07					3.07173	-1.96595e-06
				3.14544	6.97191e-08					3.07185	-9.94833e-07
				3.14546	2.83431e-07					3.07214	-8.69697e-07
				3.14575	1.52463e-06					3.07214	-1.7843e-06
				3.14575	3.10885e-07					3.07214	-1.93533e-06
				3.14598	1.36972e-06					3.07214	-1.94691e-06
				3.14609	5.56601e-07					3.07227	-5.19119e-07
				3.14617	7.72415e-07					3.07248	-1.00348e-06
				3.14636	1.22898e-06					3.07248	-1.77781e-06
				3.14637	2.87047e-07					3.07251	-1.8965e-06
				3.14636	1.07261e-07					3.07248	-1.93091e-06
				3.14636	6.61088e-08					3.07251	-1.96956e-06
				3.14643	8.4721e-07					3.07251	-1.97024e-06
				3.14662	8.57304e-07					3.07246	-1.98588e-06
				3.14661	2.03466e-07					3.07248	-1.97624e-06
				3.14692	1.73617e-06					3.07248	-2.01503e-06
				3.14697	4.37827e-07					3.07266	-3.05034e-07
				3.14708	1.13428e-06					3.07275	-1.44221e-06
				3.14722	7.4264e-07					3.07275	-1.87056e-06
				3.14722	1.93131e-07					3.07275	-1.9305e-06
				3.14753	1.74561e-06					3.07275	-1.9585e-06
				3.14756	4.0427e-07					3.07302	7.56561e-08
				3.14757	1.34782e-07					3.07312	-1.47483e-06
				3.14755	6.82983e-08					3.07312	-1.84785e-06
				3.14756	2.67583e-07					3.07312	-1.91529e-06
				3.14783	1.3656e-06					3.07312	-1.94046e-06
				3.14783	2.76096e-07					3.07332	-6.63509e-08
				3.14806	1.49316e-06					3.07336	-1.60232e-06
				3.14819	6.04385e-07					3.07336	-1.86649e-06
				3.14824	7.36349e-07					3.07336	-1.93494e-06
				3.14845	1.14664e-06					3.07336	-1.93573e-06
				3.14844	2.62265e-07					3.07361	3.38121e-07
				3.14872	1.59179e-06					3.07361	-1.62745e-06
				3.1488	5.12792e-07					3.07361	-1.8541e-06
				3.1488	1.6127e-07					3.07361	-1.90724e-06
				3.1488	8.31185e-08					3.07361	-1.94181e-06
				3.1488	5.6319e-08					3.07361	-1.93722e-06
				3.14902	1.46385e-06					3.07361	-1.9388e-06
				3.14905	3.68791e-07					3.07361	-1.98265e-06
				3.14921	1.28029e-06					3.07361	-1.98425e-06
				3.14941	8.49026e-07					3.07366	-1.12865e-06
				3.14941	2.27042e-07					3.07385	-6.28314e-07
				3.14967	1.61765e-06					3.07385	-1.73636e-06
				3.14966	3.36882e-07					3.07385	-1.88887e-06
				3.14967	1.29868e-07					3.07385	-1.93089e-06
				3.14968	6.87803e-08					3.07397	-6.51204e-07
				3.14972	4.95755e-07					3.07422	-8.29538e-07
				3.15002	1.36287e-06					3.07422	-1.72032e-06
				3.15002	3.02996e-07					3.07422	-1.87309e-06
				3.15028	1.39777e-06					3.07422	-1.89232e-06
				3.15039	5.10136e-07					3.07432	-5.03872e-07
				3.15048	9.28698e-07					3.07446	-1.15177e-06
				3.1507	1.13942e-06					3.07446	-1.74154e-06
				3.15066	2.75024e-07					3.07446	-1.86079e-06
				3.15095	1.56348e-06					3.07446	-1.88776e-06
				3.151	4.56482e-07					3.07446	-1.9029e-06
				3.151	1.49351e-07					3.07446	-1.9304e-06
				3.151	8.54845e-08					3.07446	-1.91147e-06
				3.151	5.41518e-08					3.07446	-1.93424e-06
				3.15132	1.62055e-06					3.07446	-1.9318e-06
				3.15136	4.09997e-07					3.07471	3.02156e-08
				3.15148	1.146e-06					3.07478	-1.39679e-06
				3.15161	7.56423e-07					3.07481	-1.78724e-06
				3.15161	2.03495e-07					3.07478	-1.86528e-06
				3.15198	1.82172e-06					3.07483	-1.89483e-06
				3.15198	3.92537e-07					3.07502	-1.06258e-08
				3.15211	1.32612e-06					3.07507	-1.5168e-06
				3.15222	6.39023e-07					3.07507	-1.80432e-06
				3.15223	1.90227e-07					3.07507	-1.85116e-06
				3.15222	1.04159e-07					3.07507	-1.87326e-06
				3.15223	7.41571e-08					3.07542	2.85936e-07
				3.15247	1.49404e-06					3.07544	-1.54729e-06
				3.15259	5.44412e-07					3.07544	-1.79163e-06
				3.15265	8.60204e-07					3.07544	-1.83423e-06
				3.15287	1.04039e-06					3.07542	-1.56159e-06
				3.15286	2.58186e-07					3.07568	-1.88779e-07
				3.15315	1.68645e-06					3.07568	-1.60477e-06
				3.15322	4.84374e-07					3.07568	-1.79348e-06
				3.1532	1.7105e-07					3.07568	-1.83376e-06
				3.1532	8.62239e-08					3.07568	-1.86551e-06
				3.15321	7.27401e-08					3.07568	-1.85709e-06
				3.15354	1.57068e-06					3.07568	-1.90104e-06
				3.15356	3.6303e-07					3.07568	-1.88527e-06
				3.15369	1.3385e-06					3.07568	-1.8875e-06
				3.15381	7.47373e-07					3.07578	-7.78201e-07
				3.15382	4.2914e-07					3.07605	-6.14167e-07
				3.15405	1.4271e-06					3.07605	-1.66261e-06
				3.15405	3.15446e-07					3.07605	-1.81751e-06
				3.15428	1.56668e-06					3.07605	-1.84725e-06
				3.15442	6.52084e-07					3.0762	-5.02355e-07
				3.15442	2.04341e-07					3.07642	-9.85134e-07
				3.15442	1.0236e-07					3.07642	-1.69037e-06
				3.15442	7.01924e-08					3.07637	-1.80905e-06
				3.15461	1.40243e-06					3.07637	-1.82672e-06
				3.15466	4.52118e-07					3.07651	-1.70138e-07
				3.15479	1.06798e-06					3.07666	-1.10681e-06
				3.15503	1.03152e-06					3.07666	-1.69975e-06
				3.15503	2.66736e-07					3.07666	-1.80113e-06
				3.15523	1.51559e-06					3.07666	-1.84089e-06
				3.15527	4.55162e-07					3.07681	-1.75042e-07
				3.15546	1.19609e-06					3.0769	-1.33254e-06
				3.15576	9.38661e-07					3.0769	-1.73353e-06
				3.15576	2.57405e-07					3.0769	-1.81986e-06
				3.15576	1.36222e-07					3.0769	-1.84008e-06
				3.15576	8.55314e-08					3.0769	-1.8606e-06
				3.15588	1.20293e-06					3.0769	-1.87495e-06
				3.15601	6.97687e-07					3.0769	-1.8614e-06
				3.15603	4.33681e-07					3.0769	-1.86834e-06
				3.15637	1.55771e-06					3.0769	-1.88458e-06
				3.15637	3.59662e-07					3.07722	2.6936e-07
				3.15652	1.39199e-06					3.07727	-1.49313e-06
				3.15665	5.98632e-07					3.07727	-1.78912e-06
				3.15662	1.92964e-07					3.07727	-1.82552e-06
				3.15664	1.04981e-07					3.07727	-1.85485e-06
				3.15669	8.27766e-08					3.07754	1.40202e-07
				3.1569	1.60169e-06					3.07754	-1.58496e-06
				3.15698	5.24003e-07					3.07754	-1.7683e-06
				3.15707	9.95146e-07					3.07759	-1.82885e-06
				3.15723	9.47721e-07					3.07756	-1.49533e-06
				3.15724	2.5651e-07					3.07788	8.90286e-08
				3.15754	1.71788e-06					3.07788	-1.56652e-06
				3.15759	4.61658e-07					3.07788	-1.74595e-06
				3.1577	1.20046e-06					3.07788	-1.82872e-06
				3.15784	7.99575e-07					3.07788	-1.83609e-06
				3.15784	2.40981e-07					3.07788	-1.84344e-06
				3.15784	1.21165e-07					3.07788	-1.87164e-06
				3.15784	9.00676e-08					3.07788	-1.85417e-06
				3.15804	1.37234e-06					3.07788	-1.87124e-06
				3.1582	6.73615e-07					3.07798	-7.53876e-07
				3.15823	6.12714e-07					3.07815	-8.99165e-07
				3.15845	1.30408e-06					3.07815	-1.68985e-06
				3.15845	3.2586e-07					3.0782	-1.78686e-06
				3.15872	1.57378e-06					3.07815	-1.82175e-06
				3.15881	5.95646e-07					3.07835	-2.37714e-07
				3.15889	8.99044e-07					3.07849	-9.70779e-07
				3.15909	1.0589e-06					3.07849	-1.65217e-06
				3.15913	2.88521e-07					3.07849	-1.77791e-06
				3.15909	1.32583e-07					3.07849	-1.8002e-06
				3.15911	1.01531e-07					3.07864	-1.47052e-07
				3.1592	1.00815e-06					3.07886	-1.21028e-06
				3.15942	1.03333e-06					3.07883	-1.67709e-06
				3.15944	2.72933e-07					3.07881	-1.77925e-06
				3.15972	1.57863e-06					3.07883	-1.792e-06
				3.15973	4.28609e-07					3.07903	1.47728e-07
				3.15991	1.30157e-06					3.0791	-1.27679e-06
				3.16006	8.79246e-07					3.0791	-1.69076e-06
				3.16006	2.64664e-07					3.0791	-1.76328e-06
				3.16005	1.34953e-07					3.0791	-1.78798e-06
				3.16011	9.5601e-08					3.0791	-1.8133e-06
				3.16024	1.25952e-06					3.0791	-1.80645e-06
				3.1604	6.35382e-07					3.0791	-1.84545e-06
				3.16044	6.48973e-07					3.0791	-1.8345e-06
				3.16077	1.4182e-06					3.0791	-1.83353e-06
				3.16077	3.45254e-07					3.07942	1.21441e-07
				3.16094	1.49537e-06					3.07939	-1.51397e-06
				3.16101	5.55898e-07					3.07942	-1.73848e-06
				3.1611	9.47903e-07					3.07947	-1.79135e-06
				3.16138	1.12952e-06					3.07944	-1.79339e-06
				3.16138	2.95405e-07					3.07971	4.30865e-07
				3.16138	1.40065e-07					3.07971	-1.49142e-06
				3.16138	9.37338e-08					3.07971	-1.7071e-06
				3.16146	1.00034e-06					3.07971	-1.75013e-06
				3.16162	8.26573e-07					3.07976	-1.19456e-06
				3.16162	2.33935e-07					3.08	-2.81847e-07
				3.16196	1.79038e-06					3.07998	-1.55012e-06
				3.16199	4.25197e-07					3.08	-1.72234e-06
				3.16211	1.27942e-06					3.07996	-1.757e-06
				3.16223	7.28048e-07					3.08005	-6.68105e-07
				3.16228	4.61163e-07					3.08032	-5.29144e-07
				3.1626	1.58588e-06					3.08032	-1.55431e-06
				3.1626	3.79101e-07					3.08032	-1.6999e-06
				3.1626	1.5219e-07					3.08032	-1.73607e-06
				3.1626	1.08421e-07					3.08032	-1.77021e-06
				3.16265	6.55479e-07					3.08032	-1.77118e-06
				3.16284	1.14378e-06					3.08032	-1.77549e-06
				3.16284	2.76785e-07					3.08032	-1.79295e-06
				3.16312	1.6326e-06					3.08032	-1.81808e-06
				3.16321	5.46065e-07					3.08044	-3.08347e-07
				3.16327	9.01339e-07					3.08057	-1.14023e-06
				3.16345	1.09111e-06					3.08057	-1.66283e-06
				3.16345	2.93025e-07					3.08057	-1.73735e-06
				3.16346	1.45847e-07					3.08057	-1.76721e-06
				3.16345	1.07089e-07					3.08081	1.35152e-07
				3.16359	1.07135e-06					3.08093	-1.17468e-06
				3.16382	8.99604e-07					3.08093	-1.65141e-06
				3.16382	2.58561e-07					3.08093	-1.71278e-06
				3.16405	1.61471e-06					3.08093	-1.75618e-06
				3.16406	4.05531e-07					3.0812	1.36474e-07
				3.16423	1.40965e-06					3.0813	-1.3029e-06
				3.1644	8.04124e-07					3.0813	-1.64886e-06
				3.16443	4.59921e-07					3.0813	-1.71954e-06
				3.16467	1.47657e-06					3.08128	-1.74692e-06
				3.16467	3.60695e-07					3.0813	-1.73821e-06
				3.16467	1.5896e-07					3.08125	-1.76242e-06
				3.16467	1.05365e-07					3.0813	-1.76809e-06
				3.16475	6.98745e-07					3.0813	-1.78403e-06
				3.16503	1.23831e-06					3.0813	-1.78224e-06
				3.16504	3.07241e-07					3.08154	4.24229e-07
				3.16522	1.51997e-06					3.08154	-1.42738e-06
				3.16528	5.13652e-07					3.08154	-1.66302e-06
				3.16539	1.09821e-06					3.08157	-1.72777e-06
				3.16565	1.06212e-06					3.08157	-1.43289e-06
				3.16565	2.95795e-07					3.08189	-3.18891e-08
				3.16599	1.66069e-06					3.08186	-1.50038e-06
				3.16603	4.6519e-07					3.08181	-1.68092e-06
				3.16603	1.89818e-07					3.08186	-1.7049e-06
				3.16603	1.17511e-07					3.08186	-8.2606e-07
				3.16602	1.03448e-07					3.08215	-2.91318e-07
				3.16638	1.73497e-06					3.08215	-1.49462e-06
				3.16638	3.94855e-07					3.08215	-1.65711e-06
				3.16653	1.35946e-06					3.08215	-1.6993e-06
				3.16664	6.85974e-07					3.08225	-5.54032e-07
				3.16668	6.78215e-07					3.08252	-7.34563e-07
				3.16699	1.47053e-06					3.08252	-1.54643e-06
				3.16699	3.78612e-07					3.08252	-1.67631e-06
				3.16699	1.76603e-07					3.08252	-1.70252e-06
				3.16699	1.24665e-07					3.08254	-1.70963e-06
				3.16705	6.63286e-07					3.08254	-1.73106e-06
				3.16736	1.1603e-06					3.08254	-1.73965e-06
				3.16736	3.02126e-07					3.08252	-1.74701e-06
				3.16754	1.6367e-06					3.08252	-1.75335e-06
				3.1676	5.6127e-07					3.08274	8.58199e-08
				3.16768	1.03463e-06					3.08289	-1.07217e-06
				3.16786	9.89425e-07					3.08289	-1.58416e-06
				3.16787	2.92227e-07					3.08289	-1.67687e-06
				3.16816	1.74998e-06					3.08289	-1.7067e-06
				3.16821	4.80426e-07					3.08306	2.2928e-08
				3.16821	1.94636e-07					3.08313	-1.25299e-06
				3.16821	1.48275e-07					3.08315	-1.61635e-06
				3.16821	1.09545e-07					3.08313	-1.67397e-06
				3.16846	1.66321e-06					3.08313	-1.68927e-06
				3.16846	3.75894e-07					3.08342	4.36135e-07
				3.16866	1.44113e-06					3.0835	-1.29324e-06
				3.16882	6.92334e-07					3.0835	-1.60806e-06
				3.16885	6.36691e-07					3.0835	-1.65263e-06
				3.16907	1.33222e-06					3.0835	-1.67629e-06
				3.16907	3.42823e-07					3.08377	3.50489e-07
				3.16931	1.63447e-06					3.08381	-1.38774e-06
				3.16943	6.39315e-07					3.08377	-1.59389e-06
				3.16943	2.33531e-07					3.08377	-1.65209e-06
				3.16943	1.36478e-07					3.08377	-1.67249e-06
				3.16943	1.08883e-07					3.08374	-1.6947e-06
				3.16964	1.51616e-06					3.08374	-1.69169e-06
				3.16969	4.68365e-07					3.08377	-1.71521e-06
				3.16984	1.20391e-06					3.08381	-1.73494e-06
				3.17004	9.68608e-07					3.08386	-1.05668e-06
				3.17004	2.89053e-07					3.08411	-7.01315e-08
				3.17036	1.66239e-06					3.08411	-1.44691e-06
				3.1704	4.28692e-07					3.08411	-1.63663e-06
				3.1704	1.83588e-07					3.08411	-1.66756e-06
				3.17041	1.30364e-07					3.08418	-7.10404e-07
				3.17039	3.46818e-07					3.08435	-5.81282e-07
				3.17065	1.57315e-06					3.08435	-1.50474e-06
				3.17067	3.75347e-07					3.08435	-1.6306e-06
				3.17094	1.45849e-06					3.08435	-1.6633e-06
				3.17109	6.38027e-07					3.08447	-2.12586e-07
				3.17114	6.54019e-07					3.08472	-7.13175e-07
				3.17139	1.43345e-06					3.08472	-1.50416e-06
				3.17139	3.76586e-07					3.08472	-1.6091e-06
				3.17156	1.49257e-06					3.08472	-1.64986e-06
				3.17163	5.73628e-07					3.08472	-1.66644e-06
				3.17163	2.16909e-07					3.08472	-1.68759e-06
				3.17164	1.49169e-07					3.08472	-1.68619e-06
				3.17163	1.13695e-07					3.08472	-1.70043e-06
				3.17194	1.67942e-06					3.08472	-1.70228e-06
				3.172	5.11554e-07					3.08486	-4.65225e-09
				3.17213	1.11037e-06					3.08496	-1.18043e-06
				3.17234	8.98147e-07					3.08496	-1.57433e-06
				3.17231	2.79921e-07					3.08496	-1.65061e-06
				3.17258	1.80243e-06					3.08496	-1.64738e-06
				3.17263	4.62547e-07					3.08523	3.92983e-07
				3.17279	1.31345e-06					3.08533	-1.20152e-06
				3.17297	7.5728e-07					3.08533	-1.55156e-06
				3.17297	2.62059e-07					3.08533	-1.6137e-06
				3.17297	1.46212e-07					3.08533	-1.64999e-06
				3.17296	1.283e-07					3.08555	2.34695e-07
				3.17312	1.48617e-06					3.08557	-1.3042e-06
				3.17322	6.62262e-07					3.08557	-1.56321e-06
				3.17328	8.04118e-07					3.08557	-1.61547e-06
				3.17358	1.24295e-06					3.08557	-1.6507e-06
				3.17358	3.35883e-07					3.08591	6.00205e-07
				3.17383	1.65229e-06					3.08594	-1.29983e-06
				3.17393	5.80413e-07					3.08594	-1.53938e-06
				3.1739	2.42045e-07					3.08594	-1.59727e-06
				3.17389	1.47679e-07					3.08594	-1.63433e-06
				3.17387	1.24676e-07					3.08594	-1.62999e-06
				3.17415	1.5852e-06					3.08594	-1.65581e-06
				3.17419	4.48307e-07					3.08594	-1.65893e-06
				3.17435	1.3263e-06					3.08594	-1.66023e-06
				3.17452	9.04173e-07					3.08599	-8.40717e-07
				3.17452	2.78973e-07					3.08623	-3.37623e-07
				3.17481	1.70578e-06					3.08623	-1.45041e-06
				3.17481	4.07967e-07					3.08623	-1.58526e-06
				3.17495	1.49304e-06					3.08626	-1.62778e-06
				3.17507	7.3603e-07					3.0863	-3.29106e-07
				3.17507	2.52213e-07					3.08655	-5.28124e-07
				3.17509	1.58845e-07					3.08655	-1.44104e-06
				3.17507	1.23938e-07					3.08655	-1.57018e-06
				3.17529	1.3596e-06					3.08655	-1.61476e-06
				3.17542	5.99577e-07					3.08669	-2.21207e-07
				3.17546	8.37285e-07					3.08691	-8.68096e-07
				3.17577	1.30645e-06					3.08689	-1.47023e-06
				3.17576	3.57482e-07					3.08691	-1.57753e-06
				3.17595	1.5884e-06					3.08687	-1.61389e-06
				3.17603	5.56404e-07					3.08704	2.23733e-07
				3.17616	1.10362e-06					3.08716	-9.53709e-07
				3.17648	1.07185e-06					3.08716	-1.46797e-06
				3.17646	3.14782e-07					3.08716	-1.56432e-06
				3.17649	1.7659e-07					3.08716	-1.59376e-06
				3.17649	1.32354e-07					3.08716	-1.61295e-06
				3.1766	1.15132e-06					3.08716	-1.61399e-06
				3.17676	8.03339e-07					3.08716	-1.62976e-06
				3.17676	2.53596e-07					3.08716	-1.64129e-06
				3.17705	1.87459e-06					3.08716	-1.63976e-06
				3.17703	4.46133e-07					3.08735	2.15883e-07
				3.17725	1.39371e-06					3.0874	-1.26074e-06
				3.17737	7.07053e-07					3.0874	-1.52196e-06
				3.17737	2.51991e-07					3.0874	-1.59354e-06
				3.17737	1.55124e-07					3.0874	-1.6127e-06
				3.17737	1.2294e-07					3.08782	5.74569e-07
				3.17756	1.55812e-06					3.08789	-1.23529e-06
				3.17766	6.13822e-07					3.08787	-1.52863e-06
				3.17771	9.30544e-07					3.08789	-1.57652e-06
				3.17798	1.11213e-06					3.08789	-1.58598e-06
				3.17798	3.25793e-07					3.08813	3.60474e-07
				3.17819	1.72934e-06					3.08813	-1.33941e-06
				3.17825	5.49424e-07					3.08813	-1.5279e-06
				3.17836	1.18026e-06					3.08813	-1.57016e-06
				3.17859	9.33357e-07					3.08813	-1.59261e-06
				3.17859	3.03501e-07					3.08813	-1.60299e-06
				3.17858	1.74258e-07					3.08813	-1.61214e-06
				3.17858	1.38147e-07					3.08813	-1.61344e-06
				3.17871	1.32227e-06					3.08813	-1.62085e-06
				3.17883	7.95189e-07					3.08823	-4.78686e-07
				3.17884	2.6171e-07					3.0885	-3.30368e-07
				3.1792	1.70605e-06					3.08845	-1.39301e-06
				3.17919	4.09274e-07					3.0885	-1.53483e-06
				3.17935	1.5294e-06					3.0885	-1.56641e-06
				3.17947	7.73778e-07					3.0886	-2.49862e-07
				3.1795	6.82518e-07					3.08874	-7.08334e-07
				3.17981	1.37904e-06					3.08874	-1.41887e-06
				3.17981	3.96439e-07					3.08874	-1.53898e-06
				3.17981	1.97469e-07					3.08874	-1.56201e-06
				3.1798	1.39394e-07					3.08892	1.4687e-07
				3.17988	8.96444e-07					3.08911	-8.37994e-07
				3.18014	1.17657e-06					3.08911	-1.40893e-06
				3.1801	3.31704e-07					3.08911	-1.51275e-06
				3.18037	1.61059e-06					3.08911	-1.57385e-06
				3.18042	5.22492e-07					3.08926	1.39284e-07
				3.18055	1.2413e-06					3.08935	-1.04712e-06
				3.18079	9.99653e-07					3.08935	-1.44477e-06
				3.18079	3.27777e-07					3.08935	-1.52774e-06
				3.18079	1.77539e-07					3.08938	-1.5582e-06
				3.18079	1.57041e-07					3.08935	-1.55879e-06
				3.18092	1.29498e-06					3.08935	-1.58191e-06
				3.18109	7.66963e-07					3.08938	-1.58096e-06
				3.18112	5.14367e-07					3.08935	-1.57961e-06
				3.18152	1.64171e-06					3.08935	-1.5974e-06
				3.18152	4.29191e-07					3.08965	5.17498e-07
				3.18167	1.47883e-06					3.08972	-1.16846e-06
				3.18176	6.63396e-07					3.08972	-1.45289e-06
				3.18181	8.84155e-07					3.08972	-1.53261e-06
				3.18201	1.36844e-06					3.08972	-1.57877e-06
				3.18201	3.92699e-07					3.08999	4.197e-07
				3.18201	2.10611e-07					3.08997	-1.25247e-06
				3.18201	1.50847e-07					3.08997	-1.47715e-06
				3.18208	9.64467e-07					3.08997	-1.53712e-06
				3.18225	9.86151e-07					3.08999	-1.17669e-06
				3.18225	2.99723e-07					3.09033	4.01973e-07
				3.18254	1.77188e-06					3.09033	-1.26725e-06
				3.18258	5.14118e-07					3.09033	-1.46944e-06
				3.18269	1.27077e-06					3.09033	-1.50757e-06
				3.18286	8.66878e-07					3.09033	-1.5292e-06
				3.18286	2.91473e-07					3.09033	-1.52474e-06
				3.18323	1.85538e-06					3.09033	-1.54967e-06
				3.18323	4.57163e-07					3.09033	-1.56096e-06
				3.18323	2.17541e-07					3.09033	-1.57003e-06
				3.18323	1.51891e-07					3.09041	-4.23146e-07
				3.18323	3.71843e-07					3.09058	-6.11349e-07
				3.18347	1.53027e-06					3.09058	-1.3728e-06
				3.18347	3.87357e-07					3.09058	-1.491e-06
				3.1837	1.54196e-06					3.09058	-1.53452e-06
				3.18384	6.93715e-07					3.09075	8.82574e-08
				3.18389	8.46629e-07					3.09094	-6.86255e-07
				3.18408	1.26436e-06					3.09094	-1.37801e-06
				3.18409	3.60643e-07					3.09094	-1.49952e-06
				3.18408	1.98164e-07					3.09094	-1.52062e-06
				3.18408	1.67138e-07					3.09109	1.40555e-07
				3.18419	1.04905e-06					3.09119	-9.44498e-07
				3.18445	1.07467e-06					3.09119	-1.42639e-06
				3.18445	3.32088e-07					3.09119	-1.5023e-06
				3.18468	1.69399e-06					3.09119	-1.5271e-06
				3.18471	5.05551e-07					3.09143	4.42173e-07
				3.18486	1.33371e-06					3.09155	-1.01462e-06
				3.18506	9.0025e-07					3.09155	-1.39596e-06
				3.18506	3.06257e-07					3.09155	-1.48665e-06
				3.18534	1.84331e-06					3.09155	-1.51294e-06
				3.18536	4.74865e-07					3.09155	-1.53126e-06
				3.18533	2.2072e-07					3.09155	-1.53043e-06
				3.18533	1.60478e-07					3.09155	-1.55581e-06
				3.18535	5.68476e-07					3.09155	-1.55109e-06
				3.18567	1.37991e-06					3.09155	-1.56269e-06
				3.18567	3.86202e-07					3.0918	3.46112e-07
				3.18586	1.48745e-06					3.0918	-1.21562e-06
				3.18594	6.09149e-07					3.0918	-1.45563e-06
				3.18601	1.02143e-06					3.0918	-1.50881e-06
				3.18628	1.2134e-06					3.0918	-1.52096e-06
				3.18628	3.68436e-07					3.09216	7.43751e-07
				3.1865	1.62621e-06					3.09216	-1.21763e-06
				3.18662	5.3664e-07					3.09216	-1.43537e-06
				3.18657	2.5335e-07					3.09216	-1.49458e-06
				3.18662	1.72375e-07					3.09221	-9.19204e-07
				3.1866	1.51506e-07					3.09241	-3.83123e-08
				3.18699	1.7789e-06					3.09241	-1.27584e-06
				3.18701	4.84438e-07					3.09241	-1.44148e-06
				3.18712	1.2348e-06					3.09241	-1.4991e-06
				3.18726	8.55398e-07					3.09253	-3.64546e-07
				3.18726	3.06308e-07					3.0929	-2.23942e-07
				3.18762	1.87532e-06					3.0929	-1.28567e-06
				3.18761	4.84279e-07					3.0929	-1.43697e-06
				3.18762	2.37575e-07					3.0929	-1.46349e-06
				3.18762	1.74694e-07					3.0929	-1.49253e-06
				3.18767	5.67484e-07					3.0929	-1.49956e-06
				3.18791	1.35344e-06					3.0929	-1.50783e-06
				3.18791	3.71366e-07					3.0929	-1.53692e-06
				3.18813	1.63987e-06					3.0929	-1.51214e-06
				3.18823	6.63304e-07					3.09302	-4.38129e-08
				3.18833	9.6908e-07					3.09314	-8.65597e-07
				3.18857	1.13392e-06					3.09314	-1.38597e-06
				3.18859	3.59915e-07					3.09314	-1.46891e-06
				3.18879	1.75529e-06					3.09314	-1.49192e-06
				3.18884	5.77801e-07					3.09336	4.36226e-07
				3.18884	2.55382e-07					3.09351	-9.04818e-07
				3.18884	1.82609e-07					3.09351	-1.36633e-06
				3.18884	1.51864e-07					3.09351	-1.43605e-06
				3.18907	1.62312e-06					3.09351	-1.48134e-06
				3.18909	4.26921e-07					3.09368	3.47996e-07
				3.18927	1.41947e-06					3.09375	-1.01018e-06
				3.18944	8.42039e-07					3.09375	-1.36193e-06
				3.18947	5.15949e-07					3.09375	-1.44547e-06
				3.1897	1.51354e-06					3.09375	-1.46917e-06
				3.1897	4.13204e-07					3.09375	-1.48068e-06
				3.18989	1.58172e-06					3.09375	-1.49899e-06
				3.19004	7.18255e-07					3.09375	-1.50928e-06
				3.19001	2.76525e-07					3.09375	-1.5055e-06
				3.19003	1.86526e-07					3.09375	-1.5109e-06
				3.19004	1.57799e-07					3.09409	7.4045e-07
				3.19025	1.54886e-06					3.09409	-1.16703e-06
				3.19031	5.55661e-07					3.09409	-1.40201e-06
				3.19038	1.11873e-06					3.09404	-1.44457e-06
				3.19055	1.09602e-06					3.09407	-1.13876e-06
				3.19055	3.55799e-07					3.09436	2.75438e-07
				3.19083	1.63799e-06					3.09436	-1.22392e-06
				3.19088	4.90995e-07					3.09436	-1.39662e-06
				3.19087	2.39727e-07					3.09436	-1.44967e-06
				3.19089	1.68225e-07					3.09441	-5.3941e-07
				3.19091	1.45115e-07					3.0946	-5.36762e-08
				3.19115	1.79802e-06					3.0946	-1.25049e-06
				3.19116	4.82949e-07					3.0946	-1.38326e-06
				3.19135	1.31997e-06					3.0946	-1.43654e-06
				3.19153	7.86556e-07					3.09468	-2.62528e-07
				3.19157	5.32879e-07					3.09485	-4.66353e-07
				3.19193	1.66853e-06					3.09485	-1.27932e-06
				3.19194	4.39808e-07					3.09485	-1.38632e-06
				3.19214	1.45602e-06					3.09485	-1.44219e-06
				3.19226	6.70801e-07					3.09485	-1.44667e-06
				3.19226	2.69296e-07					3.09485	-1.46188e-06
				3.19226	1.86962e-07					3.09485	-1.47234e-06
				3.19226	1.63224e-07					3.09485	-1.48482e-06
				3.19244	1.65654e-06					3.09485	-1.48939e-06
				3.19251	5.85412e-07					3.09504	3.26155e-07
				3.19263	1.08744e-06					3.09522	-8.34599e-07
				3.19281	1.04227e-06					3.09522	-1.32833e-06
				3.19285	3.37572e-07					3.09522	-1.4223e-06
				3.19308	1.80794e-06					3.09522	-1.44041e-06
				3.19312	5.46582e-07					3.09536	2.59924e-07
				3.19327	1.27216e-06					3.09546	-9.41235e-07
				3.19345	8.74847e-07					3.09546	-1.32223e-06
				3.19347	3.27991e-07					3.09546	-1.40121e-06
				3.19348	2.05291e-07					3.09546	-1.43794e-06
				3.19348	1.68462e-07					3.09573	6.18084e-07
				3.19358	1.45892e-06					3.09583	-9.8297e-07
				3.19374	7.70418e-07					3.09583	-1.32705e-06
				3.19377	6.93425e-07					3.09583	-1.38918e-06
				3.19408	1.38042e-06					3.09583	-1.42304e-06
				3.19408	3.9584e-07					3.09605	5.93589e-07
				3.19426	1.65871e-06					3.09607	-1.07017e-06
				3.19434	6.80912e-07					3.09607	-1.33568e-06
				3.19434	2.7909e-07					3.09607	-1.38802e-06
				3.19434	1.96265e-07					3.09607	-1.41017e-06
				3.19436	1.70472e-07					3.09607	-1.43735e-06
				3.19464	1.54652e-06					3.09607	-1.44158e-06
				3.19469	5.27395e-07					3.09607	-1.44211e-06
				3.19477	1.15265e-06					3.09607	-1.43847e-06
				3.19495	1.11762e-06					3.09612	-8.18609e-07
				3.19495	3.72318e-07					3.09644	1.96284e-07
				3.19526	1.7126e-06					3.09644	-1.2084e-06
				3.19529	5.22142e-07					3.09644	-1.3537e-06
				3.19542	1.36456e-06					3.09644	-1.40511e-06
				3.19556	9.45129e-07					3.09651	-4.29092e-07
				3.19556	3.38518e-07					3.09668	-3.11311e-07
				3.19556	2.22134e-07					3.0967	-1.2372e-06
				3.19556	1.90279e-07					3.0967	-1.36432e-06
				3.19569	1.32959e-06					3.09668	-1.40571e-06
				3.19583	7.03754e-07					3.09683	4.62402e-08
				3.19585	7.24902e-07					3.09705	-4.67735e-07
				3.19617	1.51213e-06					3.09705	-1.23393e-06
				3.19617	4.25456e-07					3.09705	-1.33218e-06
				3.19634	1.53824e-06					3.09705	-1.38244e-06
				3.19641	6.31971e-07					3.09705	-1.39822e-06
				3.1965	1.05209e-06					3.09705	-1.41767e-06
				3.19678	1.24719e-06					3.09705	-1.4176e-06
				3.19678	3.93682e-07					3.09705	-1.43462e-06
				3.19678	2.3441e-07					3.09705	-1.4373e-06
				3.19678	1.94144e-07					3.09722	1.99221e-07
				3.19692	1.08487e-06					3.09734	-8.44445e-07
				3.1972	9.07131e-07					3.09736	-1.29193e-06
				3.19722	3.21536e-07					3.09739	-1.38062e-06
				3.19748	1.8626e-06					3.09734	-1.40403e-06
				3.19751	5.18393e-07					3.09756	5.86755e-07
				3.19764	1.39215e-06					3.09766	-8.7627e-07
				3.19783	8.24584e-07					3.09766	-1.28952e-06
				3.1978	3.10897e-07					3.09766	-1.34965e-06
				3.19781	2.00318e-07					3.09766	-1.37944e-06
				3.1978	1.76984e-07					3.09785	4.52271e-07
				3.198	1.53592e-06					3.0979	-1.02937e-06
				3.19812	7.18396e-07					3.0979	-1.31235e-06
				3.19817	8.40404e-07					3.0979	-1.37563e-06
				3.19839	1.26763e-06					3.0979	-1.36592e-06
				3.19838	4.04134e-07					3.09831	8.30942e-07
				3.19865	1.75691e-06					3.09829	-1.04471e-06
				3.19873	6.62588e-07					3.09829	-1.29537e-06
				3.1988	9.91146e-07					3.09829	-1.35625e-06
				3.19899	1.15431e-06					3.09836	-1.37081e-06
				3.199	3.88385e-07					3.09829	-1.39116e-06
				3.19899	2.23945e-07					3.09829	-1.3951e-06
				3.19904	2.07857e-07					3.09831	-1.40725e-06
				3.19913	1.19847e-06					3.09829	-1.41959e-06
				3.19934	1.01307e-06					3.09839	-5.89632e-07
				3.19934	3.48773e-07					3.09863	-8.22794e-08
				3.19957	1.69495e-06					3.09863	-1.19852e-06
				3.19958	4.92355e-07					3.09863	-1.33719e-06
				3.19977	1.47651e-06					3.09863	-1.36914e-06
				3.19995	8.9427e-07					3.09871	-1.00979e-07
				3.19996	5.55808e-07					3.09897	-2.93262e-07
				3.20021	1.60396e-06					3.09895	-1.17997e-06
				3.20019	4.54081e-07					3.09897	-1.33226e-06
				3.20021	2.60979e-07					3.09893	-1.35532e-06
				3.20019	2.04323e-07					3.09907	7.66508e-08
				3.20028	8.11688e-07					3.09924	-5.88423e-07
				3.20056	1.34545e-06					3.09924	-1.22417e-06
				3.20056	4.03504e-07					3.09924	-1.31124e-06
[truncated: 62,002 more rows]
