# Supplementary material for: Electrochemical surface passivation of LiCoO2 particles at ultrahigh voltage and its applications in lithium-based batteries
Source: Nat Commun. 2018 Nov 21;9:4918. doi: 10.1038/s41467-018-07296-6 (PMC6249257; doi:10.1038/s41467-018-07296-6)
Supplement: Supplementary file 16 — Source Data Supplementary Figure 14 [file 41467_2018_7296_MOESM16_ESM.xlsx]

## Sheet: Supplementary Figure 14a-b
Supplementary Figure 14a
				2θ（degree）	Intensity(a.u.)		2θ（degree）	Intensity(a.u.)		2θ（degree）	Intensity(a.u.)		2θ（degree）	Intensity(a.u.)
			2%LAF-LCO after 100cycles	10.02	7969.5	2%LAF-LCO before cycling	10.02	5508	Bare LCO after 100cycles	10.02	7221.6	Bare LCO before cycling	10.02	3287.04
				10.04	7899.2		10.04	5551.7		10.04	7115.9		10.04	3295.84
				10.06	7773.5		10.06	5410		10.06	7015.4		10.06	3160
				10.08	7745.6		10.08	5366.2		10.08	7035.1		10.08	3193.28
				10.1	7842.9		10.1	5345.4		10.1	7141.5		10.1	3235.76
				10.12	8037.7		10.12	5313.9		10.12	7278.8		10.12	3198.8
				10.14	7935.6		10.14	5400.8		10.14	7145.5		10.14	3211.6
				10.16	7977		10.16	5468.6		10.16	7068		10.16	3217.68
				10.18	7991.6		10.18	5373		10.18	7027.9		10.18	3197.92
				10.2	7940.1		10.2	5140.1		10.2	7027.5		10.2	3183.52
				10.22	7953.8		10.22	5153.8		10.22	7109.8		10.22	3353.44
				10.24	7864		10.24	5177.7		10.24	7015		10.24	3410.96
				10.26	7840.5		10.26	5215.2		10.26	7015.7		10.26	3370.96
				10.28	7906.1		10.28	5241.1		10.28	7069.4		10.28	3259.12
				10.3	8014.2		10.3	5185.5		10.3	6888.1		10.3	3134.8
				10.32	7996.2		10.32	5203.3		10.32	6972.2		10.32	3209.6
				10.34	7864.9		10.34	5252.5		10.34	7045.4		10.34	3213.12
				10.36	7716.5		10.36	5283.5		10.36	7077.8		10.36	3177.36
				10.38	7707.4		10.38	5223.3		10.38	7077		10.38	3211.44
				10.4	7800.7		10.4	5232		10.4	6957		10.4	3154.8
				10.42	7866.1		10.42	5230.6		10.42	6957.4		10.42	3223.2
				10.44	7841.4		10.44	5228.3		10.44	6990.8		10.44	3270.72
				10.46	7677.1		10.46	5238.8		10.46	6955		10.46	3140.4
				10.48	7727.4		10.48	5274.6		10.48	6955		10.48	3122.08
				10.5	7797.1		10.5	5273.7		10.5	6936.1		10.5	3156.56
				10.52	7832.5		10.52	5283.6		10.52	6943.8		10.52	3146.24
				10.54	7810.3		10.54	5317.6		10.54	6994		10.54	3055.04
				10.56	7862.1		10.56	5179.7		10.56	6933.8		10.56	3187.84
				10.58	7858.8		10.58	5209.6		10.58	6912.4		10.58	3131.6
				10.6	7765.9		10.6	5236.3		10.6	6896.2		10.6	3050.88
				10.62	7630.5		10.62	5214.3		10.62	6882.5		10.62	3020.16
				10.64	7759.2		10.64	5279		10.64	6927.4		10.64	3060.4
				10.66	7803.1		10.66	5207.1		10.66	6888.8		10.66	3031.76
				10.68	7756.5		10.68	5174		10.68	6869.5		10.68	3049.68
				10.7	7679.3		10.7	5180.5		10.7	6880.5		10.7	3100.16
				10.72	7749.4		10.72	5099.7		10.72	6878.2		10.72	3058.16
				10.74	7712.9		10.74	5014.9		10.74	6862.4		10.74	2958.56
				10.76	7701.7		10.76	5031.9		10.76	6921.6		10.76	3012
				10.78	7727.8		10.78	5045.8		10.78	6942.7		10.78	3107.52
				10.8	7779.5		10.8	4845.5		10.8	6704.3		10.8	2997.2
				10.82	7761.7		10.82	4923.1		10.82	6871.5		10.82	2967.04
				10.84	7772.5		10.84	5018.4		10.84	6910.3		10.84	2947.04
				10.86	7809.4		10.86	5072.8		10.86	6876.5		10.86	2925.04
				10.88	7861.4		10.88	5039.7		10.88	6865.5		10.88	2894.16
				10.9	7820.3		10.9	5093.8		10.9	6831.3		10.9	3052.56
				10.92	7826.1		10.92	5096.1		10.92	6709		10.92	3060.72
				10.94	7803.9		10.94	5092.3		10.94	6676.8		10.94	3005.84
				10.96	7710.8		10.96	5106		10.96	6837.9		10.96	2958.4
				10.98	7681.1		10.98	5025.3		10.98	6889.6		10.98	2979.68
				11	7652.5		11	4978.2		11	6772.1		11	2988.96
				11.02	7679		11.02	5036.5		11.02	6670.8		11.02	2981.36
				11.04	7752.8		11.04	5171.3		11.04	6682.2		11.04	2962.08
				11.06	7699.5		11.06	5047.9		11.06	6868		11.06	2971.84
				11.08	7636.1		11.08	4980.3		11.08	6904.1		11.08	2942.56
				11.1	7582.3		11.1	4938.6		11.1	6906.4		11.1	2906.32
				11.12	7556.1		11.12	4939.8		11.12	6876.7		11.12	2877.68
				11.14	7597.2		11.14	5060.9		11.14	6722		11.14	2874
				11.16	7718.4		11.16	4744.7		11.16	6704		11.16	2915.6
				11.18	7705.1		11.18	4755.5		11.18	6790		11.18	2925.6
				11.2	7618.1		11.2	4969.2		11.2	6895.9		11.2	2904
				11.22	7634.1		11.22	4931.1		11.22	6872.3		11.22	2872.96
				11.24	7621.3		11.24	4995.9		11.24	6761		11.24	2901.68
				11.26	7556.9		11.26	5039.3		11.26	6662.2		11.26	2909.36
				11.28	7540		11.28	5059.5		11.28	6641		11.28	2900.56
				11.3	7687.2		11.3	5063.8		11.3	6762.6		11.3	2886.8
				11.32	7727.6		11.32	5019.6		11.32	6689.5		11.32	2814.32
				11.34	7586.6		11.34	5065.6		11.34	6720.8		11.34	2827.44
				11.36	7516.8		11.36	5071.1		11.36	6769.9		11.36	2860.32
				11.38	7679.2		11.38	4957.2		11.38	6769.7		11.38	2868.16
				11.4	7606.1		11.4	5020.4		11.4	6735.5		11.4	2943.12
				11.42	7550.2		11.42	4911.6		11.42	6728.1		11.42	2920.8
				11.44	7581.3		11.44	4852.8		11.44	6691.1		11.44	2866.24
				11.46	7690.9		11.46	4895.8		11.46	6622.8		11.46	2819.36
				11.48	7626.9		11.48	4705.4		11.48	6676.1		11.48	2826.64
				11.5	7602		11.5	4847.9		11.5	6702.7		11.5	2821.04
				11.52	7583.7		11.52	4956.2		11.52	6673.3		11.52	2833.28
				11.54	7565.1		11.54	4944.4		11.54	6629.3		11.54	2859.92
				11.56	7555.2		11.56	4888.1		11.56	6737.5		11.56	2859.28
				11.58	7537.3		11.58	4951.6		11.58	6608.4		11.58	2881.04
				11.6	7600.9		11.6	4897.6		11.6	6545.6		11.6	2900.88
				11.62	7659.3		11.62	4800.2		11.62	6529		11.62	2933.28
				11.64	7507.7		11.64	4889.3		11.64	6416.2		11.64	3015.52
				11.66	7525.8		11.66	4827.3		11.66	6648.5		11.66	2868.56
				11.68	7504.3		11.68	4845.1		11.68	6755.4		11.68	2721.44
				11.7	7473.7		11.7	4904.9		11.7	6731.9		11.7	2682.8
				11.72	7491.9		11.72	4936.9		11.72	6618.4		11.72	2864.96
				11.74	7430.5		11.74	5004.6		11.74	6553.5		11.74	2832.8
				11.76	7362.6		11.76	4917.7		11.76	6543.4		11.76	2811.6
				11.78	7385.5		11.78	4777.6		11.78	6557.5		11.78	2776.32
				11.8	7551.6		11.8	4686.8		11.8	6567.6		11.8	2708.24
				11.82	7457.1		11.82	4892.5		11.82	6544		11.82	2642.4
				11.84	7477.8		11.84	4791.9		11.84	6569.2		11.84	2685.44
				11.86	7540.9		11.86	4770.3		11.86	6568.7		11.86	2689.12
				11.88	7584.8		11.88	4945.3		11.88	6511.1		11.88	2608.64
				11.9	7456.9		11.9	4779.3		11.9	6444.9		11.9	2654.32
				11.92	7352.9		11.92	4745.8		11.92	6540.6		11.92	2738.8
				11.94	7381.4		11.94	4805		11.94	6595.1		11.94	2772.32
				11.96	7491.5		11.96	4911.1		11.96	6544.7		11.96	2751.84
				11.98	7377.3		11.98	4945.4		11.98	6392.4		11.98	2768.96
				12	7424.7		12	4820.7		12	6428.1		12	2710
				12.02	7439.3		12.02	4771.7		12.02	6459.9		12.02	2673.04
				12.04	7436.2		12.04	4755.6		12.04	6463.8		12.04	2676
				12.06	7524.6		12.06	4587.2		12.06	6463.1		12.06	2719.28
				12.08	7430.7		12.08	4812.3		12.08	6458.1		12.08	2665.92
				12.1	7381.5		12.1	4838.5		12.1	6411.1		12.1	2719.52
				12.12	7381.3		12.12	4741.3		12.12	6420.6		12.12	2767.92
				12.14	7408.7		12.14	4692.6		12.14	6621.6		12.14	2637.52
				12.16	7435.3		12.16	4740.9		12.16	6468.2		12.16	2615.52
				12.18	7402.3		12.18	4729.7		12.18	6463.3		12.18	2669.28
				12.2	7361.6		12.2	4716.1		12.2	6484.4		12.2	2724.16
				12.22	7358.1		12.22	4744.7		12.22	6423.5		12.22	2713.92
				12.24	7361.2		12.24	4676.9		12.24	6393		12.24	2621.92
				12.26	7351.3		12.26	4590		12.26	6466.3		12.26	2573.84
				12.28	7278.9		12.28	4549.5		12.28	6526.1		12.28	2572.24
				12.3	7160.7		12.3	4593		12.3	6511.7		12.3	2613.6
				12.32	7312.2		12.32	4729.3		12.32	6454.6		12.32	2664.16
				12.34	7324.2		12.34	4721.2		12.34	6543.2		12.34	2628.24
				12.36	7272.9		12.36	4720.5		12.36	6539.8		12.36	2627.28
				12.38	7221.1		12.38	4756.4		12.38	6411		12.38	2647.76
				12.4	7309.4		12.4	4741.2		12.4	6341		12.4	2477.76
				12.42	7259.9		12.42	4784.1		12.42	6365		12.42	2456.72
				12.44	7319.1		12.44	4741.6		12.44	6426.6		12.44	2505.52
				12.46	7395.8		12.46	4646.1		12.46	6477.2		12.46	2585.6
				12.48	7166.6		12.48	4637.7		12.48	6430.8		12.48	2644.08
				12.5	7203.3		12.5	4693.7		12.5	6480.2		12.5	2498.8
				12.52	7231.2		12.52	4765.5		12.52	6461		12.52	2543.68
				12.54	7234.9		12.54	4838.2		12.54	6408.2		12.54	2637.68
				12.56	7231.1		12.56	4896.8		12.56	6395.3		12.56	2523.12
				12.58	7272.8		12.58	4665.9		12.58	6345.8		12.58	2519.04
				12.6	7168.2		12.6	4660.1		12.6	6345.2		12.6	2507.84
				12.62	7116.8		12.62	4703.8		12.62	6389.3		12.62	2532.72
				12.64	7290.8		12.64	4630.2		12.64	6462.7		12.64	2628.4
				12.66	7311.4		12.66	4634		12.66	6380.4		12.66	2638.16
				12.68	7282.1		12.68	4515.3		12.68	6400.1		12.68	2583.6
				12.7	7159.6		12.7	4468.9		12.7	6429.9		12.7	2526
				12.72	6962.6		12.72	4571.3		12.72	6415.4		12.72	2506.8
				12.74	7037.2		12.74	4514.9		12.74	6360.6		12.74	2565.92
				12.76	7150.3		12.76	4506		12.76	6445.1		12.76	2601.44
				12.78	7170.8		12.78	4524.7		12.78	6495.6		12.78	2648.4
				12.8	7112.7		12.8	4571.7		12.8	6453.7		12.8	2662.4
				12.82	7233.8		12.82	4680.6		12.82	6341		12.82	2406.56
				12.84	7174.4		12.84	4665.9		12.84	6355.7		12.84	2385.04
				12.86	7164.3		12.86	4689.4		12.86	6323.2		12.86	2404.56
				12.88	7202.3		12.88	4718.6		12.88	6250.5		12.88	2423.28
				12.9	7163.5		12.9	4586.8		12.9	6248.2		12.9	2441.6
				12.92	7149.6		12.92	4600		12.92	6357.5		12.92	2408.8
				12.94	7117.7		12.94	4626.5		12.94	6375.5		12.94	2467.12
				12.96	7095		12.96	4600		12.96	6350.7		12.96	2503.76
				12.98	7130		12.98	4441.5		12.98	6391.8		12.98	2322.8
				13	7264.9		13	4551.7		13	6289.4		13	2310.48
				13.02	7249.3		13.02	4537.4		13.02	6225.9		13.02	2316
				13.04	7176.5		13.04	4491.9		13.04	6211.9		13.04	2358.08
				13.06	7143.6		13.06	4522.5		13.06	6250.4		13.06	2450.32
				13.08	7039.3		13.08	4692.3		13.08	6323.5		13.08	2349.2
				13.1	7035.2		13.1	4627.7		13.1	6348.9		13.1	2313.36
				13.12	7039.3		13.12	4529.1		13.12	6322.1		13.12	2356.16
				13.14	7010		13.14	4519		13.14	6249.3		13.14	2457.28
				13.16	7096.1		13.16	4551		13.16	6209.7		13.16	2367.68
				13.18	7092.4		13.18	4550.9		13.18	6281.2		13.18	2437.36
				13.2	7088.7		13.2	4530.7		13.2	6273.7		13.2	2504.96
				13.22	7103.4		13.22	4509.7		13.22	6163.1		13.22	2507.12
				13.24	7060.8		13.24	4553.1		13.24	6176.8		13.24	2444.4
				13.26	7107.8		13.26	4511.3		13.26	6200.8		13.26	2319.6
				13.28	7049.9		13.28	4567.6		13.28	6214.6		13.28	2329.52
				13.3	6968.9		13.3	4652.4		13.3	6229.6		13.3	2416.72
				13.32	7201.2		13.32	4468.1		13.32	6288.2		13.32	2308.24
				13.34	7146.4		13.34	4490.5		13.34	6272.7		13.34	2425.6
				13.36	7033		13.36	4511.7		13.36	6209.6		13.36	2418.32
				13.38	6988.3		13.38	4506.2		13.38	6142.5		13.38	2346.16
				13.4	7174.1		13.4	4474.2		13.4	6137.2		13.4	2377.28
				13.42	7010.9		13.42	4532.4		13.42	6132.6		13.42	2435.28
				13.44	7047		13.44	4479.8		13.44	6213.6		13.44	2449.28
				13.46	7108		13.46	4450.7		13.46	6298		13.46	2423.76
				13.48	6993.1		13.48	4582.1		13.48	6298.3		13.48	2369.36
				13.5	6911.6		13.5	4416		13.5	6311.3		13.5	2357.76
				13.52	7017.9		13.52	4428.1		13.52	6225.7		13.52	2332.72
				13.54	7053.8		13.54	4471.1		13.54	6153		13.54	2294.32
				13.56	6894.3		13.56	4458.9		13.56	6166.2		13.56	2259.2
				13.58	7027.6		13.58	4529		13.58	6239.3		13.58	2391.44
				13.6	7084.4		13.6	4396.9		13.6	6182		13.6	2366.16
				13.62	7047.1		13.62	4327.6		13.62	6129.3		13.62	2312.96
				13.64	6948.4		13.64	4390		13.64	6124.6		13.64	2292.16
				13.66	6985.8		13.66	4376.3		13.66	6101		13.66	2331.76
				13.68	6997.7		13.68	4398.1		13.68	6142.7		13.68	2355.68
				13.7	7023.9		13.7	4394.6		13.7	6178.1		13.7	2330.48
				13.72	7040.6		13.72	4364.1		13.72	6206.6		13.72	2271.92
				13.74	6951.5		13.74	4345		13.74	6277.5		13.74	2248.16
				13.76	6997.1		13.76	4358.7		13.76	6219		13.76	2277.68
				13.78	6990.3		13.78	4473.4		13.78	6161.5		13.78	2280.08
				13.8	6935.2		13.8	4562.4		13.8	6098.9		13.8	2263.84
				13.82	6883.4		13.82	4388		13.82	5990		13.82	2263.2
				13.84	7042.4		13.84	4472.3		13.84	6110		13.84	2238.16
				13.86	7037.5		13.86	4445.9		13.86	6093		13.86	2242.08
				13.88	6978.8		13.88	4388		13.88	6045		13.88	2259.2
				13.9	7007.5		13.9	4406.3		13.9	6101.3		13.9	2269.6
				13.92	6977.1		13.92	4429.2		13.92	6056.4		13.92	2319.52
				13.94	6939.1		13.94	4446.2		13.94	6041.9		13.94	2280.88
				13.96	6907.8		13.96	4445.2		13.96	6054.3		13.96	2238.4
				13.98	6889.6		13.98	4424.9		13.98	6079.2		13.98	2252.64
				14	6845.5		14	4463		14	5989.3		14	2313.6
				14.02	6916.4		14.02	4360.4		14.02	6084.8		14.02	2374
				14.04	6944.1		14.04	4328		14.04	6151.9		14.04	2313.36
				14.06	6883.5		14.06	4410.1		14.06	6131.8		14.06	2138.48
				14.08	6872.9		14.08	4337.7		14.08	6225.5		14.08	2173.76
				14.1	6876.6		14.1	4289.2		14.1	6121.5		14.1	2244.24
				14.12	6904.9		14.12	4350.1		14.12	6037.2		14.12	2264.64
				14.14	6925		14.14	4455.6		14.14	6017		14.14	2242.08
				14.16	6829		14.16	4337.6		14.16	6017		14.16	2268.88
				14.18	6925.8		14.18	4470.9		14.18	6102.6		14.18	2291.44
				14.2	7021.1		14.2	4430.9		14.2	6079.5		14.2	2263.2
				14.22	7054.1		14.22	4281.1		14.22	6004.1		14.22	2236.32
				14.24	6965.8		14.24	4258.2		14.24	6035.3		14.24	2321.04
				14.26	6797.5		14.26	4427.7		14.26	6111.9		14.26	2268.56
				14.28	6828.5		14.28	4402.4		14.28	6140.5		14.28	2262.96
				14.3	6862.5		14.3	4328.1		14.3	6156.1		14.3	2287.44
				14.32	6653.6		14.32	4402.6		14.32	6205.5		14.32	2307.84
				14.34	6748.1		14.34	4350.1		14.34	6132.4		14.34	2284.72
				14.36	6779.1		14.36	4375.2		14.36	6031.8		14.36	2265.76
				14.38	6787.1		14.38	4376		14.38	5990.4		14.38	2263.76
				14.4	6805.9		14.4	4299.1		14.4	6052.6		14.4	2278.48
				14.42	6863		14.42	4462.8		14.42	5943.7		14.42	2185.28
				14.44	6828.7		14.44	4439.2		14.44	5945.2		14.44	2169.76
				14.46	6820.6		14.46	4340.9		14.46	5985.8		14.46	2196.48
				14.48	6876.1		14.48	4259.1		14.48	6030.1		14.48	2235.84
				14.5	6884.5		14.5	4407.6		14.5	6069.7		14.5	2215.68
				14.52	6817.7		14.52	4418.2		14.52	6017.4		14.52	2141.44
				14.54	6851.8		14.54	4444.4		14.54	5966.1		14.54	2108.16
				14.56	6948.7		14.56	4502.7		14.56	5981.3		14.56	2134.48
				14.58	6815.5		14.58	4501.2		14.58	6188.4		14.58	2189.92
				14.6	6821.7		14.6	4400.2		14.6	6119.9		14.6	2113.52
				14.62	6858.3		14.62	4348.3		14.62	6080.7		14.62	2122.48
				14.64	6889.5		14.64	4329		14.64	6128.8		14.64	2188.8
				14.66	6879.6		14.66	4261.2		14.66	6279.6		14.66	2185.76
				14.68	6840.4		14.68	4300.6		14.68	6054.1		14.68	2213.04
				14.7	6809.8		14.7	4255.7		14.7	6045.6		14.7	2243.04
				14.72	6774.5		14.72	4204.8		14.72	6119.1		14.72	2233.84
				14.74	6715.1		14.74	4261.9		14.74	6052.1		14.74	2136.96
				14.76	6689.1		14.76	4177.6		14.76	6080.1		14.76	2211.04
				14.78	6692.5		14.78	4211		14.78	6009.7		14.78	2148.8
				14.8	6703		14.8	4240.8		14.8	5942.7		14.8	2115.28
				14.82	6705.8		14.82	4187.1		14.82	5955.8		14.82	2220.16
				14.84	6752.2		14.84	4357.7		14.84	5936		14.84	2075.2
				14.86	6835.6		14.86	4320.9		14.86	5954.9		14.86	2058.4
				14.88	6816.4		14.88	4243.2		14.88	6015.6		14.88	2070.4
				14.9	6674.8		14.9	4223.7		14.9	6105.8		14.9	2068.96
				14.92	6739.5		14.92	4346.4		14.92	6137		14.92	2110.4
				14.94	6801.8		14.94	4371.2		14.94	6001		14.94	2132.16
				14.96	6806.3		14.96	4353.6		14.96	5924.4		14.96	2095.6
				14.98	6776.3		14.98	4313.1		14.98	5965.6		14.98	2023.76
				15	6855.6		15	4258.2		15	6079		15	2040.24
				15.02	6772.8		15.02	4379.9		15.02	6023.3		15.02	2055.6
				15.04	6676.8		15.04	4341.6		15.04	5965.4		15.04	2080.64
				15.06	6636.3		15.06	4221.7		15.06	5911.8		15.06	2079.2
				15.08	6740.6		15.08	4315.4		15.08	5812.1		15.08	1970.16
				15.1	6738.8		15.1	4323.4		15.1	5865.1		15.1	2068.8
				15.12	6711.1		15.12	4268.2		15.12	5908.3		15.12	2130.4
				15.14	6685.4		15.14	4205.9		15.14	5907.8		15.14	2148.96
				15.16	6690		15.16	4209		15.16	5837.7		15.16	2144.08
				15.18	6672.7		15.18	4158.5		15.18	5905.6		15.18	2071.04
				15.2	6691.2		15.2	4168.8		15.2	5980.1		15.2	2046.8
				15.22	6716.8		15.22	4233.9		15.22	5987.4		15.22	2076.56
				15.24	6726.8		15.24	4330.3		15.24	5880		15.24	2156
				15.26	6781.6		15.26	4179.5		15.26	5899.8		15.26	2171.2
				15.28	6764		15.28	4210.2		15.28	5980.9		15.28	2200.8
				15.3	6730.9		15.3	4246.6		15.3	5985.6		15.3	2187.12
				15.32	6714.9		15.32	4204.3		15.32	5880.3		15.32	2113.68
				15.34	6723.3		15.34	4170.7		15.34	5954.1		15.34	2085.68
				15.36	6670.9		15.36	4297.8		15.36	6017.1		15.36	2009.44
				15.38	6652.6		15.38	4317		15.38	6042.8		15.38	1999.84
				15.4	6683.9		15.4	4218		15.4	6019.5		15.4	2075.52
				15.42	6700.6		15.42	4304.8		15.42	5935.8		15.42	2160.8
				15.44	6714.1		15.44	4249.6		15.44	5889.3		15.44	2078
				15.46	6733.3		15.46	4129.5		15.46	5867.3		15.46	2056
				15.48	6715.7		15.48	4053.2		15.48	5866.8		15.48	2107.44
				15.5	6560.3		15.5	4233.7		15.5	5887.4		15.5	2159.84
				15.52	6752.7		15.52	4229.1		15.52	5849		15.52	2098.96
				15.54	6766		15.54	4260.3		15.54	5854.7		15.54	2109.36
				15.56	6684.3		15.56	4285.1		15.56	5873.6		15.56	2133.36
				15.58	6698.7		15.58	4214.3		15.58	5848.5		15.58	2064.48
				15.6	6670.6		15.6	4219.7		15.6	5810.6		15.6	2148.08
				15.62	6661		15.62	4211.8		15.62	5869.8		15.62	2119.76
				15.64	6654		15.64	4173.8		15.64	5955.5		15.64	2069.36
				15.66	6637.9		15.66	4104.2		15.66	6000.5		15.66	2083.68
				15.68	6706.5		15.68	4251.2		15.68	6012.7		15.68	2133.68
				15.7	6673.9		15.7	4148.8		15.7	6005.4		15.7	2059.68
				15.72	6651.1		15.72	4071.1		15.72	5947.9		15.72	2021.28
				15.74	6682.2		15.74	4161.3		15.74	5847		15.74	2087.92
				15.76	6606.8		15.76	4280.1		15.76	5895.8		15.76	2071.44
				15.78	6629.5		15.78	4212.9		15.78	5906.6		15.78	2021.76
				15.8	6683		15.8	4141.5		15.8	5908.5		15.8	2050.8
				15.82	6703.4		15.82	4135.6		15.82	5925.3		15.82	2154.88
				15.84	6528.9		15.84	4212.6		15.84	6012.1		15.84	2153.04
				15.86	6531.5		15.86	4181.2		15.86	5953.7		15.86	2099.36
				15.88	6569.5		15.88	4191.2		15.88	5939.2		15.88	2078.56
				15.9	6587.4		15.9	4251.7		15.9	5950		15.9	2076.56
				15.92	6522.7		15.92	4308		15.92	5843.4		15.92	2015.04
				15.94	6526.7		15.94	4323.4		15.94	5866.6		15.94	1991.28
				15.96	6601.3		15.96	4290.6		15.96	5855.4		15.96	2069.36
				15.98	6685.7		15.98	4231.8		15.98	5809.3		15.98	2151.6
				16	6687.9		16	4182.3		16	5754.5		16	2080.32
				16.02	6663.5		16.02	4188.4		16.02	5859.7		16.02	2140.64
				16.04	6656.5		16.04	4214.6		16.04	5970.9		16.04	2162
				16.06	6699.5		16.06	4255.7		16.06	5998.8		16.06	2132.64
				16.08	6809.1		16.08	4303.3		16.08	5876.5		16.08	2053.92
				16.1	6636.2		16.1	4253		16.1	5980.1		16.1	2109.92
				16.12	6637.4		16.12	4262.6		16.12	5849.2		16.12	2074.64
				16.14	6677.1		16.14	4258.4		16.14	5790.4		16.14	2016.88
				16.16	6672.8		16.16	4198.8		16.16	5952.7		16.16	1988
				16.18	6649.2		16.18	4123.4		16.18	5971		16.18	2055.68
				16.2	6675.6		16.2	4216		16.2	5981.5		16.2	2056.56
				16.22	6687.4		16.22	4251.4		16.22	5964.6		16.22	2018.96
				16.24	6664.9		16.24	4175.4		16.24	5927.8		16.24	1967.6
				16.26	6632.1		16.26	4132.7		16.26	5939.2		16.26	1965.2
				16.28	6713.6		16.28	4224.2		16.28	5917.3		16.28	1967.92
				16.3	6703.9		16.3	4170.9		16.3	5836.2		16.3	2050.64
				16.32	6616.5		16.32	4028.8		16.32	5760.8		16.32	2147.92
				16.34	6609.7		16.34	4111.1		16.34	5875		16.34	2044.4
				16.36	6659.2		16.36	4226.4		16.36	5929.4		16.36	2099.36
				16.38	6701.3		16.38	4222.4		16.38	5919.8		16.38	2114.4
				16.4	6701.7		16.4	4159.3		16.4	5859.1		16.4	2103.92
				16.42	6618		16.42	4163.8		16.42	5769.2		16.42	2129.52
				16.44	6674.5		16.44	4189.7		16.44	5881.3		16.44	2081.04
				16.46	6595.8		16.46	4223.3		16.46	5927		16.46	2112.8
				16.48	6562.1		16.48	4231.8		16.48	5945.2		16.48	2120.32
				16.5	6757.1		16.5	4185.5		16.5	5983.5		16.5	1997.76
				16.52	6723.6		16.52	4206.9		16.52	5886.8		16.52	2036.16
				16.54	6616.9		16.54	4247.7		16.54	5839.5		16.54	2085.84
				16.56	6561.2		16.56	4255.4		16.56	5776.1		16.56	2098.16
				16.58	6619.6		16.58	4202.5		16.58	5685.2		16.58	2048.56
				16.6	6602.8		16.6	4162.1		16.6	5872.5		16.6	2008.32
				16.62	6564.8		16.62	4198.9		16.62	5862		16.62	2044.88
				16.64	6535.7		16.64	4235.6		16.64	5808.9		16.64	2087.76
				16.66	6538.9		16.66	4226		16.66	5794		16.66	2095.92
				16.68	6626.5		16.68	4104.2		16.68	5896.1		16.68	2013.6
				16.7	6715.3		16.7	4109.4		16.7	6007.7		16.7	2090.48
				16.72	6703.2		16.72	4154.6		16.72	6032.2		16.72	2103.68
				16.74	6617.3		16.74	4208.8		16.74	5970.5		16.74	2028.72
				16.76	6604.4		16.76	4246.1		16.76	5891.3		16.76	1951.28
				16.78	6544.4		16.78	4314.8		16.78	5887.8		16.78	2034.32
				16.8	6585.7		16.8	4257.7		16.8	5885.1		16.8	2011.2
				16.82	6673.6		16.82	4144.9		16.82	5904.2		16.82	1938
				16.84	6679.7		16.84	4133.5		16.84	5997.9		16.84	1972.08
				16.86	6542.4		16.86	4218.2		16.86	5980.9		16.86	1970.08
				16.88	6507.7		16.88	4273.5		16.88	6017.1		16.88	2027.2
				16.9	6593.1		16.9	4304.3		16.9	6004.7		16.9	2061.28
				16.92	6794.5		16.92	4320.9		16.92	5831.5		16.92	1983.36
				16.94	6706.9		16.94	4195.2		16.94	5862		16.94	2088.8
				16.96	6626.3		16.96	4215.9		16.96	5949.8		16.96	2113.12
				16.98	6599		16.98	4253.5		16.98	5973.3		16.98	2094.8
				17	6643.9		17	4227.7		17	5878.9		17	2063.04
				17.02	6616.4		17.02	4275.7		17.02	6018.2		17.02	2030.16
				17.04	6599.5		17.04	4234.6		17.04	5975.3		17.04	2022.4
				17.06	6594.1		17.06	4198.7		17.06	5896.2		17.06	2059.28
				17.08	6613.8		17.08	4211.8		17.08	5877.5		17.08	2129.44
				17.1	6727.2		17.1	4282.7		17.1	6082.3		17.1	2128.24
				17.12	6597.3		17.12	4224.6		17.12	6031.8		17.12	2037.44
				17.14	6549.2		17.14	4129.5		17.14	6009.1		17.14	1990.24
				17.16	6614.7		17.16	4082.4		17.16	6031.2		17.16	2008.88
				17.18	6628.4		17.18	4264.4		17.18	5922.3		17.18	2053.36
				17.2	6578.7		17.2	4350.5		17.2	6064		17.2	2041.68
				17.22	6553.6		17.22	4306.4		17.22	6058.9		17.22	2073.44
				17.24	6568.5		17.24	4190.5		17.24	5955		17.24	2107.36
				17.26	6627.9		17.26	4119.7		17.26	5947.4		17.26	2040.32
				17.28	6629.6		17.28	4344.1		17.28	5853.2		17.28	2189.84
				17.3	6654.6		17.3	4334.4		17.3	5870.7		17.3	2177.28
				17.32	6660.2		17.32	4235.4		17.32	5937.6		17.32	2087.84
				17.34	6593.4		17.34	4251.7		17.34	5966.3		17.34	2048.56
				17.36	6637.6		17.36	4212.1		17.36	5883.3		17.36	2118.08
				17.38	6532.3		17.38	4271.5		17.38	5961.8		17.38	2081.12
				17.4	6480		17.4	4337.9		17.4	6004.5		17.4	2031.92
				17.42	6612.7		17.42	4347.1		17.42	5885.5		17.42	2044.16
				17.44	6666		17.44	4376.8		17.44	5906.8		17.44	2138.64
				17.46	6611		17.46	4277.4		17.46	6036.4		17.46	2131.2
				17.48	6564		17.48	4159.1		17.48	6074.3		17.48	2063.68
				17.5	6570.2		17.5	4098.2		17.5	5972		17.5	1984.96
				17.52	6571.7		17.52	4229.9		17.52	5994.8		17.52	2059.92
				17.54	6548.3		17.54	4304.4		17.54	5933		17.54	2102.96
				17.56	6630.4		17.56	4254.3		17.56	5907.6		17.56	2122
				17.58	6765.5		17.58	4136.2		17.58	5927.1		17.58	2121.92
				17.6	6663.4		17.6	4194.9		17.6	5906.5		17.6	2110.96
				17.62	6612.9		17.62	4301		17.62	5856.5		17.62	2154
				17.64	6621.6		17.64	4328.5		17.64	5883.8		17.64	2104.4
				17.66	6639		17.66	4278.1		17.66	5942.9		17.66	2035.28
				17.68	6563.6		17.68	4191.3		17.68	5910.9		17.68	2137.04
				17.7	6627		17.7	4282.6		17.7	5848.9		17.7	2168.96
				17.72	6673.6		17.72	4283.8		17.72	5933.3		17.72	2195.2
				17.74	6665.9		17.74	4255.4		17.74	6020.8		17.74	2182.48
				17.76	6573		17.76	4295		17.76	5921		17.76	2085.6
				17.78	6698.7		17.78	4339.9		17.78	5993.4		17.78	2225.76
				17.8	6692.5		17.8	4373.4		17.8	6040.6		17.8	2172.48
				17.82	6651		17.82	4364.8		17.82	6078.1		17.82	2081.28
				17.84	6648.2		17.84	4296.8		17.84	6107.5		17.84	2073.04
				17.86	6601.7		17.86	4260.2		17.86	5968.1		17.86	2051.12
				17.88	6660.1		17.88	4254.4		17.88	6048.1		17.88	2054.24
				17.9	6673.2		17.9	4272.9		17.9	6094.6		17.9	2075.12
				17.92	6603		17.92	4314		17.92	5999.5		17.92	2110.4
				17.94	6685.3		17.94	4387.9		17.94	5889.1		17.94	2162.8
				17.96	6710.9		17.96	4319.4		17.96	5896.3		17.96	2108.24
				17.98	6670.2		17.98	4303.5		17.98	5980.5		17.98	2120.88
				18	6592.3		18	4342.5		18	6096.1		18	2192.88
				18.02	6588.5		18.02	4235.9		18.02	6129.6		18.02	2110
				18.04	6677.4		18.04	4241.2		18.04	6048.5		18.04	2125.2
				18.06	6680.2		18.06	4228.9		18.06	6017.3		18.06	2180.8
				18.08	6614.8		18.08	4211.3		18.08	6005.6		18.08	2228.72
				18.1	6585.1		18.1	4261.5		18.1	5889.1		18.1	2189.12
				18.12	6661.7		18.12	4287.7		18.12	6022.1		18.12	2251.04
				18.14	6720.8		18.14	4215.6		18.14	6084.7		18.14	2302.08
				18.16	6701.1		18.16	4187.4		18.16	6078.9		18.16	2316.8
				18.18	6537.4		18.18	4395.3		18.18	6042.3		18.18	2274.72
				18.2	6640.2		18.2	4505.8		18.2	5875.1		18.2	2232.72
				18.22	6704.5		18.22	4439.7		18.22	5893.4		18.22	2225.84
				18.24	6747.5		18.24	4326.9		18.24	5960.2		18.24	2207.68
				18.26	6783.5		18.26	4286.4		18.26	5965.2		18.26	2151.04
				18.28	6754.5		18.28	4408.3		18.28	6101.5		18.28	2269.84
				18.3	6714.3		18.3	4398.3		18.3	6050.8		18.3	2187.28
				18.32	6694.2		18.32	4356.9		18.32	5998		18.32	2129.36
				18.34	6706.3		18.34	4344		18.34	6026.9		18.34	2195.84
				18.36	6717.7		18.36	4396.5		18.36	6026.2		18.36	2229.28
				18.38	6673.7		18.38	4364.9		18.38	5963.2		18.38	2279.92
				18.4	6696.3		18.4	4395.2		18.4	5966.4		18.4	2245.04
				18.42	6784.6		18.42	4476.3		18.42	6041.5		18.42	2144.64
				18.44	6782.3		18.44	4386.5		18.44	6049.8		18.44	2180.64
				18.46	6734.8		18.46	4353		18.46	6131.7		18.46	2266.96
				18.48	6744.7		18.48	4339.5		18.48	6128.1		18.48	2295.2
				18.5	6792.6		18.5	4367.9		18.5	6067		18.5	2308.16
				18.52	6791.1		18.52	4503.5		18.52	6080		18.52	2448.32
				18.54	6882.3		18.54	4545.6		18.54	6105.6		18.54	2509.76
				18.56	6895.5		18.56	4528.8		18.56	6075.6		18.56	2540.48
				18.58	6843.7		18.58	4497.4		18.58	6026.5		18.58	2550.64
				18.6	6768.3		18.6	4508.8		18.6	6018.1		18.6	2548.8
				18.62	6838.9		18.62	4522.5		18.62	6080.9		18.62	2869.92
				18.64	6937		18.64	4640.3		18.64	6194.4		18.64	3157.28
				18.66	6988.1		18.66	4748.7		18.66	6239.7		18.66	3357.2
				18.68	6933.2		18.68	4752.3		18.68	6125.1		18.68	3447.44
				18.7	6892.1		18.7	4850.6		18.7	6150.2		18.7	3816.08
				18.72	7104.8		18.72	5082.5		18.72	6127.5		18.72	4190.96
				18.74	7280.5		18.74	5274.7		18.74	6120.2		18.74	4623.36
				18.76	7278.6		18.76	5358.6		18.76	6151.2		18.76	5139.76
				18.78	7312.9		18.78	5573.3		18.78	6115.4		18.78	5716.16
				18.8	7461.2		18.8	5631.3		18.8	6152		18.8	6057.52
				18.82	7580.3		18.82	5847.9		18.82	6217.5		18.82	5863.2
				18.84	7681.9		18.84	6234.9		18.84	6270.8		18.84	5124.48
				18.86	8018.5		18.86	6384.9		18.86	6209.1		18.86	4240.4
				18.88	8183.6		18.88	6564.9		18.88	6382.5		18.88	3500.8
				18.9	8311.4		18.9	6675.5		18.9	6502		18.9	2876.88
				18.92	8457.7		18.92	6710.6		18.92	6520.1		18.92	2440.4
				18.94	8690		18.94	6704.5		18.94	6467.5		18.94	2378.88
				18.96	8592.4		18.96	6665		18.96	6552.1		18.96	2359.68
				18.98	8395.5		18.98	6500.2		18.98	6677		18.98	2272.32
				19	8105.9		19	6204.2		19	6800.5		19	2186.16
				19.02	7699.3		19.02	5784.6		19.02	6875.1		19.02	2221.52
				19.04	7354.9		19.04	5300.3		19.04	6802.8		19.04	2184.4
				19.06	7164.9		19.06	5017.1		19.06	6899		19.06	2203.44
				19.08	7042.3		19.08	4831.7		19.08	6999.6		19.08	2252.4
				19.1	6903.1		19.1	4641		19.1	6948		19.1	2300.08
				19.12	6850.6		19.12	4584.6		19.12	7005.2		19.12	2301.28
				19.14	6743.5		19.14	4547		19.14	7001.7		19.14	2208.72
				19.16	6713.6		19.16	4506.8		19.16	7011.6		19.16	2176.24
				19.18	6803.9		19.18	4460.6		19.18	7050		19.18	2267.92
				19.2	6699.6		19.2	4487.2		19.2	6864.2		19.2	2225.92
				19.22	6732.5		19.22	4419		19.22	6876.5		19.22	2233.52
				19.24	6787.9		19.24	4370.4		19.24	6904.1		19.24	2234.16
				19.26	6817		19.26	4391.8		19.26	6855.2		19.26	2213.12
				19.28	6798		19.28	4511.4		19.28	6634.3		19.28	2199.68
				19.3	6786.6		19.3	4562.8		19.3	6573		19.3	2210.96
				19.32	6752.5		19.32	4545.4		19.32	6560.4		19.32	2208.72
				19.34	6712		19.34	4490.8		19.34	6527.2		19.34	2201.44
				19.36	6725.7		19.36	4480.9		19.36	6358.9		19.36	2233.76
				19.38	6708.4		19.38	4482.1		19.38	6290.6		19.38	2235.68
				19.4	6703.2		19.4	4503.3		19.4	6213.3		19.4	2251.84
				19.42	6700.4		19.42	4511.8		19.42	6133.1		19.42	2268.8
				19.44	6676.8		19.44	4453.9		19.44	6079.8		19.44	2257.2
				19.46	6634.8		19.46	4354.1		19.46	6137.6		19.46	2216.16
				19.48	6668.8		19.48	4424.5		19.48	6179.9		19.48	2216.32
				19.5	6760.2		19.5	4551.2		19.5	6188		19.5	2219.76
				19.52	6875.6		19.52	4605.5		19.52	6152.5		19.52	2189.12
				19.54	6676.8		19.54	4478.3		19.54	6208.1		19.54	2260.4
				19.56	6732.6		19.56	4523.6		19.56	6243.6		19.56	2248.16
				19.58	6823.6		19.58	4579.2		19.58	6248.7		19.58	2241.36
				19.6	6810.6		19.6	4540.2		19.6	6217.5		19.6	2294.64
				19.62	6749.7		19.62	4429		19.62	6155		19.62	2369.52
				19.64	6788		19.64	4376.8		19.64	6189.4		19.64	2326.4
				19.66	6877.5		19.66	4398.1		19.66	6177.6		19.66	2275.76
				19.68	6940.7		19.68	4469.2		19.68	6100.6		19.68	2260.48
				19.7	6703.8		19.7	4450.1		19.7	6144.8		19.7	2269.04
				19.72	6689.8		19.72	4533.6		19.72	6180		19.72	2242.4
				19.74	6709.6		19.74	4580.2		19.74	6175.3		19.74	2320.4
				19.76	6718.6		19.76	4592.3		19.76	6146.4		19.76	2417.36
				19.78	6721.7		19.78	4670		19.78	6157.8		19.78	2202.88
				19.8	6784.8		19.8	4602.2		19.8	6241		19.8	2303.76
				19.82	6798.4		19.82	4610.1		19.82	6273.2		19.82	2367.2
				19.84	6796.5		19.84	4667.1		19.84	6271.8		19.84	2382.48
				19.86	6861.3		19.86	4678.5		19.86	6293.1		19.86	2409.28
				19.88	6894.6		19.88	4735.9		19.88	6139.3		19.88	2343.84
				19.9	6840.2		19.9	4730.5		19.9	6171.9		19.9	2365.92
				19.92	6806.4		19.92	4677		19.92	6256.7		19.92	2422.08
				19.94	6907.1		19.94	4601.2		19.94	6232.3		19.94	2444.4
				19.96	6860.7		19.96	4666		19.96	6246.7		19.96	2424.32
				19.98	6820.7		19.98	4607.6		19.98	6211.2		19.98	2384.4
				20	6830.6		20	4584.4		20	6215.6		20	2382.24
				20.02	6901.8		20.02	4681.1		20.02	6301.1		20.02	2445.92
				20.04	6836.3		20.04	4620.2		20.04	6240.2		20.04	2450.24
				20.06	6884.1		20.06	4689.5		20.06	6158.3		20.06	2467.52
				20.08	6930.4		20.08	4773.2		20.08	6193.3		20.08	2465.12
				20.1	6935.1		20.1	4795		20.1	6345.2		20.1	2449.52
				20.12	6950.4		20.12	4624.4		20.12	6304.1		20.12	2528.72
				20.14	6940.4		20.14	4578		20.14	6259.8		20.14	2519.2
				20.16	6901.3		20.16	4661.3		20.16	6258.8		20.16	2450.08
				20.18	6857.2		20.18	4783.7		20.18	6302.1		20.18	2383.52
				20.2	6883.1		20.2	4673.3		20.2	6356.9		20.2	2480.4
				20.22	6812.9		20.22	4595.4		20.22	6301.4		20.22	2407.28
				20.24	6801.2		20.24	4560.1		20.24	6371.1		20.24	2414.16
				20.26	6841.2		20.26	4592.6		20.26	6459.6		20.26	2456.32
				20.28	6880		20.28	4735.8		20.28	6313.4		20.28	2387.52
				20.3	6891.4		20.3	4721.3		20.3	6263.3		20.3	2414.08
				20.32	6906.1		20.32	4680.5		20.32	6287.7		20.32	2452
				20.34	6931.5		20.34	4653.4		20.34	6328		20.34	2487.68
				20.36	6969.8		20.36	4676.2		20.36	6319.1		20.36	2511.04
				20.38	6663.7		20.38	4691.4		20.38	6325.2		20.38	2497.68
				20.4	6780.2		20.4	4732.1		20.4	6210.7		20.4	2446
				20.42	6958.3		20.42	4758.1		20.42	6177.1		20.42	2420.64
				20.44	6939.8		20.44	4737.6		20.44	6341.4		20.44	2455.36
				20.46	6908.5		20.46	4647.7		20.46	6305.7		20.46	2378.56
				20.48	6916		20.48	4668.7		20.48	6251.4		20.48	2388.16
				20.5	6923.9		20.5	4666.4		20.5	6230.9		20.5	2426.96
				20.52	6916.1		20.52	4599.2		20.52	6263.3		20.52	2451.2
				20.54	6901.6		20.54	4585.5		20.54	6318.9		20.54	2366.48
				20.56	6845.3		20.56	4725.9		20.56	6320.9		20.56	2405.6
				20.58	6880.1		20.58	4779.2		20.58	6305.2		20.58	2381.04
				20.6	6983.6		20.6	4729.5		20.6	6287.9		20.6	2298.16
				20.62	6966.1		20.62	4742.4		20.62	6287.1		20.62	2342.64
				20.64	6988.8		20.64	4687.7		20.64	6266.9		20.64	2335.12
				20.66	6971.2		20.66	4711.8		20.66	6269.1		20.66	2353.68
				20.68	6927.9		20.68	4792.6		20.68	6296		20.68	2393.2
				20.7	6911.9		20.7	4842.1		20.7	6339.4		20.7	2420
				20.72	6819.3		20.72	4635.7		20.72	6380.7		20.72	2398.08
				20.74	6844.2		20.74	4634.8		20.74	6394.1		20.74	2390.72
				20.76	6900.7		20.76	4736.7		20.76	6404.2		20.76	2408.32
				20.78	6868.2		20.78	4777		20.78	6442.7		20.78	2457.44
				20.8	6997		20.8	4757.9		20.8	6288.1		20.8	2390.48
				20.82	6954.6		20.82	4759.9		20.82	6359.1		20.82	2371.68
				20.84	6888.3		20.84	4774.4		20.84	6440.1		20.84	2383.68
				20.86	6905.7		20.86	4792.4		20.86	6365.2		20.86	2408.56
				20.88	6852.3		20.88	4782.5		20.88	6240.3		20.88	2404.24
				20.9	6864.7		20.9	4762.9		20.9	6182.7		20.9	2487.28
				20.92	6890.7		20.92	4750		20.92	6234.2		20.92	2514.72
				20.94	6912.3		20.94	4753.4		20.94	6370.5		20.94	2450.64
				20.96	6979.3		20.96	4780.8		20.96	6317.9		20.96	2510.96
				20.98	7050		20.98	4778.6		20.98	6302.4		20.98	2507.6
				21	7025.4		21	4755.4		21	6315.7		21	2523.28
				21.02	6906.2		21.02	4721.6		21.02	6348.3		21.02	2556.8
				21.04	6798.8		21.04	4703.3		21.04	6377.3		21.04	2517.84
				21.06	7000.1		21.06	4811.2		21.06	6401.6		21.06	2468.72
				21.08	7027.3		21.08	4773.8		21.08	6335.8		21.08	2387.52
				21.1	6912.7		21.1	4665.2		21.1	6225.9		21.1	2324.64
				21.12	6895.2		21.12	4735.3		21.12	6197		21.12	2392.24
				21.14	6952.2		21.14	4843		21.14	6233.4		21.14	2504.72
				21.16	6933.5		21.16	4768		21.16	6275.4		21.16	2530.72
				21.18	6887.9		21.18	4621.4		21.18	6307.6		21.18	2506.08
				21.2	6894		21.2	4570.3		21.2	6315.9		21.2	2492.08
				21.22	6850.1		21.22	4737.2		21.22	6334.2		21.22	2464.8
				21.24	6862.4		21.24	4768.7		21.24	6286.1		21.24	2461.36
				21.26	6932.6		21.26	4776		21.26	6306.5		21.26	2455.2
				21.28	7039.6		21.28	4849		21.28	6480.1		21.28	2428.32
				21.3	6849.2		21.3	4868.1		21.3	6334.6		21.3	2463.68
				21.32	6842.9		21.32	4805.2		21.32	6288		21.32	2471.44
				21.34	6908.9		21.34	4670.1		21.34	6337.1		21.34	2465.2
				21.36	6969.4		21.36	4527.1		21.36	6451.2		21.36	2457.04
				21.38	6904		21.38	4770.8		21.38	6436		21.38	2480.24
				21.4	6865.9		21.4	4779.9		21.4	6436.7		21.4	2456
				21.42	6853		21.42	4767.7		21.42	6424.1		21.42	2463.52
				21.44	6861.8		21.44	4788.1		21.44	6388.9		21.44	2495.2
				21.46	6883.1		21.46	4782.7		21.46	6331.8		21.46	2426.96
				21.48	6928.1		21.48	4735.3		21.48	6353.6		21.48	2470.72
				21.5	6945.8		21.5	4731.5		21.5	6376.1		21.5	2532.24
				21.52	6957		21.52	4773.7		21.52	6382.2		21.52	2551.04
				21.54	7028.6		21.54	4831.6		21.54	6366.2		21.54	2432.24
				21.56	6941.1		21.56	4955.6		21.56	6375.6		21.56	2476.72
				21.58	6953.7		21.58	4968.8		21.58	6365.1		21.58	2487.28
				21.6	6999.6		21.6	4890.8		21.6	6337.3		21.6	2501.2
				21.62	6954.7		21.62	4772.8		21.62	6301.5		21.62	2593.84
				21.64	7040.3		21.64	4715.5		21.64	6215.5		21.64	2566.4
				21.66	6976.4		21.66	4795.3		21.66	6278.1		21.66	2548.24
				21.68	6902.2		21.68	4858.4		21.68	6325.1		21.68	2512.48
				21.7	6940.3		21.7	4770.6		21.7	6219.9		21.7	2438.72
				21.72	6948		21.72	4630.4		21.72	6239.7		21.72	2428.4
				21.74	6913.2		21.74	4660		21.74	6365.6		21.74	2418
				21.76	6866.7		21.76	4745.9		21.76	6413.4		21.76	2432.96
				21.78	6842.4		21.78	4810.9		21.78	6317.4		21.78	2483.68
				21.8	6959		21.8	4762.9		21.8	6367.6		21.8	2540.96
				21.82	7032		21.82	4850.3		21.82	6547.3		21.82	2503.44
				21.84	7006.1		21.84	4855.8		21.84	6510.4		21.84	2424
				21.86	6914.7		21.86	4764.8		21.86	6275.8		21.86	2371.84
				21.88	6966.5		21.88	4823.5		21.88	6400		21.88	2547.28
				21.9	6897.2		21.9	4780.6		21.9	6326.9		21.9	2563.44
				21.92	6889.4		21.92	4798.8		21.92	6316		21.92	2518.48
				21.94	6930.2		21.94	4871.8		21.94	6363.4		21.94	2448.96
				21.96	6900.5		21.96	4906.1		21.96	6334.4		21.96	2393.44
				21.98	6949.6		21.98	4878.3		21.98	6330.6		21.98	2494.24
				22	6912.8		22	4752.1		22	6319.4		22	2513.92
				22.02	6879.2		22.02	4671.5		22.02	6316		22.02	2469.76
				22.04	7004.1		22.04	4852.7		22.04	6347.3		22.04	2423.52
				22.06	6921.5		22.06	4810.9		22.06	6375.5		22.06	2439.68
				22.08	6951.1		22.08	4769.7		22.08	6344.6		22.08	2499.36
				22.1	6991.9		22.1	4757.5		22.1	6301.3		22.1	2524.24
				22.12	6946.2		22.12	4789.5		22.12	6296.3		22.12	2450.64
				22.14	6978.2		22.14	4723.3		22.14	6437.2		22.14	2521.92
				22.16	7024.5		22.16	4794.4		22.16	6438.5		22.16	2499.2
				22.18	7040.6		22.18	4904.3		22.18	6408		22.18	2484.88
				22.2	7005		22.2	4982.3		22.2	6402.3		22.2	2529.36
				22.22	6964.7		22.22	4944.2		22.22	6344.4		22.22	2534.8
				22.24	6935.7		22.24	4881		22.24	6329		22.24	2528.8
				22.26	6936.4		22.26	4853		22.26	6330.2		22.26	2543.84
				22.28	6967		22.28	4879.1		22.28	6354.1		22.28	2564.56
				22.3	6998.2		22.3	4942.3		22.3	6467.6		22.3	2472.56
				22.32	6985.6		22.32	4843.1		22.32	6432.8		22.32	2579.6
				22.34	6984.5		22.34	4779.8		22.34	6464.9		22.34	2552.8
				22.36	7009.2		22.36	4794.8		22.36	6518.9		22.36	2427.84
				22.38	7064.8		22.38	4884.7		22.38	6359.8		22.38	2481.44
				22.4	7006.4		22.4	4793.5		22.4	6368.5		22.4	2488.08
				22.42	6947.7		22.42	4717.8		22.42	6350		22.42	2522.8
				22.44	6948.3		22.44	4698		22.44	6314.8		22.44	2553.52
				22.46	7080.8		22.46	4762		22.46	6314		22.46	2516.4
				22.48	7088.7		22.48	4832.6		22.48	6413.5		22.48	2443.84
				22.5	6965.8		22.5	4919.4		22.5	6434.5		22.5	2452.32
				22.52	6856.9		22.52	4932		22.52	6420		22.52	2466
				22.54	6904.6		22.54	4792.2		22.54	6423.2		22.54	2412.72
				22.56	6993.7		22.56	4867.6		22.56	6532.1		22.56	2574.8
				22.58	6938.8		22.58	4862.8		22.58	6459.4		22.58	2579.36
				22.6	6886.4		22.6	4787.6		22.6	6408		22.6	2548
				22.62	6918.1		22.62	4669.5		22.62	6483		22.62	2559.04
				22.64	6908.2		22.64	4697.7		22.64	6438		22.64	2601.68
				22.66	6935.6		22.66	4778		22.66	6364.1		22.66	2505.68
				22.68	6956.4		22.68	4826.2		22.68	6377.9		22.68	2480.32
				22.7	6957.8		22.7	4810.8		22.7	6475.3		22.7	2564.72
				22.72	6963.1		22.72	4743		22.72	6417.4		22.72	2548.24
				22.74	6983.1		22.74	4815.6		22.74	6424.6		22.74	2427.2
				22.76	6939.2		22.76	4869.8		22.76	6453.2		22.76	2465.84
				22.78	6867.5		22.78	4878.4		22.78	6489.3		22.78	2604.64
				22.8	6917		22.8	4870.8		22.8	6523.5		22.8	2509.6
				22.82	6950.7		22.82	4918.6		22.82	6419.5		22.82	2434.8
				22.84	6978.7		22.84	4932.5		22.84	6394.5		22.84	2465.12
				22.86	6958.2		22.86	4903.1		22.86	6396.5		22.86	2510.24
				22.88	6815.7		22.88	4833.8		22.88	6292.2		22.88	2401.2
				22.9	6850.9		22.9	4707.5		22.9	6338.4		22.9	2539.44
				22.92	6779.3		22.92	4785.6		22.92	6312.2		22.92	2569.92
				22.94	6768		22.94	4903.9		22.94	6268.8		22.94	2522.4
				22.96	6997.7		22.96	4875.3		22.96	6280.3		22.96	2450.32
				22.98	7033.5		22.98	4793.8		22.98	6438.7		22.98	2486.32
				23	7082.8		23	4640.7		23	6465.6		23	2489.04
				23.02	7061.3		23.02	4629.8		23.02	6446.3		23.02	2489.36
				23.04	6937.1		23.04	4871.8		23.04	6438.8		23.04	2500.16
				23.06	6975.2		23.06	4992.1		23.06	6423.5		23.06	2433.12
				23.08	7071.8		23.08	4957.4		23.08	6342.2		23.08	2425.52
				23.1	7096.5		23.1	4851.6		23.1	6326.9		23.1	2423.12
				23.12	7021.8		23.12	4745.8		23.12	6403		23.12	2410.72
				23.14	6992.1		23.14	4814.3		23.14	6409.8		23.14	2429.6
				23.16	7019.8		23.16	4757.2		23.16	6491.8		23.16	2465.12
				23.18	6988.7		23.18	4777.2		23.18	6469.8		23.18	2475.84
				23.2	6935.5		23.2	4860.4		23.2	6334.2		23.2	2465.28
				23.22	7055.8		23.22	4813.2		23.22	6192.5		23.22	2475.68
				23.24	6975.4		23.24	4824.3		23.24	6384.5		23.24	2489.28
				23.26	6931.4		23.26	4888.3		23.26	6477.3		23.26	2531.76
				23.28	6933.4		23.28	4929.4		23.28	6445.9		23.28	2543.28
				23.3	6938.7		23.3	4813.7		23.3	6354.5		23.3	2410.48
				23.32	7019.4		23.32	4787		23.32	6326.1		23.32	2533.2
				23.34	7027.6		23.34	4832.5		23.34	6325.3		23.34	2533.04
				23.36	6972.6		23.36	4884.8		23.36	6342.9		23.36	2502.16
				23.38	6878.2		23.38	4873		23.38	6370.4		23.38	2567.84
				23.4	6978		23.4	4952.2		23.4	6400.1		23.4	2621.44
				23.42	6986.7		23.42	4957.9		23.42	6396.8		23.42	2626.56
				23.44	6965.1		23.44	4916.7		23.44	6391		23.44	2582.72
				23.46	6956.6		23.46	4863.9		23.46	6402.1		23.46	2510.56
				23.48	6937.6		23.48	4972		23.48	6389.1		23.48	2644.64
				23.5	6911		23.5	4969.6		23.5	6316.5		23.5	2585.6
				23.52	6921.6		23.52	4891.5		23.52	6342.6		23.52	2519.44
				23.54	6976.1		23.54	4788.8		23.54	6492.9		23.54	2517.28
				23.56	6998.9		23.56	4854.3		23.56	6507.4		23.56	2497.2
				23.58	6911.7		23.58	4835.4		23.58	6459.4		23.58	2550.08
				23.6	6860.5		23.6	4866.1		23.6	6382.2		23.6	2569.12
				23.62	6905.9		23.62	4934.9		23.62	6314.4		23.62	2534.08
				23.64	7110.8		23.64	4888.5		23.64	6347.1		23.64	2474.96
				23.66	6982.5		23.66	4898.4		23.66	6380.6		23.66	2513.12
				23.68	6866.4		23.68	4888.7		23.68	6385.9		23.68	2529.28
				23.7	6818.2		23.7	4877.1		23.7	6356.9		23.7	2537.52
				23.72	6842.6		23.72	4920.5		23.72	6289.8		23.72	2599.68
				23.74	6871.3		23.74	4807.4		23.74	6433.9		23.74	2553.84
				23.76	6933.3		23.76	4787.4		23.76	6457		23.76	2496.4
				23.78	6970.2		23.78	4850.9		23.78	6367.6		23.78	2468.16
				23.8	6910.9		23.8	4963.6		23.8	6206.7		23.8	2509.04
				23.82	6896.5		23.82	4841.7		23.82	6406.3		23.82	2566.32
				23.84	6928.3		23.84	4761.4		23.84	6411.7		23.84	2457.76
				23.86	6950.1		23.86	4758.9		23.86	6403.3		23.86	2375.52
				23.88	6920.9		23.88	4851.2		23.88	6495.3		23.88	2452.56
				23.9	6888.9		23.9	4901.5		23.9	6298		23.9	2436.72
				23.92	6844.4		23.92	4877.9		23.92	6340.6		23.92	2500.08
				23.94	6822.3		23.94	4846.3		23.94	6437.7		23.94	2550.4
				23.96	6834.4		23.96	4831.6		23.96	6486.2		23.96	2547.04
				23.98	6845.9		23.98	4789		23.98	6416.1		23.98	2520.24
				24	6918.5		24	4793.4		24	6346.7		24	2494.88
				24.02	6912.2		24.02	4829.9		24.02	6307.1		24.02	2442.88
				24.04	6843.1		24.04	4883.1		24.04	6299		24.04	2392
				24.06	6907.8		24.06	4915.9		24.06	6299		24.06	2465.12
				24.08	6941.9		24.08	4903.4		24.08	6328.3		24.08	2444.64
				24.1	6908.5		24.1	4865.6		24.1	6342.1		24.1	2413.2
				24.12	6835.3		24.12	4844.1		24.12	6327.8		24.12	2395.12
				24.14	6791.9		24.14	4917.2		24.14	6274.5		24.14	2410.96
				24.16	6866.6		24.16	5018.1		24.16	6327.9		24.16	2466.08
				24.18	6872		24.18	4994.5		24.18	6406.8		24.18	2448.64
				24.2	6875.6		24.2	4902		24.2	6398.1		24.2	2416.64
				24.22	6981.5		24.22	4827.4		24.22	6168.1		24.22	2455.04
				24.24	6900.1		24.24	4849.7		24.24	6276.1		24.24	2548
				24.26	6814.3		24.26	4798.8		24.26	6274.6		24.26	2566.8
				24.28	6805.7		24.28	4792.8		24.28	6290.8		24.28	2549.12
				24.3	6925.5		24.3	4908.5		24.3	6412.3		24.3	2523.04
				24.32	6934.7		24.32	4793.5		24.32	6311		24.32	2406.72
				24.34	6921.2		24.34	4755.5		24.34	6387.4		24.34	2439.28
				24.36	6874.6		24.36	4765.7		24.36	6397.9		24.36	2469.68
				24.38	6818.9		24.38	4798.7		24.38	6261.7		24.38	2437.36
				24.4	6946.1		24.4	4787.2		24.4	6293.7		24.4	2469.68
				24.42	6901.2		24.42	4797.2		24.42	6320.2		24.42	2498.56
				24.44	6858.9		24.44	4808.7		24.44	6340.9		24.44	2479.28
				24.46	6854.7		24.46	4786.8		24.46	6359.6		24.46	2429.2
				24.48	6813.6		24.48	4628.4		24.48	6390.8		24.48	2462.64
				24.5	6851.5		24.5	4707.8		24.5	6441.1		24.5	2522.56
				24.52	6831.5		24.52	4784		24.52	6372.5		24.52	2488.64
				24.54	6792.1		24.54	4835.7		24.54	6239		24.54	2414.08
				24.56	6872.1		24.56	4914.2		24.56	6213.9		24.56	2462.8
				24.58	6777.2		24.58	4896		24.58	6306.5		24.58	2412.8
				24.6	6801.3		24.6	4915.4		24.6	6308.2		24.6	2379.2
				24.62	6898		24.62	4955.4		24.62	6253.4		24.62	2386.32
				24.64	6968.1		24.64	4976.7		24.64	6214.5		24.64	2452.72
				24.66	6972.8		24.66	4798.9		24.66	6347.8		24.66	2486.64
				24.68	6917.6		24.68	4802.6		24.68	6405.9		24.68	2434
				24.7	6828.8		24.7	4875.2		24.7	6390.7		24.7	2381.92
				24.72	6743.2		24.72	4904.8		24.72	6319.4		24.72	2403.92
				24.74	6894.8		24.74	4796.7		24.74	6391.8		24.74	2402.72
				24.76	6937.2		24.76	4802.1		24.76	6378		24.76	2397.04
				24.78	6953.1		24.78	4793.7		24.78	6360.3		24.78	2405.36
				24.8	6966.2		24.8	4734.6		24.8	6382.2		24.8	2426.08
				24.82	6811.6		24.82	4878.6		24.82	6421.1		24.82	2371.92
				24.84	6750.9		24.84	4855.3		24.84	6323		24.84	2369.04
				24.86	6740.1		24.86	4801.5		24.86	6267.6		24.86	2442.88
				24.88	6764.2		24.88	4752.9		24.88	6274.7		24.88	2546.64
				24.9	6824.4		24.9	4663.8		24.9	6178.8		24.9	2463.2
				24.92	6844.7		24.92	4655.6		24.92	6266.1		24.92	2530
				24.94	6903.6		24.94	4772.2		24.94	6286.1		24.94	2512.4
				24.96	6950.8		24.96	4905.6		24.96	6247.7		24.96	2432.32
				24.98	6832.8		24.98	4782.2		24.98	6289.5		24.98	2451.2
				25	6769.2		25	4742.7		25	6236.4		25	2349.92
				25.02	6791.6		25.02	4783.4		25.02	6327.5		25.02	2336.16
				25.04	6853.7		25.04	4819.4		25.04	6408.6		25.04	2382.48
				25.06	6883.4		25.06	4728		25.06	6222		25.06	2418.4
				25.08	6713.4		25.08	4694		25.08	6326		25.08	2485.36
				25.1	6814.1		25.1	4774.7		25.1	6367.1		25.1	2468.72
				25.12	6928		25.12	4873.7		25.12	6380.9		25.12	2443.68
				25.14	6813.2		25.14	4898.2		25.14	6402.7		25.14	2478.24
				25.16	6741.6		25.16	4851.7		25.16	6266.3		25.16	2433.76
				25.18	6666.1		25.18	4824.6		25.18	6203		25.18	2425.6
				25.2	6648.4		25.2	4774.9		25.2	6163.4		25.2	2386.8
				25.22	6716.3		25.22	4693.9		25.22	6137.9		25.22	2300.08
				25.24	6799.3		25.24	4712.9		25.24	6286.4		25.24	2348.8
				25.26	6767.2		25.26	4727.2		25.26	6314.4		25.26	2360.64
				25.28	6811.3		25.28	4757.5		25.28	6253.5		25.28	2367.92
				25.3	6921.5		25.3	4800.2		25.3	6145.1		25.3	2381.04
				25.32	6757		25.32	4807.8		25.32	6114.6		25.32	2392.64
				25.34	6790.1		25.34	4903.3		25.34	6188.8		25.34	2314.8
				25.36	6784.1		25.36	4897.6		25.36	6192.5		25.36	2338
				25.38	6730		25.38	4801.3		25.38	6146.8		25.38	2408.8
				25.4	6734.6		25.4	4744.2		25.4	6200.1		25.4	2290
				25.42	6758.5		25.42	4812.4		25.42	6218.2		25.42	2291.92
				25.44	6749.9		25.44	4769.7		25.44	6196.3		25.44	2320.48
				25.46	6732.2		25.46	4713.5		25.46	6173.8		25.46	2349.76
				25.48	6750.4		25.48	4835.3		25.48	6211.9		25.48	2355.84
				25.5	6745.8		25.5	4830.1		25.5	6213.7		25.5	2307.52
				25.52	6800.5		25.52	4764		25.52	6160		25.52	2302.8
				25.54	6832.1		25.54	4710.2		25.54	6122.8		25.54	2312.08
				25.56	6760.6		25.56	4734.4		25.56	6169.2		25.56	2302.64
				25.58	6714.1		25.58	4682.6		25.58	6143.3		25.58	2283.76
				25.6	6777.5		25.6	4711.7		25.6	6189		25.6	2386
				25.62	6795.1		25.62	4712.9		25.62	6228.4		25.62	2421.92
				25.64	6688.9		25.64	4633.9		25.64	6230.3		25.64	2303.12
				25.66	6655.4		25.66	4633.2		25.66	6364.3		25.66	2311.04
				25.68	6673.5		25.68	4679.8		25.68	6197.1		25.68	2321.36
				25.7	6674.7		25.7	4707		25.7	6116.6		25.7	2399.52
				25.72	6640.5		25.72	4712.5		25.72	6210.8		25.72	2519.12
				25.74	6610.8		25.74	4807.7		25.74	6176.5		25.74	2439.92
				25.76	6670.6		25.76	4717.5		25.76	6169.1		25.76	2315.68
				25.78	6708.2		25.78	4700.5		25.78	6184.8		25.78	2259.2
				25.8	6711		25.8	4772.9		25.8	6205.8		25.8	2278.72
				25.82	6715.5		25.82	4814.8		25.82	6186		25.82	2324.96
				25.84	6569.2		25.84	4732.6		25.84	6052.3		25.84	2376.24
				25.86	6596		25.86	4704.2		25.86	6046.1		25.86	2334.64
				25.88	6742.1		25.88	4708.2		25.88	6143.3		25.88	2280.88
				25.9	6851.8		25.9	4672.4		25.9	6253.7		25.9	2368.64
				25.92	6730.1		25.92	4825.5		25.92	6249.2		25.92	2350.88
				25.94	6629.2		25.94	4747.7		25.94	6189.2		25.94	2303.28
				25.96	6605.9		25.96	4630.9		25.96	6120.5		25.96	2280.8
				25.98	6702.7		25.98	4692.9		25.98	6089.5		25.98	2333.84
				26	6736.3		26	4732.5		26	6068.2		26	2309.52
				26.02	6755.7		26.02	4742.4		26.02	6211.6		26.02	2315.36
				26.04	6767.9		26.04	4748.8		26.04	6298.6		26.04	2330.72
				26.06	6769.5		26.06	4759.8		26.06	6200.1		26.06	2344.16
				26.08	6678.8		26.08	4673.8		26.08	6141.5		26.08	2384.32
				26.1	6709.6		26.1	4620.6		26.1	6152.6		26.1	2292.72
				26.12	6698		26.12	4601.5		26.12	6149.1		26.12	2262.24
				26.14	6628		26.14	4614.2		26.14	6110		26.14	2328.72
				26.16	6766.6		26.16	4643.1		26.16	6110		26.16	2261.68
				26.18	6761.5		26.18	4602.4		26.18	5975.2		26.18	2232.16
				26.2	6753.3		26.2	4647.8		26.2	5974.3		26.2	2258.56
				26.22	6772.1		26.22	4738.2		26.22	6108.3		26.22	2295.6
				26.24	6801.8		26.24	4641.4		26.24	6182.9		26.24	2199.92
				26.26	6666.4		26.26	4623.5		26.26	6097.9		26.26	2256.48
				26.28	6636.7		26.28	4647.8		26.28	6108.2		26.28	2316.24
				26.3	6668.8		26.3	4676.1		26.3	6166.5		26.3	2358.64
				26.32	6619.3		26.32	4650.2		26.32	6126.9		26.32	2383.6
				26.34	6651.8		26.34	4635.9		26.34	6106.1		26.34	2264
				26.36	6614.8		26.36	4649		26.36	6071.7		26.36	2243.76
				26.38	6607.8		26.38	4661.5		26.38	6105.2		26.38	2270.24
				26.4	6745.7		26.4	4643.2		26.4	6292.4		26.4	2269.68
				26.42	6722.1		26.42	4730.8		26.42	6250.5		26.42	2277.04
				26.44	6738.5		26.44	4695.1		26.44	6187.3		26.44	2291.6
				26.46	6709.4		26.46	4618.3		26.46	6129.7		26.46	2292.24
				26.48	6588.6		26.48	4569.5		26.48	6099.4		26.48	2271.92
				26.5	6555.8		26.5	4643.4		26.5	6118.5		26.5	2324.32
				26.52	6635		26.52	4633.7		26.52	6055.7		26.52	2280.16
				26.54	6731.5		26.54	4609.9		26.54	6015.5		26.54	2242.48
				26.56	6774.2		26.56	4604		26.56	6028.2		26.56	2247.36
				26.58	6613.5		26.58	4618.4		26.58	6000		26.58	2237.04
				26.6	6642		26.6	4678		26.6	6120.3		26.6	2220.16
				26.62	6653.9		26.62	4701.1		26.62	6143.4		26.62	2276.72
				26.64	6608.8		26.64	4672.3		26.64	6073.8		26.64	2352.32
				26.66	6557		26.66	4612.9		26.66	6134		26.66	2211.6
				26.68	6664.7		26.68	4712.3		26.68	6011.1		26.68	2252.8
				26.7	6634.4		26.7	4675.8		26.7	5911.5		26.7	2248.8
				26.72	6537.9		26.72	4568.1		26.72	5900.5		26.72	2218
				26.74	6595.8		26.74	4595.5		26.74	6042.1		26.74	2260.08
				26.76	6581.7		26.76	4444.5		26.76	5970.9		26.76	2322.8
				26.78	6577.4		26.78	4464.8		26.78	6022.7		26.78	2313.68
				26.8	6587.3		26.8	4551.5		26.8	6093.8		26.8	2234.72
				26.82	6609.7		26.82	4553.5		26.82	6037.8		26.82	2098.88
				26.84	6549.5		26.84	4642.6		26.84	6179.4		26.84	2189.04
				26.86	6591.6		26.86	4569.3		26.86	6147.6		26.86	2192.72
				26.88	6622.6		26.88	4516.3		26.88	6044.5		26.88	2185.76
				26.9	6567.8		26.9	4607.5		26.9	5962.9		26.9	2217.28
				26.92	6609.7		26.92	4600.7		26.92	6052		26.92	2152.08
				26.94	6610.8		26.94	4581.2		26.94	6056.2		26.94	2179.6
				26.96	6576.5		26.96	4579.4		26.96	6045		26.96	2240.72
				26.98	6528.9		26.98	4596.1		26.98	6039.2		26.98	2286.08
				27	6583		27	4549.6		27	5962.3		27	2195.28
				27.02	6550.2		27.02	4611.1		27.02	5982.7		27.02	2178.4
				27.04	6556.8		27.04	4609.7		27.04	5999.4		27.04	2172
				27.06	6613		27.06	4529.7		27.06	5999.6		27.06	2157.44
				27.08	6629		27.08	4485.5		27.08	6040		27.08	2135.52
				27.1	6529		27.1	4544.6		27.1	5971		27.1	2170.64
				27.12	6472.4		27.12	4555.2		27.12	6008.9		27.12	2209.12
				27.14	6469.4		27.14	4554.5		27.14	6102.4		27.14	2231.52
				27.16	6486.9		27.16	4668.7		27.16	6075.7		27.16	2216.96
				27.18	6490.9		27.18	4582.6		27.18	6019.8		27.18	2240.56
				27.2	6503.9		27.2	4588.2		27.2	5997.1		27.2	2233.28
				27.22	6531.2		27.22	4636.2		27.22	5989.4		27.22	2207.04
				27.24	6576.9		27.24	4637		27.24	5968.1		27.24	2183.28
				27.26	6523.1		27.26	4470		27.26	5999.9		27.26	2227.52
				27.28	6505.5		27.28	4454		27.28	5980.3		27.28	2233.68
				27.3	6514		27.3	4492.5		27.3	5960.3		27.3	2201.28
				27.32	6534.9		27.32	4511.2		27.32	5979.2		27.32	2137.92
				27.34	6498.3		27.34	4635.3		27.34	5983		27.34	2142.72
				27.36	6477.1		27.36	4628.4		27.36	5893.2		27.36	2139.44
				27.38	6493		27.38	4602.3		27.38	5855.2		27.38	2178.08
				27.4	6548.2		27.4	4609.1		27.4	5922.3		27.4	2249.92
				27.42	6583.2		27.42	4609.9		27.42	5950.5		27.42	2131.04
				27.44	6591.2		27.44	4555.4		27.44	6030.3		27.44	2152.16
				27.46	6603.6		27.46	4525.1		27.46	6041		27.46	2176.08
				27.48	6615.5		27.48	4537.5		27.48	5967.6		27.48	2171.12
				27.5	6573.6		27.5	4567.9		27.5	5893		27.5	2179.68
				27.52	6406.9		27.52	4550.9		27.52	5969.5		27.52	2122.16
				27.54	6414.7		27.54	4496.6		27.54	5986.6		27.54	2131.12
				27.56	6526.2		27.56	4474.6		27.56	5992.1		27.56	2171.04
				27.58	6472.9		27.58	4630.7		27.58	6171		27.58	2113.76
				27.6	6444.3		27.6	4511.3		27.6	5967.1		27.6	2149.76
				27.62	6448		27.62	4432.7		27.62	5860.6		27.62	2197.12
				27.64	6480.1		27.64	4437.4		27.64	5880.4		27.64	2215.84
				27.66	6533.4		27.66	4544.8		27.66	6007.5		27.66	2162.24
				27.68	6470.8		27.68	4460.2		27.68	5960.8		27.68	2170.64
				27.7	6438.7		27.7	4455.1		27.7	5982.6		27.7	2182.64
				27.72	6453.1		27.72	4480.9		27.72	6040.4		27.72	2138.24
				27.74	6515.3		27.74	4494.5		27.74	6092.6		27.74	1998.16
				27.76	6441.5		27.76	4566.1		27.76	5963.9		27.76	1977.44
				27.78	6434.3		27.78	4539.6		27.78	5979.9		27.78	2111.12
				27.8	6411.1		27.8	4490.5		27.8	5981.9		27.8	2207.36
				27.82	6349.2		27.82	4471.7		27.82	5913.8		27.82	2176.24
				27.84	6414.7		27.84	4559.2		27.84	6002.9		27.84	2134.8
				27.86	6409.8		27.86	4410.6		27.86	6004		27.86	2115.2
				27.88	6413.9		27.88	4372.3		27.88	5909.6		27.88	2081.44
				27.9	6416.2		27.9	4508.7		27.9	5776.4		27.9	2044.64
				27.92	6271.5		27.92	4612.3		27.92	5831.2		27.92	2095.2
				27.94	6364.1		27.94	4564.3		27.94	5918.1		27.94	2175.6
				27.96	6432.3		27.96	4469.5		27.96	5949.2		27.96	2175.2
				27.98	6415.9		27.98	4393.3		27.98	5935.9		27.98	2121.68
				28	6294.8		28	4437.4		28	5944.3		28	2129.04
				28.02	6384.4		28.02	4410.2		28.02	5807.8		28.02	2079.76
				28.04	6448.7		28.04	4481		28.04	5783.6		28.04	2140.4
				28.06	6480.5		28.06	4579.7		28.06	5830.7		28.06	2223.68
				28.08	6502.6		28.08	4582		28.08	5853.5		28.08	2181.6
				28.1	6582.1		28.1	4520		28.1	5782.3		28.1	2103.2
				28.12	6581.1		28.12	4508.7		28.12	5814.4		28.12	2142.64
				28.14	6519.5		28.14	4465.7		28.14	5823.7		28.14	2190.88
				28.16	6422.7		28.16	4329.7		28.16	5701.4		28.16	2142.48
				28.18	6342		28.18	4468.3		28.18	5710.5		28.18	1988.96
				28.2	6349.9		28.2	4461.6		28.2	5717.4		28.2	2020.8
				28.22	6370.2		28.22	4427.9		28.22	5777.9		28.22	2100.96
				28.24	6370.8		28.24	4438.4		28.24	5890.7		28.24	2154.56
				28.26	6456.8		28.26	4500.8		28.26	5789.4		28.26	2234.32
				28.28	6455.8		28.28	4450.3		28.28	5732		28.28	2222.4
				28.3	6418.7		28.3	4395.7		28.3	5739.9		28.3	2148.08
				28.32	6364.2		28.32	4383.9		28.32	5789.7		28.32	2046.96
				28.34	6291.9		28.34	4444.8		28.34	5750.8		28.34	2020.72
				28.36	6344.4		28.36	4415.2		28.36	5790.9		28.36	2090.8
				28.38	6334		28.38	4339.2		28.38	5838.9		28.38	2076.56
				28.4	6279.2		28.4	4320.8		28.4	5871.5		28.4	1999.36
				28.42	6324.9		28.42	4592.7		28.42	5869.2		28.42	2007.28
				28.44	6387.3		28.44	4534.5		28.44	5758.7		28.44	2041.28
				28.46	6382.5		28.46	4423.8		28.46	5737.3		28.46	2064.4
				28.48	6368.1		28.48	4327.2		28.48	5787.3		28.48	2092.08
				28.5	6445.8		28.5	4299.8		28.5	5848.3		28.5	2154.24
				28.52	6322.2		28.52	4374.5		28.52	5909.9		28.52	2109.2
				28.54	6284.5		28.54	4349.8		28.54	5948.1		28.54	2031.04
				28.56	6323.6		28.56	4346.1		28.56	5920		28.56	1991.68
				28.58	6410.5		28.58	4480.2		28.58	5794.2		28.58	2054.32
				28.6	6273.5		28.6	4548		28.6	5799.5		28.6	2077.52
				28.62	6326		28.62	4411.9		28.62	5781.3		28.62	2032.24
				28.64	6358.6		28.64	4329.8		28.64	5774.6		28.64	2012.64
				28.66	6263.6		28.66	4424.2		28.66	5807.4		28.66	2061.2
				28.68	6259		28.68	4340.4		28.68	5929.2		28.68	2031.36
				28.7	6338.2		28.7	4360		28.7	5854.4		28.7	2161.76
				28.72	6292.3		28.72	4460		28.72	5755.5		28.72	2191.44
				28.74	6127.3		28.74	4580.4		28.74	5693.1		28.74	2074.56
				28.76	6239.2		28.76	4492		28.76	5635.2		28.76	2065.44
				28.78	6171.1		28.78	4405		28.78	5809.3		28.78	2042.96
				28.8	6172.1		28.8	4380.9		28.8	5895.1		28.8	2125.52
				28.82	6250.9		28.82	4393.2		28.82	5859		28.82	2230.88
				28.84	6278.3		28.84	4333.8		28.84	5808		28.84	2069.36
				28.86	6346.3		28.86	4338.3		28.86	5808.5		28.86	2080.56
				28.88	6343.2		28.88	4377.1		28.88	5788.6		28.88	2111.12
				28.9	6327		28.9	4408.5		28.9	5781.8		28.9	2139.36
				28.92	6413.8		28.92	4370.4		28.92	5857.2		28.92	2160
				28.94	6309.2		28.94	4307.4		28.94	5853.4		28.94	2139.12
				28.96	6290.8		28.96	4325.6		28.96	5788.1		28.96	2102.72
				28.98	6260.7		28.98	4342.9		28.98	5712.2		28.98	2060.88
				29	6115.2		29	4275.7		29	5678.3		29	2023.52
				29.02	6247.7		29.02	4390		29.02	5688.9		29.02	2004
				29.04	6286.5		29.04	4369.9		29.04	5672.5		29.04	2047.76
				29.06	6239.1		29.06	4348.9		29.06	5659		29.06	2081.6
				29.08	6133.1		29.08	4409		29.08	5674.8		29.08	2061.92
				29.1	6181.1		29.1	4468.5		29.1	5778.4		29.1	2047.36
				29.12	6253.1		29.12	4386.8		29.12	5794.9		29.12	1998.4
				29.14	6319.1		29.14	4344.5		29.14	5766.2		29.14	1955.76
				29.16	6351.1		29.16	4369.7		29.16	5723.3		29.16	1934.56
				29.18	6276.5		29.18	4230.3		29.18	5732.5		29.18	1924.8
				29.2	6288.7		29.2	4255.2		29.2	5750.5		29.2	2041.92
				29.22	6267		29.22	4258.1		29.22	5772.7		29.22	2105.04
				29.24	6215.2		29.24	4239.1		29.24	5787		29.24	2082.72
				29.26	6230.4		29.26	4331.2		29.26	5762.6		29.26	2014.48
				29.28	6212.9		29.28	4257.3		29.28	5704.9		29.28	2020.24
				29.3	6219.9		29.3	4280.4		29.3	5629.9		29.3	2049.36
				29.32	6255.3		29.32	4339.2		29.32	5590.6		29.32	2041.84
				29.34	6312.4		29.34	4265.3		29.34	5675.2		29.34	1905.36
				29.36	6184.9		29.36	4206.7		29.36	5695		29.36	2042.32
				29.38	6183.4		29.38	4308.7		29.38	5678.5		29.38	2044.4
				29.4	6218.2		29.4	4408		29.4	5659		29.4	1983.2
				29.42	6175.2		29.42	4321.1		29.42	5671.2		29.42	1962.16
				29.44	6252.9		29.44	4328		29.44	5684.9		29.44	2000.56
				29.46	6203.2		29.46	4376		29.46	5667.1		29.46	2040.72
				29.48	6159.3		29.48	4328.8		29.48	5688.1		29.48	2022.4
				29.5	6206.3		29.5	4125.5		29.5	5773.5		29.5	1923.92
				29.52	6223.9		29.52	4171.2		29.52	5649.4		29.52	1975.12
				29.54	6252.4		29.54	4221		29.54	5748.5		29.54	1988.16
				29.56	6236.7		29.56	4229.4		29.56	5776.8		29.56	2002.56
				29.58	6170.1		29.58	4209.7		29.58	5672.4		29.58	2026
				29.6	6148.7		29.6	4338.4		29.6	5806.5		29.6	2005.92
				29.62	6196.5		29.62	4321.4		29.62	5793		29.62	1961.2
				29.64	6217.7		29.64	4320.2		29.64	5702.5		29.64	1945.84
				29.66	6204.5		29.66	4328.1		29.66	5612.2		29.66	1981.76
				29.68	6212.1		29.68	4192.5		29.68	5699		29.68	2091.44
				29.7	6183.3		29.7	4246.4		29.7	5779.1		29.7	2001.52
				29.72	6173.4		29.72	4253.4		29.72	5754.2		29.72	1979.52
				29.74	6199.9		29.74	4226.5		29.74	5693.2		29.74	1995.28
				29.76	6280.7		29.76	4255.4		29.76	5751.8		29.76	1918.56
				29.78	6298		29.78	4247.6		29.78	5662		29.78	1942.64
				29.8	6318.9		29.8	4219.4		29.8	5681		29.8	1916.96
				29.82	6303.3		29.82	4172.3		29.82	5691.2		29.82	1914.08
				29.84	6201.6		29.84	4109		29.84	5540.1		29.84	2026.88
				29.86	6148.3		29.86	4246.8		29.86	5553.8		29.86	1980.56
				29.88	6207.6		29.88	4217.6		29.88	5570.7		29.88	1935.12
				29.9	6244.2		29.9	4167.1		29.9	5638.3		29.9	1937.12
				29.92	6170.7		29.92	4200.7		29.92	5775.2		29.92	2015.12
				29.94	6195.8		29.94	4225		29.94	5763.8		29.94	2084.56
				29.96	6234.2		29.96	4183.3		29.96	5686.8		29.96	1980.16
				29.98	6230.1		29.98	4185.4		29.98	5598		29.98	1895.52
				30	6163.3		30	4253.7		30	5530.3		30	1908.8
				30.02	6072.7		30.02	4212.6		30.02	5525		30.02	1933.84
				30.04	6095.2		30.04	4251.6		30.04	5513.4		30.04	1913.52
				30.06	6135.1		30.06	4285		30.06	5541.5		30.06	1944.4
				30.08	6154.9		30.08	4278		30.08	5586.6		30.08	2001.04
				30.1	6122.9		30.1	4198.8		30.1	5531.8		30.1	1909.68
				30.12	6163.1		30.12	4223.1		30.12	5669.3		30.12	1918.16
				30.14	6139.5		30.14	4221.5		30.14	5719.5		30.14	1905.68
				30.16	6092.2		30.16	4211.7		30.16	5673		30.16	1880.16
				30.18	6144.7		30.18	4270.4		30.18	5601.5		30.18	1896.56
				30.2	6219.4		30.2	4185.4		30.2	5559.1		30.2	1990.16
				30.22	6207.1		30.22	4134.8		30.22	5568.7		30.22	1992.56
				30.24	6135.2		30.24	4129.4		30.24	5635.9		30.24	1953.04
				30.26	6049.1		30.26	4166		30.26	5763.8		30.26	1948.8
				30.28	6140.3		30.28	4122.6		30.28	5541.9		30.28	1956.08
				30.3	6141.3		30.3	4134.1		30.3	5503.9		30.3	1927.04
				30.32	6099.3		30.32	4156.7		30.32	5528.2		30.32	1881.36
				30.34	6051.5		30.34	4158.7		30.34	5518.5		30.34	1842.16
				30.36	5958.5		30.36	4204.4		30.36	5559.6		30.36	1904.88
				30.38	6029.4		30.38	4295		30.38	5546.7		30.38	1918.96
				30.4	6087.5		30.4	4276.1		30.4	5550.5		30.4	1947.2
				30.42	6071.8		30.42	4136		30.42	5596.9		30.42	1990.64
				30.44	6169.2		30.44	4302		30.44	5621.3		30.44	1853.6
				30.46	6153.6		30.46	4237.4		30.46	5578.6		30.46	1882.32
				30.48	6093.2		30.48	4117.9		30.48	5553.1		30.48	1892.4
				30.5	6029		30.5	4033.4		30.5	5571.7		30.5	1854.32
				30.52	6029		30.52	4107.3		30.52	5636.5		30.52	1867.12
				30.54	6036.9		30.54	4162.6		30.54	5568.9		30.54	1857.68
				30.56	6013.9		30.56	4169.5		30.56	5496.2		30.56	1881.76
				30.58	5969.4		30.58	4142.8		30.58	5464.6		30.58	1904.64
				30.6	5938.2		30.6	4125.2		30.6	5524.7		30.6	1831.6
				30.62	5973.5		30.62	4224.5		30.62	5550.9		30.62	1817.36
				30.64	5961.3		30.64	4198.9		30.64	5607.9		30.64	1816.96
				30.66	5961.9		30.66	4108.4		30.66	5591.1		30.66	1810.8
				30.68	6067		30.68	4060.5		30.68	5357.3		30.68	1777.92
				30.7	6100.4		30.7	4066.8		30.7	5514.9		30.7	1868.08
				30.72	6084.2		30.72	4123.2		30.72	5545.3		30.72	1840.24
				30.74	6034		30.74	4131.8		30.74	5495.9		30.74	1793.76
				30.76	5975.9		30.76	4025		30.76	5422		30.76	1816.64
				30.78	6109.9		30.78	4084.4		30.78	5461.6		30.78	1891.6
				30.8	5977.5		30.8	4207.9		30.8	5497.9		30.8	1889.6
				30.82	5886.5		30.82	4207.8		30.82	5479.8		30.82	1855.68
				30.84	5981.8		30.84	4037.5		30.84	5413.5		30.84	1825.52
				30.86	6096		30.86	4086.2		30.86	5533.8		30.86	1874.88
				30.88	6052.7		30.88	4108.8		30.88	5563.5		30.88	1914.96
				30.9	5992.6		30.9	4154.8		30.9	5566.3		30.9	1891.2
				30.92	5956		30.92	4230.9		30.92	5578.8		30.92	1820.56
				30.94	5915.7		30.94	4299.4		30.94	5658.8		30.94	1837.6
				30.96	5966.3		30.96	4185.2		30.96	5584.2		30.96	1812.24
				30.98	5968.5		30.98	4071.3		30.98	5503.6		30.98	1802.56
				31	5941.6		31	3993.7		31	5488.7		31	1795.92
				31.02	5991.1		31.02	3954.1		31.02	5637.3		31.02	1737.44
				31.04	6046.9		31.04	3958.7		31.04	5638.5		31.04	1848.96
				31.06	5982.9		31.06	3960.1		31.06	5563.6		31.06	1857.68
				31.08	5892		31.08	3995		31.08	5480.2		31.08	1820.48
				31.1	5922.4		31.1	4120.7		31.1	5474.1		31.1	1854.56
				31.12	5882.6		31.12	4146.2		31.12	5450.1		31.12	1818.72
				31.14	5903.1		31.14	4146.9		31.14	5509.2		31.14	1775.04
				31.16	5909.7		31.16	4142.2		31.16	5546.6		31.16	1780.8
				31.18	5841.7		31.18	4145.2		31.18	5474.1		31.18	1878.16
				31.2	5904.1		31.2	4079.7		31.2	5500.8		31.2	1891.6
				31.22	5915.4		31.22	4063.1		31.22	5398		31.22	1845.84
				31.24	5905		31.24	4071.9		31.24	5365.5		31.24	1798.24
				31.26	5891		31.26	4082.4		31.26	5488.5		31.26	1795.04
				31.28	5881.1		31.28	4019.2		31.28	5522		31.28	1932.8
				31.3	5895.3		31.3	4015		31.3	5453.7		31.3	1926.4
				31.32	5912.9		31.32	4043.9		31.32	5432.4		31.32	1823.2
				31.34	5937.4		31.34	4085.3		31.34	5470.8		31.34	1701.36
				31.36	6012.8		31.36	4092.9		31.36	5403.1		31.36	1811.6
				31.38	6009.1		31.38	4066.1		31.38	5446.2		31.38	1875.2
				31.4	5983		31.4	4003.8		31.4	5460.2		31.4	1845.68
				31.42	5963.5		31.42	3956.6		31.42	5457.5		31.42	1765.84
				31.44	5992.5		31.44	4048		31.44	5539.8		31.44	1763.44
				31.46	5983.2		31.46	3962.9		31.46	5471.9		31.46	1735.92
				31.48	5931		31.48	3919.3		31.48	5430.8		31.48	1745.52
				31.5	5864.5		31.5	3905.7		31.5	5407.3		31.5	1770.16
				31.52	5828		31.52	3870		31.52	5359.3		31.52	1766.48
				31.54	5871.5		31.54	3949.1		31.54	5297.2		31.54	1742.08
				31.56	5962.4		31.56	3945.8		31.56	5378.1		31.56	1772.64
				31.58	6020.9		31.58	3948.9		31.58	5435.4		31.58	1808
				31.6	5972.9		31.6	4039.1		31.6	5312.2		31.6	1797.12
				31.62	5883.1		31.62	3925.6		31.62	5259.6		31.62	1735.52
				31.64	5840.4		31.64	3925.3		31.64	5287.8		31.64	1782.08
				31.66	5826.3		31.66	3960.6		31.66	5313.1		31.66	1806.8
				31.68	5828.5		31.68	3993.7		31.68	5296		31.68	1746.16
				31.7	5844.5		31.7	4116.3		31.7	5348.6		31.7	1751.6
				31.72	5893.3		31.72	4066.8		31.72	5405.3		31.72	1758.08
				31.74	5874.7		31.74	4003.6		31.74	5404.2		31.74	1797.6
				31.76	5776.6		31.76	3984		31.76	5368.5		31.76	1846.16
				31.78	5716.4		31.78	3990		31.78	5506.4		31.78	1741.92
				31.8	5780.2		31.8	4076.4		31.8	5416.3		31.8	1756.96
				31.82	5823.4		31.82	4067.9		31.82	5367.3		31.82	1787.28
				31.84	5812.5		31.84	3983.3		31.84	5387		31.84	1800.88
				31.86	5745.4		31.86	3975.7		31.86	5387		31.86	1775.28
				31.88	5860.9		31.88	3952.3		31.88	5411.8		31.88	1798.16
				31.9	5889.9		31.9	3936.1		31.9	5398.2		31.9	1766
				31.92	5842.1		31.92	3922.2		31.92	5365.7		31.92	1724
				31.94	5785		31.94	3897.9		31.94	5357.3		31.94	1764.16
				31.96	5818.3		31.96	3905.8		31.96	5452.5		31.96	1691.52
				31.98	5849.9		31.98	3859.9		31.98	5415.5		31.98	1695.76
				32	5837.5		32	3825.7		32	5310.5		32	1714.8
				32.02	5748.9		32.02	3873.3		32.02	5219.2		32.02	1679.84
				32.04	5824.3		32.04	3963.2		32.04	5304.5		32.04	1705.44
				32.06	5779.2		32.06	3964		32.06	5301.9		32.06	1655.44
				32.08	5733.4		32.08	3866.9		32.08	5290		32.08	1639.12
				32.1	5756.3		32.1	3701.4		32.1	5308		32.1	1710.4
				32.12	5748.7		32.12	3798.1		32.12	5227.3		32.12	1692.16
				32.14	5709.9		32.14	3923.1		32.14	5269.7		32.14	1674.8
				32.16	5733.8		32.16	3916.1		32.16	5305.3		32.16	1674
				32.18	5818.2		32.18	3793.6		32.18	5301.1		32.18	1689.6
				32.2	5765.7		32.2	3953.5		32.2	5355.9		32.2	1689.6
				32.22	5772.9		32.22	3962.2		32.22	5279.2		32.22	1705.84
				32.24	5705.7		32.24	3889.2		32.24	5302.3		32.24	1694.88
				32.26	5596.8		32.26	3802.7		32.26	5360.4		32.26	1667.92
				32.28	5629.6		32.28	3844.6		32.28	5112.9		32.28	1686.8
				32.3	5740.8		32.3	3967.7		32.3	5167.5		32.3	1707.36
				32.32	5775.9		32.32	3917		32.32	5158.4		32.32	1696.8
				32.34	5783.7		32.34	3832.2		32.34	5107.2		32.34	1653.92
				32.36	5882.7		32.36	4011.2		32.36	5133.8		32.36	1583.84
				32.38	5715.8		32.38	3851.5		32.38	5178.7		32.38	1616.96
				32.4	5681.4		32.4	3847.8		32.4	5279.3		32.4	1661.36
				32.42	5711.7		32.42	3904.5		32.42	5338.8		32.42	1680.48
				32.44	5711.4		32.44	3890		32.44	5254.7		32.44	1641.28
				32.46	5735.8		32.46	3830.6		32.46	5235.6		32.46	1622.4
				32.48	5688.8		32.48	3846.3		32.48	5248.2		32.48	1677.76
				32.5	5653.3		32.5	3884.5		32.5	5259.8		32.5	1732.32
				32.52	5679.8		32.52	3908.1		32.52	5250.1		32.52	1731.2
				32.54	5677.5		32.54	3922.6		32.54	5251.6		32.54	1659.28
				32.56	5715.5		32.56	3948.7		32.56	5292.8		32.56	1677.84
				32.58	5752.3		32.58	3925.4		32.58	5322.3		32.58	1664.08
				32.6	5765.9		32.6	3850.8		32.6	5313.8		32.6	1601.12
				32.62	5736.2		32.62	3856.9		32.62	5247.5		32.62	1684
				32.64	5738.6		32.64	3948.6		32.64	5184.4		32.64	1755.76
				32.66	5642.6		32.66	3909		32.66	5188.8		32.66	1740.8
				32.68	5525.3		32.68	3763.4		32.68	5239.2		32.68	1672.88
				32.7	5721.8		32.7	3760.3		32.7	5220.2		32.7	1713.04
				32.72	5756.8		32.72	3804.6		32.72	5156.5		32.72	1712.72
				32.74	5742		32.74	3798		32.74	5161.5		32.74	1627.84
				32.76	5708		32.76	3744.9		32.76	5210.2		32.76	1532.56
				32.78	5681.4		32.78	3679.4		32.78	5226.2		32.78	1574.64
				32.8	5675.7		32.8	3824.7		32.8	5101.4		32.8	1599.36
				32.82	5674		32.82	3827.8		32.82	5112.5		32.82	1631.6
				32.84	5690.2		32.84	3796.5		32.84	5196.6		32.84	1653.68
				32.86	5738.9		32.86	3878		32.86	5260		32.86	1644
				32.88	5618.6		32.88	3881.8		32.88	5263.1		32.88	1640.32
				32.9	5645.1		32.9	3818.9		32.9	5219		32.9	1657.84
				32.92	5656.1		32.92	3755.9		32.92	5182.8		32.92	1642.88
				32.94	5556.1		32.94	3747.7		32.94	5184.7		32.94	1570.96
				32.96	5686.3		32.96	3843.7		32.96	5079.6		32.96	1636.16
				32.98	5656.3		32.98	3789.8		32.98	5066.1		32.98	1659.84
				33	5584		33	3715.4		33	5133.1		33	1652.64
				33.02	5542.5		33.02	3682.7		33.02	5243.3		33.02	1624.96
				33.04	5630		33.04	3695.6		33.04	5215.1		33.04	1607.92
				33.06	5642.9		33.06	3673.7		33.06	5136.5		33.06	1556.96
				33.08	5651.4		33.08	3708.6		33.08	5125.4		33.08	1520
				33.1	5660.4		33.1	3774.7		33.1	5165		33.1	1528.32
				33.12	5620.8		33.12	3705.4		33.12	5091.9		33.12	1638.64
				33.14	5718.4		33.14	3680.3		33.14	5102.4		33.14	1590.4
				33.16	5665.2		33.16	3714.2		33.16	5133.1		33.16	1584.48
				33.18	5524.9		33.18	3745.6		33.18	5173.9		33.18	1601.12
				33.2	5512.7		33.2	3648.8		33.2	5224.9		33.2	1538.96
				33.22	5565		33.22	3753.2		33.22	5238		33.22	1607.92
				33.24	5576		33.24	3788.9		33.24	5154.2		33.24	1655.52
				33.26	5591.5		33.26	3753.5		33.26	5035.3		33.26	1653.28
				33.28	5676		33.28	3669		33.28	4963		33.28	1580.8
				33.3	5612		33.3	3688.8		33.3	4989.7		33.3	1572.88
				33.32	5584.7		33.32	3701.8		33.32	5105.9		33.32	1544.88
				33.34	5576.3		33.34	3718.6		33.34	5143.5		33.34	1505.44
				33.36	5566.1		33.36	3750.5		33.36	4999.9		33.36	1474.16
				33.38	5469.3		33.38	3839.6		33.38	5128.6		33.38	1626.48
				33.4	5484.3		33.4	3764.5		33.4	5130.8		33.4	1568.16
				33.42	5528.3		33.42	3686.7		33.42	5106.7		33.42	1518.24
				33.44	5549.5		33.44	3681.3		33.44	5092.7		33.44	1556.08
				33.46	5487.8		33.46	3707.9		33.46	5000.6		33.46	1484.8
				33.48	5570.3		33.48	3656.9		33.48	5037.2		33.48	1472.64
				33.5	5592.7		33.5	3654.9		33.5	5068		33.5	1478.16
				33.52	5554.5		33.52	3705.7		33.52	5065.9		33.52	1490.08
				33.54	5671.8		33.54	3687.4		33.54	5081.9		33.54	1514.4
				33.56	5568.4		33.56	3698.3		33.56	5111.8		33.56	1525.52
				33.58	5463.9		33.58	3683.8		33.58	5112.8		33.58	1520.4
				33.6	5402.1		33.6	3659.8		33.6	5093.5		33.6	1484.48
				33.62	5394.5		33.62	3679.6		33.62	5087.4		33.62	1388.24
				33.64	5508.2		33.64	3643.4		33.64	5102.6		33.64	1459.92
				33.66	5496.6		33.66	3608.2		33.66	5101.9		33.66	1498.8
				33.68	5431.7		33.68	3578.6		33.68	5080.3		33.68	1501.04
				33.7	5434		33.7	3554.2		33.7	5035.4		33.7	1483.36
				33.72	5438.5		33.72	3615.2		33.72	4988.9		33.72	1470.48
				33.74	5495.8		33.74	3652.1		33.74	5020		33.74	1492.48
				33.76	5511.5		33.76	3673		33.76	5029.8		33.76	1513.04
				33.78	5420.6		33.78	3682.3		33.78	4948.2		33.78	1498.72
				33.8	5489.2		33.8	3612.2		33.8	5026.6		33.8	1414.64
				33.82	5471.5		33.82	3619.9		33.82	5024.5		33.82	1502.32
				33.84	5482.4		33.84	3667.3		33.84	5040.8		33.84	1557.28
				33.86	5548		33.86	3713.3		33.86	5110.6		33.86	1494.64
				33.88	5425.4		33.88	3619.7		33.88	5106.8		33.88	1489.76
				33.9	5480.9		33.9	3639.4		33.9	5079.8		33.9	1448.8
				33.92	5474		33.92	3701.5		33.92	5023.6		33.92	1436.24
				33.94	5377.5		33.94	3754		33.94	4974.2		33.94	1443.36
				33.96	5385.8		33.96	3690.7		33.96	5072.4		33.96	1357.44
				33.98	5505.1		33.98	3511.4		33.98	5091.9		33.98	1487.36
				34	5484.3		34	3518.9		34	5049		34	1535.84
				34.02	5371.5		34.02	3630.3		34.02	4989.3		34.02	1512.24
				34.04	5382.2		34.04	3529.8		34.04	5007.6		34.04	1564
				34.06	5422.4		34.06	3522.7		34.06	4892.4		34.06	1512.32
				34.08	5445.5		34.08	3501.2		34.08	4927.5		34.08	1392.64
				34.1	5441		34.1	3476.7		34.1	5016.2		34.1	1318.08
				34.12	5400.7		34.12	3479		34.12	4986.5		34.12	1441.2
				34.14	5433.7		34.14	3552.4		34.14	4927.6		34.14	1353.28
				34.16	5381.7		34.16	3575.5		34.16	4954		34.16	1413.04
				34.18	5361.8		34.18	3538.9		34.18	5008.1		34.18	1503.12
				34.2	5469.6		34.2	3448.8		34.2	5032.5		34.2	1508.48
				34.22	5439.2		34.22	3534.1		34.22	4976.9		34.22	1392.72
				34.24	5432.7		34.24	3572.6		34.24	4991.5		34.24	1440
				34.26	5446.4		34.26	3579.3		34.26	5005.4		34.26	1470.24
				34.28	5467.6		34.28	3575.3		34.28	5001.1		34.28	1399.84
				34.3	5416.6		34.3	3654.6		34.3	5153.4		34.3	1383.44
				34.32	5360.7		34.32	3685.5		34.32	5040.2		34.32	1417.68
				34.34	5354		34.34	3637		34.34	4925.7		34.34	1412
				34.36	5390.8		34.36	3531.9		34.36	4915.1		34.36	1362.64
				34.38	5371.8		34.38	3507.6		34.38	5053.7		34.38	1383.36
				34.4	5412.5		34.4	3460.5		34.4	4988.2		34.4	1469.04
				34.42	5433.5		34.42	3509.4		34.42	4962.2		34.42	1476.08
				34.44	5411		34.44	3591.2		34.44	4981.1		34.44	1416
				34.46	5327.2		34.46	3495.2		34.46	4937.7		34.46	1388
				34.48	5300.5		34.48	3495.4		34.48	4938.9		34.48	1402.88
				34.5	5359.8		34.5	3505.4		34.5	4912.2		34.5	1402
				34.52	5404.9		34.52	3502.9		34.52	4860.4		34.52	1401.12
				34.54	5283		34.54	3467.9		34.54	4799.5		34.54	1432.8
				34.56	5339.4		34.56	3466.3		34.56	4940.6		34.56	1471.04
				34.58	5317.1		34.58	3455.4		34.58	4939.6		34.58	1502.56
				34.6	5322.1		34.6	3468.9		34.6	4929.6		34.6	1464
				34.62	5448.8		34.62	3531.2		34.62	5033.1		34.62	1307.6
				34.64	5358.9		34.64	3426.9		34.64	4870.1		34.64	1319.2
				34.66	5345.6		34.66	3470.7		34.66	4833.8		34.66	1377.92
				34.68	5359.4		34.68	3482.5		34.68	4892.2		34.68	1430.96
				34.7	5371.3		34.7	3376.8		34.7	4994.8		34.7	1441.52
				34.72	5394.9		34.72	3364.6		34.72	4889.7		34.72	1374.48
				34.74	5278.8		34.74	3445		34.74	4975.7		34.74	1354.72
				34.76	5267.6		34.76	3478.4		34.76	5040.4		34.76	1363.52
				34.78	5392		34.78	3445.1		34.78	4999.9		34.78	1373.84
				34.8	5379		34.8	3490		34.8	4840.7		34.8	1299.52
				34.82	5247.7		34.82	3505.4		34.82	4834.7		34.82	1335.36
				34.84	5246.5		34.84	3460.2		34.84	4890.4		34.84	1376.16
				34.86	5350.5		34.86	3428.5		34.86	4946.7		34.86	1384.64
				34.88	5352.8		34.88	3618.1		34.88	4899.5		34.88	1325.6
				34.9	5287.5		34.9	3487.7		34.9	4908.8		34.9	1404.4
				34.92	5242.2		34.92	3366.8		34.92	4867.2		34.92	1426.48
				34.94	5202.8		34.94	3337.4		34.94	4807.9		34.94	1372.8
				34.96	5130.4		34.96	3467.7		34.96	4804.1		34.96	1249.68
				34.98	5256.1		34.98	3396.2		34.98	4842.3		34.98	1330.4
				35	5270.1		35	3338.1		35	4904.8		35	1374.32
				35.02	5266.8		35.02	3316.3		35.02	4926		35.02	1344.8
				35.04	5345.8		35.04	3343.5		35.04	4845		35.04	1225.04
				35.06	5230		35.06	3361.8		35.06	4809.2		35.06	1349.28
				35.08	5226.9		35.08	3313.7		35.08	4767.4		35.08	1353.04
				35.1	5237		35.1	3289.5		35.1	4770.7		35.1	1329.12
				35.12	5214.4		35.12	3334.2		35.12	4837.7		35.12	1333.92
				35.14	5343.1		35.14	3314.4		35.14	4834.7		35.14	1319.28
				35.16	5339.5		35.16	3409.8		35.16	4784.4		35.16	1372.24
				35.18	5272.6		35.18	3480.4		35.18	4772.9		35.18	1352.56
				35.2	5191		35.2	3484.3		35.2	4814.8		35.2	1253.28
				35.22	5191		35.22	3492.6		35.22	4813.2		35.22	1309.92
				35.24	5252.8		35.24	3429.7		35.24	4835.9		35.24	1298.8
				35.26	5241		35.26	3391.8		35.26	4851.4		35.26	1282.72
				35.28	5177.4		35.28	3392.7		35.28	4862.7		35.28	1290
				35.3	5212.4		35.3	3405.7		35.3	4899.2		35.3	1356.4
				35.32	5247.4		35.32	3438.4		35.32	4797.8		35.32	1257.68
				35.34	5252.7		35.34	3371.6		35.34	4781.9		35.34	1287.12
				35.36	5253.6		35.36	3300.8		35.36	4828.6		35.36	1364.64
				35.38	5300.1		35.38	3414.3		35.38	4849.1		35.38	1290.32
				35.4	5302		35.4	3395.6		35.4	4782.9		35.4	1244
				35.42	5265.6		35.42	3432.2		35.42	4863.6		35.42	1274.4
				35.44	5206.8		35.44	3412		35.44	4907.2		35.44	1319.36
				35.46	5145.1		35.46	3218.3		35.46	4715.1		35.46	1309.2
				35.48	5205.3		35.48	3443.7		35.48	4822.4		35.48	1245.84
				35.5	5141.3		35.5	3449.8		35.5	4863.7		35.5	1230.64
				35.52	5111.7		35.52	3372.6		35.52	4849		35.52	1239.84
				35.54	5208.2		35.54	3316.9		35.54	4786.2		35.54	1253.28
				35.56	5223.5		35.56	3365.6		35.56	4676.6		35.56	1239.28
				35.58	5263.8		35.58	3391		35.58	4677.9		35.58	1278.56
				35.6	5254.4		35.6	3416.2		35.6	4691.8		35.6	1284.48
				35.62	5186.4		35.62	3430.1		35.62	4697.7		35.62	1237.44
				35.64	5181.8		35.64	3324.2		35.64	4808.9		35.64	1230.72
				35.66	5169.7		35.66	3271.3		35.66	4784.5		35.66	1220.56
				35.68	5100.7		35.68	3235.3		35.68	4742.9		35.68	1239.36
				35.7	5012.3		35.7	3222.7		35.7	4712		35.7	1265.36
				35.72	5053.4		35.72	3280.6		35.72	4682.3		35.72	1208.72
				35.74	5094.6		35.74	3377		35.74	4735.2		35.74	1278.72
				35.76	5151.9		35.76	3398.5		35.76	4753.7		35.76	1324
				35.78	5214.6		35.78	3336.8		35.78	4773		35.78	1316.96
				35.8	5258.8		35.8	3206.5		35.8	4887.3		35.8	1247.52
				35.82	5128.6		35.82	3232.5		35.82	4753.4		35.82	1182.08
				35.84	5079		35.84	3259.5		35.84	4746.1		35.84	1203.76
				35.86	5109.6		35.86	3253.6		35.86	4780		35.86	1241.52
				35.88	5198.7		35.88	3188.8		35.88	4733.7		35.88	1209.52
				35.9	5073.8		35.9	3263.4		35.9	4700.9		35.9	1199.12
				35.92	5084.9		35.92	3263.2		35.92	4801		35.92	1259.36
				35.94	5119.2		35.94	3255		35.94	4841.5		35.94	1313.76
				35.96	5098.2		35.96	3282.2		35.96	4705.4		35.96	1314.08
				35.98	5100.4		35.98	3257.1		35.98	4710.7		35.98	1365.28
				36	5119.5		36	3345.2		36	4646.7		36	1258.4
				36.02	5135.7		36.02	3416.4		36.02	4635.3		36.02	1190.48
				36.04	5149		36.04	3404		36.04	4705.9		36.04	1223.76
				36.06	5209.1		36.06	3276.1		36.06	4705.1		36.06	1191.44
				36.08	5113.3		36.08	3168.1		36.08	4693.8		36.08	1258.96
				36.1	5088		36.1	3173.7		36.1	4693.2		36.1	1221.76
				36.12	5141		36.12	3278		36.12	4712.6		36.12	1102.48
				36.14	5094.6		36.14	3350.3		36.14	4762.1		36.14	1156.72
				36.16	5095.7		36.16	3280.6		36.16	4709		36.16	1269.92
				36.18	5089.5		36.18	3243.7		36.18	4686		36.18	1279.2
				36.2	5086.1		36.2	3259.9		36.2	4675.2		36.2	1223.2
				36.22	5121.9		36.22	3314.8		36.22	4601.3		36.22	1226.24
				36.24	5108.2		36.24	3354.6		36.24	4658.7		36.24	1137.52
				36.26	5129.8		36.26	3323.1		36.26	4681.6		36.26	1113.92
				36.28	5121.3		36.28	3251.4		36.28	4675.4		36.28	1139.44
				36.3	4999		36.3	3183.1		36.3	4661		36.3	1180.96
				36.32	5007.4		36.32	3247.9		36.32	4655.7		36.32	1242.48
				36.34	5010.5		36.34	3179.3		36.34	4673.4		36.34	1229.28
				36.36	5008.1		36.36	3170.3		36.36	4704.5		36.36	1209.36
				36.38	4996.4		36.38	3337		36.38	4733.6		36.38	1230.24
				36.4	4923.3		36.4	3162.6		36.4	4663.5		36.4	1189.44
				36.42	4999.3		36.42	3148.7		36.42	4643.7		36.42	1189.68
				36.44	5109.9		36.44	3166.3		36.44	4644		36.44	1169.6
				36.46	5182.8		36.46	3159.1		36.46	4643.9		36.46	1132.72
				36.48	5124.9		36.48	3175.8		36.48	4611.2		36.48	1286.88
				36.5	5007.8		36.5	3224.7		36.5	4616.7		36.5	1181.12
				36.52	5018.2		36.52	3226.8		36.52	4620.2		36.52	1132.8
				36.54	5147.4		36.54	3191		36.54	4627.1		36.54	1178.88
				36.56	5171		36.56	3229.1		36.56	4697.9		36.56	1116.72
				36.58	5085.7		36.58	3216.7		36.58	4655.2		36.58	1120.48
				36.6	4989.9		36.6	3166.7		36.6	4645.6		36.6	1194.88
				36.62	4946.8		36.62	3129.5		36.62	4652.1		36.62	1262.96
				36.64	5051.9		36.64	3204.9		36.64	4587.3		36.64	1164.24
				36.66	5059		36.66	3200.1		36.66	4548.2		36.66	1171.28
				36.68	5090.2		36.68	3164.8		36.68	4595.8		36.68	1190.4
				36.7	5107.9		36.7	3177.2		36.7	4650.7		36.7	1206.56
				36.72	5052.3		36.72	3331		36.72	4604.3		36.72	1209.6
				36.74	5092.9		36.74	3235.1		36.74	4680.4		36.74	1167.2
				36.76	5087.9		36.76	3186.4		36.76	4646.4		36.76	1138.64
				36.78	5053.9		36.78	3205		36.78	4601.5		36.78	1145.44
				36.8	5007.4		36.8	3291.3		36.8	4625.7		36.8	1197.12
				36.82	4959.4		36.82	3223.5		36.82	4619.6		36.82	1174
				36.84	4975.2		36.84	3221.3		36.84	4637.2		36.84	1164.4
				36.86	4968.6		36.86	3202		36.86	4665.4		36.86	1178.56
				36.88	4911.8		36.88	3132.7		36.88	4684.4		36.88	1214.08
				36.9	4927.8		36.9	3087		36.9	4609.7		36.9	1218.32
				36.92	4929.8		36.92	3048		36.92	4620.1		36.92	1241.2
				36.94	4964.4		36.94	3077.1		36.94	4604.7		36.94	1170.16
				36.96	5028.8		36.96	3157.5		36.96	4551.6		36.96	1045.68
				36.98	5056.3		36.98	3154.4		36.98	4549.3		36.98	1150.48
				37	5042.2		37	3125.7		37	4585.2		37	1095.92
				37.02	5043.9		37.02	3129.4		37.02	4597.7		37.02	1103.6
				37.04	5050.5		37.04	3137.3		37.04	4585.4		37.04	1166.48
				37.06	5014.7		37.06	3062.6		37.06	4570.2		37.06	1176.8
				37.08	5039.5		37.08	3185.1		37.08	4594.3		37.08	1142.72
				37.1	5011.4		37.1	3182.2		37.1	4531.9		37.1	1158.88
				37.12	4985.3		37.12	3134.7		37.12	4470.9		37.12	1188.24
				37.14	5050		37.14	3194.1		37.14	4547.9		37.14	1167.52
				37.16	5036		37.16	3240.8		37.16	4588		37.16	1277.04
				37.18	5012.1		37.18	3251.4		37.18	4541.1		37.18	1445.12
				37.2	4992.6		37.2	3256.6		37.2	4488.7		37.2	1621.84
				37.22	4989.2		37.22	3284.2		37.22	4500.8		37.22	1775.6
				37.24	4993		37.24	3332.2		37.24	4495.4		37.24	2148.48
				37.26	4976.1		37.26	3410.9		37.26	4484.5		37.26	2401.68
				37.28	5019.9		37.28	3485.1		37.28	4516.7		37.28	2518.56
				37.3	5149		37.3	3539.6		37.3	4599.7		37.3	2461.04
				37.32	5204.6		37.32	3610.4		37.32	4587.5		37.32	2015.04
				37.34	5252.3		37.34	3888.1		37.34	4647.3		37.34	1880.16
				37.36	5320		37.36	4095.9		37.36	4685.8		37.36	1840.88
				37.38	5414.9		37.38	4159.9		37.38	4677.5		37.38	1784.16
				37.4	5527.7		37.4	4171.3		37.4	4650.9		37.4	1561.12
				37.42	5706.8		37.42	4190.6		37.42	4623.6		37.42	1375.68
				37.44	5737		37.44	4189.7		37.44	4665.5		37.44	1228.88
				37.46	5607.5		37.46	4136.3		37.46	4748.6		37.46	1137.36
				37.48	5395.8		37.48	3967.2		37.48	4773		37.48	1139.76
				37.5	5373.8		37.5	3677.5		37.5	4879.6		37.5	1139.44
				37.52	5351.8		37.52	3535.5		37.52	4903		37.52	1141.04
				37.54	5291.6		37.54	3486.5		37.54	4856.7		37.54	1141.12
				37.56	5165.9		37.56	3408.8		37.56	4786.6		37.56	1133.76
				37.58	5000.8		37.58	3343.8		37.58	4881		37.58	1114.56
				37.6	4949.6		37.6	3218.9		37.6	4940.3		37.6	1123.76
				37.62	4966		37.62	3085.7		37.62	4978.8		37.62	1153.52
				37.64	4994.9		37.64	3005.9		37.64	5013.7		37.64	1191.28
				37.66	4885.2		37.66	3241.2		37.66	5004.5		37.66	1150.4
				37.68	4893.1		37.68	3198.9		37.68	5004.8		37.68	1122
				37.7	4897		37.7	3105.4		37.7	4984.7		37.7	1059.6
				37.72	4843.6		37.72	3080.9		37.72	4922.5		37.72	951.84
				37.74	4899.9		37.74	2978		37.74	4786.2		37.74	934.16
				37.76	4938.9		37.76	3107.4		37.76	4718.7		37.76	1047.2
				37.78	4910.6		37.78	3178.8		37.78	4652.3		37.78	1099.12
				37.8	4829.8		37.8	3095.6		37.8	4578.3		37.8	1046
				37.82	4841.2		37.82	2911.3		37.82	4567.6		37.82	1008.16
				37.84	4873.3		37.84	3079.6		37.84	4570.5		37.84	1023.04
				37.86	4933.1		37.86	3164		37.86	4544.6		37.86	1098.08
				37.88	4955.9		37.88	3105.2		37.88	4514.8		37.88	1161.92
				37.9	4773.8		37.9	2997		37.9	4568.1		37.9	1029.12
				37.92	4882.1		37.92	3007		37.92	4595.1		37.92	1106.96
				37.94	4894.5		37.94	3016.9		37.94	4590.5		37.94	1136.72
				37.96	4860		37.96	3033		37.96	4551.1		37.96	1151.92
				37.98	4924		37.98	3086.3		37.98	4473.5		37.98	1251.28
				38	4869.9		38	3068.1		38	4426		38	1113.36
				38.02	4845.5		38.02	3023.1		38.02	4520.8		38.02	1030.88
				38.04	4875.7		38.04	3039		38.04	4603.3		38.04	1027.2
				38.06	4972.3		38.06	3184.7		38.06	4522.9		38.06	1106.64
				38.08	4912.9		38.08	2937.2		38.08	4552.6		38.08	1032.32
				38.1	4867.6		38.1	3067.2		38.1	4493.4		38.1	985.04
				38.12	4843.4		38.12	3208.2		38.12	4453		38.12	989.28
				38.14	4839.3		38.14	3144		38.14	4489.6		38.14	1058.56
				38.16	4809.6		38.16	3077.8		38.16	4496.5		38.16	1175.52
				38.18	4839.1		38.18	3055.3		38.18	4416.3		38.18	1194.96
				38.2	4848.1		38.2	3008.6		38.2	4387.6		38.2	1176.56
				38.22	4818.8		38.22	2950		38.22	4449.9		38.22	1173.76
				38.24	4817.2		38.24	3062.8		38.24	4528.3		38.24	1323.04
				38.26	4907		38.26	3091.9		38.26	4560.8		38.26	1412.56
				38.28	4924.4		38.28	3125.6		38.28	4504.8		38.28	1393.6
				38.3	4877.7		38.3	3161.3		38.3	4413		38.3	1290.08
				38.32	4895.2		38.32	3134.7		38.32	4455.7		38.32	1198.08
				38.34	4866.2		38.34	3135.4		38.34	4460.7		38.34	1206.32
				38.36	4927		38.36	3188.3		38.36	4445.4		38.36	1210.8
				38.38	5013.1		38.38	3269.5		38.38	4434.5		38.38	1198.24
				38.4	4988		38.4	3333.4		38.4	4465.7		38.4	1168.4
				38.42	4987.7		38.42	3227.1		38.42	4394.6		38.42	1209.28
				38.44	4979.6		38.44	3274.2		38.44	4461.1		38.44	1244.48
				38.46	4966.2		38.46	3314.2		38.46	4535.1		38.46	1216.56
				38.48	4950.9		38.48	3169.4		38.48	4470.6		38.48	1073.76
				38.5	4899.1		38.5	3234.9		38.5	4451.6		38.5	1003.68
				38.52	4884		38.52	3183.4		38.52	4481.6		38.52	988.8
				38.54	4854.8		38.54	3104.7		38.54	4514.1		38.54	996.48
				38.56	4793.8		38.56	3064.3		38.56	4520.7		38.56	1005.92
				38.58	4876.8		38.58	3092.5		38.58	4541.2		38.58	1038.8
				38.6	4848.6		38.6	2998.9		38.6	4581.1		38.6	1048.24
				38.62	4753.2		38.62	2983.5		38.62	4573		38.62	1019.6
				38.64	4661.1		38.64	3084.4		38.64	4518.2		38.64	967.6
				38.66	4830.2		38.66	3059.3		38.66	4568.4		38.66	998.72
				38.68	4839.4		38.68	3044.3		38.68	4404.5		38.68	980.72
				38.7	4853.6		38.7	3018.7		38.7	4355.9		38.7	988.64
				38.72	4887.1		38.72	2989.8		38.72	4458.6		38.72	998.24
				38.74	4858.2		38.74	2993.6		38.74	4569.8		38.74	883.76
				38.76	4792.6		38.76	3108.6		38.76	4523.7		38.76	967.76
				38.78	4779.7		38.78	3064.5		38.78	4467.8		38.78	958.72
				38.8	4790.5		38.8	2940.4		38.8	4470.3		38.8	927.84
				38.82	4750.9		38.82	2945.7		38.82	4615		38.82	1075.28
				38.84	4735.2		38.84	3051.8		38.84	4587.9		38.84	1041.84
				38.86	4733.9		38.86	3105.1		38.86	4528.3		38.86	1056.32
				38.88	4752.6		38.88	3083.8		38.88	4476.3		38.88	1131.84
				38.9	4796.8		38.9	2978.3		38.9	4468		38.9	1265.84
				38.92	4783.1		38.92	3086.5		38.92	4467.2		38.92	1348.08
				38.94	4821.6		38.94	3209.6		38.94	4435.6		38.94	1417.12
				38.96	4870.2		38.96	3234		38.96	4423.9		38.96	1421.36
				38.98	4908.5		38.98	3107		38.98	4464.1		38.98	1332.24
				39	5065.4		39	3174.8		39	4492.2		39	1248.8
				39.02	5031.8		39.02	3245.4		39.02	4450.4		39.02	1285.76
				39.04	4964.3		39.04	3281.9		39.04	4432.4		39.04	1268.32
				39.06	4938.1		39.06	3296.3		39.06	4461.9		39.06	1154.72
				39.08	4968.6		39.08	3447.9		39.08	4431.4		39.08	1157.2
				39.1	5021.5		39.1	3384.3		39.1	4402.9		39.1	1140.08
				39.12	5034.1		39.12	3353.2		39.12	4416.5		39.12	1089.68
				39.14	5010.3		39.14	3350.2		39.14	4464.6		39.14	1024
				39.16	5017.2		39.16	3146.1		39.16	4488.2		39.16	1011.84
				39.18	4960.2		39.18	3171.7		39.18	4523.2		39.18	1052.88
				39.2	4935.9		39.2	3190.8		39.2	4610.5		39.2	1042.08
				39.22	4920.5		39.22	3163.5		39.22	4686.8		39.22	989.76
				39.24	4840.6		39.24	3083.6		39.24	4619.8		39.24	946.48
				39.26	4771.4		39.26	3024.4		39.26	4671.3		39.26	960.08
				39.28	4748.9		39.28	2962.2		39.28	4580.7		39.28	1016.72
				39.3	4767.9		39.3	2921.4		39.3	4463.6		39.3	1034.32
				39.32	4818		39.32	2932.1		39.32	4478.2		39.32	918.64
				39.34	4818		39.34	2954.9		39.34	4533.8		39.34	986.88
				39.36	4800.1		39.36	2955.2		39.36	4555.7		39.36	905.28
				39.38	4765.9		39.38	2941.5		39.38	4549.6		39.38	863.92
				39.4	4724.3		39.4	2926.3		39.4	4524		39.4	989.84
				39.42	4774.5		39.42	2976.5		39.42	4524.8		39.42	980.64
				39.44	4708.6		39.44	2977		39.44	4401.9		39.44	1034.72
				39.46	4661		39.46	2917.2		39.46	4329		39.46	1034
				39.48	4699.2		39.48	2832.2		39.48	4366.6		39.48	961.76
				39.5	4827.9		39.5	2960.9		39.5	4363.6		39.5	1064.72
				39.52	4731.9		39.52	2970.1		39.52	4410.7		39.52	1002.8
				39.54	4700.2		39.54	2902.8		39.54	4435.8		39.54	948.56
				39.56	4767.7		39.56	2844.1		39.56	4444.4		39.56	951.36
				39.58	4760.9		39.58	3037.6		39.58	4526.6		39.58	1003.76
				39.6	4757.3		39.6	3008.8		39.6	4464.5		39.6	984.32
				39.62	4762.8		39.62	2985		39.62	4391.3		39.62	955.84
				39.64	4783.7		39.64	2973.3		39.64	4340.9		39.64	966.88
				39.66	4830.9		39.66	2910.1		39.66	4336.3		39.66	1094.8
				39.68	4821.2		39.68	2879.7		39.68	4409.3		39.68	1076.4
				39.7	4772.4		39.7	2861.4		39.7	4428.6		39.7	1009.52
				39.72	4720.7		39.72	2878.6		39.72	4407.6		39.72	964.32
				39.74	4710		39.74	2961.6		39.74	4377.1		39.74	1019.76
				39.76	4723.6		39.76	2967.3		39.76	4370.2		39.76	1034.56
				39.78	4706.7		39.78	3005.4		39.78	4324.9		39.78	1069.12
				39.8	4723.9		39.8	3027.2		39.8	4306.7		39.8	1084.64
				39.82	4811.9		39.82	2995.3		39.82	4366.3		39.82	1049.04
				39.84	4702.9		39.84	2964.8		39.84	4442.5		39.84	968.64
				39.86	4750.9		39.86	2954.7		39.86	4396.3		39.86	972
				39.88	4768.7		39.88	2951.4		39.88	4364.4		39.88	1004.8
				39.9	4694.3		39.9	2944.2		39.9	4399.9		39.9	1042.48
				39.92	4765.1		39.92	2912.3		39.92	4381.6		39.92	1111.36
				39.94	4772.3		39.94	2869.2		39.94	4396.4		39.94	1003.28
				39.96	4778.9		39.96	2810.8		39.96	4429.3		39.96	938.96
				39.98	4792.4		39.98	2775.6		39.98	4452.2		39.98	954.32
				40	4766.5		40	2908.1		40	4380.6		40	922.64
				40.02	4746.5		40.02	2915.5		40.02	4359.8		40.02	933.2
				40.04	4733		40.04	2889.4		40.04	4367.5		40.04	916.24
				40.06	4751.7		40.06	2874.3		40.06	4373.6		40.06	894.24
				40.08	4859.1		40.08	2929.9		40.08	4321.8		40.08	943.52
				40.1	4770.4		40.1	3032.7		40.1	4388.5		40.1	1022.24
				40.12	4774.8		40.12	3027.8		40.12	4422.2		40.12	1025.92
				40.14	4805.2		40.14	2989.4		40.14	4429.5		40.14	970.48
				40.16	4735.9		40.16	3037.4		40.16	4437.9		40.16	890.64
				40.18	4816.9		40.18	3031.2		40.18	4416.2		40.18	964.8
				40.2	4739.8		40.2	2993.1		40.2	4403.9		40.2	981.76
				40.22	4647.3		40.22	2916.7		40.22	4380		40.22	963.84
				40.24	4667		40.24	2807.2		40.24	4329.3		40.24	938.8
				40.26	4728.6		40.26	2852.9		40.26	4314.8		40.26	997.28
				40.28	4761.2		40.28	2913.7		40.28	4317.2		40.28	977.44
				40.3	4769.5		40.3	2914.1		40.3	4331		40.3	945.2
				40.32	4759.3		40.32	2831.8		40.32	4356.9		40.32	944.32
				40.34	4753.2		40.34	2812		40.34	4420.1		40.34	1020.48
				40.36	4693.2		40.36	2943.2		40.36	4411.2		40.36	980.24
				40.38	4671.2		40.38	3000.5		40.38	4414.7		40.38	956.08
				40.4	4695.2		40.4	2935.3		40.4	4448.8		40.4	975.84
				40.42	4673.2		40.42	2860.7		40.42	4470.8		40.42	970.4
				40.44	4732		40.44	2932.2		40.44	4355.9		40.44	991.52
				40.46	4760.9		40.46	2937.5		40.46	4341		40.46	985.68
				40.48	4742.3		40.48	2884.2		40.48	4416.6		40.48	970.96
				40.5	4687.5		40.5	2889.6		40.5	4449.3		40.5	1014.8
				40.52	4725.6		40.52	2880.2		40.52	4364.6		40.52	1041.92
				40.54	4692		40.54	2922.1		40.54	4367.5		40.54	1013.68
				40.56	4648.5		40.56	2998.2		40.56	4382.1		40.56	970.96
				40.58	4708.7		40.58	3074.4		40.58	4269.4		40.58	978.24
				40.6	4695.8		40.6	2962.7		40.6	4374.3		40.6	958.72
				40.62	4746.8		40.62	2940.2		40.62	4365.9		40.62	959.28
				40.64	4770.9		40.64	2894.2		40.64	4317.4		40.64	944.96
				40.66	4692.1		40.66	2728.9		40.66	4304.7		40.66	887.76
				40.68	4771.3		40.68	2802		40.68	4297.9		40.68	921.84
				40.7	4717.2		40.7	2817		40.7	4286		40.7	944.96
				40.72	4717.7		40.72	2813.3		40.72	4300.4		40.72	968.08
				40.74	4847.4		40.74	2823		40.74	4350.9		40.74	991.68
				40.76	4801.7		40.76	2912.9		40.76	4370		40.76	964.88
				40.78	4803.4		40.78	2913.4		40.78	4318.8		40.78	1033.6
				40.8	4771.6		40.8	2928.8		40.8	4353.2		40.8	1020.48
				40.82	4704.6		40.82	2978.4		40.82	4464.9		40.82	917.28
				40.84	4720.6		40.84	2980.7		40.84	4377.3		40.84	964.8
				40.86	4637.7		40.86	2894.4		40.86	4419.6		40.86	904.32
				40.88	4643.6		40.88	2878		40.88	4395.8		40.88	879.92
				40.9	4712.7		40.9	2923		40.9	4322.8		40.9	913.28
				40.92	4680		40.92	2923		40.92	4348.6		40.92	980.32
				40.94	4680.5		40.94	2943.1		40.94	4353.1		40.94	962.56
				40.96	4717.4		40.96	2941.6		40.96	4317.7		40.96	946.56
				40.98	4730.7		40.98	2900.1		40.98	4294.3		40.98	949.84
				41	4627.1		41	2798		41	4365.9		41	984.56
				41.02	4641		41.02	2863		41.02	4458.1		41.02	954.88
				41.04	4677		41.04	2862		41.04	4432.4		41.04	959.2
				41.06	4699.4		41.06	2839.4		41.06	4371.3		41.06	966.88
				41.08	4678		41.08	2848.5		41.08	4359.3		41.08	947.76
				41.1	4678.8		41.1	2929.2		41.1	4305.2		41.1	1017.2
				41.12	4691.6		41.12	2920.8		41.12	4333.2		41.12	959.84
				41.14	4673		41.14	2871.2		41.14	4372.1		41.14	899.44
				41.16	4609		41.16	2825.5		41.16	4385.4		41.16	906.32
				41.18	4619.6		41.18	2907		41.18	4455.5		41.18	896.56
				41.2	4666.5		41.2	2877.5		41.2	4384.4		41.2	927.6
				41.22	4683.5		41.22	2871.3		41.22	4350.9		41.22	979.6
				41.24	4672		41.24	2914.9		41.24	4397.4		41.24	1019.2
				41.26	4757.3		41.26	2888.3		41.26	4393.6		41.26	930.24
				41.28	4707.7		41.28	2898.1		41.28	4377.6		41.28	946.72
				41.3	4704.9		41.3	2918		41.3	4391.9		41.3	979.44
				41.32	4756		41.32	2932.4		41.32	4432.8		41.32	997.68
				41.34	4765.1		41.34	2915.7		41.34	4464.8		41.34	975.76
				41.36	4763.9		41.36	2875.6		41.36	4455		41.36	984
				41.38	4749.6		41.38	2841.4		41.38	4401.6		41.38	948.32
				41.4	4729.4		41.4	2836.9		41.4	4336.7		41.4	922.32
				41.42	4716.5		41.42	2894.8		41.42	4313.9		41.42	1009.44
				41.44	4781.9		41.44	2906.5		41.44	4343		41.44	960.64
				41.46	4732.4		41.46	2872.9		41.46	4366.4		41.46	994.56
				41.48	4684.6		41.48	2860.8		41.48	4391.5		41.48	1027.76
				41.5	4766.5		41.5	2933		41.5	4426.5		41.5	966.4
				41.52	4833.5		41.52	2800.5		41.52	4361		41.52	965.76
				41.54	4757.9		41.54	2798.7		41.54	4335.5		41.54	965.2
				41.56	4676.7		41.56	2927.9		41.56	4344.8		41.56	925.2
				41.58	4674		41.58	3137.7		41.58	4373.6		41.58	844.32
				41.6	4649.6		41.6	2942.7		41.6	4308.9		41.6	972.88
				41.62	4631.1		41.62	2811.7		41.62	4271.1		41.62	933.36
				41.64	4651.3		41.64	2819.6		41.64	4267.9		41.64	882.56
				41.66	4700.2		41.66	2933.9		41.66	4299		41.66	874.56
				41.68	4659.8		41.68	2836.4		41.68	4347.8		41.68	847.68
				41.7	4666.9		41.7	2855.5		41.7	4368.7		41.7	864.96
				41.72	4687.6		41.72	2881.9		41.72	4347.2		41.72	882.64
				41.74	4715		41.74	2869.9		41.74	4302.1		41.74	908.88
				41.76	4753.8		41.76	2767.1		41.76	4297.5		41.76	999.12
				41.78	4732.9		41.78	2840.9		41.78	4325.5		41.78	978.88
				41.8	4727.2		41.8	2927.8		41.8	4313		41.8	995.52
				41.82	4733.2		41.82	2971.2		41.82	4282.2		41.82	1002.64
				41.84	4726.3		41.84	2911.8		41.84	4290.6		41.84	883.2
				41.86	4654.9		41.86	2865.4		41.86	4449.3		41.86	947.84
				41.88	4630.9		41.88	2854.4		41.88	4446.1		41.88	1047.76
				41.9	4643.7		41.9	2864		41.9	4360.3		41.9	1090.48
				41.92	4671.9		41.92	2877.5		41.92	4300.7		41.92	986.48
				41.94	4593.4		41.94	2980.3		41.94	4276.3		41.94	934.64
				41.96	4641		41.96	2924.5		41.96	4289.3		41.96	948.24
				41.98	4695.9		41.98	2862.9		41.98	4332.1		41.98	967.68
				42	4671.1		42	2895.6		42	4386.5		42	953.2
				42.02	4566		42.02	2890.3		42.02	4313.4		42.02	948.32
				42.04	4583.4		42.04	2908.2		42.04	4289.6		42.04	892.4
				42.06	4636.2		42.06	2886.4		42.06	4299.4		42.06	883.68
				42.08	4674.3		42.08	2827		42.08	4337.9		42.08	952.08
				42.1	4640.1		42.1	2893.3		42.1	4417.8		42.1	1017.28
				42.12	4609.6		42.12	2873		42.12	4380		42.12	940.08
				42.14	4616.4		42.14	2918.1		42.14	4329.6		42.14	898.4
				42.16	4660		42.16	2997.6		42.16	4288.1		42.16	930.16
				42.18	4711.1		42.18	2888.6		42.18	4232.5		42.18	1002.08
				42.2	4619.4		42.2	2871.3		42.2	4291.3		42.2	957.12
				42.22	4650.3		42.22	2854.2		42.22	4361.3		42.22	896.08
				42.24	4744.3		42.24	2854.4		42.24	4397.6		42.24	868
				42.26	4714.6		42.26	2929.8		42.26	4345.9		42.26	936.24
				42.28	4725.2		42.28	2916.7		42.28	4419.3		42.28	945.76
				42.3	4676.1		42.3	2855.1		42.3	4364.3		42.3	951.04
				42.32	4612.7		42.32	2834.6		42.32	4293.4		42.32	930.48
				42.34	4596.2		42.34	2954.6		42.34	4356.9		42.34	856.4
				42.36	4633.5		42.36	2886.8		42.36	4343.2		42.36	927.04
				42.38	4659.8		42.38	2868.1		42.38	4317.9		42.38	955.12
				42.4	4669.8		42.4	2851.2		42.4	4316.9		42.4	945.76
				42.42	4663.1		42.42	2807.5		42.42	4353.9		42.42	911.68
				42.44	4679.1		42.44	2845.6		42.44	4247.3		42.44	954.96
				42.46	4736.4		42.46	2919.3		42.46	4319.1		42.46	922.88
				42.48	4751.2		42.48	2941.2		42.48	4356.1		42.48	908.08
				42.5	4704.7		42.5	2891.5		42.5	4291.1		42.5	942.24
				42.52	4726		42.52	2902.9		42.52	4339.1		42.52	947.12
				42.54	4738.1		42.54	2953.4		42.54	4392.7		42.54	866.64
				42.56	4709.4		42.56	2933		42.56	4353.2		42.56	861.12
				42.58	4667.5		42.58	2846.7		42.58	4242.6		42.58	932.56
				42.6	4733.7		42.6	2818.5		42.6	4229.6		42.6	931.36
				42.62	4692.7		42.62	2800.3		42.62	4326		42.62	884.8
				42.64	4673.6		42.64	2747.6		42.64	4294.9		42.64	876
				42.66	4681.9		42.66	2721.4		42.66	4216.3		42.66	873.44
				42.68	4685.8		42.68	2859.2		42.68	4329.8		42.68	786.32
				42.7	4626.8		42.7	2902.9		42.7	4307		42.7	908.56
				42.72	4612.5		42.72	2930.8		42.72	4341.5		42.72	907.2
				42.74	4639.3		42.74	2955.5		42.74	4381.2		42.74	873.76
				42.76	4691.9		42.76	2985.9		42.76	4343.1		42.76	954.16
				42.78	4679.1		42.78	2932.8		42.78	4311.1		42.78	876.64
				42.8	4685.9		42.8	2922.3		42.8	4264		42.8	933.28
				42.82	4651.3		42.82	2872.9		42.82	4242.4		42.82	977.04
				42.84	4543.7		42.84	2731.1		42.84	4279.9		42.84	904.08
				42.86	4642		42.86	2698.3		42.86	4382		42.86	1002.24
				42.88	4661.9		42.88	2744.5		42.88	4370.5		42.88	930.96
				42.9	4676.1		42.9	2858.7		42.9	4290		42.9	854.48
				42.92	4700.3		42.92	2995.8		42.92	4199.2		42.92	852.4
				42.94	4593.7		42.94	2901.3		42.94	4327.2		42.94	889.6
				42.96	4662		42.96	2876.9		42.96	4357.5		42.96	979.76
				42.98	4690.2		42.98	2887.6		42.98	4351.6		42.98	994.16
				43	4648.5		43	2883.6		43	4317.9		43	927.68
				43.02	4673.7		43.02	2726		43.02	4217.4		43.02	908.16
				43.04	4724.5		43.04	2757.2		43.04	4250.9		43.04	836.96
				43.06	4705.5		43.06	2864.6		43.06	4215.9		43.06	834.64
				43.08	4656.1		43.08	2958.7		43.08	4171.7		43.08	887.76
				43.1	4698		43.1	2890.9		43.1	4324		43.1	920.08
				43.12	4705.9		43.12	2815.3		43.12	4311		43.12	855.12
				43.14	4702.4		43.14	2876.8		43.14	4274.3		43.14	873.68
				43.16	4711.9		43.16	2972.9		43.16	4242.2		43.16	914.64
				43.18	4764.4		43.18	2949.3		43.18	4236.1		43.18	875.6
				43.2	4737.1		43.2	2952		43.2	4315.1		43.2	942.08
				43.22	4695.6		43.22	2849.6		43.22	4361.1		43.22	919.92
				43.24	4643.5		43.24	2771.9		43.24	4345.7		43.24	892.08
				43.26	4592.6		43.26	2822		43.26	4259.6		43.26	930.64
				43.28	4704.5		43.28	2782.4		43.28	4332.7		43.28	984.32
				43.3	4642.5		43.3	2720.4		43.3	4350.3		43.3	979.52
				43.32	4582.3		43.32	2704.8		43.32	4344.2		43.32	954.72
				43.34	4614.6		43.34	2766.5		43.34	4325.8		43.34	926.56
				43.36	4692.3		43.36	2852.6		43.36	4252		43.36	862.56
				43.38	4729.3		43.38	2881.5		43.38	4263.7		43.38	865.12
				43.4	4672.5		43.4	2899		43.4	4309		43.4	867.84
				43.42	4562.3		43.42	2917		43.42	4344.2		43.42	865.44
				43.44	4622.5		43.44	2923.1		43.44	4269.6		43.44	925.12
				43.46	4589.2		43.46	2783.4		43.46	4225.7		43.46	870.32
				43.48	4601.1		43.48	2759.3		43.48	4269.1		43.48	845.76
				43.5	4639.4		43.5	2832.3		43.5	4343.8		43.5	861.92
				43.52	4598.3		43.52	2842.2		43.52	4295.9		43.52	877.2
				43.54	4592.9		43.54	2859.8		43.54	4242.3		43.54	831.92
				43.56	4634		43.56	2845.3		43.56	4286.1		43.56	874.48
				43.58	4664.7		43.58	2827.4		43.58	4354.4		43.58	941.28
				43.6	4602.2		43.6	2852.5		43.6	4328.5		43.6	921.2
				43.62	4641.3		43.62	2854.5		43.62	4319.8		43.62	907.04
				43.64	4666.7		43.64	2827.6		43.64	4302.3		43.64	916.64
				43.66	4650.2		43.66	2830.4		43.66	4294.7		43.66	877.28
				43.68	4574.5		43.68	2905.1		43.68	4311.9		43.68	739.84
				43.7	4561.5		43.7	2786.3		43.7	4284.5		43.7	890.32
				43.72	4589.6		43.72	2826.1		43.72	4254.3		43.72	922.8
				43.74	4575.8		43.74	2854.9		43.74	4290.1		43.74	895.52
				43.76	4508.7		43.76	2785.9		43.76	4393.3		43.76	855.04
				43.78	4681.5		43.78	2725.7		43.78	4259.3		43.78	892.8
				43.8	4665.1		43.8	2814		43.8	4221.4		43.8	935.92
				43.82	4616.9		43.82	2866.1		43.82	4260		43.82	952.8
				43.84	4593.9		43.84	2840.1		43.84	4326		43.84	931.6
				43.86	4593.1		43.86	2840.9		43.86	4246		43.86	870
				43.88	4634.4		43.88	2848.8		43.88	4262.5		43.88	931.76
				43.9	4586.7		43.9	2804.7		43.9	4318.5		43.9	944.88
				43.92	4527.1		43.92	2758.5		43.92	4348.7		43.92	906.48
				43.94	4715.3		43.94	2863.6		43.94	4222.3		43.94	899.76
				43.96	4670.9		43.96	2830		43.96	4213.1		43.96	852.56
				43.98	4589.8		43.98	2838.8		43.98	4281.4		43.98	885.52
				44	4551.5		44	2864.6		44	4354.6		44	937.44
				44.02	4644.4		44.02	2838.7		44.02	4328.7		44.02	894.8
				44.04	4699.6		44.04	2821		44.04	4140		44.04	887.68
				44.06	4610.6		44.06	2807		44.06	4173.4		44.06	841.84
				44.08	4518.2		44.08	2812.7		44.08	4280.7		44.08	840.96
				44.1	4558.3		44.1	2850		44.1	4304.2		44.1	959.6
				44.12	4567.4		44.12	2818.7		44.12	4279		44.12	947.44
				44.14	4621.5		44.14	2769.4		44.14	4240.8		44.14	906.72
				44.16	4643.6		44.16	2741		44.16	4227.4		44.16	890.4
				44.18	4593.1		44.18	2758.1		44.18	4256.2		44.18	921.28
				44.2	4541.4		44.2	2823.6		44.2	4269.2		44.2	909.76
				44.22	4509.2		44.22	2713.1		44.22	4267.2		44.22	908.64
				44.24	4557.7		44.24	2700.7		44.24	4293.6		44.24	906.48
				44.26	4678.2		44.26	2839.3		44.26	4336.6		44.26	900.32
				44.28	4724.6		44.28	2886.5		44.28	4269.6		44.28	897.28
				44.3	4669.8		44.3	2827.3		44.3	4246.8		44.3	883.44
				44.32	4587.9		44.32	2800.1		44.32	4209		44.32	910.16
				44.34	4531.5		44.34	2822.1		44.34	4178.3		44.34	952.4
				44.36	4593.9		44.36	2854.8		44.36	4249.1		44.36	913.44
				44.38	4570.4		44.38	2942.5		44.38	4258.7		44.38	899.12
				44.4	4566		44.4	2836		44.4	4247.9		44.4	867.44
				44.42	4582.9		44.42	2673.8		44.42	4226.7		44.42	840.96
				44.44	4604.2		44.44	2730.9		44.44	4203.8		44.44	864.72
				44.46	4624.8		44.46	2796.1		44.46	4200.8		44.46	877.92
				44.48	4601.8		44.48	2747.2		44.48	4195		44.48	858.64
				44.5	4561.7		44.5	2702.8		44.5	4219.6		44.5	866.08
				44.52	4536.4		44.52	2788.3		44.52	4303.7		44.52	957.6
				44.54	4592		44.54	2882		44.54	4250.4		44.54	957.6
				44.56	4564.7		44.56	2890		44.56	4200.9		44.56	973.6
				44.58	4566.8		44.58	2808.5		44.58	4207.5		44.58	933.36
				44.6	4657		44.6	2670		44.6	4287.8		44.6	815.76
				44.62	4668.4		44.62	2810.1		44.62	4273.3		44.62	887.6
				44.64	4563.4		44.64	2742.6		44.64	4212.9		44.64	861.2
				44.66	4506.5		44.66	2710.1		44.66	4205.9		44.66	837.6
				44.68	4535.2		44.68	2768.1		44.68	4271		44.68	860.72
				44.7	4495.6		44.7	2693.5		44.7	4298.4		44.7	936.88
				44.72	4470		44.72	2818.7		44.72	4223		44.72	896.32
				44.74	4483.2		44.74	2841.4		44.74	4177		44.74	886.16
				44.76	4521.7		44.76	2758.3		44.76	4179.5		44.76	908.8
				44.78	4530.1		44.78	2774.3		44.78	4191.7		44.78	866.08
				44.8	4606.6		44.8	2863.8		44.8	4218.2		44.8	814.72
				44.82	4698.2		44.82	2838.6		44.82	4223.4		44.82	839.2
				44.84	4741.2		44.84	2765.6		44.84	4224.6		44.84	907.6
				44.86	4637.7		44.86	2805.2		44.86	4260.4		44.86	944.72
				44.88	4549.4		44.88	2849.2		44.88	4306.4		44.88	842.24
				44.9	4597.2		44.9	2792.2		44.9	4293.7		44.9	893.2
				44.92	4661.7		44.92	2711		44.92	4309.6		44.92	978.56
				44.94	4605.9		44.94	2698.7		44.94	4445.4		44.94	954.48
				44.96	4537.4		44.96	2867		44.96	4219.2		44.96	1059.92
				44.98	4550.7		44.98	2982.3		44.98	4164.8		44.98	1155.84
				45	4619.8		45	3000.4		45	4214		45	1284.96
				45.02	4701.9		45.02	2920.6		45.02	4299.8		45.02	1497.12
				45.04	4545.1		45.04	3071.4		45.04	4245.8		45.04	2012
				45.06	4536.5		45.06	3076.2		45.06	4216.7		45.06	2579.92
				45.08	4638		45.08	3068.8		45.08	4253.7		45.08	3250.96
				45.1	4810.8		45.1	3142.7		45.1	4331.1		45.1	3919.2
				45.12	4940.3		45.12	3474.8		45.12	4215.3		45.12	3907.6
				45.14	5045.3		45.14	3684.4		45.14	4262.8		45.14	3169.44
				45.16	5198.8		45.16	4017.6		45.16	4368.5		45.16	2580.56
				45.18	5420.8		45.18	4457.9		45.18	4449.1		45.18	2350.24
				45.2	5711.7		45.2	4754.1		45.2	4338.6		45.2	2397.76
				45.22	5916.3		45.22	4908.7		45.22	4497.3		45.22	2491.12
				45.24	6086.2		45.24	4984.4		45.24	4605.3		45.24	2319.76
				45.26	6184.2		45.26	4995.9		45.26	4647.3		45.26	1913.84
				45.28	6127.1		45.28	4953.3		45.28	4683.1		45.28	1415.44
				45.3	5927.9		45.3	4752		45.3	4778		45.3	1184.08
				45.32	5649.8		45.32	4393.2		45.32	4853.6		45.32	1009.04
				45.34	5455.7		45.34	4068.8		45.34	4920.7		45.34	906.56
				45.36	5524.6		45.36	3998.6		45.36	4998.9		45.36	907.76
				45.38	5342.6		45.38	3807.4		45.38	5247.1		45.38	985.76
				45.4	5216.7		45.4	3583.5		45.4	5327.2		45.4	928.8
				45.42	5060.5		45.42	3350.6		45.42	5353.4		45.42	838.24
				45.44	4821.2		45.44	3129.5		45.44	5415.1		45.44	794.32
				45.46	4662.8		45.46	2946.7		45.46	5519.5		45.46	816.88
				45.48	4647.6		45.48	2907.8		45.48	5397.7		45.48	885.92
				45.5	4657.9		45.5	2893.5		45.5	5243.2		45.5	933.36
				45.52	4625		45.52	2849.8		45.52	5144.3		45.52	929.28
				45.54	4478		45.54	2794.2		45.54	5077.3		45.54	889.68
				45.56	4504.5		45.56	2712.5		45.56	5058.8		45.56	914.72
				45.58	4524.7		45.58	2730.3		45.58	4999.4		45.58	905.92
				45.6	4516.6		45.6	2807.1		45.6	4895.4		45.6	863.68
				45.62	4577.5		45.62	2692.1		45.62	4818.4		45.62	883.2
				45.64	4518.9		45.64	2625.9		45.64	4733.5		45.64	839.12
				45.66	4484.3		45.66	2679.9		45.66	4645.3		45.66	826.96
				45.68	4507.8		45.68	2771.3		45.68	4552.4		45.68	861.2
				45.7	4610.6		45.7	2712.6		45.7	4450.3		45.7	939.2
				45.72	4500.5		45.72	2785.4		45.72	4330.4		45.72	852
				45.74	4501.6		45.74	2788.4		45.74	4308.8		45.74	816.72
				45.76	4549.5		45.76	2756.8		45.76	4334		45.76	795.6
				45.78	4535		45.78	2753		45.78	4331		45.78	722.48
				45.8	4535.8		45.8	2823		45.8	4139.3		45.8	846
				45.82	4503.1		45.82	2817.8		45.82	4151.1		45.82	856.8
				45.84	4472.1		45.84	2755.8		45.84	4234.9		45.84	807.12
				45.86	4470.8		45.86	2664.1		45.86	4277.6		45.86	754.16
				45.88	4483.7		45.88	2699.1		45.88	4237.2		45.88	883.92
				45.9	4469.4		45.9	2798.4		45.9	4224.7		45.9	870.8
				45.92	4487.1		45.92	2798.9		45.92	4228		45.92	813.76
				45.94	4536.2		45.94	2661.4		45.94	4232.4		45.94	779.2
				45.96	4422		45.96	2664.4		45.96	4185.9		45.96	865.12
				45.98	4460.3		45.98	2700.1		45.98	4225		45.98	842.24
				46	4527		46	2719.7		46	4241.8		46	820.32
				46.02	4551.7		46.02	2716.8		46.02	4224.7		46.02	829.12
				46.04	4423.8		46.04	2721.4		46.04	4250.6		46.04	852.88
				46.06	4568.4		46.06	2586.4		46.06	4130.3		46.06	789.84
				46.08	4610.4		46.08	2608.4		46.08	4133.9		46.08	773.92
				46.1	4548.3		46.1	2756.1		46.1	4228.5		46.1	802.08
				46.12	4520.9		46.12	2851.3		46.12	4243		46.12	817.36
				46.14	4510.5		46.14	2809.9		46.14	4168.2		46.14	772.56
				46.16	4506.1		46.16	2753.4		46.16	4161		46.16	787.76
				46.18	4535.1		46.18	2695.1		46.18	4196.8		46.18	810.48
				46.2	4634.1		46.2	2639.5		46.2	4225.7		46.2	758.08
				46.22	4506		46.22	2684.3		46.22	4292.4		46.22	740.08
				46.24	4479.5		46.24	2740.8		46.24	4239.2		46.24	795.12
				46.26	4486.2		46.26	2742.8		46.26	4170.7		46.26	831.12
				46.28	4464.2		46.28	2648		46.28	4171		46.28	777.68
				46.3	4428.4		46.3	2687.6		46.3	4092.5		46.3	794.08
				46.32	4440.4		46.32	2687.3		46.32	4058.5		46.32	830.8
				46.34	4463.2		46.34	2718.2		46.34	4135.8		46.34	856.8
				46.36	4487.9		46.36	2796.3		46.36	4307		46.36	849.52
				46.38	4593.8		46.38	2763.6		46.38	4200.4		46.38	770.32
				46.4	4545.6		46.4	2743		46.4	4209.4		46.4	752.96
				46.42	4488.8		46.42	2685.8		46.42	4187.9		46.42	749.6
				46.44	4459.9		46.44	2616.9		46.44	4123.5		46.44	741.6
				46.46	4413.5		46.46	2691.6		46.46	4155.5		46.46	718.4
				46.48	4439.8		46.48	2710.5		46.48	4095.1		46.48	735.68
				46.5	4521.2		46.5	2725		46.5	4111		46.5	745.04
				46.52	4598.5		46.52	2755.1		46.52	4184.6		46.52	744.08
				46.54	4545.2		46.54	2823.6		46.54	4199.8		46.54	747.68
				46.56	4491.9		46.56	2698.5		46.56	4229.8		46.56	775.52
				46.58	4486.7		46.58	2651.8		46.58	4198.9		46.58	786.48
				46.6	4509.7		46.6	2710.8		46.6	4133		46.6	807.52
				46.62	4525.7		46.62	2876		46.62	4079		46.62	881.84
				46.64	4438.5		46.64	2727.9		46.64	4140.8		46.64	774.88
				46.66	4446.7		46.66	2751.9		46.66	4190		46.66	767.76
				46.68	4516.4		46.68	2773.8		46.68	4176.6		46.68	780.56
				46.7	4600		46.7	2642		46.7	4068.3		46.7	741.6
				46.72	4459.8		46.72	2712.1		46.72	4075.1		46.72	798.32
				46.74	4442		46.74	2762.7		46.74	4181.5		46.74	775.76
				46.76	4427.8		46.76	2768.6		46.76	4255.8		46.76	754.48
				46.78	4375.4		46.78	2717.6		46.78	4230		46.78	772.56
				46.8	4495		46.8	2627		46.8	4172.1		46.8	762.16
				46.82	4476		46.82	2697.8		46.82	4156.4		46.82	770.08
				46.84	4465.2		46.84	2719.5		46.84	4143.8		46.84	762.24
				46.86	4497.9		46.86	2669.8		46.86	4147.2		46.86	741.28
				46.88	4503.2		46.88	2765.8		46.88	4275.9		46.88	768.72
				46.9	4478.1		46.9	2676.8		46.9	4221.7		46.9	734.88
				46.92	4446.4		46.92	2626.7		46.92	4140.6		46.92	733.12
				46.94	4424.4		46.94	2647.6		46.94	4100.9		46.94	760.8
				46.96	4439.7		46.96	2703.1		46.96	4189.3		46.96	764.48
				46.98	4482		46.98	2716.3		46.98	4192.1		46.98	828.72
				47	4490.4		47	2685.3		47	4198.2		47	769.12
				47.02	4495.8		47.02	2643.8		47.02	4172		47.02	677.76
				47.04	4554.5		47.04	2643		47.04	4046.3		47.04	722.8
				47.06	4546.4		47.06	2628.9		47.06	4151.3		47.06	813.6
				47.08	4493.7		47.08	2640.6		47.08	4179.9		47.08	825.04
				47.1	4451.4		47.1	2682.4		47.1	4192.7		47.1	809.6
				47.12	4465.3		47.12	2749.1		47.12	4251		47.12	820.96
				47.14	4357.9		47.14	2636.4		47.14	4193.1		47.14	825.2
				47.16	4369.2		47.16	2577		47.16	4232.5		47.16	840.48
				47.18	4394.9		47.18	2587		47.18	4237.9		47.18	834.32
				47.2	4385.9		47.2	2662.6		47.2	4152.9		47.2	792.32
				47.22	4479.6		47.22	2690		47.22	4194.1		47.22	761.84
				47.24	4485.7		47.24	2707.9		47.24	4155.9		47.24	780.48
				47.26	4491		47.26	2713.1		47.26	4141.9		47.26	805.04
				47.28	4514.5		47.28	2702.2		47.28	4173.2		47.28	803.52
				47.3	4492.5		47.3	2664.8		47.3	4167.8		47.3	708.48
				47.32	4493.5		47.32	2681.5		47.32	4207.5		47.32	796.88
				47.34	4491.6		47.34	2690.4		47.34	4222.7		47.34	820.8
				47.36	4499.7		47.36	2680.4		47.36	4201.6		47.36	766.96
				47.38	4567.5		47.38	2659		47.38	4153.6		47.38	747.44
				47.4	4563		47.4	2569.5		47.4	4160.7		47.4	796.32
				47.42	4490.9		47.42	2539.5		47.42	4203.8		47.42	811.6
				47.44	4401.2		47.44	2558.8		47.44	4236		47.44	811.76
				47.46	4373		47.46	2587		47.46	4185.7		47.46	845.2
				47.48	4394.8		47.48	2584.3		47.48	4114.2		47.48	790.56
				47.5	4426.3		47.5	2619.3		47.5	4137.7		47.5	779.92
				47.52	4448.5		47.52	2666.3		47.52	4182.9		47.52	776
				47.54	4444.7		47.54	2696.2		47.54	4170.4		47.54	739.84
				47.56	4472.9		47.56	2703.8		47.56	4146.8		47.56	854.96
				47.58	4452.8		47.58	2673.4		47.58	4157.4		47.58	802
				47.6	4421.1		47.6	2663.7		47.6	4147.3		47.6	717.92
				47.62	4406.9		47.62	2706.9		47.62	4092.3		47.62	701.84
				47.64	4451.8		47.64	2740.4		47.64	4107.6		47.64	823.68
				47.66	4487.3		47.66	2748.6		47.66	4101.6		47.66	777.2
				47.68	4466.7		47.68	2735		47.68	4117.5		47.68	732.88
				47.7	4410.8		47.7	2693.3		47.7	4159.3		47.7	767.12
				47.72	4510.5		47.72	2587.5		47.72	4161.6		47.72	907.28
				47.74	4525.1		47.74	2693.4		47.74	4186.2		47.74	863.76
				47.76	4495.4		47.76	2730.2		47.76	4193.2		47.76	830.08
				47.78	4442.1		47.78	2680.6		47.78	4172.7		47.78	811.12
				47.8	4394.9		47.8	2688.2		47.8	4123.2		47.8	688
				47.82	4436.4		47.82	2631		47.82	4137.1		47.82	746.16
				47.84	4442.9		47.84	2627.1		47.84	4153.5		47.84	773.52
				47.86	4405.9		47.86	2654.4		47.86	4164.8		47.86	780.4
				47.88	4338.9		47.88	2648.3		47.88	4171.7		47.88	832.16
				47.9	4464.2		47.9	2678.6		47.9	4102		47.9	753.36
				47.92	4434		47.92	2688.5		47.92	4111.3		47.92	737.68
				47.94	4372.6		47.94	2704.6		47.94	4153.8		47.94	756.4
				47.96	4431.3		47.96	2753.7		47.96	4169.6		47.96	769.36
				47.98	4447.3		47.98	2564.8		47.98	4091.9		47.98	892.48
				48	4420.3		48	2583.1		48	4151.1		48	840.4
				48.02	4408.8		48.02	2648.5		48.02	4190.1		48.02	737.28
				48.04	4442.1		48.04	2646.4		48.04	4113.9		48.04	676.48
				48.06	4391.8		48.06	2574.8		48.06	4100.2		48.06	703.28
				48.08	4407.4		48.08	2583.7		48.08	4170.5		48.08	742.24
				48.1	4420.5		48.1	2624.4		48.1	4204.4		48.1	758.72
				48.12	4411.6		48.12	2672.2		48.12	4157.2		48.12	744.72
				48.14	4437.5		48.14	2709.5		48.14	4072.7		48.14	738.64
				48.16	4385.4		48.16	2749.4		48.16	4067.4		48.16	763.28
				48.18	4381.3		48.18	2756.1		48.18	4090.6		48.18	783.68
				48.2	4423.5		48.2	2732.2		48.2	4116.8		48.2	776.48
				48.22	4406		48.22	2713.1		48.22	4110.7		48.22	699.12
				48.24	4434.4		48.24	2750.9		48.24	4116.1		48.24	722.32
				48.26	4468.2		48.26	2727.6		48.26	4147		48.26	754.72
				48.28	4501.4		48.28	2671		48.28	4152		48.28	760.88
				48.3	4533.3		48.3	2663.4		48.3	4033.1		48.3	699.92
				48.32	4488.1		48.32	2603.1		48.32	4129.6		48.32	767.84
				48.34	4434.2		48.34	2609.5		48.34	4179.2		48.34	710.8
				48.36	4410.2		48.36	2660.9		48.36	4177.5		48.36	639.84
				48.38	4454.2		48.38	2721.1		48.38	4139		48.38	698.48
				48.4	4472.4		48.4	2620.5		48.4	4140.5		48.4	708.88
				48.42	4508.2		48.42	2634		48.42	4125.6		48.42	754
				48.44	4521		48.44	2634.8		48.44	4115.8		48.44	777.92
				48.46	4479.4		48.46	2546.2		48.46	4120.7		48.46	748.56
				48.48	4371.3		48.48	2606.4		48.48	4059.8		48.48	790.56
				48.5	4405		48.5	2590.4		48.5	4085.9		48.5	777.76
				48.52	4419.9		48.52	2651.2		48.52	4152.2		48.52	716.96
				48.54	4373.8		48.54	2793.4		48.54	4216.7		48.54	638.32
				48.56	4456		48.56	2636.6		48.56	4168.7		48.56	692.56
				48.58	4457.3		48.58	2598		48.58	4110.8		48.58	741.28
				48.6	4432.1		48.6	2599.7		48.6	4116		48.6	774.32
				48.62	4405.6		48.62	2621.2		48.62	4160		48.62	769.68
				48.64	4408.6		48.64	2669.2		48.64	4097.6		48.64	666.16
				48.66	4378.9		48.66	2648.9		48.66	4046.5		48.66	720
				48.68	4346.8		48.68	2597.6		48.68	4047		48.68	731.76
				48.7	4340.4		48.7	2551.4		48.7	4075.8		48.7	700.88
				48.72	4405.1		48.72	2568.9		48.72	4075		48.72	688.72
				48.74	4316.7		48.74	2580.7		48.74	4074.3		48.74	669.68
				48.76	4315.8		48.76	2574.5		48.76	4155.6		48.76	731.12
				48.78	4359.5		48.78	2590.2		48.78	4233.3		48.78	796.08
				48.8	4374.1		48.8	2676.9		48.8	4196		48.8	763.2
				48.82	4462.4		48.82	2560.4		48.82	4157.1		48.82	755.28
				48.84	4457.5		48.84	2624		48.84	4106.2		48.84	739.84
				48.86	4407.7		48.86	2675		48.86	4083		48.86	729.84
				48.88	4356		48.88	2575.3		48.88	4107.7		48.88	734.48
				48.9	4339.2		48.9	2579.9		48.9	4021.6		48.9	736.32
				48.92	4360.1		48.92	2587.3		48.92	4037.6		48.92	693.44
				48.94	4372.4		48.94	2605.6		48.94	4079.6		48.94	650.48
				48.96	4355.3		48.96	2631.7		48.96	4117.5		48.96	641.44
				48.98	4324.8		48.98	2621		48.98	4202.8		48.98	737.68
				49	4399.8		49	2638.7		49	4206.7		49	709.6
				49.02	4423.2		49.02	2672.6		49.02	4162.7		49.02	659.92
				49.04	4377.5		49.04	2689		49.04	4121.3		49.04	652.32
				49.06	4369.1		49.06	2585.4		49.06	4221.1		49.06	797.92
				49.08	4411.1		49.08	2625.7		49.08	4090.8		49.08	793.44
				49.1	4421.5		49.1	2643.7		49.1	4052.8		49.1	779.2
				49.12	4390.9		49.12	2628.6		49.12	4114.5		49.12	775.44
				49.14	4329.2		49.14	2618.7		49.14	4173.9		49.14	772.96
				49.16	4394.5		49.16	2579		49.16	4126.2		49.16	791.52
				49.18	4432.9		49.18	2568.2		49.18	4110.7		49.18	774.32
				49.2	4442.8		49.2	2594		49.2	4110.5		49.2	765.36
				49.22	4439		49.22	2659.5		49.22	4089.2		49.22	827.52
				49.24	4421.6		49.24	2668.3		49.24	4102.6		49.24	825.6
				49.26	4382.4		49.26	2658.6		49.26	4106		49.26	839.68
				49.28	4373.6		49.28	2649		49.28	4108.1		49.28	932.8
				49.3	4429		49.3	2655.5		49.3	4116.8		49.3	1140.24
				49.32	4372.6		49.32	2684.5		49.32	4132		49.32	1190.24
				49.34	4395.2		49.34	2702.7		49.34	4076.2		49.34	1185.2
				49.36	4439.3		49.36	2746.5		49.36	4054.7		49.36	1086.88
				49.38	4467.8		49.38	2836.1		49.38	4114.9		49.38	912.64
				49.4	4439.6		49.4	2977		49.4	4192.5		49.4	918.08
				49.42	4509		49.42	3019.6		49.42	4179.3		49.42	941.68
				49.44	4577.1		49.44	3011.9		49.44	4176.6		49.44	979.2
				49.46	4606.6		49.46	2988.1		49.46	4209.7		49.46	989.92
				49.48	4581.5		49.48	3017		49.48	4247.7		49.48	827.28
				49.5	4631.8		49.5	2956		49.5	4226.1		49.5	824.72
				49.52	4604		49.52	2938.7		49.52	4227.5		49.52	783.04
				49.54	4518.6		49.54	2951		49.54	4249.2		49.54	715.68
				49.56	4487.4		49.56	2904.6		49.56	4249.9		49.56	738.24
				49.58	4522.3		49.58	2830.7		49.58	4286.6		49.58	719.76
				49.6	4542.6		49.6	2800.5		49.6	4339.6		49.6	695.2
				49.62	4550.3		49.62	2806.1		49.62	4363.3		49.62	692.56
				49.64	4557.9		49.64	2826.7		49.64	4297.1		49.64	745.52
				49.66	4548.3		49.66	2692.1		49.66	4270.5		49.66	759.6
				49.68	4374.4		49.68	2609.2		49.68	4284.5		49.68	748.48
				49.7	4263.6		49.7	2573.5		49.7	4321		49.7	716.8
				49.72	4404.1		49.72	2577.8		49.72	4359.5		49.72	672.08
				49.74	4407.2		49.74	2639.5		49.74	4326		49.74	674.56
				49.76	4448.1		49.76	2623.1		49.76	4215.6		49.76	675.68
				49.78	4445.2		49.78	2610.7		49.78	4150.9		49.78	652.24
				49.8	4368.8		49.8	2627.4		49.8	4186.7		49.8	609.6
				49.82	4348.3		49.82	2508.6		49.82	4202.7		49.82	685.12
				49.84	4388.7		49.84	2610.8		49.84	4235.6		49.84	683.44
				49.86	4409.2		49.86	2623.1		49.86	4232.7		49.86	690.08
				49.88	4392.2		49.88	2511.8		49.88	4197.6		49.88	715.12
				49.9	4381.6		49.9	2582.6		49.9	4218.9		49.9	676.08
				49.92	4396.3		49.92	2559.2		49.92	4160.2		49.92	654.24
				49.94	4411.6		49.94	2597.4		49.94	4110.5		49.94	691.04
				49.96	4409.4		49.96	2668.3		49.96	4076.1		49.96	747.52
[truncated: 501 more rows]
